# Supplementary material for: Transcriptome Analysis and Gene Expression Profiling of Abortive and Developing Ovules during Fruit Development in Hazelnut
Source: PLoS One. 2015 Apr 2;10(4):e0122072. doi: 10.1371/journal.pone.0122072 (PMC4383543; doi:10.1371/journal.pone.0122072)
Supplement: S1 Table — (XLS) [file pone.0122072.s001.xls]

## Sheet: 引物
Table S1. Primers used in quantitative real-time PCR for validation of differentially expressed genes.
Genes for qRT-PCR	Primers of the gene for qRT-PCR
abscisic acid receptor (PYL)	Sense primer	5'CACTCTCTCTTTGATGGTCGTGT3'
(Unigene4733_D2)	Antisense primer	5'CACCACTACCAGAAGCTAAACCA3'
ABA responsive element binding factor (ABF)	Sense primer	5'TTCACAATCACAATATGGAGCAG3'
(Unigene16189_D2)	Antisense primer	5'GTAGTTCAAAAACGCAGCAGAAT3'
late embryogenesis abundant protein [Catharanthus roseus]	(LEA) (CL97.Contig2_D2)	5'ATGCCCAACAACAAAATAAACAC3'
Unigene20235_D2	Antisense primer	5'ATGCTGTTGAGGATGATACTCCC3'
transcription elongation factor SPT5 (SUPT5H)	Sense primer	5'AGACCAAAAACAAGTGTCATTCC3'
(Unigene22699_D2)	Antisense primer	5'TTCTTCTTCTTCGTTGTCAGCTC3'
transformer-2 protein (TRA2)	Sense primer	5'ATGCCCAACAACAAAATAAACAC3'
CL97.Contig1_D2	Antisense primer	5'ATGCTGTTGAGGATGATACTCCC3'
transcription elongation factor SPT5 (SUPT5H)	Sense primer	5'AGACCAAAAACAAGTGTCATTCC3'
(Unigene22699_D2)	Antisense primer	5'TTCTTCTTCTTCGTTGTCAGCTC3'
serine/threonine-protein kinase CTR1	Sense primer	5'GGACACACCCAAAGCAGAGA3'
Unigene19967_D2	Antisense primer	5'TTGAGCCACTTTTGACGGGA3'
ethylene-insensitive protein 3 (EIN3)	Sense primer	5'GCTGCCATAGCCAAGTACCA3'
（Unigene26530_D2）	Antisense primer	5'GGGTCGCAATGCTGCATAAG3'
ethylene-responsive transcription factor 1 (ERF1)	Sense primer	5'TCTTCCTTTGGGTCACCGGA3'
Unigene31203_D2	Antisense primer	5'TGTGATCTCTTGGTTCGCCT3'
thylene-responsive transcription factor 2 (ERF2)	Sense primer	5'TAGCGGGTTGTGGTGGTAAC3'
CL3888.Contig2_D2	Antisense primer	5'TAGAGCACCATGTCCTCCGA3'
Tubulin	Sense primer	5'TCCGTCCTCGATGTTGTTCG3'
L3840.Contig6_D2	Antisense primer	5'TCGAAATCAGAAGCGTCCCC3'
