# Supplementary material for: Transcriptome Analysis and Gene Expression Profiling of Abortive and Developing Ovules during Fruit Development in Hazelnut
Source: PLoS One. 2015 Apr 2;10(4):e0122072. doi: 10.1371/journal.pone.0122072 (PMC4383543; doi:10.1371/journal.pone.0122072)
Supplement: S2 Table — (XLS) [file pone.0122072.s002.xls]

Table S2. Top hits obtained by BLASTX for the unigenes.
geneID	Nr-ID	Nr-Evalue	Nr-annotation
CL3671.Contig1_D2	gi|18479082|gb|AAL73404.1|AF449424_1	0	11S globulin-like protein [Corylus avellana]
CL3671.Contig2_D2	gi|18479082|gb|AAL73404.1|AF449424_1	0	11S globulin-like protein [Corylus avellana]
CL3671.Contig3_D2	gi|18479082|gb|AAL73404.1|AF449424_1	0	11S globulin-like protein [Corylus avellana]
CL3671.Contig4_D2	gi|18479082|gb|AAL73404.1|AF449424_1	0	11S globulin-like protein [Corylus avellana]
CL3671.Contig5_D2	gi|18479082|gb|AAL73404.1|AF449424_1	0	11S globulin-like protein [Corylus avellana]
CL3671.Contig6_D2	gi|18479082|gb|AAL73404.1|AF449424_1	0	11S globulin-like protein [Corylus avellana]
Unigene1860_D2	gi|255550473|ref|XP_002516287.1|	0	12-oxophytodienoate reductase opr, putative [Ricinus communis] >gi|223544773|gb|EEF46289.1| 12-oxophytodienoate reductase opr, putative [Ricinus communis]
CL7935.Contig1_D2	gi|21954114|gb|AAM80888.1|	0	1-aminocyclopropane-1-carboxylate synthase [Betula pendula]
Unigene25614_D2	gi|255551595|ref|XP_002516843.1|	0	1-deoxyxylulose-5-phosphate synthase, putative [Ricinus communis] >gi|223543931|gb|EEF45457.1| 1-deoxyxylulose-5-phosphate synthase, putative [Ricinus communis]
CL3531.Contig1_D2	gi|255546609|ref|XP_002514364.1|	0	1-deoxyxylulose-5-phosphate synthase, putative [Ricinus communis] >gi|223546820|gb|EEF48318.1| 1-deoxyxylulose-5-phosphate synthase, putative [Ricinus communis]
CL3531.Contig2_D2	gi|255546609|ref|XP_002514364.1|	0	1-deoxyxylulose-5-phosphate synthase, putative [Ricinus communis] >gi|223546820|gb|EEF48318.1| 1-deoxyxylulose-5-phosphate synthase, putative [Ricinus communis]
CL2706.Contig1_D2	gi|73761691|gb|AAZ83345.1|	0	24-sterol C-methyltransferase [Gossypium hirsutum]
Unigene23337_D2	gi|15235544|ref|NP_194633.1|	0	26S proteasome regulatory subunit 4-A [Arabidopsis thaliana] >gi|75337900|sp|Q9SZD4.1|PRS4A_ARATH RecName: Full=26S proteasome regulatory subunit 4 homolog A; AltName: Full=26S proteasome AAA-ATPase subunit RPT2a; AltName: Full=26S proteasome subunit 4 homolog A; AltName: Full=Protein HALTED ROOT; AltName: Full=Regulatory particle triple-A ATPase subunit 2a >gi|4972050|emb|CAB43918.1| 26S proteas…
CL1067.Contig1_D2	gi|255553635|ref|XP_002517858.1|	0	26S proteasome regulatory subunit rpn1, putative [Ricinus communis] >gi|223542840|gb|EEF44376.1| 26S proteasome regulatory subunit rpn1, putative [Ricinus communis]
Unigene15677_D2	gi|255536979|ref|XP_002509556.1|	0	26S proteasome regulatory subunit S3, putative [Ricinus communis] >gi|223549455|gb|EEF50943.1| 26S proteasome regulatory subunit S3, putative [Ricinus communis]
Unigene21259_D2	gi|255541702|ref|XP_002511915.1|	0	2-hydroxyacid dehydrogenase, putative [Ricinus communis] >gi|223549095|gb|EEF50584.1| 2-hydroxyacid dehydrogenase, putative [Ricinus communis]
CL6143.Contig1_D2	gi|255575120|ref|XP_002528465.1|	0	2-oxoglutarate dehydrogenase, putative [Ricinus communis] >gi|223532141|gb|EEF33948.1| 2-oxoglutarate dehydrogenase, putative [Ricinus communis]
CL6143.Contig2_D2	gi|255575120|ref|XP_002528465.1|	0	2-oxoglutarate dehydrogenase, putative [Ricinus communis] >gi|223532141|gb|EEF33948.1| 2-oxoglutarate dehydrogenase, putative [Ricinus communis]
Unigene12935_D2	gi|255575120|ref|XP_002528465.1|	0	2-oxoglutarate dehydrogenase, putative [Ricinus communis] >gi|223532141|gb|EEF33948.1| 2-oxoglutarate dehydrogenase, putative [Ricinus communis]
Unigene24434_D2	gi|357469283|ref|XP_003604926.1|	0	2-oxoisovalerate dehydrogenase subunit beta [Medicago truncatula] >gi|355505981|gb|AES87123.1| 2-oxoisovalerate dehydrogenase subunit beta [Medicago truncatula]
Unigene21290_D2	gi|58047529|gb|AAW65140.1|	0	3-dehydroquinate dehydratase/shikimate 5-dehydrogenase [Juglans regia]
CL7073.Contig2_D2	gi|222136861|gb|ACM45080.1|	0	3-deoxy-D-arabino-heptulosonate-7-phosphate synthase 01 [Vitis vinifera]
CL1876.Contig1_D2	gi|19338630|gb|AAL86739.1|AF441864_1	0	48-kDa glycoprotein precursor [Corylus avellana]
CL1876.Contig2_D2	gi|19338630|gb|AAL86739.1|AF441864_1	0	48-kDa glycoprotein precursor [Corylus avellana]
CL7647.Contig1_D2	gi|212960469|gb|ACJ38668.1|	0	4-coumarate coenzyme A ligase [Betula luminifera]
CL7647.Contig2_D2	gi|9651915|gb|AAF91309.1|AF239686_1	0	4-coumarate:coA ligase 2 [Rubus idaeus]
Unigene26355_D2	gi|164605000|dbj|BAF98296.1|	0	4-hydroxy-3-methylbut-2-en-1-yl diphosphate synthase [Hevea brasiliensis]
Unigene20583_D2	gi|219842162|dbj|BAH10638.1|	0	4-hydroxyphenylpyruvate dioxygenase [Hevea brasiliensis]
Unigene21089_D2	gi|255557353|ref|XP_002519707.1|	0	50 kDa ketoavyl-ACP synthase [Ricinus communis] >gi|294668|gb|AAA33873.1| chloroplast beta-ketoacyl-ACP synthase precursor [Ricinus communis] >gi|148791249|gb|ABR12416.1| plastid 3-keto-acyl-ACP synthase I [Ricinus communis] >gi|223541124|gb|EEF42680.1| 50 kDa ketoavyl-ACP synthase [Ricinus communis] >gi|441477741|dbj|BAM75183.1| ketoacyl-acyl carrier protein synthase [Ricinus communis]
Unigene25750_D2	gi|255579936|ref|XP_002530803.1|	0	6-phosphogluconate dehydrogenase, putative [Ricinus communis] >gi|223529624|gb|EEF31571.1| 6-phosphogluconate dehydrogenase, putative [Ricinus communis]
CL6645.Contig2_D2	gi|255551549|ref|XP_002516820.1|	0	80 kD MCM3-associated protein, putative [Ricinus communis] >gi|223543908|gb|EEF45434.1| 80 kD MCM3-associated protein, putative [Ricinus communis]
CL1118.Contig1_D2	gi|134285450|gb|ABO69703.1|	0	9-cis-epoxycarotenoid dioxygenase [Castanea mollissima]
CL2307.Contig2_D2	gi|367465454|gb|AEX15511.1|	0	ABA 8&apos;-hydroxylase [Citrus sinensis]
Unigene30242_D2	gi|224090097|ref|XP_002308937.1|	0	ABC transporter family, cholesterol/phospholipid flippase [Populus trichocarpa] >gi|222854913|gb|EEE92460.1| ABC transporter family, cholesterol/phospholipid flippase [Populus trichocarpa]
Unigene20786_D2	gi|255560942|ref|XP_002521484.1|	0	acetylglucosaminyltransferase, putative [Ricinus communis] >gi|223539383|gb|EEF40974.1| acetylglucosaminyltransferase, putative [Ricinus communis]
Unigene29527_D2	gi|255582311|ref|XP_002531946.1|	0	acetyltransferase, putative [Ricinus communis] >gi|223528392|gb|EEF30428.1| acetyltransferase, putative [Ricinus communis]
Unigene22015_D2	gi|255560127|ref|XP_002521081.1|	0	acid phosphatase, putative [Ricinus communis] >gi|223539650|gb|EEF41232.1| acid phosphatase, putative [Ricinus communis]
CL5061.Contig2_D2	gi|326378233|gb|ADZ57218.1|	0	aconitase protein [Litchi chinensis]
CL2689.Contig1_D2	gi|285309967|emb|CBE71057.1|	0	aconitate hydratase 3 [Citrus clementina]
CL2689.Contig2_D2	gi|285309967|emb|CBE71057.1|	0	aconitate hydratase 3 [Citrus clementina]
CL214.Contig2_D2	gi|333595899|gb|AEF58501.1|	0	actin [Platycodon grandiflorus]
CL214.Contig5_D2	gi|333595899|gb|AEF58501.1|	0	actin [Platycodon grandiflorus]
CL214.Contig1_D2	gi|224055984|ref|XP_002298710.1|	0	actin 1 [Populus trichocarpa] >gi|222845968|gb|EEE83515.1| actin 1 [Populus trichocarpa] >gi|315248859|gb|ADT91622.1| actin7a [Hevea brasiliensis] >gi|325053295|dbj|BAJ79029.1| actin [Nitraria sibirica] >gi|333463955|gb|AEF33711.1| actin [Hevea brasiliensis] >gi|358635038|dbj|BAL22349.1| actin [Nitraria sibirica] >gi|388252793|gb|AFK24460.1| actin 2 [Ziziphus jujuba] >gi|390988087|gb|AFM36693.1| …
CL5170.Contig5_D2	gi|380042376|gb|AFD33352.1|	0	acyl-activating enzyme 8 [Cannabis sativa]
Unigene15806_D2	gi|255582668|ref|XP_002532113.1|	0	acyl-CoA dehydrogenase, putative [Ricinus communis] >gi|223528216|gb|EEF30275.1| acyl-CoA dehydrogenase, putative [Ricinus communis]
Unigene27309_D2	gi|402715754|gb|AFQ93695.1|	0	acyl-CoA oxidase 3 [Prunus persica]
CL1814.Contig1_D2	gi|255568739|ref|XP_002525341.1|	0	acyl-CoA oxidase, putative [Ricinus communis] >gi|223535400|gb|EEF37074.1| acyl-CoA oxidase, putative [Ricinus communis]
CL1814.Contig2_D2	gi|255568739|ref|XP_002525341.1|	0	acyl-CoA oxidase, putative [Ricinus communis] >gi|223535400|gb|EEF37074.1| acyl-CoA oxidase, putative [Ricinus communis]
Unigene23125_D2	gi|2780194|emb|CAA05979.1|	0	adenine nucleotide translocator [Lupinus albus]
CL5803.Contig1_D2	gi|71793966|emb|CAJ21172.1|	0	alcohol dehydrogenase [Alnus glutinosa]
CL1496.Contig1_D2	gi|255539138|ref|XP_002510634.1|	0	alcohol dehydrogenase, putative [Ricinus communis] >gi|223551335|gb|EEF52821.1| alcohol dehydrogenase, putative [Ricinus communis]
CL1675.Contig2_D2	gi|255576337|ref|XP_002529061.1|	0	aldo-keto reductase, putative [Ricinus communis] >gi|223531473|gb|EEF33305.1| aldo-keto reductase, putative [Ricinus communis]
CL5757.Contig2_D2	gi|255547882|ref|XP_002514998.1|	0	alpha DNA polymerase, putative [Ricinus communis] >gi|223546049|gb|EEF47552.1| alpha DNA polymerase, putative [Ricinus communis]
CL2869.Contig1_D2	gi|255569305|ref|XP_002525620.1|	0	alpha-1,3-mannosyltransferase, putative [Ricinus communis] >gi|223535056|gb|EEF36738.1| alpha-1,3-mannosyltransferase, putative [Ricinus communis]
Unigene901_D2	gi|255569397|ref|XP_002525666.1|	0	alpha-galactosidase/alpha-n-acetylgalactosaminidase, putative [Ricinus communis] >gi|223535102|gb|EEF36784.1| alpha-galactosidase/alpha-n-acetylgalactosaminidase, putative [Ricinus communis]
Unigene21537_D2	gi|255544191|ref|XP_002513158.1|	0	alpha-galactosidase/alpha-n-acetylgalactosaminidase, putative [Ricinus communis] >gi|223548169|gb|EEF49661.1| alpha-galactosidase/alpha-n-acetylgalactosaminidase, putative [Ricinus communis]
Unigene30120_D2	gi|255573969|ref|XP_002527902.1|	0	alpha-glucan water dikinase, chloroplast precursor, putative [Ricinus communis] >gi|223532677|gb|EEF34459.1| alpha-glucan water dikinase, chloroplast precursor, putative [Ricinus communis]
CL2640.Contig2_D2	gi|255581663|ref|XP_002531635.1|	0	alpha-glucosidase, putative [Ricinus communis] >gi|223528753|gb|EEF30763.1| alpha-glucosidase, putative [Ricinus communis]
Unigene28741_D2	gi|440546588|gb|AGC10269.1|	0	alpha-mannosidase [Prunus persica]
Unigene24109_D2	gi|255565362|ref|XP_002523672.1|	0	Alpha-N-arabinofuranosidase 1 precursor, putative [Ricinus communis] >gi|223537072|gb|EEF38707.1| Alpha-N-arabinofuranosidase 1 precursor, putative [Ricinus communis]
CL8128.Contig1_D2	gi|443908533|gb|AGD80034.1|	0	alpha-tubulin 1 [Hevea brasiliensis]
Unigene23600_D2	gi|456368507|gb|AGG37290.1|	0	alpha-tubulin 8 [Salix arbutifolia]
Unigene26918_D2	gi|255561152|ref|XP_002521588.1|	0	amine oxidase, putative [Ricinus communis] >gi|223539266|gb|EEF40859.1| amine oxidase, putative [Ricinus communis]
Unigene20994_D2	gi|224105769|ref|XP_002313926.1|	0	amino acid permease [Populus trichocarpa] >gi|222850334|gb|EEE87881.1| amino acid permease [Populus trichocarpa]
CL7637.Contig1_D2	gi|255586130|ref|XP_002533727.1|	0	amino acid transporter, putative [Ricinus communis] >gi|223526365|gb|EEF28658.1| amino acid transporter, putative [Ricinus communis]
CL7637.Contig2_D2	gi|255586130|ref|XP_002533727.1|	0	amino acid transporter, putative [Ricinus communis] >gi|223526365|gb|EEF28658.1| amino acid transporter, putative [Ricinus communis]
CL3404.Contig2_D2	gi|255550269|ref|XP_002516185.1|	0	aminoadipic semialdehyde synthase, putative [Ricinus communis] >gi|223544671|gb|EEF46187.1| aminoadipic semialdehyde synthase, putative [Ricinus communis]
CL3404.Contig3_D2	gi|255550269|ref|XP_002516185.1|	0	aminoadipic semialdehyde synthase, putative [Ricinus communis] >gi|223544671|gb|EEF46187.1| aminoadipic semialdehyde synthase, putative [Ricinus communis]
CL3404.Contig4_D2	gi|255550269|ref|XP_002516185.1|	0	aminoadipic semialdehyde synthase, putative [Ricinus communis] >gi|223544671|gb|EEF46187.1| aminoadipic semialdehyde synthase, putative [Ricinus communis]
CL7199.Contig1_D2	gi|224117120|ref|XP_002317481.1|	0	aminotransferase family protein [Populus trichocarpa] >gi|222860546|gb|EEE98093.1| aminotransferase family protein [Populus trichocarpa]
CL7199.Contig2_D2	gi|224117120|ref|XP_002317481.1|	0	aminotransferase family protein [Populus trichocarpa] >gi|222860546|gb|EEE98093.1| aminotransferase family protein [Populus trichocarpa]
CL5230.Contig1_D2	gi|255548531|ref|XP_002515322.1|	0	Aminotransferase ybdL, putative [Ricinus communis] >gi|223545802|gb|EEF47306.1| Aminotransferase ybdL, putative [Ricinus communis]
Unigene29644_D2	gi|255565415|ref|XP_002523698.1|	0	AMP dependent CoA ligase, putative [Ricinus communis] >gi|223537002|gb|EEF38638.1| AMP dependent CoA ligase, putative [Ricinus communis]
Unigene28947_D2	gi|255556908|ref|XP_002519487.1|	0	AMP dependent CoA ligase, putative [Ricinus communis] >gi|223541350|gb|EEF42901.1| AMP dependent CoA ligase, putative [Ricinus communis]
CL4316.Contig1_D2	gi|255539150|ref|XP_002510640.1|	0	AMP dependent CoA ligase, putative [Ricinus communis] >gi|223551341|gb|EEF52827.1| AMP dependent CoA ligase, putative [Ricinus communis]
CL4316.Contig4_D2	gi|255539150|ref|XP_002510640.1|	0	AMP dependent CoA ligase, putative [Ricinus communis] >gi|223551341|gb|EEF52827.1| AMP dependent CoA ligase, putative [Ricinus communis]
Unigene25111_D2	gi|255586071|ref|XP_002533700.1|	0	amsh, putative [Ricinus communis] >gi|223526395|gb|EEF28683.1| amsh, putative [Ricinus communis]
Unigene28710_D2	gi|255570065|ref|XP_002525995.1|	0	ankyrin repeat-containing protein, putative [Ricinus communis] >gi|223534727|gb|EEF36419.1| ankyrin repeat-containing protein, putative [Ricinus communis]
Unigene28057_D2	gi|255571835|ref|XP_002526860.1|	0	Anthocyanin 5-aromatic acyltransferase, putative [Ricinus communis] >gi|223533759|gb|EEF35491.1| Anthocyanin 5-aromatic acyltransferase, putative [Ricinus communis]
CL1418.Contig1_D2	gi|255573995|ref|XP_002527915.1|	0	anthranilate phosphoribosyltransferase, putative [Ricinus communis] >gi|223532690|gb|EEF34472.1| anthranilate phosphoribosyltransferase, putative [Ricinus communis]
CL7726.Contig2_D2	gi|255573014|ref|XP_002527437.1|	0	AP-2 complex subunit alpha, putative [Ricinus communis] >gi|223533172|gb|EEF34929.1| AP-2 complex subunit alpha, putative [Ricinus communis]
Unigene22839_D2	gi|342360009|gb|AEL29576.1|	0	APETALA2 [Betula platyphylla]
CL6779.Contig1_D2	gi|255573655|ref|XP_002527750.1|	0	arf gtpase-activating protein, putative [Ricinus communis] >gi|223532891|gb|EEF34663.1| arf gtpase-activating protein, putative [Ricinus communis]
CL6779.Contig2_D2	gi|255573655|ref|XP_002527750.1|	0	arf gtpase-activating protein, putative [Ricinus communis] >gi|223532891|gb|EEF34663.1| arf gtpase-activating protein, putative [Ricinus communis]
Unigene24881_D2	gi|394305089|gb|AFN26936.1|	0	arginine decarboxylase [Camellia sinensis]
CL3473.Contig1_D2	gi|255571911|ref|XP_002526898.1|	0	Arginyl-tRNA--protein transferase, putative [Ricinus communis] >gi|223533797|gb|EEF35529.1| Arginyl-tRNA--protein transferase, putative [Ricinus communis]
Unigene23461_D2	gi|224112177|ref|XP_002316108.1|	0	argonaute protein group [Populus trichocarpa] >gi|222865148|gb|EEF02279.1| argonaute protein group [Populus trichocarpa]
Unigene26112_D2	gi|224105005|ref|XP_002313651.1|	0	arogenate/prephenate dehydratase [Populus trichocarpa] >gi|222850059|gb|EEE87606.1| arogenate/prephenate dehydratase [Populus trichocarpa]
CL3690.Contig2_D2	gi|255561268|ref|XP_002521645.1|	0	arsenite-resistance protein, putative [Ricinus communis] >gi|223539157|gb|EEF40752.1| arsenite-resistance protein, putative [Ricinus communis]
CL1593.Contig2_D2	gi|357463523|ref|XP_003602043.1|	0	Ascorbate peroxidase [Medicago truncatula] >gi|355491091|gb|AES72294.1| Ascorbate peroxidase [Medicago truncatula]
CL6192.Contig2_D2	gi|347300850|gb|AEO72339.1|	0	asparagine synthetase 1 [Vitis vinifera]
CL6273.Contig1_D2	gi|452090848|gb|AGF95095.1|	0	aspartate aminotransferase [Prunus persica]
Unigene17732_D2	gi|452090862|gb|AGF95102.1|	0	aspartate aminotransferase [Prunus persica]
CL6240.Contig3_D2	gi|21616053|emb|CAC86004.1|	0	aspartic proteinase [Theobroma cacao]
Unigene29365_D2	gi|255547548|ref|XP_002514831.1|	0	Aspartic proteinase Asp1 precursor, putative [Ricinus communis] >gi|223545882|gb|EEF47385.1| Aspartic proteinase Asp1 precursor, putative [Ricinus communis]
Unigene22231_D2	gi|255564685|ref|XP_002523337.1|	0	Aspartic proteinase nepenthesin-1 precursor, putative [Ricinus communis] >gi|223537425|gb|EEF39053.1| Aspartic proteinase nepenthesin-1 precursor, putative [Ricinus communis]
Unigene29364_D2	gi|255549236|ref|XP_002515672.1|	0	Aspartic proteinase nepenthesin-1 precursor, putative [Ricinus communis] >gi|223545215|gb|EEF46724.1| Aspartic proteinase nepenthesin-1 precursor, putative [Ricinus communis]
Unigene26979_D2	gi|255545932|ref|XP_002514026.1|	0	Aspartic proteinase nepenthesin-1 precursor, putative [Ricinus communis] >gi|223547112|gb|EEF48609.1| Aspartic proteinase nepenthesin-1 precursor, putative [Ricinus communis]
Unigene24281_D2	gi|255543963|ref|XP_002513044.1|	0	Aspartic proteinase nepenthesin-1 precursor, putative [Ricinus communis] >gi|223548055|gb|EEF49547.1| Aspartic proteinase nepenthesin-1 precursor, putative [Ricinus communis]
Unigene21397_D2	gi|399920234|gb|AFP55581.1|	0	ATP binding protein [Rosa rugosa]
Unigene28415_D2	gi|255586530|ref|XP_002533903.1|	0	ATP binding protein, putative [Ricinus communis] >gi|223526136|gb|EEF28477.1| ATP binding protein, putative [Ricinus communis]
Unigene23676_D2	gi|255572979|ref|XP_002527420.1|	0	ATP binding protein, putative [Ricinus communis] >gi|223533230|gb|EEF34986.1| ATP binding protein, putative [Ricinus communis]
CL5144.Contig2_D2	gi|255558498|ref|XP_002520274.1|	0	ATP binding protein, putative [Ricinus communis] >gi|223540493|gb|EEF42060.1| ATP binding protein, putative [Ricinus communis]
CL5144.Contig3_D2	gi|255558498|ref|XP_002520274.1|	0	ATP binding protein, putative [Ricinus communis] >gi|223540493|gb|EEF42060.1| ATP binding protein, putative [Ricinus communis]
Unigene23556_D2	gi|255555861|ref|XP_002518966.1|	0	ATP binding protein, putative [Ricinus communis] >gi|223541953|gb|EEF43499.1| ATP binding protein, putative [Ricinus communis]
CL399.Contig1_D2	gi|255545124|ref|XP_002513623.1|	0	ATP binding protein, putative [Ricinus communis] >gi|223547531|gb|EEF49026.1| ATP binding protein, putative [Ricinus communis]
CL6216.Contig1_D2	gi|255541374|ref|XP_002511751.1|	0	ATP binding protein, putative [Ricinus communis] >gi|223548931|gb|EEF50420.1| ATP binding protein, putative [Ricinus communis]
CL6216.Contig2_D2	gi|255541374|ref|XP_002511751.1|	0	ATP binding protein, putative [Ricinus communis] >gi|223548931|gb|EEF50420.1| ATP binding protein, putative [Ricinus communis]
CL995.Contig1_D2	gi|255542060|ref|XP_002512094.1|	0	ATP binding protein, putative [Ricinus communis] >gi|223549274|gb|EEF50763.1| ATP binding protein, putative [Ricinus communis]
CL2047.Contig1_D2	gi|255540273|ref|XP_002511201.1|	0	ATP binding protein, putative [Ricinus communis] >gi|223550316|gb|EEF51803.1| ATP binding protein, putative [Ricinus communis]
CL2047.Contig4_D2	gi|255540273|ref|XP_002511201.1|	0	ATP binding protein, putative [Ricinus communis] >gi|223550316|gb|EEF51803.1| ATP binding protein, putative [Ricinus communis]
CL5427.Contig1_D2	gi|295311633|ref|YP_003587244.1|	0	ATPase subunit 1 [Citrullus lanatus] >gi|259156761|gb|ACV96623.1| ATPase subunit 1 [Citrullus lanatus]
Unigene25078_D2	gi|255569405|ref|XP_002525670.1|	0	ATP-binding cassette transporter, putative [Ricinus communis] >gi|223535106|gb|EEF36788.1| ATP-binding cassette transporter, putative [Ricinus communis]
CL2421.Contig1_D2	gi|255565401|ref|XP_002523691.1|	0	ATP-binding cassette transporter, putative [Ricinus communis] >gi|223536995|gb|EEF38631.1| ATP-binding cassette transporter, putative [Ricinus communis]
CL2421.Contig2_D2	gi|255565401|ref|XP_002523691.1|	0	ATP-binding cassette transporter, putative [Ricinus communis] >gi|223536995|gb|EEF38631.1| ATP-binding cassette transporter, putative [Ricinus communis]
CL6274.Contig1_D2	gi|255545040|ref|XP_002513581.1|	0	ATP-dependent peptidase, putative [Ricinus communis] >gi|223547489|gb|EEF48984.1| ATP-dependent peptidase, putative [Ricinus communis]
Unigene30584_D2	gi|255572389|ref|XP_002527133.1|	0	ATP-dependent RNA helicase, putative [Ricinus communis] >gi|223533556|gb|EEF35296.1| ATP-dependent RNA helicase, putative [Ricinus communis]
CL2394.Contig2_D2	gi|255563046|ref|XP_002522527.1|	0	ATP-dependent RNA helicase, putative [Ricinus communis] >gi|223538218|gb|EEF39827.1| ATP-dependent RNA helicase, putative [Ricinus communis]
Unigene26767_D2	gi|255547802|ref|XP_002514958.1|	0	ATP-dependent RNA helicase, putative [Ricinus communis] >gi|223546009|gb|EEF47512.1| ATP-dependent RNA helicase, putative [Ricinus communis]
Unigene192_D2	gi|255539416|ref|XP_002510773.1|	0	ATP-dependent RNA helicase, putative [Ricinus communis] >gi|223551474|gb|EEF52960.1| ATP-dependent RNA helicase, putative [Ricinus communis]
Unigene20477_D2	gi|255541774|ref|XP_002511951.1|	0	atpob1, putative [Ricinus communis] >gi|223549131|gb|EEF50620.1| atpob1, putative [Ricinus communis]
CL1406.Contig3_D2	gi|224121346|ref|XP_002330804.1|	0	autoinhibited H+ ATPase [Populus trichocarpa] >gi|222872606|gb|EEF09737.1| autoinhibited H+ ATPase [Populus trichocarpa]
CL4732.Contig4_D2	gi|224101827|ref|XP_002312436.1|	0	auxin efflux carrier component [Populus trichocarpa] >gi|222852256|gb|EEE89803.1| auxin efflux carrier component [Populus trichocarpa]
CL6167.Contig2_D2	gi|126217796|gb|ABN81351.1|	0	auxin influx transport protein [Casuarina glauca]
Unigene25496_D2	gi|126217792|gb|ABN81349.1|	0	auxin influx transport protein [Casuarina glauca] >gi|126217794|gb|ABN81350.1| auxin influx transport protein [Casuarina glauca]
CL4254.Contig2_D2	gi|255556996|ref|XP_002519531.1|	0	Auxin response factor, putative [Ricinus communis] >gi|223541394|gb|EEF42945.1| Auxin response factor, putative [Ricinus communis]
CL369.Contig1_D2	gi|255550359|ref|XP_002516230.1|	0	Auxin response factor, putative [Ricinus communis] >gi|223544716|gb|EEF46232.1| Auxin response factor, putative [Ricinus communis]
CL369.Contig2_D2	gi|255550359|ref|XP_002516230.1|	0	Auxin response factor, putative [Ricinus communis] >gi|223544716|gb|EEF46232.1| Auxin response factor, putative [Ricinus communis]
CL2012.Contig1_D2	gi|255582036|ref|XP_002531815.1|	0	auxin:hydrogen symporter, putative [Ricinus communis] >gi|223528549|gb|EEF30572.1| auxin:hydrogen symporter, putative [Ricinus communis]
CL2012.Contig3_D2	gi|255582036|ref|XP_002531815.1|	0	auxin:hydrogen symporter, putative [Ricinus communis] >gi|223528549|gb|EEF30572.1| auxin:hydrogen symporter, putative [Ricinus communis]
CL2012.Contig4_D2	gi|255582036|ref|XP_002531815.1|	0	auxin:hydrogen symporter, putative [Ricinus communis] >gi|223528549|gb|EEF30572.1| auxin:hydrogen symporter, putative [Ricinus communis]
CL7227.Contig2_D2	gi|255558694|ref|XP_002520371.1|	0	basic 7S globulin 2 precursor small subunit, putative [Ricinus communis] >gi|223540418|gb|EEF41987.1| basic 7S globulin 2 precursor small subunit, putative [Ricinus communis]
CL4988.Contig2_D2	gi|341819340|gb|AEK87147.1|	0	berberine bridge enzyme [Hevea brasiliensis]
CL6179.Contig1_D2	gi|255555799|ref|XP_002518935.1|	0	Beta-1,3-galactosyltransferase sqv-2, putative [Ricinus communis] >gi|223541922|gb|EEF43468.1| Beta-1,3-galactosyltransferase sqv-2, putative [Ricinus communis]
Unigene18246_D2	gi|13560977|gb|AAK30294.1|AF353207_1	0	beta-amylase [Castanea crenata]
CL965.Contig3_D2	gi|255541586|ref|XP_002511857.1|	0	Beta-amylase, putative [Ricinus communis] >gi|223549037|gb|EEF50526.1| Beta-amylase, putative [Ricinus communis]
Unigene18471_D2	gi|30840956|gb|AAN86822.1|	0	beta-cyanoalanine synthase [Betula pendula]
CL4329.Contig2_D2	gi|33391721|gb|AAQ17461.1|	0	beta-D-glucosidase [Gossypium hirsutum]
Unigene28131_D2	gi|357454635|ref|XP_003597598.1|	0	Beta-galactosidase [Medicago truncatula] >gi|355486646|gb|AES67849.1| Beta-galactosidase [Medicago truncatula]
Unigene22400_D2	gi|57232107|gb|AAW47739.1|	0	beta-galactosidase [Prunus persica]
CL6487.Contig2_D2	gi|157313304|gb|ABV32545.1|	0	beta-galactosidase protein 2 [Prunus persica]
CL2761.Contig1_D2	gi|255578884|ref|XP_002530296.1|	0	beta-galactosidase, putative [Ricinus communis] >gi|223530194|gb|EEF32103.1| beta-galactosidase, putative [Ricinus communis]
CL2761.Contig2_D2	gi|255578884|ref|XP_002530296.1|	0	beta-galactosidase, putative [Ricinus communis] >gi|223530194|gb|EEF32103.1| beta-galactosidase, putative [Ricinus communis]
CL2761.Contig3_D2	gi|255578884|ref|XP_002530296.1|	0	beta-galactosidase, putative [Ricinus communis] >gi|223530194|gb|EEF32103.1| beta-galactosidase, putative [Ricinus communis]
CL2761.Contig4_D2	gi|255578884|ref|XP_002530296.1|	0	beta-galactosidase, putative [Ricinus communis] >gi|223530194|gb|EEF32103.1| beta-galactosidase, putative [Ricinus communis]
CL3092.Contig2_D2	gi|255538780|ref|XP_002510455.1|	0	beta-galactosidase, putative [Ricinus communis] >gi|223551156|gb|EEF52642.1| beta-galactosidase, putative [Ricinus communis]
Unigene28537_D2	gi|255548487|ref|XP_002515300.1|	0	Beta-glucosidase, putative [Ricinus communis] >gi|223545780|gb|EEF47284.1| Beta-glucosidase, putative [Ricinus communis]
Unigene24993_D2	gi|321272538|gb|ADW80331.1|	0	betaine-aldehyde dehydrogenase [Corylus heterophylla]
Unigene17419_D2	gi|224104497|ref|XP_002313455.1|	0	beta-ketoacyl-coa synthase family protein [Populus trichocarpa] >gi|222849863|gb|EEE87410.1| beta-ketoacyl-coa synthase family protein [Populus trichocarpa]
Unigene27795_D2	gi|255579743|ref|XP_002530710.1|	0	bifunctional purine biosynthesis protein, putative [Ricinus communis] >gi|223529724|gb|EEF31664.1| bifunctional purine biosynthesis protein, putative [Ricinus communis]
CL3216.Contig1_D2	gi|255575145|ref|XP_002528477.1|	0	big map kinase/bmk, putative [Ricinus communis] >gi|223532086|gb|EEF33894.1| big map kinase/bmk, putative [Ricinus communis]
CL3216.Contig5_D2	gi|255575145|ref|XP_002528477.1|	0	big map kinase/bmk, putative [Ricinus communis] >gi|223532086|gb|EEF33894.1| big map kinase/bmk, putative [Ricinus communis]
CL6385.Contig1_D2	gi|255538738|ref|XP_002510434.1|	0	big map kinase/bmk, putative [Ricinus communis] >gi|223551135|gb|EEF52621.1| big map kinase/bmk, putative [Ricinus communis]
Unigene20674_D2	gi|255554244|ref|XP_002518162.1|	0	BRASSINOSTEROID INSENSITIVE 1 precursor, putative [Ricinus communis] >gi|223542758|gb|EEF44295.1| BRASSINOSTEROID INSENSITIVE 1 precursor, putative [Ricinus communis]
CL5766.Contig1_D2	gi|255584308|ref|XP_002532890.1|	0	BRASSINOSTEROID INSENSITIVE 1-associated receptor kinase 1 precursor, putative [Ricinus communis] >gi|223527350|gb|EEF29495.1| BRASSINOSTEROID INSENSITIVE 1-associated receptor kinase 1 precursor, putative [Ricinus communis]
CL3113.Contig1_D2	gi|255568858|ref|XP_002525400.1|	0	BRASSINOSTEROID INSENSITIVE 1-associated receptor kinase 1 precursor, putative [Ricinus communis] >gi|223535363|gb|EEF37038.1| BRASSINOSTEROID INSENSITIVE 1-associated receptor kinase 1 precursor, putative [Ricinus communis]
Unigene29517_D2	gi|255558673|ref|XP_002520361.1|	0	BRASSINOSTEROID INSENSITIVE 1-associated receptor kinase 1 precursor, putative [Ricinus communis] >gi|223540459|gb|EEF42027.1| BRASSINOSTEROID INSENSITIVE 1-associated receptor kinase 1 precursor, putative [Ricinus communis]
Unigene27040_D2	gi|255557731|ref|XP_002519895.1|	0	BRASSINOSTEROID INSENSITIVE 1-associated receptor kinase 1 precursor, putative [Ricinus communis] >gi|223540941|gb|EEF42499.1| BRASSINOSTEROID INSENSITIVE 1-associated receptor kinase 1 precursor, putative [Ricinus communis]
CL5429.Contig2_D2	gi|255542171|ref|XP_002512149.1|	0	BRASSINOSTEROID INSENSITIVE 1-associated receptor kinase 1 precursor, putative [Ricinus communis] >gi|223548693|gb|EEF50183.1| BRASSINOSTEROID INSENSITIVE 1-associated receptor kinase 1 precursor, putative [Ricinus communis]
Unigene27355_D2	gi|395335476|gb|AFN54649.1|	0	brassinosteroid receptor [Fragaria x ananassa]
Unigene23100_D2	gi|255571240|ref|XP_002526570.1|	0	brca1 associated ring domain, putative [Ricinus communis] >gi|223534131|gb|EEF35848.1| brca1 associated ring domain, putative [Ricinus communis]
Unigene27343_D2	gi|255567594|ref|XP_002524776.1|	0	breast carcinoma amplified sequence, putative [Ricinus communis] >gi|223535960|gb|EEF37619.1| breast carcinoma amplified sequence, putative [Ricinus communis]
CL7090.Contig1_D2	gi|224093154|ref|XP_002309811.1|	0	bromodomain protein [Populus trichocarpa] >gi|222852714|gb|EEE90261.1| bromodomain protein [Populus trichocarpa]
CL7090.Contig2_D2	gi|224093154|ref|XP_002309811.1|	0	bromodomain protein [Populus trichocarpa] >gi|222852714|gb|EEE90261.1| bromodomain protein [Populus trichocarpa]
Unigene18360_D2	gi|224145672|ref|XP_002325726.1|	0	calcium dependent protein kinase 12 [Populus trichocarpa] >gi|222862601|gb|EEF00108.1| calcium dependent protein kinase 12 [Populus trichocarpa]
Unigene27329_D2	gi|350528639|gb|AEQ28761.1|	0	calcium ion binding protein [Prunus salicina]
Unigene27330_D2	gi|350528639|gb|AEQ28761.1|	0	calcium ion binding protein [Prunus salicina]
CL1896.Contig1_D2	gi|255541372|ref|XP_002511750.1|	0	calcium lipid binding protein, putative [Ricinus communis] >gi|223548930|gb|EEF50419.1| calcium lipid binding protein, putative [Ricinus communis]
CL1896.Contig2_D2	gi|255541372|ref|XP_002511750.1|	0	calcium lipid binding protein, putative [Ricinus communis] >gi|223548930|gb|EEF50419.1| calcium lipid binding protein, putative [Ricinus communis]
CL1896.Contig3_D2	gi|255541372|ref|XP_002511750.1|	0	calcium lipid binding protein, putative [Ricinus communis] >gi|223548930|gb|EEF50419.1| calcium lipid binding protein, putative [Ricinus communis]
CL1896.Contig4_D2	gi|255541372|ref|XP_002511750.1|	0	calcium lipid binding protein, putative [Ricinus communis] >gi|223548930|gb|EEF50419.1| calcium lipid binding protein, putative [Ricinus communis]
Unigene25238_D2	gi|255578876|ref|XP_002530292.1|	0	calcium/calmodulin-dependent protein kinase kinase, putative [Ricinus communis] >gi|223530190|gb|EEF32099.1| calcium/calmodulin-dependent protein kinase kinase, putative [Ricinus communis]
CL7771.Contig2_D2	gi|337729587|gb|AEI70328.1|	0	calcium-dependent protein kinase [Hevea brasiliensis]
CL2003.Contig2_D2	gi|255561295|ref|XP_002521658.1|	0	calcium-dependent protein kinase, putative [Ricinus communis] >gi|223539049|gb|EEF40645.1| calcium-dependent protein kinase, putative [Ricinus communis]
CL2189.Contig2_D2	gi|255575271|ref|XP_002528539.1|	0	calmodulin binding protein, putative [Ricinus communis] >gi|223532041|gb|EEF33851.1| calmodulin binding protein, putative [Ricinus communis]
Unigene22649_D2	gi|255571250|ref|XP_002526575.1|	0	calmodulin binding protein, putative [Ricinus communis] >gi|223534136|gb|EEF35853.1| calmodulin binding protein, putative [Ricinus communis]
CL7432.Contig1_D2	gi|255545254|ref|XP_002513688.1|	0	calmodulin-binding heat-shock protein, putative [Ricinus communis] >gi|223547596|gb|EEF49091.1| calmodulin-binding heat-shock protein, putative [Ricinus communis]
Unigene7073_D2	gi|255540003|ref|XP_002511066.1|	0	calnexin, putative [Ricinus communis] >gi|223550181|gb|EEF51668.1| calnexin, putative [Ricinus communis]
CL607.Contig11_D2	gi|255557425|ref|XP_002519743.1|	0	Carboxyl-terminal-processing protease precursor, putative [Ricinus communis] >gi|223541160|gb|EEF42716.1| Carboxyl-terminal-processing protease precursor, putative [Ricinus communis]
CL607.Contig14_D2	gi|255557425|ref|XP_002519743.1|	0	Carboxyl-terminal-processing protease precursor, putative [Ricinus communis] >gi|223541160|gb|EEF42716.1| Carboxyl-terminal-processing protease precursor, putative [Ricinus communis]
CL607.Contig17_D2	gi|255557425|ref|XP_002519743.1|	0	Carboxyl-terminal-processing protease precursor, putative [Ricinus communis] >gi|223541160|gb|EEF42716.1| Carboxyl-terminal-processing protease precursor, putative [Ricinus communis]
CL607.Contig18_D2	gi|255557425|ref|XP_002519743.1|	0	Carboxyl-terminal-processing protease precursor, putative [Ricinus communis] >gi|223541160|gb|EEF42716.1| Carboxyl-terminal-processing protease precursor, putative [Ricinus communis]
CL607.Contig1_D2	gi|255557425|ref|XP_002519743.1|	0	Carboxyl-terminal-processing protease precursor, putative [Ricinus communis] >gi|223541160|gb|EEF42716.1| Carboxyl-terminal-processing protease precursor, putative [Ricinus communis]
CL607.Contig3_D2	gi|255557425|ref|XP_002519743.1|	0	Carboxyl-terminal-processing protease precursor, putative [Ricinus communis] >gi|223541160|gb|EEF42716.1| Carboxyl-terminal-processing protease precursor, putative [Ricinus communis]
Unigene25281_D2	gi|255568924|ref|XP_002525432.1|	0	casein kinase, putative [Ricinus communis] >gi|223535245|gb|EEF36922.1| casein kinase, putative [Ricinus communis]
CL3024.Contig2_D2	gi|255546529|ref|XP_002514324.1|	0	casein kinase, putative [Ricinus communis] >gi|223546780|gb|EEF48278.1| casein kinase, putative [Ricinus communis]
CL3024.Contig4_D2	gi|255546529|ref|XP_002514324.1|	0	casein kinase, putative [Ricinus communis] >gi|223546780|gb|EEF48278.1| casein kinase, putative [Ricinus communis]
Unigene26325_D2	gi|255584867|ref|XP_002533149.1|	0	catalytic, putative [Ricinus communis] >gi|223527044|gb|EEF29230.1| catalytic, putative [Ricinus communis]
Unigene20328_D2	gi|255581402|ref|XP_002531509.1|	0	catalytic, putative [Ricinus communis] >gi|223528862|gb|EEF30863.1| catalytic, putative [Ricinus communis]
CL6652.Contig2_D2	gi|255563140|ref|XP_002522574.1|	0	catalytic, putative [Ricinus communis] >gi|223538265|gb|EEF39874.1| catalytic, putative [Ricinus communis]
CL391.Contig2_D2	gi|255558009|ref|XP_002520033.1|	0	catalytic, putative [Ricinus communis] >gi|223540797|gb|EEF42357.1| catalytic, putative [Ricinus communis]
Unigene27712_D2	gi|224113419|ref|XP_002316491.1|	0	cationic amino acid transporter [Populus trichocarpa] >gi|222865531|gb|EEF02662.1| cationic amino acid transporter [Populus trichocarpa]
CL5015.Contig1_D2	gi|255555517|ref|XP_002518795.1|	0	cationic amino acid transporter, putative [Ricinus communis] >gi|223542176|gb|EEF43720.1| cationic amino acid transporter, putative [Ricinus communis]
CL5015.Contig2_D2	gi|255555517|ref|XP_002518795.1|	0	cationic amino acid transporter, putative [Ricinus communis] >gi|223542176|gb|EEF43720.1| cationic amino acid transporter, putative [Ricinus communis]
Unigene437_D2	gi|255552023|ref|XP_002517056.1|	0	cation-transporting atpase plant, putative [Ricinus communis] >gi|223543691|gb|EEF45219.1| cation-transporting atpase plant, putative [Ricinus communis]
CL349.Contig1_D2	gi|116265922|gb|ABJ91209.1|	0	CBL-interacting protein kinase 1 [Populus trichocarpa]
Unigene18254_D2	gi|255586705|ref|XP_002533977.1|	0	CBL-interacting serine/threonine-protein kinase, putative [Ricinus communis] >gi|223526040|gb|EEF28408.1| CBL-interacting serine/threonine-protein kinase, putative [Ricinus communis]
Unigene17794_D2	gi|255583653|ref|XP_002532581.1|	0	CBL-interacting serine/threonine-protein kinase, putative [Ricinus communis] >gi|223527690|gb|EEF29798.1| CBL-interacting serine/threonine-protein kinase, putative [Ricinus communis]
CL1852.Contig2_D2	gi|255572824|ref|XP_002527344.1|	0	CBL-interacting serine/threonine-protein kinase, putative [Ricinus communis] >gi|223533263|gb|EEF35016.1| CBL-interacting serine/threonine-protein kinase, putative [Ricinus communis]
CL1852.Contig4_D2	gi|255572824|ref|XP_002527344.1|	0	CBL-interacting serine/threonine-protein kinase, putative [Ricinus communis] >gi|223533263|gb|EEF35016.1| CBL-interacting serine/threonine-protein kinase, putative [Ricinus communis]
Unigene26688_D2	gi|255561929|ref|XP_002521973.1|	0	cell division control protein, putative [Ricinus communis] >gi|223538777|gb|EEF40377.1| cell division control protein, putative [Ricinus communis]
CL5894.Contig1_D2	gi|255575683|ref|XP_002528741.1|	0	Cell division protein ftsZ, putative [Ricinus communis] >gi|223531835|gb|EEF33653.1| Cell division protein ftsZ, putative [Ricinus communis]
CL5734.Contig1_D2	gi|408362889|gb|AFU56876.1|	0	cell wall invertase [Malus x domestica]
CL7914.Contig1_D2	gi|358346026|ref|XP_003637074.1|	0	Cell wall-associated hydrolase, partial [Medicago truncatula] >gi|355503009|gb|AES84212.1| Cell wall-associated hydrolase, partial [Medicago truncatula]
CL1020.Contig1_D2	gi|212960378|gb|ACJ38665.1|	0	cellulose synthase [Betula luminifera]
CL1020.Contig2_D2	gi|212960378|gb|ACJ38665.1|	0	cellulose synthase [Betula luminifera]
CL1020.Contig4_D2	gi|212960378|gb|ACJ38665.1|	0	cellulose synthase [Betula luminifera]
CL1020.Contig5_D2	gi|212960378|gb|ACJ38665.1|	0	cellulose synthase [Betula luminifera]
Unigene15165_D2	gi|212960446|gb|ACJ38667.1|	0	cellulose synthase [Betula luminifera]
Unigene17869_D2	gi|212960417|gb|ACJ38666.1|	0	cellulose synthase [Betula luminifera]
Unigene20405_D2	gi|212960446|gb|ACJ38667.1|	0	cellulose synthase [Betula luminifera]
CL7824.Contig2_D2	gi|183211890|gb|ACC59195.1|	0	cellulose synthase [Betula platyphylla]
Unigene1043_D2	gi|183211888|gb|ACC59194.1|	0	cellulose synthase [Betula platyphylla]
CL3355.Contig4_D2	gi|429326426|gb|AFZ78553.1|	0	cellulose synthase [Populus tomentosa]
CL7873.Contig2_D2	gi|255585634|ref|XP_002533503.1|	0	Cellulose synthase A catalytic subunit 6 [UDP-forming], putative [Ricinus communis] >gi|223526627|gb|EEF28872.1| Cellulose synthase A catalytic subunit 6 [UDP-forming], putative [Ricinus communis]
Unigene20523_D2	gi|459958133|gb|AGG91493.1|	0	cellulose synthase A4 [Betula platyphylla]
Unigene29894_D2	gi|255558846|ref|XP_002520446.1|	0	ceramidase, putative [Ricinus communis] >gi|223540288|gb|EEF41859.1| ceramidase, putative [Ricinus communis]
Unigene22441_D2	gi|54311699|emb|CAH61575.1|	0	chalcone synthase [Dictamnus albus]
Unigene26363_D2	gi|255551849|ref|XP_002516970.1|	0	chaperone binding protein, putative [Ricinus communis] >gi|223544058|gb|EEF45584.1| chaperone binding protein, putative [Ricinus communis]
Unigene29159_D2	gi|255548768|ref|XP_002515440.1|	0	chaperone clpb, putative [Ricinus communis] >gi|223545384|gb|EEF46889.1| chaperone clpb, putative [Ricinus communis]
Unigene455_D2	gi|255558769|ref|XP_002520408.1|	0	chaperonin containing t-complex protein 1, delta subunit, tcpd, putative [Ricinus communis] >gi|223540393|gb|EEF41963.1| chaperonin containing t-complex protein 1, delta subunit, tcpd, putative [Ricinus communis]
Unigene29177_D2	gi|255560267|ref|XP_002521151.1|	0	chaperonin-60kD, ch60, putative [Ricinus communis] >gi|223539720|gb|EEF41302.1| chaperonin-60kD, ch60, putative [Ricinus communis]
Unigene980_D2	gi|255558448|ref|XP_002520249.1|	0	Chitin-inducible gibberellin-responsive protein, putative [Ricinus communis] >gi|223540468|gb|EEF42035.1| Chitin-inducible gibberellin-responsive protein, putative [Ricinus communis]
Unigene11933_D2	gi|255536929|ref|XP_002509531.1|	0	chloride channel clc, putative [Ricinus communis] >gi|223549430|gb|EEF50918.1| chloride channel clc, putative [Ricinus communis]
CL3493.Contig1_D2	gi|301318138|gb|ADK66984.1|	0	chloride channel ClC6 [Vitis vinifera]
Unigene22642_D2	gi|338173751|gb|AEI83422.1|	0	chlorophyll synthase [Camellia sinensis]
Unigene22997_D2	gi|156900676|gb|ABU96744.1|	0	chloroplast acyl-ACP thioesterase [Jatropha curcas] >gi|248570279|gb|ACT09366.1| stearoyl acyl-ACP-thioesterase [Jatropha curcas]
CL1760.Contig1_D2	gi|156900672|gb|ABU96742.1|	0	chloroplast omega-6 fatty acid desaturase [Jatropha curcas]
Unigene28436_D2	gi|224104242|ref|XP_002313369.1|	0	chromatin remodeling complex subunit [Populus trichocarpa] >gi|222849777|gb|EEE87324.1| chromatin remodeling complex subunit [Populus trichocarpa]
Unigene26358_D2	gi|224099763|ref|XP_002311608.1|	0	chromatin remodeling complex subunit [Populus trichocarpa] >gi|222851428|gb|EEE88975.1| chromatin remodeling complex subunit [Populus trichocarpa]
Unigene1609_D2	gi|224093501|ref|XP_002309928.1|	0	chromatin remodeling complex subunit [Populus trichocarpa] >gi|222852831|gb|EEE90378.1| chromatin remodeling complex subunit [Populus trichocarpa]
CL952.Contig2_D2	gi|224122872|ref|XP_002318937.1|	0	chromatin remodeling complex subunit [Populus trichocarpa] >gi|222857313|gb|EEE94860.1| chromatin remodeling complex subunit [Populus trichocarpa]
CL767.Contig1_D2	gi|255556614|ref|XP_002519341.1|	0	Chromatin remodelling complex ATPase chain isw-1, putative [Ricinus communis] >gi|223541656|gb|EEF43205.1| Chromatin remodelling complex ATPase chain isw-1, putative [Ricinus communis]
CL767.Contig2_D2	gi|255556614|ref|XP_002519341.1|	0	Chromatin remodelling complex ATPase chain isw-1, putative [Ricinus communis] >gi|223541656|gb|EEF43205.1| Chromatin remodelling complex ATPase chain isw-1, putative [Ricinus communis]
Unigene15815_D2	gi|335906173|gb|AEH68208.1|	0	cinnamate 4-hydroxylase [Astragalus mongholicus]
Unigene23483_D2	gi|212960522|gb|ACJ38670.1|	0	cinnamoyl CoA reductase [Betula luminifera]
CL6302.Contig2_D2	gi|346680627|gb|AEO45117.1|	0	cinnamoyl-CoA reductase [Betula platyphylla]
CL6944.Contig1_D2	gi|332384181|gb|AEE69007.1|	0	cinnamyl alcohol dehydrogenase 1 [Camellia sinensis]
CL4109.Contig1_D2	gi|255557827|ref|XP_002519943.1|	0	cir, putative [Ricinus communis] >gi|223540989|gb|EEF42547.1| cir, putative [Ricinus communis]
CL4721.Contig1_D2	gi|351727583|ref|NP_001235886.1|	0	circadian clock-associated FKF1 [Glycine max] >gi|87138101|gb|ABD28287.1| circadian clock-associated FKF1 [Glycine max]
Unigene15909_D2	gi|332348715|gb|AEE60890.1|	0	citrate synthase [Paeonia suffruticosa]
CL2739.Contig5_D2	gi|60327635|gb|AAX19057.1|	0	class III HD-Zip protein 8 [Populus trichocarpa]
CL6488.Contig1_D2	gi|224120342|ref|XP_002331024.1|	0	Cl-channel clc-7 [Populus trichocarpa] >gi|222872954|gb|EEF10085.1| Cl-channel clc-7 [Populus trichocarpa]
Unigene25668_D2	gi|224120342|ref|XP_002331024.1|	0	Cl-channel clc-7 [Populus trichocarpa] >gi|222872954|gb|EEF10085.1| Cl-channel clc-7 [Populus trichocarpa]
Unigene19928_D2	gi|255547145|ref|XP_002514630.1|	0	Cleavage stimulation factor 50 kDa subunit, putative [Ricinus communis] >gi|223546234|gb|EEF47736.1| Cleavage stimulation factor 50 kDa subunit, putative [Ricinus communis]
CL3885.Contig1_D2	gi|255574556|ref|XP_002528189.1|	0	coatomer beta subunit, putative [Ricinus communis] >gi|223532401|gb|EEF34196.1| coatomer beta subunit, putative [Ricinus communis]
CL3885.Contig2_D2	gi|255574556|ref|XP_002528189.1|	0	coatomer beta subunit, putative [Ricinus communis] >gi|223532401|gb|EEF34196.1| coatomer beta subunit, putative [Ricinus communis]
CL3885.Contig4_D2	gi|255574556|ref|XP_002528189.1|	0	coatomer beta subunit, putative [Ricinus communis] >gi|223532401|gb|EEF34196.1| coatomer beta subunit, putative [Ricinus communis]
Unigene27764_D2	gi|255557823|ref|XP_002519941.1|	0	component of oligomeric golgi complex, putative [Ricinus communis] >gi|223540987|gb|EEF42545.1| component of oligomeric golgi complex, putative [Ricinus communis]
Unigene28780_D2	gi|224089995|ref|XP_002308898.1|	0	condensin complex components subunit [Populus trichocarpa] >gi|222854874|gb|EEE92421.1| condensin complex components subunit [Populus trichocarpa]
CL5869.Contig1_D2	gi|224140989|ref|XP_002323859.1|	0	condensin complex components subunit [Populus trichocarpa] >gi|222866861|gb|EEF03992.1| condensin complex components subunit [Populus trichocarpa]
CL5869.Contig2_D2	gi|224140989|ref|XP_002323859.1|	0	condensin complex components subunit [Populus trichocarpa] >gi|222866861|gb|EEF03992.1| condensin complex components subunit [Populus trichocarpa]
Unigene1353_D2	gi|224140989|ref|XP_002323859.1|	0	condensin complex components subunit [Populus trichocarpa] >gi|222866861|gb|EEF03992.1| condensin complex components subunit [Populus trichocarpa]
Unigene23738_D2	gi|255586864|ref|XP_002534042.1|	0	conserved hypothetical protein [Ricinus communis] >gi|223525949|gb|EEF28346.1| conserved hypothetical protein [Ricinus communis]
Unigene19565_D2	gi|255586278|ref|XP_002533791.1|	0	conserved hypothetical protein [Ricinus communis] >gi|223526280|gb|EEF28593.1| conserved hypothetical protein [Ricinus communis]
Unigene19361_D2	gi|255584877|ref|XP_002533154.1|	0	conserved hypothetical protein [Ricinus communis] >gi|223527049|gb|EEF29235.1| conserved hypothetical protein [Ricinus communis]
CL2064.Contig1_D2	gi|255583933|ref|XP_002532714.1|	0	conserved hypothetical protein [Ricinus communis] >gi|223527541|gb|EEF29663.1| conserved hypothetical protein [Ricinus communis]
CL2064.Contig4_D2	gi|255583933|ref|XP_002532714.1|	0	conserved hypothetical protein [Ricinus communis] >gi|223527541|gb|EEF29663.1| conserved hypothetical protein [Ricinus communis]
Unigene26078_D2	gi|255583478|ref|XP_002532497.1|	0	conserved hypothetical protein [Ricinus communis] >gi|223527772|gb|EEF29873.1| conserved hypothetical protein [Ricinus communis]
CL2827.Contig1_D2	gi|255583208|ref|XP_002532369.1|	0	conserved hypothetical protein [Ricinus communis] >gi|223527925|gb|EEF30012.1| conserved hypothetical protein [Ricinus communis]
CL2827.Contig2_D2	gi|255583208|ref|XP_002532369.1|	0	conserved hypothetical protein [Ricinus communis] >gi|223527925|gb|EEF30012.1| conserved hypothetical protein [Ricinus communis]
CL2827.Contig3_D2	gi|255583208|ref|XP_002532369.1|	0	conserved hypothetical protein [Ricinus communis] >gi|223527925|gb|EEF30012.1| conserved hypothetical protein [Ricinus communis]
CL2827.Contig4_D2	gi|255583208|ref|XP_002532369.1|	0	conserved hypothetical protein [Ricinus communis] >gi|223527925|gb|EEF30012.1| conserved hypothetical protein [Ricinus communis]
Unigene25788_D2	gi|255581050|ref|XP_002531341.1|	0	conserved hypothetical protein [Ricinus communis] >gi|223529063|gb|EEF31048.1| conserved hypothetical protein [Ricinus communis]
CL241.Contig1_D2	gi|255580768|ref|XP_002531205.1|	0	conserved hypothetical protein [Ricinus communis] >gi|223529207|gb|EEF31182.1| conserved hypothetical protein [Ricinus communis]
Unigene28177_D2	gi|255579576|ref|XP_002530629.1|	0	conserved hypothetical protein [Ricinus communis] >gi|223529802|gb|EEF31737.1| conserved hypothetical protein [Ricinus communis]
Unigene25278_D2	gi|255579265|ref|XP_002530478.1|	0	conserved hypothetical protein [Ricinus communis] >gi|223529975|gb|EEF31901.1| conserved hypothetical protein [Ricinus communis]
CL4461.Contig1_D2	gi|255578544|ref|XP_002530135.1|	0	conserved hypothetical protein [Ricinus communis] >gi|223530360|gb|EEF32251.1| conserved hypothetical protein [Ricinus communis]
CL4461.Contig2_D2	gi|255578544|ref|XP_002530135.1|	0	conserved hypothetical protein [Ricinus communis] >gi|223530360|gb|EEF32251.1| conserved hypothetical protein [Ricinus communis]
CL285.Contig2_D2	gi|255577926|ref|XP_002529835.1|	0	conserved hypothetical protein [Ricinus communis] >gi|223530663|gb|EEF32536.1| conserved hypothetical protein [Ricinus communis]
Unigene29072_D2	gi|255577526|ref|XP_002529641.1|	0	conserved hypothetical protein [Ricinus communis] >gi|223530867|gb|EEF32728.1| conserved hypothetical protein [Ricinus communis]
CL3153.Contig2_D2	gi|255577530|ref|XP_002529643.1|	0	conserved hypothetical protein [Ricinus communis] >gi|223530869|gb|EEF32730.1| conserved hypothetical protein [Ricinus communis]
CL1388.Contig1_D2	gi|255577246|ref|XP_002529505.1|	0	conserved hypothetical protein [Ricinus communis] >gi|223531021|gb|EEF32874.1| conserved hypothetical protein [Ricinus communis]
CL1388.Contig2_D2	gi|255577246|ref|XP_002529505.1|	0	conserved hypothetical protein [Ricinus communis] >gi|223531021|gb|EEF32874.1| conserved hypothetical protein [Ricinus communis]
Unigene19085_D2	gi|255576922|ref|XP_002529346.1|	0	conserved hypothetical protein [Ricinus communis] >gi|223531166|gb|EEF33013.1| conserved hypothetical protein [Ricinus communis]
Unigene21546_D2	gi|255575796|ref|XP_002528797.1|	0	conserved hypothetical protein [Ricinus communis] >gi|223531800|gb|EEF33619.1| conserved hypothetical protein [Ricinus communis]
Unigene24417_D2	gi|255574990|ref|XP_002528401.1|	0	conserved hypothetical protein [Ricinus communis] >gi|223532189|gb|EEF33994.1| conserved hypothetical protein [Ricinus communis]
Unigene19416_D2	gi|255573913|ref|XP_002527875.1|	0	conserved hypothetical protein [Ricinus communis] >gi|223532726|gb|EEF34506.1| conserved hypothetical protein [Ricinus communis]
Unigene19588_D2	gi|255572288|ref|XP_002527083.1|	0	conserved hypothetical protein [Ricinus communis] >gi|223533588|gb|EEF35327.1| conserved hypothetical protein [Ricinus communis]
CL7009.Contig2_D2	gi|255571718|ref|XP_002526802.1|	0	conserved hypothetical protein [Ricinus communis] >gi|223533806|gb|EEF35537.1| conserved hypothetical protein [Ricinus communis]
Unigene27853_D2	gi|255570461|ref|XP_002526189.1|	0	conserved hypothetical protein [Ricinus communis] >gi|223534493|gb|EEF36193.1| conserved hypothetical protein [Ricinus communis]
Unigene26958_D2	gi|255569420|ref|XP_002525677.1|	0	conserved hypothetical protein [Ricinus communis] >gi|223534977|gb|EEF36660.1| conserved hypothetical protein [Ricinus communis]
Unigene29588_D2	gi|255569512|ref|XP_002525723.1|	0	conserved hypothetical protein [Ricinus communis] >gi|223535023|gb|EEF36706.1| conserved hypothetical protein [Ricinus communis]
CL6813.Contig1_D2	gi|255569363|ref|XP_002525649.1|	0	conserved hypothetical protein [Ricinus communis] >gi|223535085|gb|EEF36767.1| conserved hypothetical protein [Ricinus communis]
CL6813.Contig2_D2	gi|255569363|ref|XP_002525649.1|	0	conserved hypothetical protein [Ricinus communis] >gi|223535085|gb|EEF36767.1| conserved hypothetical protein [Ricinus communis]
Unigene25566_D2	gi|255569177|ref|XP_002525557.1|	0	conserved hypothetical protein [Ricinus communis] >gi|223535136|gb|EEF36816.1| conserved hypothetical protein [Ricinus communis]
CL4614.Contig3_D2	gi|255568832|ref|XP_002525387.1|	0	conserved hypothetical protein [Ricinus communis] >gi|223535350|gb|EEF37025.1| conserved hypothetical protein [Ricinus communis]
CL3431.Contig2_D2	gi|255568053|ref|XP_002525003.1|	0	conserved hypothetical protein [Ricinus communis] >gi|223535711|gb|EEF37375.1| conserved hypothetical protein [Ricinus communis]
Unigene30096_D2	gi|255567768|ref|XP_002524862.1|	0	conserved hypothetical protein [Ricinus communis] >gi|223535825|gb|EEF37486.1| conserved hypothetical protein [Ricinus communis]
Unigene25964_D2	gi|255567088|ref|XP_002524526.1|	0	conserved hypothetical protein [Ricinus communis] >gi|223536200|gb|EEF37853.1| conserved hypothetical protein [Ricinus communis]
CL1123.Contig2_D2	gi|255566213|ref|XP_002524094.1|	0	conserved hypothetical protein [Ricinus communis] >gi|223536662|gb|EEF38304.1| conserved hypothetical protein [Ricinus communis]
Unigene30237_D2	gi|255564442|ref|XP_002523217.1|	0	conserved hypothetical protein [Ricinus communis] >gi|223537513|gb|EEF39138.1| conserved hypothetical protein [Ricinus communis]
CL2739.Contig2_D2	gi|255564395|ref|XP_002523194.1|	0	conserved hypothetical protein [Ricinus communis] >gi|223537601|gb|EEF39225.1| conserved hypothetical protein [Ricinus communis]
Unigene20862_D2	gi|255562966|ref|XP_002522488.1|	0	conserved hypothetical protein [Ricinus communis] >gi|223538373|gb|EEF39980.1| conserved hypothetical protein [Ricinus communis]
Unigene28195_D2	gi|255561959|ref|XP_002521988.1|	0	conserved hypothetical protein [Ricinus communis] >gi|223538792|gb|EEF40392.1| conserved hypothetical protein [Ricinus communis]
Unigene24944_D2	gi|255560443|ref|XP_002521236.1|	0	conserved hypothetical protein [Ricinus communis] >gi|223539504|gb|EEF41092.1| conserved hypothetical protein [Ricinus communis]
CL4737.Contig1_D2	gi|255560495|ref|XP_002521262.1|	0	conserved hypothetical protein [Ricinus communis] >gi|223539530|gb|EEF41118.1| conserved hypothetical protein [Ricinus communis]
CL4737.Contig3_D2	gi|255560495|ref|XP_002521262.1|	0	conserved hypothetical protein [Ricinus communis] >gi|223539530|gb|EEF41118.1| conserved hypothetical protein [Ricinus communis]
CL2791.Contig1_D2	gi|255560511|ref|XP_002521270.1|	0	conserved hypothetical protein [Ricinus communis] >gi|223539538|gb|EEF41126.1| conserved hypothetical protein [Ricinus communis]
Unigene30154_D2	gi|255559861|ref|XP_002520949.1|	0	conserved hypothetical protein [Ricinus communis] >gi|223539786|gb|EEF41366.1| conserved hypothetical protein [Ricinus communis]
CL2519.Contig2_D2	gi|255559376|ref|XP_002520708.1|	0	conserved hypothetical protein [Ricinus communis] >gi|223540093|gb|EEF41670.1| conserved hypothetical protein [Ricinus communis]
Unigene29512_D2	gi|255557965|ref|XP_002520011.1|	0	conserved hypothetical protein [Ricinus communis] >gi|223540775|gb|EEF42335.1| conserved hypothetical protein [Ricinus communis]
Unigene29514_D2	gi|255557965|ref|XP_002520011.1|	0	conserved hypothetical protein [Ricinus communis] >gi|223540775|gb|EEF42335.1| conserved hypothetical protein [Ricinus communis]
CL428.Contig10_D2	gi|255557421|ref|XP_002519741.1|	0	conserved hypothetical protein [Ricinus communis] >gi|223541158|gb|EEF42714.1| conserved hypothetical protein [Ricinus communis]
CL428.Contig11_D2	gi|255557421|ref|XP_002519741.1|	0	conserved hypothetical protein [Ricinus communis] >gi|223541158|gb|EEF42714.1| conserved hypothetical protein [Ricinus communis]
CL428.Contig12_D2	gi|255557421|ref|XP_002519741.1|	0	conserved hypothetical protein [Ricinus communis] >gi|223541158|gb|EEF42714.1| conserved hypothetical protein [Ricinus communis]
CL428.Contig13_D2	gi|255557421|ref|XP_002519741.1|	0	conserved hypothetical protein [Ricinus communis] >gi|223541158|gb|EEF42714.1| conserved hypothetical protein [Ricinus communis]
CL428.Contig14_D2	gi|255557421|ref|XP_002519741.1|	0	conserved hypothetical protein [Ricinus communis] >gi|223541158|gb|EEF42714.1| conserved hypothetical protein [Ricinus communis]
CL428.Contig6_D2	gi|255557421|ref|XP_002519741.1|	0	conserved hypothetical protein [Ricinus communis] >gi|223541158|gb|EEF42714.1| conserved hypothetical protein [Ricinus communis]
CL428.Contig7_D2	gi|255557421|ref|XP_002519741.1|	0	conserved hypothetical protein [Ricinus communis] >gi|223541158|gb|EEF42714.1| conserved hypothetical protein [Ricinus communis]
CL428.Contig8_D2	gi|255557421|ref|XP_002519741.1|	0	conserved hypothetical protein [Ricinus communis] >gi|223541158|gb|EEF42714.1| conserved hypothetical protein [Ricinus communis]
CL428.Contig9_D2	gi|255557421|ref|XP_002519741.1|	0	conserved hypothetical protein [Ricinus communis] >gi|223541158|gb|EEF42714.1| conserved hypothetical protein [Ricinus communis]
Unigene27421_D2	gi|255557421|ref|XP_002519741.1|	0	conserved hypothetical protein [Ricinus communis] >gi|223541158|gb|EEF42714.1| conserved hypothetical protein [Ricinus communis]
Unigene27422_D2	gi|255557421|ref|XP_002519741.1|	0	conserved hypothetical protein [Ricinus communis] >gi|223541158|gb|EEF42714.1| conserved hypothetical protein [Ricinus communis]
Unigene27424_D2	gi|255557421|ref|XP_002519741.1|	0	conserved hypothetical protein [Ricinus communis] >gi|223541158|gb|EEF42714.1| conserved hypothetical protein [Ricinus communis]
Unigene27999_D2	gi|255556820|ref|XP_002519443.1|	0	conserved hypothetical protein [Ricinus communis] >gi|223541306|gb|EEF42857.1| conserved hypothetical protein [Ricinus communis]
CL1536.Contig1_D2	gi|255556001|ref|XP_002519035.1|	0	conserved hypothetical protein [Ricinus communis] >gi|223541698|gb|EEF43246.1| conserved hypothetical protein [Ricinus communis]
CL1536.Contig2_D2	gi|255556001|ref|XP_002519035.1|	0	conserved hypothetical protein [Ricinus communis] >gi|223541698|gb|EEF43246.1| conserved hypothetical protein [Ricinus communis]
Unigene23646_D2	gi|255555606|ref|XP_002518839.1|	0	conserved hypothetical protein [Ricinus communis] >gi|223542012|gb|EEF43557.1| conserved hypothetical protein [Ricinus communis]
CL3325.Contig2_D2	gi|255555439|ref|XP_002518756.1|	0	conserved hypothetical protein [Ricinus communis] >gi|223542137|gb|EEF43681.1| conserved hypothetical protein [Ricinus communis]
Unigene23873_D2	gi|255554737|ref|XP_002518406.1|	0	conserved hypothetical protein [Ricinus communis] >gi|223542251|gb|EEF43793.1| conserved hypothetical protein [Ricinus communis]
CL3682.Contig1_D2	gi|255554036|ref|XP_002518058.1|	0	conserved hypothetical protein [Ricinus communis] >gi|223542654|gb|EEF44191.1| conserved hypothetical protein [Ricinus communis]
CL1270.Contig1_D2	gi|255554048|ref|XP_002518064.1|	0	conserved hypothetical protein [Ricinus communis] >gi|223542660|gb|EEF44197.1| conserved hypothetical protein [Ricinus communis]
Unigene25393_D2	gi|255554092|ref|XP_002518086.1|	0	conserved hypothetical protein [Ricinus communis] >gi|223542682|gb|EEF44219.1| conserved hypothetical protein [Ricinus communis]
Unigene25407_D2	gi|255553943|ref|XP_002518012.1|	0	conserved hypothetical protein [Ricinus communis] >gi|223542994|gb|EEF44530.1| conserved hypothetical protein [Ricinus communis]
CL3746.Contig1_D2	gi|255553389|ref|XP_002517736.1|	0	conserved hypothetical protein [Ricinus communis] >gi|223543134|gb|EEF44668.1| conserved hypothetical protein [Ricinus communis]
Unigene30152_D2	gi|255553389|ref|XP_002517736.1|	0	conserved hypothetical protein [Ricinus communis] >gi|223543134|gb|EEF44668.1| conserved hypothetical protein [Ricinus communis]
CL3100.Contig1_D2	gi|255549052|ref|XP_002515582.1|	0	conserved hypothetical protein [Ricinus communis] >gi|223545526|gb|EEF47031.1| conserved hypothetical protein [Ricinus communis]
CL3100.Contig2_D2	gi|255549052|ref|XP_002515582.1|	0	conserved hypothetical protein [Ricinus communis] >gi|223545526|gb|EEF47031.1| conserved hypothetical protein [Ricinus communis]
CL1870.Contig2_D2	gi|255548267|ref|XP_002515190.1|	0	conserved hypothetical protein [Ricinus communis] >gi|223545670|gb|EEF47174.1| conserved hypothetical protein [Ricinus communis]
Unigene26388_D2	gi|255548267|ref|XP_002515190.1|	0	conserved hypothetical protein [Ricinus communis] >gi|223545670|gb|EEF47174.1| conserved hypothetical protein [Ricinus communis]
CL3790.Contig1_D2	gi|255548291|ref|XP_002515202.1|	0	conserved hypothetical protein [Ricinus communis] >gi|223545682|gb|EEF47186.1| conserved hypothetical protein [Ricinus communis]
CL3790.Contig2_D2	gi|255548291|ref|XP_002515202.1|	0	conserved hypothetical protein [Ricinus communis] >gi|223545682|gb|EEF47186.1| conserved hypothetical protein [Ricinus communis]
CL3790.Contig3_D2	gi|255548291|ref|XP_002515202.1|	0	conserved hypothetical protein [Ricinus communis] >gi|223545682|gb|EEF47186.1| conserved hypothetical protein [Ricinus communis]
CL3790.Contig4_D2	gi|255548291|ref|XP_002515202.1|	0	conserved hypothetical protein [Ricinus communis] >gi|223545682|gb|EEF47186.1| conserved hypothetical protein [Ricinus communis]
CL7801.Contig3_D2	gi|255548309|ref|XP_002515211.1|	0	conserved hypothetical protein [Ricinus communis] >gi|223545691|gb|EEF47195.1| conserved hypothetical protein [Ricinus communis]
CL920.Contig2_D2	gi|255548309|ref|XP_002515211.1|	0	conserved hypothetical protein [Ricinus communis] >gi|223545691|gb|EEF47195.1| conserved hypothetical protein [Ricinus communis]
CL1171.Contig1_D2	gi|255547630|ref|XP_002514872.1|	0	conserved hypothetical protein [Ricinus communis] >gi|223545923|gb|EEF47426.1| conserved hypothetical protein [Ricinus communis]
CL1171.Contig2_D2	gi|255547630|ref|XP_002514872.1|	0	conserved hypothetical protein [Ricinus communis] >gi|223545923|gb|EEF47426.1| conserved hypothetical protein [Ricinus communis]
CL1171.Contig3_D2	gi|255547630|ref|XP_002514872.1|	0	conserved hypothetical protein [Ricinus communis] >gi|223545923|gb|EEF47426.1| conserved hypothetical protein [Ricinus communis]
CL1171.Contig4_D2	gi|255547630|ref|XP_002514872.1|	0	conserved hypothetical protein [Ricinus communis] >gi|223545923|gb|EEF47426.1| conserved hypothetical protein [Ricinus communis]
CL611.Contig1_D2	gi|255546109|ref|XP_002514114.1|	0	conserved hypothetical protein [Ricinus communis] >gi|223546570|gb|EEF48068.1| conserved hypothetical protein [Ricinus communis]
CL611.Contig2_D2	gi|255546109|ref|XP_002514114.1|	0	conserved hypothetical protein [Ricinus communis] >gi|223546570|gb|EEF48068.1| conserved hypothetical protein [Ricinus communis]
CL611.Contig3_D2	gi|255546109|ref|XP_002514114.1|	0	conserved hypothetical protein [Ricinus communis] >gi|223546570|gb|EEF48068.1| conserved hypothetical protein [Ricinus communis]
CL7389.Contig2_D2	gi|255545648|ref|XP_002513884.1|	0	conserved hypothetical protein [Ricinus communis] >gi|223546970|gb|EEF48467.1| conserved hypothetical protein [Ricinus communis]
CL1294.Contig3_D2	gi|255544714|ref|XP_002513418.1|	0	conserved hypothetical protein [Ricinus communis] >gi|223547326|gb|EEF48821.1| conserved hypothetical protein [Ricinus communis]
CL2074.Contig5_D2	gi|255544742|ref|XP_002513432.1|	0	conserved hypothetical protein [Ricinus communis] >gi|223547340|gb|EEF48835.1| conserved hypothetical protein [Ricinus communis]
CL5290.Contig2_D2	gi|255544786|ref|XP_002513454.1|	0	conserved hypothetical protein [Ricinus communis] >gi|223547362|gb|EEF48857.1| conserved hypothetical protein [Ricinus communis]
Unigene29010_D2	gi|255543663|ref|XP_002512894.1|	0	conserved hypothetical protein [Ricinus communis] >gi|223547905|gb|EEF49397.1| conserved hypothetical protein [Ricinus communis]
CL6454.Contig1_D2	gi|255542432|ref|XP_002512279.1|	0	conserved hypothetical protein [Ricinus communis] >gi|223548240|gb|EEF49731.1| conserved hypothetical protein [Ricinus communis]
CL3370.Contig1_D2	gi|255543118|ref|XP_002512622.1|	0	conserved hypothetical protein [Ricinus communis] >gi|223548583|gb|EEF50074.1| conserved hypothetical protein [Ricinus communis]
CL3370.Contig2_D2	gi|255543118|ref|XP_002512622.1|	0	conserved hypothetical protein [Ricinus communis] >gi|223548583|gb|EEF50074.1| conserved hypothetical protein [Ricinus communis]
CL3370.Contig3_D2	gi|255543118|ref|XP_002512622.1|	0	conserved hypothetical protein [Ricinus communis] >gi|223548583|gb|EEF50074.1| conserved hypothetical protein [Ricinus communis]
CL4850.Contig1_D2	gi|255543250|ref|XP_002512688.1|	0	conserved hypothetical protein [Ricinus communis] >gi|223548649|gb|EEF50140.1| conserved hypothetical protein [Ricinus communis]
Unigene19572_D2	gi|255541042|ref|XP_002511585.1|	0	conserved hypothetical protein [Ricinus communis] >gi|223548765|gb|EEF50254.1| conserved hypothetical protein [Ricinus communis]
Unigene22134_D2	gi|255541328|ref|XP_002511728.1|	0	conserved hypothetical protein [Ricinus communis] >gi|223548908|gb|EEF50397.1| conserved hypothetical protein [Ricinus communis]
CL244.Contig3_D2	gi|255541662|ref|XP_002511895.1|	0	conserved hypothetical protein [Ricinus communis] >gi|223549075|gb|EEF50564.1| conserved hypothetical protein [Ricinus communis]
Unigene22561_D2	gi|255537659|ref|XP_002509896.1|	0	conserved hypothetical protein [Ricinus communis] >gi|223549795|gb|EEF51283.1| conserved hypothetical protein [Ricinus communis]
Unigene30240_D2	gi|255539883|ref|XP_002511006.1|	0	conserved hypothetical protein [Ricinus communis] >gi|223550121|gb|EEF51608.1| conserved hypothetical protein [Ricinus communis]
CL835.Contig3_D2	gi|255539941|ref|XP_002511035.1|	0	conserved hypothetical protein [Ricinus communis] >gi|223550150|gb|EEF51637.1| conserved hypothetical protein [Ricinus communis]
Unigene25737_D2	gi|255539941|ref|XP_002511035.1|	0	conserved hypothetical protein [Ricinus communis] >gi|223550150|gb|EEF51637.1| conserved hypothetical protein [Ricinus communis]
CL1737.Contig1_D2	gi|255537870|ref|XP_002510000.1|	0	conserved hypothetical protein [Ricinus communis] >gi|223550701|gb|EEF52187.1| conserved hypothetical protein [Ricinus communis]
CL1737.Contig5_D2	gi|255537870|ref|XP_002510000.1|	0	conserved hypothetical protein [Ricinus communis] >gi|223550701|gb|EEF52187.1| conserved hypothetical protein [Ricinus communis]
CL1737.Contig7_D2	gi|255537870|ref|XP_002510000.1|	0	conserved hypothetical protein [Ricinus communis] >gi|223550701|gb|EEF52187.1| conserved hypothetical protein [Ricinus communis]
CL1737.Contig8_D2	gi|255537870|ref|XP_002510000.1|	0	conserved hypothetical protein [Ricinus communis] >gi|223550701|gb|EEF52187.1| conserved hypothetical protein [Ricinus communis]
Unigene1913_D2	gi|255538078|ref|XP_002510104.1|	0	conserved hypothetical protein [Ricinus communis] >gi|223550805|gb|EEF52291.1| conserved hypothetical protein [Ricinus communis]
Unigene27201_D2	gi|255538592|ref|XP_002510361.1|	0	conserved hypothetical protein [Ricinus communis] >gi|223551062|gb|EEF52548.1| conserved hypothetical protein [Ricinus communis]
CL2298.Contig1_D2	gi|255540279|ref|XP_002511204.1|	0	Conserved oligomeric Golgi complex component, putative [Ricinus communis] >gi|223550319|gb|EEF51806.1| Conserved oligomeric Golgi complex component, putative [Ricinus communis]
CL2298.Contig2_D2	gi|255540279|ref|XP_002511204.1|	0	Conserved oligomeric Golgi complex component, putative [Ricinus communis] >gi|223550319|gb|EEF51806.1| Conserved oligomeric Golgi complex component, putative [Ricinus communis]
CL2298.Contig3_D2	gi|255540279|ref|XP_002511204.1|	0	Conserved oligomeric Golgi complex component, putative [Ricinus communis] >gi|223550319|gb|EEF51806.1| Conserved oligomeric Golgi complex component, putative [Ricinus communis]
Unigene14949_D2	gi|255538588|ref|XP_002510359.1|	0	cop9 complex subunit, putative [Ricinus communis] >gi|223551060|gb|EEF52546.1| cop9 complex subunit, putative [Ricinus communis]
Unigene17246_D2	gi|255541470|ref|XP_002511799.1|	0	cop9 signalosome complex subunit, putative [Ricinus communis] >gi|223548979|gb|EEF50468.1| cop9 signalosome complex subunit, putative [Ricinus communis]
Unigene23529_D2	gi|333394165|gb|AEF32082.1|	0	copalyl diphosphate synthase [Castanea mollissima]
CL5786.Contig3_D2	gi|255542482|ref|XP_002512304.1|	0	copine, putative [Ricinus communis] >gi|223548265|gb|EEF49756.1| copine, putative [Ricinus communis]
Unigene29335_D2	gi|255544824|ref|XP_002513473.1|	0	copper-transporting atpase p-type, putative [Ricinus communis] >gi|223547381|gb|EEF48876.1| copper-transporting atpase p-type, putative [Ricinus communis]
Unigene19496_D2	gi|340007733|gb|AEK26572.1|	0	cryptochrome 1.2 [Populus tremula]
CL1194.Contig1_D2	gi|24461867|gb|AAN62354.1|AF506028_23	0	CTV.22 [Citrus trifoliata]
CL1194.Contig3_D2	gi|24461867|gb|AAN62354.1|AF506028_23	0	CTV.22 [Citrus trifoliata]
Unigene28395_D2	gi|24461867|gb|AAN62354.1|AF506028_23	0	CTV.22 [Citrus trifoliata]
CL4465.Contig3_D2	gi|255551707|ref|XP_002516899.1|	0	Cullin-1, putative [Ricinus communis] >gi|223543987|gb|EEF45513.1| Cullin-1, putative [Ricinus communis]
Unigene28820_D2	gi|255577001|ref|XP_002529385.1|	0	Cyclic nucleotide-gated ion channel, putative [Ricinus communis] >gi|223531133|gb|EEF32981.1| Cyclic nucleotide-gated ion channel, putative [Ricinus communis]
Unigene20327_D2	gi|255569589|ref|XP_002525760.1|	0	Cyclic nucleotide-gated ion channel, putative [Ricinus communis] >gi|223534910|gb|EEF36596.1| Cyclic nucleotide-gated ion channel, putative [Ricinus communis]
CL6872.Contig2_D2	gi|255561387|ref|XP_002521704.1|	0	cyclin B, putative [Ricinus communis] >gi|223539095|gb|EEF40691.1| cyclin B, putative [Ricinus communis]
CL2554.Contig1_D2	gi|255568603|ref|XP_002525275.1|	0	cyclophilin-10, putative [Ricinus communis] >gi|223535433|gb|EEF37103.1| cyclophilin-10, putative [Ricinus communis]
Unigene27109_D2	gi|255577279|ref|XP_002529521.1|	0	cysteine-type endopeptidase, putative [Ricinus communis] >gi|223531005|gb|EEF32859.1| cysteine-type endopeptidase, putative [Ricinus communis]
Unigene27979_D2	gi|52082696|gb|AAU25941.1|	0	cytochrome b [Vitis vinifera]
Unigene17471_D2	gi|333796940|gb|AEF98135.1|	0	cytochrome c oxidase subunit I [Lingulodinium polyedrum]
CL5861.Contig1_D2	gi|224053725|ref|XP_002297948.1|	0	cytochrome P450 [Populus trichocarpa] >gi|222845206|gb|EEE82753.1| cytochrome P450 [Populus trichocarpa]
CL1505.Contig2_D2	gi|224100679|ref|XP_002311971.1|	0	cytochrome P450 [Populus trichocarpa] >gi|222851791|gb|EEE89338.1| cytochrome P450 [Populus trichocarpa]
Unigene23351_D2	gi|224090875|ref|XP_002309107.1|	0	cytochrome P450 [Populus trichocarpa] >gi|222855083|gb|EEE92630.1| cytochrome P450 [Populus trichocarpa]
CL1281.Contig2_D2	gi|224139378|ref|XP_002323083.1|	0	cytochrome P450 [Populus trichocarpa] >gi|222867713|gb|EEF04844.1| cytochrome P450 [Populus trichocarpa]
Unigene29685_D2	gi|84514139|gb|ABC59078.1|	0	cytochrome P450 monooxygenase CYP72A59 [Medicago truncatula]
CL6331.Contig2_D2	gi|224057852|ref|XP_002299356.1|	0	cytochrome P450 obtusifoliol 14-alpha-demethylase [Populus trichocarpa] >gi|222846614|gb|EEE84161.1| cytochrome P450 obtusifoliol 14-alpha-demethylase [Populus trichocarpa]
CL1534.Contig1_D2	gi|255580537|ref|XP_002531093.1|	0	cytochrome P450, putative [Ricinus communis] >gi|223529339|gb|EEF31307.1| cytochrome P450, putative [Ricinus communis]
Unigene21945_D2	gi|255572967|ref|XP_002527414.1|	0	cytochrome P450, putative [Ricinus communis] >gi|223533224|gb|EEF34980.1| cytochrome P450, putative [Ricinus communis]
Unigene18591_D2	gi|255562729|ref|XP_002522370.1|	0	cytochrome P450, putative [Ricinus communis] >gi|223538448|gb|EEF40054.1| cytochrome P450, putative [Ricinus communis]
CL2096.Contig2_D2	gi|255560926|ref|XP_002521476.1|	0	cytochrome P450, putative [Ricinus communis] >gi|223539375|gb|EEF40966.1| cytochrome P450, putative [Ricinus communis]
CL2256.Contig1_D2	gi|255559122|ref|XP_002520583.1|	0	cytochrome P450, putative [Ricinus communis] >gi|223540243|gb|EEF41816.1| cytochrome P450, putative [Ricinus communis]
CL2256.Contig2_D2	gi|255559122|ref|XP_002520583.1|	0	cytochrome P450, putative [Ricinus communis] >gi|223540243|gb|EEF41816.1| cytochrome P450, putative [Ricinus communis]
CL5451.Contig1_D2	gi|255543092|ref|XP_002512609.1|	0	cytochrome P450, putative [Ricinus communis] >gi|223548570|gb|EEF50061.1| cytochrome P450, putative [Ricinus communis]
Unigene514_D2	gi|255541336|ref|XP_002511732.1|	0	cytohesin 1, 2, 3, putative [Ricinus communis] >gi|223548912|gb|EEF50401.1| cytohesin 1, 2, 3, putative [Ricinus communis]
CL7426.Contig1_D2	gi|224092091|ref|XP_002309468.1|	0	cytokinin oxidase [Populus trichocarpa] >gi|222855444|gb|EEE92991.1| cytokinin oxidase [Populus trichocarpa]
CL7426.Contig2_D2	gi|224092091|ref|XP_002309468.1|	0	cytokinin oxidase [Populus trichocarpa] >gi|222855444|gb|EEE92991.1| cytokinin oxidase [Populus trichocarpa]
CL1098.Contig1_D2	gi|190148353|gb|ACE63259.1|	0	cytokinin receptor 1 [Betula pendula]
CL1098.Contig3_D2	gi|190148353|gb|ACE63259.1|	0	cytokinin receptor 1 [Betula pendula]
Unigene27032_D2	gi|255582203|ref|XP_002531894.1|	0	dead box ATP-dependent RNA helicase, putative [Ricinus communis] >gi|223528461|gb|EEF30493.1| dead box ATP-dependent RNA helicase, putative [Ricinus communis]
Unigene19649_D2	gi|255561546|ref|XP_002521783.1|	0	dead box ATP-dependent RNA helicase, putative [Ricinus communis] >gi|223538996|gb|EEF40593.1| dead box ATP-dependent RNA helicase, putative [Ricinus communis]
CL5057.Contig2_D2	gi|255543421|ref|XP_002512773.1|	0	dead box ATP-dependent RNA helicase, putative [Ricinus communis] >gi|223547784|gb|EEF49276.1| dead box ATP-dependent RNA helicase, putative [Ricinus communis]
Unigene24757_D2	gi|351725777|ref|NP_001237872.1|	0	DEAD-box RNA helicase [Glycine max] >gi|229893773|gb|ACQ90244.1| DEAD-box RNA helicase [Glycine max]
Unigene24292_D2	gi|66816781|gb|AAY56754.1|	0	DELLA protein [Malus x domestica]
CL6874.Contig2_D2	gi|209573854|gb|ACI62865.1|	0	delta 1-pyrroline-5-carboxylate synthetase [Gossypium arboreum]
CL6337.Contig2_D2	gi|167018103|gb|ABZ05022.1|	0	delta-12 fatty acid desaturase [Davidia involucrata]
Unigene23740_D2	gi|255578652|ref|XP_002530187.1|	0	deoxyhypusine synthase, putative [Ricinus communis] >gi|223530306|gb|EEF32201.1| deoxyhypusine synthase, putative [Ricinus communis]
Unigene21287_D2	gi|357464409|ref|XP_003602486.1|	0	Developmentally regulated GTP binding protein [Medicago truncatula] >gi|355491534|gb|AES72737.1| Developmentally regulated GTP binding protein [Medicago truncatula]
CL2289.Contig3_D2	gi|78498844|gb|ABB45380.1|	0	diacylglycerol kinase 1 [Oryza sativa Indica Group]
CL2289.Contig4_D2	gi|78498844|gb|ABB45380.1|	0	diacylglycerol kinase 1 [Oryza sativa Indica Group]
Unigene25801_D2	gi|255569621|ref|XP_002525776.1|	0	diacylglycerol kinase, alpha, putative [Ricinus communis] >gi|223534926|gb|EEF36612.1| diacylglycerol kinase, alpha, putative [Ricinus communis]
CL1356.Contig1_D2	gi|255548081|ref|XP_002515097.1|	0	dicer-1, putative [Ricinus communis] >gi|223545577|gb|EEF47081.1| dicer-1, putative [Ricinus communis]
CL1356.Contig2_D2	gi|255548081|ref|XP_002515097.1|	0	dicer-1, putative [Ricinus communis] >gi|223545577|gb|EEF47081.1| dicer-1, putative [Ricinus communis]
Unigene26801_D2	gi|255560715|ref|XP_002521371.1|	0	dihydrolipoamide acetyltransferase component of pyruvate dehydrogenase, putative [Ricinus communis] >gi|223539449|gb|EEF41039.1| dihydrolipoamide acetyltransferase component of pyruvate dehydrogenase, putative [Ricinus communis]
Unigene26415_D2	gi|255556334|ref|XP_002519201.1|	0	dihydrolipoamide dehydrogenase, putative [Ricinus communis] >gi|223541516|gb|EEF43065.1| dihydrolipoamide dehydrogenase, putative [Ricinus communis]
Unigene22058_D2	gi|255556504|ref|XP_002519286.1|	0	dihydrolipoamide dehydrogenase, putative [Ricinus communis] >gi|223541601|gb|EEF43150.1| dihydrolipoamide dehydrogenase, putative [Ricinus communis]
CL2739.Contig3_D2	gi|255578153|ref|XP_002529946.1|	0	DNA binding protein, putative [Ricinus communis] >gi|223530576|gb|EEF32454.1| DNA binding protein, putative [Ricinus communis]
CL2739.Contig4_D2	gi|255578153|ref|XP_002529946.1|	0	DNA binding protein, putative [Ricinus communis] >gi|223530576|gb|EEF32454.1| DNA binding protein, putative [Ricinus communis]
Unigene29268_D2	gi|255578153|ref|XP_002529946.1|	0	DNA binding protein, putative [Ricinus communis] >gi|223530576|gb|EEF32454.1| DNA binding protein, putative [Ricinus communis]
Unigene24828_D2	gi|255563452|ref|XP_002522728.1|	0	DNA binding protein, putative [Ricinus communis] >gi|223537966|gb|EEF39579.1| DNA binding protein, putative [Ricinus communis]
CL2739.Contig6_D2	gi|255549852|ref|XP_002515977.1|	0	DNA binding protein, putative [Ricinus communis] >gi|223544882|gb|EEF46397.1| DNA binding protein, putative [Ricinus communis]
CL4870.Contig1_D2	gi|255541826|ref|XP_002511977.1|	0	DNA mismatch repair protein MSH2, putative [Ricinus communis] >gi|223549157|gb|EEF50646.1| DNA mismatch repair protein MSH2, putative [Ricinus communis]
Unigene29656_D2	gi|255564118|ref|XP_002523056.1|	0	DNA mismatch repair protein pms2, putative [Ricinus communis] >gi|223537618|gb|EEF39241.1| DNA mismatch repair protein pms2, putative [Ricinus communis]
Unigene26432_D2	gi|255542648|ref|XP_002512387.1|	0	DNA polymerase zeta catalytic subunit, putative [Ricinus communis] >gi|223548348|gb|EEF49839.1| DNA polymerase zeta catalytic subunit, putative [Ricinus communis]
CL1980.Contig1_D2	gi|255577952|ref|XP_002529848.1|	0	DNA repair and recombination protein RAD26, putative [Ricinus communis] >gi|223530676|gb|EEF32549.1| DNA repair and recombination protein RAD26, putative [Ricinus communis]
Unigene24452_D2	gi|255576850|ref|XP_002529311.1|	0	DNA repair helicase rad5,16, putative [Ricinus communis] >gi|223531235|gb|EEF33080.1| DNA repair helicase rad5,16, putative [Ricinus communis]
Unigene26567_D2	gi|357476415|ref|XP_003608493.1|	0	DNA replication licensing factor MCM3-like protein [Medicago truncatula] >gi|355509548|gb|AES90690.1| DNA replication licensing factor MCM3-like protein [Medicago truncatula]
CL4771.Contig1_D2	gi|183979108|emb|CAP08303.1|	0	DNA-binding protein [Vitis thunbergii]
CL4771.Contig2_D2	gi|183979108|emb|CAP08303.1|	0	DNA-binding protein [Vitis thunbergii]
CL1490.Contig2_D2	gi|255561365|ref|XP_002521693.1|	0	DNA-damage-inducible protein f, putative [Ricinus communis] >gi|223539084|gb|EEF40680.1| DNA-damage-inducible protein f, putative [Ricinus communis]
CL1490.Contig3_D2	gi|255561365|ref|XP_002521693.1|	0	DNA-damage-inducible protein f, putative [Ricinus communis] >gi|223539084|gb|EEF40680.1| DNA-damage-inducible protein f, putative [Ricinus communis]
CL1490.Contig4_D2	gi|255561365|ref|XP_002521693.1|	0	DNA-damage-inducible protein f, putative [Ricinus communis] >gi|223539084|gb|EEF40680.1| DNA-damage-inducible protein f, putative [Ricinus communis]
CL237.Contig1_D2	gi|255556051|ref|XP_002519060.1|	0	DNA-directed RNA polymerase II subunit, putative [Ricinus communis] >gi|223541723|gb|EEF43271.1| DNA-directed RNA polymerase II subunit, putative [Ricinus communis]
CL237.Contig2_D2	gi|255556051|ref|XP_002519060.1|	0	DNA-directed RNA polymerase II subunit, putative [Ricinus communis] >gi|223541723|gb|EEF43271.1| DNA-directed RNA polymerase II subunit, putative [Ricinus communis]
CL237.Contig3_D2	gi|255556051|ref|XP_002519060.1|	0	DNA-directed RNA polymerase II subunit, putative [Ricinus communis] >gi|223541723|gb|EEF43271.1| DNA-directed RNA polymerase II subunit, putative [Ricinus communis]
CL237.Contig4_D2	gi|255556051|ref|XP_002519060.1|	0	DNA-directed RNA polymerase II subunit, putative [Ricinus communis] >gi|223541723|gb|EEF43271.1| DNA-directed RNA polymerase II subunit, putative [Ricinus communis]
Unigene29907_D2	gi|255556051|ref|XP_002519060.1|	0	DNA-directed RNA polymerase II subunit, putative [Ricinus communis] >gi|223541723|gb|EEF43271.1| DNA-directed RNA polymerase II subunit, putative [Ricinus communis]
CL1180.Contig2_D2	gi|357470647|ref|XP_003605608.1|	0	DNA-directed RNA polymerase subunit beta, partial [Medicago truncatula] >gi|355506663|gb|AES87805.1| DNA-directed RNA polymerase subunit beta, partial [Medicago truncatula]
CL1180.Contig3_D2	gi|357470647|ref|XP_003605608.1|	0	DNA-directed RNA polymerase subunit beta, partial [Medicago truncatula] >gi|355506663|gb|AES87805.1| DNA-directed RNA polymerase subunit beta, partial [Medicago truncatula]
CL5804.Contig1_D2	gi|344190178|gb|AEM97871.1|	0	DOF domain class transcription factor [Corylus heterophylla]
CL5804.Contig2_D2	gi|344190178|gb|AEM97871.1|	0	DOF domain class transcription factor [Corylus heterophylla]
Unigene30439_D2	gi|341868933|gb|AEK98590.1|	0	domain rearranged methyltransferase [Vitis amurensis]
CL6697.Contig1_D2	gi|255580957|ref|XP_002531297.1|	0	dtdp-glucose 4-6-dehydratase, putative [Ricinus communis] >gi|223529130|gb|EEF31110.1| dtdp-glucose 4-6-dehydratase, putative [Ricinus communis]
CL1910.Contig4_D2	gi|307135835|gb|ADN33706.1|	0	dynamin [Cucumis melo subsp. melo]
Unigene21981_D2	gi|255569666|ref|XP_002525798.1|	0	E3 ubiquitin ligase PUB14, putative [Ricinus communis] >gi|223534885|gb|EEF36572.1| E3 ubiquitin ligase PUB14, putative [Ricinus communis]
Unigene29424_D2	gi|255563544|ref|XP_002522774.1|	0	E3 ubiquitin protein ligase upl2, putative [Ricinus communis] >gi|223538012|gb|EEF39625.1| E3 ubiquitin protein ligase upl2, putative [Ricinus communis]
CL5801.Contig2_D2	gi|357494685|ref|XP_003617631.1|	0	EH-domain-containing protein [Medicago truncatula] >gi|355518966|gb|AET00590.1| EH-domain-containing protein [Medicago truncatula]
CL95.Contig1_D2	gi|224090409|ref|XP_002308982.1|	0	ein3-binding f-box protein 4 [Populus trichocarpa] >gi|222854958|gb|EEE92505.1| ein3-binding f-box protein 4 [Populus trichocarpa]
CL95.Contig2_D2	gi|224090409|ref|XP_002308982.1|	0	ein3-binding f-box protein 4 [Populus trichocarpa] >gi|222854958|gb|EEE92505.1| ein3-binding f-box protein 4 [Populus trichocarpa]
Unigene22135_D2	gi|255562773|ref|XP_002522392.1|	0	electron transporter, putative [Ricinus communis] >gi|223538470|gb|EEF40076.1| electron transporter, putative [Ricinus communis]
CL6581.Contig1_D2	gi|255539376|ref|XP_002510753.1|	0	electron transporter, putative [Ricinus communis] >gi|223551454|gb|EEF52940.1| electron transporter, putative [Ricinus communis]
CL6581.Contig2_D2	gi|255539376|ref|XP_002510753.1|	0	electron transporter, putative [Ricinus communis] >gi|223551454|gb|EEF52940.1| electron transporter, putative [Ricinus communis]
Unigene30234_D2	gi|357496973|ref|XP_003618775.1|	0	Elongation factor 1-alpha [Medicago truncatula] >gi|355493790|gb|AES74993.1| Elongation factor 1-alpha [Medicago truncatula]
Unigene12589_D2	gi|255567660|ref|XP_002524809.1|	0	elongation factor tu, putative [Ricinus communis] >gi|223535993|gb|EEF37652.1| elongation factor tu, putative [Ricinus communis]
Unigene26897_D2	gi|347466569|gb|AEO97197.1|	0	endo-1,4-beta-glucanase [Populus trichocarpa] >gi|347466623|gb|AEO97224.1| endo-1,4-beta-glucanase [Populus trichocarpa]
Unigene28520_D2	gi|347466573|gb|AEO97199.1|	0	endo-1,4-beta-glucanase [Populus trichocarpa] >gi|347466627|gb|AEO97226.1| endo-1,4-beta-glucanase [Populus trichocarpa]
Unigene26453_D2	gi|347466583|gb|AEO97204.1|	0	endo-1,4-beta-glucanase [Populus trichocarpa] >gi|347466637|gb|AEO97231.1| endo-1,4-beta-glucanase [Populus trichocarpa]
Unigene28521_D2	gi|347466587|gb|AEO97206.1|	0	endo-1,4-beta-glucanase [Populus trichocarpa] >gi|347466641|gb|AEO97233.1| endo-1,4-beta-glucanase [Populus trichocarpa]
Unigene20755_D2	gi|416950907|gb|AFX59322.1|	0	endo-1,4-beta-mannanase [Populus trichocarpa]
Unigene19278_D2	gi|157313310|gb|ABV32548.1|	0	endo-1,4-beta-mannosidase protein 2 [Prunus persica]
Unigene19615_D2	gi|255557327|ref|XP_002519694.1|	0	endoplasmic reticulum mannosyl-oligosaccharide 1,2-alpha-mannosidase, putative [Ricinus communis] >gi|223541111|gb|EEF42667.1| endoplasmic reticulum mannosyl-oligosaccharide 1,2-alpha-mannosidase, putative [Ricinus communis]
CL8037.Contig2_D2	gi|255545672|ref|XP_002513896.1|	0	Endoplasmic reticulum-Golgi intermediate compartment protein, putative [Ricinus communis] >gi|223546982|gb|EEF48479.1| Endoplasmic reticulum-Golgi intermediate compartment protein, putative [Ricinus communis]
Unigene24038_D2	gi|344190186|gb|AEM97875.1|	0	enolase [Corylus heterophylla]
Unigene24039_D2	gi|344190186|gb|AEM97875.1|	0	enolase [Corylus heterophylla]
CL4172.Contig1_D2	gi|333394169|gb|AEF32084.1|	0	ent-kaurene oxidase [Castanea mollissima]
CL4172.Contig2_D2	gi|333394169|gb|AEF32084.1|	0	ent-kaurene oxidase [Castanea mollissima]
CL2370.Contig1_D2	gi|333394167|gb|AEF32083.1|	0	ent-kaurene synthase [Castanea mollissima]
CL2370.Contig3_D2	gi|333394167|gb|AEF32083.1|	0	ent-kaurene synthase [Castanea mollissima]
CL2370.Contig4_D2	gi|333394167|gb|AEF32083.1|	0	ent-kaurene synthase [Castanea mollissima]
CL2370.Contig5_D2	gi|333394167|gb|AEF32083.1|	0	ent-kaurene synthase [Castanea mollissima]
Unigene23223_D2	gi|333394171|gb|AEF32085.1|	0	ent-kaurenoic acid oxidase [Castanea mollissima]
Unigene25790_D2	gi|255550187|ref|XP_002516144.1|	0	erecta, putative [Ricinus communis] >gi|223544630|gb|EEF46146.1| erecta, putative [Ricinus communis]
CL5156.Contig2_D2	gi|255561897|ref|XP_002521957.1|	0	ethylene receptor, putative [Ricinus communis] >gi|223538761|gb|EEF40361.1| ethylene receptor, putative [Ricinus communis]
Unigene26530_D2	gi|255578664|ref|XP_002530192.1|	0	ETHYLENE-INSENSITIVE3 protein, putative [Ricinus communis] >gi|223530285|gb|EEF32182.1| ETHYLENE-INSENSITIVE3 protein, putative [Ricinus communis]
CL7719.Contig1_D2	gi|255565836|ref|XP_002523907.1|	0	eukaryotic translation elongation factor, putative [Ricinus communis] >gi|223536837|gb|EEF38476.1| eukaryotic translation elongation factor, putative [Ricinus communis]
CL7719.Contig2_D2	gi|255565836|ref|XP_002523907.1|	0	eukaryotic translation elongation factor, putative [Ricinus communis] >gi|223536837|gb|EEF38476.1| eukaryotic translation elongation factor, putative [Ricinus communis]
Unigene16851_D2	gi|347596003|gb|AEP13979.1|	0	extracellular calcium sensing receptor [Castanopsis chinensis]
CL1803.Contig11_D2	gi|255572664|ref|XP_002527265.1|	0	fad oxidoreductase, putative [Ricinus communis] >gi|223533358|gb|EEF35109.1| fad oxidoreductase, putative [Ricinus communis]
CL1803.Contig1_D2	gi|255572664|ref|XP_002527265.1|	0	fad oxidoreductase, putative [Ricinus communis] >gi|223533358|gb|EEF35109.1| fad oxidoreductase, putative [Ricinus communis]
CL1803.Contig2_D2	gi|255572664|ref|XP_002527265.1|	0	fad oxidoreductase, putative [Ricinus communis] >gi|223533358|gb|EEF35109.1| fad oxidoreductase, putative [Ricinus communis]
CL1803.Contig3_D2	gi|255572664|ref|XP_002527265.1|	0	fad oxidoreductase, putative [Ricinus communis] >gi|223533358|gb|EEF35109.1| fad oxidoreductase, putative [Ricinus communis]
CL1803.Contig4_D2	gi|255572664|ref|XP_002527265.1|	0	fad oxidoreductase, putative [Ricinus communis] >gi|223533358|gb|EEF35109.1| fad oxidoreductase, putative [Ricinus communis]
CL1803.Contig9_D2	gi|255572664|ref|XP_002527265.1|	0	fad oxidoreductase, putative [Ricinus communis] >gi|223533358|gb|EEF35109.1| fad oxidoreductase, putative [Ricinus communis]
Unigene6821_D2	gi|333696888|gb|AEF80000.1|	0	fatty acid desaturase 3 [Corylus heterophylla]
Unigene26716_D2	gi|255550764|ref|XP_002516430.1|	0	fatty acid desaturase, putative [Ricinus communis] >gi|223544250|gb|EEF45771.1| fatty acid desaturase, putative [Ricinus communis]
Unigene21700_D2	gi|427199304|gb|AFY26883.1|	0	F-box family protein [Morella rubra]
CL5506.Contig1_D2	gi|224082450|ref|XP_002306697.1|	0	f-box family protein [Populus trichocarpa] >gi|222856146|gb|EEE93693.1| f-box family protein [Populus trichocarpa]
CL5506.Contig3_D2	gi|224082450|ref|XP_002306697.1|	0	f-box family protein [Populus trichocarpa] >gi|222856146|gb|EEE93693.1| f-box family protein [Populus trichocarpa]
CL5506.Contig4_D2	gi|224082450|ref|XP_002306697.1|	0	f-box family protein [Populus trichocarpa] >gi|222856146|gb|EEE93693.1| f-box family protein [Populus trichocarpa]
CL5506.Contig5_D2	gi|224082450|ref|XP_002306697.1|	0	f-box family protein [Populus trichocarpa] >gi|222856146|gb|EEE93693.1| f-box family protein [Populus trichocarpa]
CL6715.Contig1_D2	gi|224141357|ref|XP_002324039.1|	0	f-box family protein [Populus trichocarpa] >gi|222867041|gb|EEF04172.1| f-box family protein [Populus trichocarpa]
Unigene24478_D2	gi|377684866|gb|AFB74452.1|	0	F-box family protein [Prunus persica]
Unigene19586_D2	gi|18447765|gb|AAL67993.1|	0	fiddlehead-like protein [Gossypium hirsutum]
Unigene23799_D2	gi|255549607|ref|XP_002515855.1|	0	fk506 binding protein, putative [Ricinus communis] >gi|223545010|gb|EEF46524.1| fk506 binding protein, putative [Ricinus communis]
Unigene21381_D2	gi|395760140|gb|AFN70721.1|	0	flavanone 3-hydroxylase [Ampelopsis grossedentata]
Unigene24689_D2	gi|378835355|gb|AFC62055.1|	0	flavonoid 3&apos; hydroxylase [Prunus persica]
Unigene487_D2	gi|30421433|gb|AAP31058.1|	0	flavonoid 3&apos;,5&apos;-hydroxylase [Gossypium hirsutum]
Unigene20319_D2	gi|38636526|emb|CAE12168.2|	0	formate dehydrogenase [Quercus robur]
CL454.Contig2_D2	gi|255584043|ref|XP_002532766.1|	0	fructose-1,6-bisphosphatase, putative [Ricinus communis] >gi|223527495|gb|EEF29623.1| fructose-1,6-bisphosphatase, putative [Ricinus communis]
Unigene21123_D2	gi|432139325|gb|AGB05600.1|	0	fructose-bisphosphate aldolase 3 [Camellia oleifera]
Unigene22359_D2	gi|255559084|ref|XP_002520564.1|	0	fumarylacetoacetate hydrolase, putative [Ricinus communis] >gi|223540224|gb|EEF41797.1| fumarylacetoacetate hydrolase, putative [Ricinus communis]
Unigene25317_D2	gi|384381395|gb|AEE69074.2|	0	GAI-like protein [Juglans regia]
Unigene21538_D2	gi|357966935|gb|AET97563.1|	0	galactose oxidase [Ziziphus jujuba]
Unigene23914_D2	gi|255555755|ref|XP_002518913.1|	0	Galactose oxidase precursor, putative [Ricinus communis] >gi|223541900|gb|EEF43446.1| Galactose oxidase precursor, putative [Ricinus communis]
CL1691.Contig2_D2	gi|255540853|ref|XP_002511491.1|	0	galactosyltransferase, putative [Ricinus communis] >gi|223550606|gb|EEF52093.1| galactosyltransferase, putative [Ricinus communis]
Unigene19467_D2	gi|375151864|gb|AFA36448.1|	0	GBSSII-2 [Prunus persica]
CL6263.Contig1_D2	gi|224038262|gb|ACN38266.1|	0	GDP-D-mannose pyrophosphorylase [Actinidia latifolia]
CL6263.Contig2_D2	gi|224038262|gb|ACN38266.1|	0	GDP-D-mannose pyrophosphorylase [Actinidia latifolia]
CL6263.Contig3_D2	gi|224038262|gb|ACN38266.1|	0	GDP-D-mannose pyrophosphorylase [Actinidia latifolia]
Unigene25569_D2	gi|12055493|emb|CAC20852.1|	0	geranyl diphosphat synthase [Quercus robur]
CL5390.Contig2_D2	gi|157965847|gb|ABW06960.1|	0	geranylgeranyl diphosphate synthase [Corylus avellana]
CL4885.Contig2_D2	gi|300680024|gb|ADK27716.1|	0	GH3 [Dimocarpus longan]
Unigene20276_D2	gi|224127866|ref|XP_002320183.1|	0	GH3 family protein [Populus trichocarpa] >gi|222860956|gb|EEE98498.1| GH3 family protein [Populus trichocarpa]
Unigene27089_D2	gi|315419013|gb|ADU15553.1|	0	GLU [Gossypium hirsutum]
CL7221.Contig1_D2	gi|255573702|ref|XP_002527772.1|	0	Glucan endo-1,3-beta-glucosidase precursor, putative [Ricinus communis] >gi|223532807|gb|EEF34582.1| Glucan endo-1,3-beta-glucosidase precursor, putative [Ricinus communis]
CL7221.Contig2_D2	gi|255573702|ref|XP_002527772.1|	0	Glucan endo-1,3-beta-glucosidase precursor, putative [Ricinus communis] >gi|223532807|gb|EEF34582.1| Glucan endo-1,3-beta-glucosidase precursor, putative [Ricinus communis]
CL7221.Contig3_D2	gi|255573702|ref|XP_002527772.1|	0	Glucan endo-1,3-beta-glucosidase precursor, putative [Ricinus communis] >gi|223532807|gb|EEF34582.1| Glucan endo-1,3-beta-glucosidase precursor, putative [Ricinus communis]
Unigene22986_D2	gi|255554861|ref|XP_002518468.1|	0	Glucan endo-1,3-beta-glucosidase precursor, putative [Ricinus communis] >gi|223542313|gb|EEF43855.1| Glucan endo-1,3-beta-glucosidase precursor, putative [Ricinus communis]
CL8072.Contig1_D2	gi|255536825|ref|XP_002509479.1|	0	Glucan endo-1,3-beta-glucosidase precursor, putative [Ricinus communis] >gi|223549378|gb|EEF50866.1| Glucan endo-1,3-beta-glucosidase precursor, putative [Ricinus communis]
Unigene26776_D2	gi|255539278|ref|XP_002510704.1|	0	Glucan endo-1,3-beta-glucosidase precursor, putative [Ricinus communis] >gi|223551405|gb|EEF52891.1| Glucan endo-1,3-beta-glucosidase precursor, putative [Ricinus communis]
Unigene19478_D2	gi|255543725|ref|XP_002512925.1|	0	glucose-1-phosphate adenylyltransferase, putative [Ricinus communis] >gi|223547936|gb|EEF49428.1| glucose-1-phosphate adenylyltransferase, putative [Ricinus communis]
Unigene1375_D2	gi|255539591|ref|XP_002510860.1|	0	glucose-methanol-choline (gmc) oxidoreductase, putative [Ricinus communis] >gi|223549975|gb|EEF51462.1| glucose-methanol-choline (gmc) oxidoreductase, putative [Ricinus communis]
CL7657.Contig1_D2	gi|255576054|ref|XP_002528922.1|	0	glucosyltransferase, putative [Ricinus communis] >gi|223531624|gb|EEF33451.1| glucosyltransferase, putative [Ricinus communis]
CL7657.Contig2_D2	gi|255576054|ref|XP_002528922.1|	0	glucosyltransferase, putative [Ricinus communis] >gi|223531624|gb|EEF33451.1| glucosyltransferase, putative [Ricinus communis]
Unigene25643_D2	gi|255539945|ref|XP_002511037.1|	0	glutamate dehydrogenase, putative [Ricinus communis] >gi|223550152|gb|EEF51639.1| glutamate dehydrogenase, putative [Ricinus communis]
Unigene22826_D2	gi|255566387|ref|XP_002524179.1|	0	glutamate receptor 3 plant, putative [Ricinus communis] >gi|223536548|gb|EEF38194.1| glutamate receptor 3 plant, putative [Ricinus communis]
Unigene28323_D2	gi|255559169|ref|XP_002520606.1|	0	glutamate receptor 3 plant, putative [Ricinus communis] >gi|223540205|gb|EEF41779.1| glutamate receptor 3 plant, putative [Ricinus communis]
Unigene21875_D2	gi|255571784|ref|XP_002526835.1|	0	glutamate-1-semialdehyde 2,1-aminomutase, putative [Ricinus communis] >gi|223533839|gb|EEF35570.1| glutamate-1-semialdehyde 2,1-aminomutase, putative [Ricinus communis]
CL306.Contig1_D2	gi|5733730|gb|AAD49734.1|AF169795_1	0	glutamine synthetase precursor [Juglans nigra]
CL306.Contig2_D2	gi|5733730|gb|AAD49734.1|AF169795_1	0	glutamine synthetase precursor [Juglans nigra]
Unigene27386_D2	gi|224133228|ref|XP_002321515.1|	0	glutathione reductase [Populus trichocarpa] >gi|222868511|gb|EEF05642.1| glutathione reductase [Populus trichocarpa]
CL2958.Contig1_D2	gi|255554533|ref|XP_002518305.1|	0	Glutathione-regulated potassium-efflux system protein kefB, putative [Ricinus communis] >gi|223542525|gb|EEF44065.1| Glutathione-regulated potassium-efflux system protein kefB, putative [Ricinus communis]
Unigene4635_D2	gi|381393060|gb|AFG28404.1|	0	glyceraldehyde-3-phosphate dehydrogenase A [Pyrus x bretschneideri]
Unigene26303_D2	gi|308743345|gb|ADO40098.1|	0	glycerol-3-phosphate acyltransferase 8 [Vernicia fordii]
Unigene28793_D2	gi|255539773|ref|XP_002510951.1|	0	Glycerol-3-phosphate transporter, putative [Ricinus communis] >gi|223550066|gb|EEF51553.1| Glycerol-3-phosphate transporter, putative [Ricinus communis]
CL1443.Contig2_D2	gi|366984550|gb|AEX09184.1|	0	glycolate oxidase [Gossypium hirsutum]
CL3751.Contig2_D2	gi|385139883|gb|AFI41914.1|	0	glycosyltransferase family 14 protein [Betula platyphylla]
CL2609.Contig2_D2	gi|255583974|ref|XP_002532733.1|	0	Glycosyltransferase QUASIMODO1, putative [Ricinus communis] >gi|223527510|gb|EEF29635.1| Glycosyltransferase QUASIMODO1, putative [Ricinus communis]
Unigene22236_D2	gi|255568510|ref|XP_002525229.1|	0	Glycosyltransferase QUASIMODO1, putative [Ricinus communis] >gi|223535526|gb|EEF37195.1| Glycosyltransferase QUASIMODO1, putative [Ricinus communis]
CL508.Contig2_D2	gi|255558712|ref|XP_002520380.1|	0	Glycosyltransferase QUASIMODO1, putative [Ricinus communis] >gi|223540427|gb|EEF41996.1| Glycosyltransferase QUASIMODO1, putative [Ricinus communis]
Unigene29746_D2	gi|224065537|ref|XP_002301846.1|	0	glycosyltransferase, CAZy family GT47 [Populus trichocarpa] >gi|222843572|gb|EEE81119.1| glycosyltransferase, CAZy family GT47 [Populus trichocarpa]
Unigene29896_D2	gi|357517451|ref|XP_003629014.1|	0	GMC-type oxidoreductase, putative [Medicago truncatula] >gi|355523036|gb|AET03490.1| GMC-type oxidoreductase, putative [Medicago truncatula]
CL7439.Contig1_D2	gi|255546349|ref|XP_002514234.1|	0	Golgin-84, putative [Ricinus communis] >gi|223546690|gb|EEF48188.1| Golgin-84, putative [Ricinus communis]
Unigene29117_D2	gi|344190174|gb|AEM97869.1|	0	GPAT [Corylus heterophylla]
CL3365.Contig1_D2	gi|224061151|ref|XP_002300358.1|	0	GRAS family transcription factor [Populus trichocarpa] >gi|222847616|gb|EEE85163.1| GRAS family transcription factor [Populus trichocarpa]
CL3739.Contig2_D2	gi|224126261|ref|XP_002319796.1|	0	GRAS family transcription factor [Populus trichocarpa] >gi|222858172|gb|EEE95719.1| GRAS family transcription factor [Populus trichocarpa]
Unigene20659_D2	gi|255561072|ref|XP_002521548.1|	0	GTP-binding protein era, putative [Ricinus communis] >gi|223539226|gb|EEF40819.1| GTP-binding protein era, putative [Ricinus communis]
Unigene21715_D2	gi|255536823|ref|XP_002509478.1|	0	guanine nucleotide-binding protein beta, putative [Ricinus communis] >gi|223549377|gb|EEF50865.1| guanine nucleotide-binding protein beta, putative [Ricinus communis]
CL2988.Contig1_D2	gi|255564246|ref|XP_002523120.1|	0	guanosine-3&apos;,5&apos;-bis(diphosphate) 3&apos;-pyrophosphohydrolase, putative [Ricinus communis] >gi|223537682|gb|EEF39305.1| guanosine-3&apos;,5&apos;-bis(diphosphate) 3&apos;-pyrophosphohydrolase, putative [Ricinus communis]
CL2988.Contig2_D2	gi|255564246|ref|XP_002523120.1|	0	guanosine-3&apos;,5&apos;-bis(diphosphate) 3&apos;-pyrophosphohydrolase, putative [Ricinus communis] >gi|223537682|gb|EEF39305.1| guanosine-3&apos;,5&apos;-bis(diphosphate) 3&apos;-pyrophosphohydrolase, putative [Ricinus communis]
Unigene22125_D2	gi|255538770|ref|XP_002510450.1|	0	gulonolactone oxidase, putative [Ricinus communis] >gi|223551151|gb|EEF52637.1| gulonolactone oxidase, putative [Ricinus communis]
CL6266.Contig1_D2	gi|297837989|ref|XP_002886876.1|	0	H+-transporting two-sector ATPase, alpha/beta subunit, central region [Arabidopsis lyrata subsp. lyrata] >gi|297332717|gb|EFH63135.1| H+-transporting two-sector ATPase, alpha/beta subunit, central region [Arabidopsis lyrata subsp. lyrata]
Unigene18821_D2	gi|397134751|gb|AFO11041.1|	0	HD-1A [Gossypium hirsutum]
Unigene21112_D2	gi|255578160|ref|XP_002529949.1|	0	heat shock protein binding protein, putative [Ricinus communis] >gi|223530547|gb|EEF32426.1| heat shock protein binding protein, putative [Ricinus communis]
Unigene24562_D2	gi|255548489|ref|XP_002515301.1|	0	heat shock protein binding protein, putative [Ricinus communis] >gi|223545781|gb|EEF47285.1| heat shock protein binding protein, putative [Ricinus communis]
Unigene26373_D2	gi|255573627|ref|XP_002527736.1|	0	heat shock protein, putative [Ricinus communis] >gi|223532877|gb|EEF34649.1| heat shock protein, putative [Ricinus communis]
CL2586.Contig1_D2	gi|255545176|ref|XP_002513649.1|	0	heat shock protein, putative [Ricinus communis] >gi|223547557|gb|EEF49052.1| heat shock protein, putative [Ricinus communis]
CL8064.Contig1_D2	gi|255576302|ref|XP_002529044.1|	0	Heterogeneous nuclear ribonucleoprotein 27C, putative [Ricinus communis] >gi|223531524|gb|EEF33355.1| Heterogeneous nuclear ribonucleoprotein 27C, putative [Ricinus communis]
CL8064.Contig2_D2	gi|255576302|ref|XP_002529044.1|	0	Heterogeneous nuclear ribonucleoprotein 27C, putative [Ricinus communis] >gi|223531524|gb|EEF33355.1| Heterogeneous nuclear ribonucleoprotein 27C, putative [Ricinus communis]
Unigene27810_D2	gi|326580272|gb|ADZ96378.1|	0	hexokinase 1 [Eriobotrya japonica]
Unigene26051_D2	gi|255538922|ref|XP_002510526.1|	0	hexokinase, putative [Ricinus communis] >gi|223551227|gb|EEF52713.1| hexokinase, putative [Ricinus communis]
Unigene25388_D2	gi|398806194|gb|AFP19448.1|	0	hexose transporter [Camellia sinensis]
Unigene25389_D2	gi|68271836|gb|AAY89231.1|	0	hexose transporter 1 [Juglans regia]
Unigene931_D2	gi|224112595|ref|XP_002332751.1|	0	high affinity inorganic phosphate transporter [Populus trichocarpa] >gi|222833079|gb|EEE71556.1| high affinity inorganic phosphate transporter [Populus trichocarpa]
Unigene21149_D2	gi|224110984|ref|XP_002315705.1|	0	high affinity inorganic phosphate transporter [Populus trichocarpa] >gi|222864745|gb|EEF01876.1| high affinity inorganic phosphate transporter [Populus trichocarpa]
Unigene28651_D2	gi|461957491|gb|AGH20655.1|	0	high expression of osmotically responsive protein 1 [Vitis vinifera]
CL6513.Contig1_D2	gi|357445703|ref|XP_003593129.1|	0	Histidine decarboxylase [Medicago truncatula] >gi|355482177|gb|AES63380.1| Histidine decarboxylase [Medicago truncatula]
CL3890.Contig2_D2	gi|190148355|gb|ACE63260.1|	0	histidine kinase 2 [Betula pendula]
CL6442.Contig1_D2	gi|190148357|gb|ACE63261.1|	0	histidine kinase 3 [Betula pendula]
CL6442.Contig2_D2	gi|190148357|gb|ACE63261.1|	0	histidine kinase 3 [Betula pendula]
CL4050.Contig1_D2	gi|224063156|ref|XP_002301018.1|	0	histone acetyltransferase [Populus trichocarpa] >gi|222842744|gb|EEE80291.1| histone acetyltransferase [Populus trichocarpa]
CL2359.Contig1_D2	gi|224129158|ref|XP_002320515.1|	0	histone acetyltransferase complex component [Populus trichocarpa] >gi|222861288|gb|EEE98830.1| histone acetyltransferase complex component [Populus trichocarpa]
CL2359.Contig4_D2	gi|224129158|ref|XP_002320515.1|	0	histone acetyltransferase complex component [Populus trichocarpa] >gi|222861288|gb|EEE98830.1| histone acetyltransferase complex component [Populus trichocarpa]
CL6003.Contig2_D2	gi|255546221|ref|XP_002514170.1|	0	histone acetyltransferase type B catalytic subunit, putative [Ricinus communis] >gi|223546626|gb|EEF48124.1| histone acetyltransferase type B catalytic subunit, putative [Ricinus communis]
CL1657.Contig2_D2	gi|224079409|ref|XP_002305854.1|	0	histone deacetylase [Populus trichocarpa] >gi|222848818|gb|EEE86365.1| histone deacetylase [Populus trichocarpa]
CL8.Contig1_D2	gi|255539334|ref|XP_002510732.1|	0	hmg-CoA reductase, putative [Ricinus communis] >gi|223551433|gb|EEF52919.1| hmg-CoA reductase, putative [Ricinus communis]
Unigene27502_D2	gi|255559274|ref|XP_002520657.1|	0	Homeobox protein LUMINIDEPENDENS, putative [Ricinus communis] >gi|223540042|gb|EEF41619.1| Homeobox protein LUMINIDEPENDENS, putative [Ricinus communis]
CL7427.Contig1_D2	gi|255566373|ref|XP_002524172.1|	0	homeobox protein, putative [Ricinus communis] >gi|223536541|gb|EEF38187.1| homeobox protein, putative [Ricinus communis]
Unigene22207_D2	gi|255547996|ref|XP_002515055.1|	0	hydrolase, hydrolyzing O-glycosyl compounds, putative [Ricinus communis] >gi|223546106|gb|EEF47609.1| hydrolase, hydrolyzing O-glycosyl compounds, putative [Ricinus communis]
CL5087.Contig2_D2	gi|343466153|gb|AEM42970.1|	0	hydroxymethylglutaryl-CoA synthase [Siraitia grosvenorii]
CL5087.Contig1_D2	gi|255537251|ref|XP_002509692.1|	0	hydroxymethylglutaryl-CoA synthase, putative [Ricinus communis] >gi|223549591|gb|EEF51079.1| hydroxymethylglutaryl-CoA synthase, putative [Ricinus communis]
Unigene24067_D2	gi|313184049|ref|YP_004021206.1|	0	hypothetical chloroplast RF19 [Castanea mollissima] >gi|309321576|gb|ADO65116.1| hypothetical chloroplast RF19 [Castanea mollissima]
Unigene4724_D2	gi|313184049|ref|YP_004021206.1|	0	hypothetical chloroplast RF19 [Castanea mollissima] >gi|309321576|gb|ADO65116.1| hypothetical chloroplast RF19 [Castanea mollissima]
Unigene29670_D2	gi|307136476|gb|ADN34277.1|	0	hypothetical protein [Cucumis melo subsp. melo]
Unigene16806_D2	gi|27450532|gb|AAO14627.1|AF467900_4	0	hypothetical protein [Prunus persica]
CL57.Contig1_D2	gi|27450531|gb|AAO14626.1|AF467900_3	0	hypothetical protein [Prunus persica] >gi|462419245|gb|EMJ23508.1| hypothetical protein PRUPE_ppa003938mg [Prunus persica]
Unigene23706_D2	gi|399920193|gb|AFP55540.1|	0	hypothetical protein [Rosa rugosa]
CL3355.Contig1_D2	gi|224083850|ref|XP_002307145.1|	0	hypothetical protein POPTRDRAFT_760228 [Populus trichocarpa] >gi|222856594|gb|EEE94141.1| hypothetical protein POPTRDRAFT_760228 [Populus trichocarpa]
CL3128.Contig1_D2	gi|224112955|ref|XP_002332671.1|	0	hypothetical protein POPTRDRAFT_789212 [Populus trichocarpa] >gi|222836465|gb|EEE74872.1| hypothetical protein POPTRDRAFT_789212 [Populus trichocarpa]
CL3128.Contig2_D2	gi|224112955|ref|XP_002332671.1|	0	hypothetical protein POPTRDRAFT_789212 [Populus trichocarpa] >gi|222836465|gb|EEE74872.1| hypothetical protein POPTRDRAFT_789212 [Populus trichocarpa]
CL3128.Contig3_D2	gi|224112955|ref|XP_002332671.1|	0	hypothetical protein POPTRDRAFT_789212 [Populus trichocarpa] >gi|222836465|gb|EEE74872.1| hypothetical protein POPTRDRAFT_789212 [Populus trichocarpa]
Unigene28400_D2	gi|462411041|gb|EMJ16090.1|	0	hypothetical protein PRUPE_ppa000002mg [Prunus persica]
Unigene28766_D2	gi|462418867|gb|EMJ23130.1|	0	hypothetical protein PRUPE_ppa000003mg [Prunus persica]
Unigene28768_D2	gi|462418867|gb|EMJ23130.1|	0	hypothetical protein PRUPE_ppa000003mg [Prunus persica]
Unigene29379_D2	gi|462406653|gb|EMJ12117.1|	0	hypothetical protein PRUPE_ppa000004mg [Prunus persica]
Unigene607_D2	gi|462422483|gb|EMJ26746.1|	0	hypothetical protein PRUPE_ppa000005m2g, partial [Prunus persica]
Unigene29572_D2	gi|462399491|gb|EMJ05159.1|	0	hypothetical protein PRUPE_ppa000006mg [Prunus persica]
Unigene29423_D2	gi|462404050|gb|EMJ09607.1|	0	hypothetical protein PRUPE_ppa000008mg [Prunus persica]
Unigene30155_D2	gi|462397180|gb|EMJ02979.1|	0	hypothetical protein PRUPE_ppa000010mg [Prunus persica]
Unigene30156_D2	gi|462397180|gb|EMJ02979.1|	0	hypothetical protein PRUPE_ppa000010mg [Prunus persica]
Unigene28312_D2	gi|462417029|gb|EMJ21766.1|	0	hypothetical protein PRUPE_ppa000012mg [Prunus persica]
CL6323.Contig1_D2	gi|462396343|gb|EMJ02142.1|	0	hypothetical protein PRUPE_ppa000013mg [Prunus persica]
Unigene27938_D2	gi|462418870|gb|EMJ23133.1|	0	hypothetical protein PRUPE_ppa000016mg [Prunus persica]
Unigene30499_D2	gi|462398586|gb|EMJ04254.1|	0	hypothetical protein PRUPE_ppa000017mg [Prunus persica]
Unigene24503_D2	gi|462413814|gb|EMJ18863.1|	0	hypothetical protein PRUPE_ppa000018mg [Prunus persica]
Unigene24504_D2	gi|462413814|gb|EMJ18863.1|	0	hypothetical protein PRUPE_ppa000018mg [Prunus persica]
Unigene22190_D2	gi|462422595|gb|EMJ26858.1|	0	hypothetical protein PRUPE_ppa000020mg [Prunus persica]
Unigene27451_D2	gi|462415341|gb|EMJ20078.1|	0	hypothetical protein PRUPE_ppa000021mg [Prunus persica]
CL4268.Contig1_D2	gi|462396346|gb|EMJ02145.1|	0	hypothetical protein PRUPE_ppa000022mg [Prunus persica]
CL4268.Contig2_D2	gi|462396346|gb|EMJ02145.1|	0	hypothetical protein PRUPE_ppa000022mg [Prunus persica]
CL1734.Contig1_D2	gi|462399492|gb|EMJ05160.1|	0	hypothetical protein PRUPE_ppa000025mg [Prunus persica]
CL1734.Contig2_D2	gi|462399492|gb|EMJ05160.1|	0	hypothetical protein PRUPE_ppa000025mg [Prunus persica]
CL4567.Contig1_D2	gi|462422596|gb|EMJ26859.1|	0	hypothetical protein PRUPE_ppa000026mg [Prunus persica]
CL4567.Contig2_D2	gi|462422596|gb|EMJ26859.1|	0	hypothetical protein PRUPE_ppa000026mg [Prunus persica]
Unigene24365_D2	gi|462396347|gb|EMJ02146.1|	0	hypothetical protein PRUPE_ppa000028mg [Prunus persica]
Unigene25850_D2	gi|462396347|gb|EMJ02146.1|	0	hypothetical protein PRUPE_ppa000028mg [Prunus persica]
Unigene30136_D2	gi|462417031|gb|EMJ21768.1|	0	hypothetical protein PRUPE_ppa000030mg [Prunus persica]
Unigene924_D2	gi|462417031|gb|EMJ21768.1|	0	hypothetical protein PRUPE_ppa000030mg [Prunus persica]
CL1583.Contig1_D2	gi|462409150|gb|EMJ14484.1|	0	hypothetical protein PRUPE_ppa000031mg [Prunus persica]
CL1583.Contig2_D2	gi|462409150|gb|EMJ14484.1|	0	hypothetical protein PRUPE_ppa000031mg [Prunus persica]
Unigene29398_D2	gi|462409150|gb|EMJ14484.1|	0	hypothetical protein PRUPE_ppa000031mg [Prunus persica]
CL7186.Contig1_D2	gi|462416899|gb|EMJ21636.1|	0	hypothetical protein PRUPE_ppa000033mg [Prunus persica]
CL7186.Contig2_D2	gi|462416899|gb|EMJ21636.1|	0	hypothetical protein PRUPE_ppa000033mg [Prunus persica]
Unigene25021_D2	gi|462416899|gb|EMJ21636.1|	0	hypothetical protein PRUPE_ppa000033mg [Prunus persica]
Unigene30645_D2	gi|462418872|gb|EMJ23135.1|	0	hypothetical protein PRUPE_ppa000034mg [Prunus persica]
CL1680.Contig1_D2	gi|462417033|gb|EMJ21770.1|	0	hypothetical protein PRUPE_ppa000037mg [Prunus persica]
CL1680.Contig2_D2	gi|462417033|gb|EMJ21770.1|	0	hypothetical protein PRUPE_ppa000037mg [Prunus persica]
Unigene13855_D2	gi|462400587|gb|EMJ06144.1|	0	hypothetical protein PRUPE_ppa000038mg [Prunus persica]
CL7135.Contig1_D2	gi|462410997|gb|EMJ16046.1|	0	hypothetical protein PRUPE_ppa000039mg [Prunus persica]
CL7135.Contig2_D2	gi|462410997|gb|EMJ16046.1|	0	hypothetical protein PRUPE_ppa000039mg [Prunus persica]
CL4322.Contig2_D2	gi|462404054|gb|EMJ09611.1|	0	hypothetical protein PRUPE_ppa000045mg [Prunus persica] >gi|462404055|gb|EMJ09612.1| hypothetical protein PRUPE_ppa000045mg [Prunus persica]
Unigene29614_D2	gi|462404054|gb|EMJ09611.1|	0	hypothetical protein PRUPE_ppa000045mg [Prunus persica] >gi|462404055|gb|EMJ09612.1| hypothetical protein PRUPE_ppa000045mg [Prunus persica]
Unigene29616_D2	gi|462404054|gb|EMJ09611.1|	0	hypothetical protein PRUPE_ppa000045mg [Prunus persica] >gi|462404055|gb|EMJ09612.1| hypothetical protein PRUPE_ppa000045mg [Prunus persica]
CL7502.Contig1_D2	gi|462413285|gb|EMJ18334.1|	0	hypothetical protein PRUPE_ppa000046mg [Prunus persica]
Unigene24922_D2	gi|462413285|gb|EMJ18334.1|	0	hypothetical protein PRUPE_ppa000046mg [Prunus persica]
CL5566.Contig1_D2	gi|462417034|gb|EMJ21771.1|	0	hypothetical protein PRUPE_ppa000047mg [Prunus persica]
Unigene29671_D2	gi|462413286|gb|EMJ18335.1|	0	hypothetical protein PRUPE_ppa000048mg [Prunus persica]
Unigene28713_D2	gi|462418756|gb|EMJ23019.1|	0	hypothetical protein PRUPE_ppa000051mg [Prunus persica]
CL5794.Contig2_D2	gi|462418862|gb|EMJ23125.1|	0	hypothetical protein PRUPE_ppa000052mg [Prunus persica]
Unigene24411_D2	gi|462409151|gb|EMJ14485.1|	0	hypothetical protein PRUPE_ppa000061mg [Prunus persica]
Unigene26854_D2	gi|462396349|gb|EMJ02148.1|	0	hypothetical protein PRUPE_ppa000062mg [Prunus persica]
CL2823.Contig1_D2	gi|462410215|gb|EMJ15549.1|	0	hypothetical protein PRUPE_ppa000063mg [Prunus persica]
CL2823.Contig2_D2	gi|462410215|gb|EMJ15549.1|	0	hypothetical protein PRUPE_ppa000063mg [Prunus persica]
CL7756.Contig2_D2	gi|462404057|gb|EMJ09614.1|	0	hypothetical protein PRUPE_ppa000064mg [Prunus persica]
Unigene107_D2	gi|462395071|gb|EMJ00870.1|	0	hypothetical protein PRUPE_ppa000068mg [Prunus persica] >gi|462395072|gb|EMJ00871.1| hypothetical protein PRUPE_ppa000068mg [Prunus persica]
CL1798.Contig1_D2	gi|462400588|gb|EMJ06145.1|	0	hypothetical protein PRUPE_ppa000069mg [Prunus persica]
CL1798.Contig2_D2	gi|462400588|gb|EMJ06145.1|	0	hypothetical protein PRUPE_ppa000069mg [Prunus persica]
CL1798.Contig4_D2	gi|462400588|gb|EMJ06145.1|	0	hypothetical protein PRUPE_ppa000069mg [Prunus persica]
CL1798.Contig5_D2	gi|462400588|gb|EMJ06145.1|	0	hypothetical protein PRUPE_ppa000069mg [Prunus persica]
CL2807.Contig1_D2	gi|462400588|gb|EMJ06145.1|	0	hypothetical protein PRUPE_ppa000069mg [Prunus persica]
Unigene28867_D2	gi|462411045|gb|EMJ16094.1|	0	hypothetical protein PRUPE_ppa000072mg [Prunus persica]
CL3550.Contig2_D2	gi|462411046|gb|EMJ16095.1|	0	hypothetical protein PRUPE_ppa000075mg [Prunus persica]
CL983.Contig1_D2	gi|462411047|gb|EMJ16096.1|	0	hypothetical protein PRUPE_ppa000077mg [Prunus persica]
CL983.Contig2_D2	gi|462411047|gb|EMJ16096.1|	0	hypothetical protein PRUPE_ppa000077mg [Prunus persica]
Unigene22905_D2	gi|462395073|gb|EMJ00872.1|	0	hypothetical protein PRUPE_ppa000080mg [Prunus persica]
Unigene30243_D2	gi|462398588|gb|EMJ04256.1|	0	hypothetical protein PRUPE_ppa000081mg [Prunus persica]
Unigene25785_D2	gi|462413245|gb|EMJ18294.1|	0	hypothetical protein PRUPE_ppa000084mg [Prunus persica]
Unigene683_D2	gi|462406222|gb|EMJ11686.1|	0	hypothetical protein PRUPE_ppa000090mg [Prunus persica]
CL2136.Contig1_D2	gi|462410579|gb|EMJ15913.1|	0	hypothetical protein PRUPE_ppa000091mg [Prunus persica]
CL2136.Contig2_D2	gi|462410579|gb|EMJ15913.1|	0	hypothetical protein PRUPE_ppa000091mg [Prunus persica]
Unigene20791_D2	gi|462410579|gb|EMJ15913.1|	0	hypothetical protein PRUPE_ppa000091mg [Prunus persica]
CL3353.Contig2_D2	gi|462422420|gb|EMJ26683.1|	0	hypothetical protein PRUPE_ppa000095mg [Prunus persica]
Unigene25037_D2	gi|462410664|gb|EMJ15998.1|	0	hypothetical protein PRUPE_ppa000097mg [Prunus persica]
CL3222.Contig2_D2	gi|462398590|gb|EMJ04258.1|	0	hypothetical protein PRUPE_ppa000098mg [Prunus persica]
CL3222.Contig3_D2	gi|462398590|gb|EMJ04258.1|	0	hypothetical protein PRUPE_ppa000098mg [Prunus persica]
Unigene27754_D2	gi|462409154|gb|EMJ14488.1|	0	hypothetical protein PRUPE_ppa000099mg [Prunus persica]
CL5109.Contig2_D2	gi|462417491|gb|EMJ22228.1|	0	hypothetical protein PRUPE_ppa000101m2g, partial [Prunus persica]
Unigene29125_D2	gi|462424294|gb|EMJ28557.1|	0	hypothetical protein PRUPE_ppa000106mg [Prunus persica]
Unigene30273_D2	gi|462422419|gb|EMJ26682.1|	0	hypothetical protein PRUPE_ppa000107mg [Prunus persica]
Unigene28639_D2	gi|462402799|gb|EMJ08356.1|	0	hypothetical protein PRUPE_ppa000109mg [Prunus persica]
CL5710.Contig2_D2	gi|462410212|gb|EMJ15546.1|	0	hypothetical protein PRUPE_ppa000112mg [Prunus persica]
CL262.Contig1_D2	gi|462410474|gb|EMJ15808.1|	0	hypothetical protein PRUPE_ppa000115mg [Prunus persica]
CL3186.Contig1_D2	gi|462410213|gb|EMJ15547.1|	0	hypothetical protein PRUPE_ppa000116mg [Prunus persica]
CL3186.Contig2_D2	gi|462410213|gb|EMJ15547.1|	0	hypothetical protein PRUPE_ppa000116mg [Prunus persica]
Unigene22475_D2	gi|462422416|gb|EMJ26679.1|	0	hypothetical protein PRUPE_ppa000119mg [Prunus persica]
Unigene28711_D2	gi|462413288|gb|EMJ18337.1|	0	hypothetical protein PRUPE_ppa000120mg [Prunus persica]
Unigene30535_D2	gi|462416773|gb|EMJ21510.1|	0	hypothetical protein PRUPE_ppa000126mg [Prunus persica]
CL4541.Contig1_D2	gi|462415344|gb|EMJ20081.1|	0	hypothetical protein PRUPE_ppa000130mg [Prunus persica]
Unigene23842_D2	gi|462422417|gb|EMJ26680.1|	0	hypothetical protein PRUPE_ppa000131mg [Prunus persica]
Unigene512_D2	gi|462406223|gb|EMJ11687.1|	0	hypothetical protein PRUPE_ppa000133mg [Prunus persica]
Unigene29553_D2	gi|462395743|gb|EMJ01542.1|	0	hypothetical protein PRUPE_ppa000136mg [Prunus persica]
CL7587.Contig2_D2	gi|462423978|gb|EMJ28241.1|	0	hypothetical protein PRUPE_ppa000137mg [Prunus persica]
Unigene29814_D2	gi|462410217|gb|EMJ15551.1|	0	hypothetical protein PRUPE_ppa000138mg [Prunus persica]
Unigene27494_D2	gi|462422415|gb|EMJ26678.1|	0	hypothetical protein PRUPE_ppa000139mg [Prunus persica]
Unigene27632_D2	gi|462406171|gb|EMJ11635.1|	0	hypothetical protein PRUPE_ppa000140mg [Prunus persica]
Unigene30563_D2	gi|462422418|gb|EMJ26681.1|	0	hypothetical protein PRUPE_ppa000142mg [Prunus persica]
CL4018.Contig1_D2	gi|462400330|gb|EMJ05998.1|	0	hypothetical protein PRUPE_ppa000144mg [Prunus persica]
CL4018.Contig2_D2	gi|462400330|gb|EMJ05998.1|	0	hypothetical protein PRUPE_ppa000144mg [Prunus persica]
Unigene29318_D2	gi|462400330|gb|EMJ05998.1|	0	hypothetical protein PRUPE_ppa000144mg [Prunus persica]
Unigene89_D2	gi|462398593|gb|EMJ04261.1|	0	hypothetical protein PRUPE_ppa000146mg [Prunus persica]
CL2350.Contig3_D2	gi|462422413|gb|EMJ26676.1|	0	hypothetical protein PRUPE_ppa000148mg [Prunus persica]
CL2350.Contig4_D2	gi|462422413|gb|EMJ26676.1|	0	hypothetical protein PRUPE_ppa000148mg [Prunus persica]
CL4312.Contig2_D2	gi|462422413|gb|EMJ26676.1|	0	hypothetical protein PRUPE_ppa000148mg [Prunus persica]
Unigene27766_D2	gi|462422414|gb|EMJ26677.1|	0	hypothetical protein PRUPE_ppa000151mg [Prunus persica]
CL721.Contig1_D2	gi|462406170|gb|EMJ11634.1|	0	hypothetical protein PRUPE_ppa000152mg [Prunus persica]
CL721.Contig2_D2	gi|462406170|gb|EMJ11634.1|	0	hypothetical protein PRUPE_ppa000152mg [Prunus persica]
CL721.Contig3_D2	gi|462406170|gb|EMJ11634.1|	0	hypothetical protein PRUPE_ppa000152mg [Prunus persica]
CL721.Contig4_D2	gi|462406170|gb|EMJ11634.1|	0	hypothetical protein PRUPE_ppa000152mg [Prunus persica]
CL721.Contig5_D2	gi|462406170|gb|EMJ11634.1|	0	hypothetical protein PRUPE_ppa000152mg [Prunus persica]
CL721.Contig6_D2	gi|462406170|gb|EMJ11634.1|	0	hypothetical protein PRUPE_ppa000152mg [Prunus persica]
Unigene26024_D2	gi|462422411|gb|EMJ26674.1|	0	hypothetical protein PRUPE_ppa000154mg [Prunus persica]
CL348.Contig1_D2	gi|462397169|gb|EMJ02968.1|	0	hypothetical protein PRUPE_ppa000155mg [Prunus persica]
Unigene25753_D2	gi|462402798|gb|EMJ08355.1|	0	hypothetical protein PRUPE_ppa000159mg [Prunus persica]
CL5710.Contig1_D2	gi|462394200|gb|EMJ00104.1|	0	hypothetical protein PRUPE_ppa000167m2g, partial [Prunus persica]
Unigene30331_D2	gi|462410428|gb|EMJ15762.1|	0	hypothetical protein PRUPE_ppa000168mg [Prunus persica]
Unigene28613_D2	gi|462404037|gb|EMJ09594.1|	0	hypothetical protein PRUPE_ppa000169mg [Prunus persica]
Unigene371_D2	gi|462404037|gb|EMJ09594.1|	0	hypothetical protein PRUPE_ppa000169mg [Prunus persica]
Unigene27827_D2	gi|462400217|gb|EMJ05885.1|	0	hypothetical protein PRUPE_ppa000171mg [Prunus persica]
Unigene1786_D2	gi|462395740|gb|EMJ01539.1|	0	hypothetical protein PRUPE_ppa000172mg [Prunus persica]
Unigene26058_D2	gi|462415345|gb|EMJ20082.1|	0	hypothetical protein PRUPE_ppa000174mg [Prunus persica]
Unigene26059_D2	gi|462415345|gb|EMJ20082.1|	0	hypothetical protein PRUPE_ppa000174mg [Prunus persica]
Unigene29281_D2	gi|462398606|gb|EMJ04274.1|	0	hypothetical protein PRUPE_ppa000175mg [Prunus persica]
Unigene29825_D2	gi|462411053|gb|EMJ16102.1|	0	hypothetical protein PRUPE_ppa000176mg [Prunus persica]
CL6304.Contig1_D2	gi|462409598|gb|EMJ14932.1|	0	hypothetical protein PRUPE_ppa000177mg [Prunus persica]
Unigene26800_D2	gi|462400331|gb|EMJ05999.1|	0	hypothetical protein PRUPE_ppa000179mg [Prunus persica]
CL192.Contig12_D2	gi|462397168|gb|EMJ02967.1|	0	hypothetical protein PRUPE_ppa000180mg [Prunus persica]
CL192.Contig13_D2	gi|462397168|gb|EMJ02967.1|	0	hypothetical protein PRUPE_ppa000180mg [Prunus persica]
CL192.Contig15_D2	gi|462397168|gb|EMJ02967.1|	0	hypothetical protein PRUPE_ppa000180mg [Prunus persica]
CL192.Contig23_D2	gi|462397168|gb|EMJ02967.1|	0	hypothetical protein PRUPE_ppa000180mg [Prunus persica]
CL192.Contig26_D2	gi|462397168|gb|EMJ02967.1|	0	hypothetical protein PRUPE_ppa000180mg [Prunus persica]
CL192.Contig2_D2	gi|462397168|gb|EMJ02967.1|	0	hypothetical protein PRUPE_ppa000180mg [Prunus persica]
CL192.Contig31_D2	gi|462397168|gb|EMJ02967.1|	0	hypothetical protein PRUPE_ppa000180mg [Prunus persica]
CL192.Contig32_D2	gi|462397168|gb|EMJ02967.1|	0	hypothetical protein PRUPE_ppa000180mg [Prunus persica]
CL192.Contig33_D2	gi|462397168|gb|EMJ02967.1|	0	hypothetical protein PRUPE_ppa000180mg [Prunus persica]
CL192.Contig34_D2	gi|462397168|gb|EMJ02967.1|	0	hypothetical protein PRUPE_ppa000180mg [Prunus persica]
CL192.Contig35_D2	gi|462397168|gb|EMJ02967.1|	0	hypothetical protein PRUPE_ppa000180mg [Prunus persica]
CL192.Contig38_D2	gi|462397168|gb|EMJ02967.1|	0	hypothetical protein PRUPE_ppa000180mg [Prunus persica]
CL192.Contig40_D2	gi|462397168|gb|EMJ02967.1|	0	hypothetical protein PRUPE_ppa000180mg [Prunus persica]
CL192.Contig41_D2	gi|462397168|gb|EMJ02967.1|	0	hypothetical protein PRUPE_ppa000180mg [Prunus persica]
CL192.Contig42_D2	gi|462397168|gb|EMJ02967.1|	0	hypothetical protein PRUPE_ppa000180mg [Prunus persica]
CL192.Contig43_D2	gi|462397168|gb|EMJ02967.1|	0	hypothetical protein PRUPE_ppa000180mg [Prunus persica]
CL192.Contig8_D2	gi|462397168|gb|EMJ02967.1|	0	hypothetical protein PRUPE_ppa000180mg [Prunus persica]
CL192.Contig9_D2	gi|462397168|gb|EMJ02967.1|	0	hypothetical protein PRUPE_ppa000180mg [Prunus persica]
Unigene25014_D2	gi|462395076|gb|EMJ00875.1|	0	hypothetical protein PRUPE_ppa000182mg [Prunus persica]
Unigene28633_D2	gi|462415347|gb|EMJ20084.1|	0	hypothetical protein PRUPE_ppa000183mg [Prunus persica]
Unigene24610_D2	gi|462406651|gb|EMJ12115.1|	0	hypothetical protein PRUPE_ppa000184mg [Prunus persica]
Unigene1318_D2	gi|462422407|gb|EMJ26670.1|	0	hypothetical protein PRUPE_ppa000186mg [Prunus persica]
CL8004.Contig2_D2	gi|462422408|gb|EMJ26671.1|	0	hypothetical protein PRUPE_ppa000188mg [Prunus persica] >gi|462422409|gb|EMJ26672.1| hypothetical protein PRUPE_ppa000188mg [Prunus persica]
CL3350.Contig1_D2	gi|462423976|gb|EMJ28239.1|	0	hypothetical protein PRUPE_ppa000191mg [Prunus persica]
CL3350.Contig2_D2	gi|462423976|gb|EMJ28239.1|	0	hypothetical protein PRUPE_ppa000191mg [Prunus persica]
CL2339.Contig2_D2	gi|462422452|gb|EMJ26715.1|	0	hypothetical protein PRUPE_ppa000193mg [Prunus persica]
Unigene1510_D2	gi|462422404|gb|EMJ26667.1|	0	hypothetical protein PRUPE_ppa000196mg [Prunus persica] >gi|462422405|gb|EMJ26668.1| hypothetical protein PRUPE_ppa000196mg [Prunus persica]
CL5540.Contig3_D2	gi|462399511|gb|EMJ05179.1|	0	hypothetical protein PRUPE_ppa000198mg [Prunus persica]
CL5875.Contig1_D2	gi|462398739|gb|EMJ04407.1|	0	hypothetical protein PRUPE_ppa000201mg [Prunus persica]
CL5875.Contig3_D2	gi|462398739|gb|EMJ04407.1|	0	hypothetical protein PRUPE_ppa000201mg [Prunus persica]
CL2405.Contig2_D2	gi|462398740|gb|EMJ04408.1|	0	hypothetical protein PRUPE_ppa000206mg [Prunus persica]
CL2405.Contig3_D2	gi|462398740|gb|EMJ04408.1|	0	hypothetical protein PRUPE_ppa000206mg [Prunus persica]
Unigene24301_D2	gi|462416772|gb|EMJ21509.1|	0	hypothetical protein PRUPE_ppa000211mg [Prunus persica]
Unigene24303_D2	gi|462416772|gb|EMJ21509.1|	0	hypothetical protein PRUPE_ppa000211mg [Prunus persica]
Unigene1309_D2	gi|462399513|gb|EMJ05181.1|	0	hypothetical protein PRUPE_ppa000212mg [Prunus persica]
Unigene23505_D2	gi|462417379|gb|EMJ22116.1|	0	hypothetical protein PRUPE_ppa000213mg [Prunus persica]
CL7079.Contig2_D2	gi|462413243|gb|EMJ18292.1|	0	hypothetical protein PRUPE_ppa000217mg [Prunus persica]
CL7079.Contig3_D2	gi|462413243|gb|EMJ18292.1|	0	hypothetical protein PRUPE_ppa000217mg [Prunus persica]
CL6052.Contig1_D2	gi|462403783|gb|EMJ09340.1|	0	hypothetical protein PRUPE_ppa000218mg [Prunus persica]
CL4866.Contig2_D2	gi|462422403|gb|EMJ26666.1|	0	hypothetical protein PRUPE_ppa000219mg [Prunus persica]
CL4866.Contig3_D2	gi|462422403|gb|EMJ26666.1|	0	hypothetical protein PRUPE_ppa000219mg [Prunus persica]
CL4866.Contig4_D2	gi|462422403|gb|EMJ26666.1|	0	hypothetical protein PRUPE_ppa000219mg [Prunus persica]
CL4866.Contig5_D2	gi|462422403|gb|EMJ26666.1|	0	hypothetical protein PRUPE_ppa000219mg [Prunus persica]
Unigene27405_D2	gi|462396350|gb|EMJ02149.1|	0	hypothetical protein PRUPE_ppa000220mg [Prunus persica]
CL6283.Contig1_D2	gi|462399833|gb|EMJ05501.1|	0	hypothetical protein PRUPE_ppa000221mg [Prunus persica]
Unigene123_D2	gi|462396628|gb|EMJ02427.1|	0	hypothetical protein PRUPE_ppa000223mg [Prunus persica]
Unigene1116_D2	gi|462424022|gb|EMJ28285.1|	0	hypothetical protein PRUPE_ppa000224mg [Prunus persica]
CL341.Contig1_D2	gi|462422400|gb|EMJ26663.1|	0	hypothetical protein PRUPE_ppa000230mg [Prunus persica]
CL341.Contig2_D2	gi|462422400|gb|EMJ26663.1|	0	hypothetical protein PRUPE_ppa000230mg [Prunus persica]
Unigene28364_D2	gi|462399834|gb|EMJ05502.1|	0	hypothetical protein PRUPE_ppa000236mg [Prunus persica]
CL4927.Contig2_D2	gi|462399832|gb|EMJ05500.1|	0	hypothetical protein PRUPE_ppa000238mg [Prunus persica]
Unigene30061_D2	gi|462399832|gb|EMJ05500.1|	0	hypothetical protein PRUPE_ppa000238mg [Prunus persica]
CL2073.Contig1_D2	gi|462404034|gb|EMJ09591.1|	0	hypothetical protein PRUPE_ppa000240mg [Prunus persica]
CL3947.Contig1_D2	gi|462404034|gb|EMJ09591.1|	0	hypothetical protein PRUPE_ppa000240mg [Prunus persica]
Unigene27550_D2	gi|462422399|gb|EMJ26662.1|	0	hypothetical protein PRUPE_ppa000241mg [Prunus persica]
Unigene29805_D2	gi|462416771|gb|EMJ21508.1|	0	hypothetical protein PRUPE_ppa000242mg [Prunus persica]
Unigene29838_D2	gi|462395735|gb|EMJ01534.1|	0	hypothetical protein PRUPE_ppa000243mg [Prunus persica]
CL4978.Contig3_D2	gi|462400216|gb|EMJ05884.1|	0	hypothetical protein PRUPE_ppa000244mg [Prunus persica]
CL4406.Contig1_D2	gi|462413806|gb|EMJ18855.1|	0	hypothetical protein PRUPE_ppa000250mg [Prunus persica]
CL4406.Contig2_D2	gi|462413806|gb|EMJ18855.1|	0	hypothetical protein PRUPE_ppa000250mg [Prunus persica]
CL6860.Contig2_D2	gi|462416770|gb|EMJ21507.1|	0	hypothetical protein PRUPE_ppa000252mg [Prunus persica]
CL4874.Contig2_D2	gi|462413807|gb|EMJ18856.1|	0	hypothetical protein PRUPE_ppa000253mg [Prunus persica]
Unigene732_D2	gi|462422397|gb|EMJ26660.1|	0	hypothetical protein PRUPE_ppa000255mg [Prunus persica]
CL1339.Contig1_D2	gi|462395080|gb|EMJ00879.1|	0	hypothetical protein PRUPE_ppa000257mg [Prunus persica]
Unigene26424_D2	gi|462404380|gb|EMJ09937.1|	0	hypothetical protein PRUPE_ppa000259m2g [Prunus persica]
CL126.Contig2_D2	gi|462395081|gb|EMJ00880.1|	0	hypothetical protein PRUPE_ppa000261mg [Prunus persica]
CL126.Contig4_D2	gi|462395081|gb|EMJ00880.1|	0	hypothetical protein PRUPE_ppa000261mg [Prunus persica]
Unigene28652_D2	gi|462399830|gb|EMJ05498.1|	0	hypothetical protein PRUPE_ppa000262mg [Prunus persica]
CL6548.Contig3_D2	gi|462424018|gb|EMJ28281.1|	0	hypothetical protein PRUPE_ppa000264mg [Prunus persica]
CL1305.Contig1_D2	gi|462400214|gb|EMJ05882.1|	0	hypothetical protein PRUPE_ppa000270mg [Prunus persica]
CL1305.Contig2_D2	gi|462400214|gb|EMJ05882.1|	0	hypothetical protein PRUPE_ppa000270mg [Prunus persica]
Unigene24492_D2	gi|462409600|gb|EMJ14934.1|	0	hypothetical protein PRUPE_ppa000271mg [Prunus persica]
Unigene28017_D2	gi|462406167|gb|EMJ11631.1|	0	hypothetical protein PRUPE_ppa000272mg [Prunus persica]
Unigene28019_D2	gi|462406167|gb|EMJ11631.1|	0	hypothetical protein PRUPE_ppa000272mg [Prunus persica]
Unigene30669_D2	gi|462406650|gb|EMJ12114.1|	0	hypothetical protein PRUPE_ppa000278mg [Prunus persica]
Unigene22734_D2	gi|462413805|gb|EMJ18854.1|	0	hypothetical protein PRUPE_ppa000279mg [Prunus persica]
Unigene656_D2	gi|462416767|gb|EMJ21504.1|	0	hypothetical protein PRUPE_ppa000280mg [Prunus persica]
CL3770.Contig1_D2	gi|462404033|gb|EMJ09590.1|	0	hypothetical protein PRUPE_ppa000282mg [Prunus persica]
CL3770.Contig2_D2	gi|462404033|gb|EMJ09590.1|	0	hypothetical protein PRUPE_ppa000282mg [Prunus persica]
CL2811.Contig1_D2	gi|462422393|gb|EMJ26656.1|	0	hypothetical protein PRUPE_ppa000283mg [Prunus persica]
CL7821.Contig1_D2	gi|462400591|gb|EMJ06148.1|	0	hypothetical protein PRUPE_ppa000285mg [Prunus persica]
CL7821.Contig2_D2	gi|462400591|gb|EMJ06148.1|	0	hypothetical protein PRUPE_ppa000285mg [Prunus persica]
Unigene30429_D2	gi|462413240|gb|EMJ18289.1|	0	hypothetical protein PRUPE_ppa000287mg [Prunus persica]
CL4966.Contig1_D2	gi|462422394|gb|EMJ26657.1|	0	hypothetical protein PRUPE_ppa000288mg [Prunus persica]
Unigene27469_D2	gi|462409596|gb|EMJ14930.1|	0	hypothetical protein PRUPE_ppa000294mg [Prunus persica]
CL5595.Contig3_D2	gi|462404032|gb|EMJ09589.1|	0	hypothetical protein PRUPE_ppa000295mg [Prunus persica]
Unigene1620_D2	gi|462400212|gb|EMJ05880.1|	0	hypothetical protein PRUPE_ppa000297mg [Prunus persica]
CL2619.Contig2_D2	gi|462422391|gb|EMJ26654.1|	0	hypothetical protein PRUPE_ppa000298mg [Prunus persica]
CL2619.Contig3_D2	gi|462422391|gb|EMJ26654.1|	0	hypothetical protein PRUPE_ppa000298mg [Prunus persica]
CL2619.Contig4_D2	gi|462422391|gb|EMJ26654.1|	0	hypothetical protein PRUPE_ppa000298mg [Prunus persica]
Unigene30493_D2	gi|462413238|gb|EMJ18287.1|	0	hypothetical protein PRUPE_ppa000299mg [Prunus persica]
Unigene30422_D2	gi|462422392|gb|EMJ26655.1|	0	hypothetical protein PRUPE_ppa000302mg [Prunus persica]
Unigene26615_D2	gi|462409593|gb|EMJ14927.1|	0	hypothetical protein PRUPE_ppa000303mg [Prunus persica]
Unigene29042_D2	gi|462406914|gb|EMJ12378.1|	0	hypothetical protein PRUPE_ppa000304mg [Prunus persica]
Unigene28586_D2	gi|462403778|gb|EMJ09335.1|	0	hypothetical protein PRUPE_ppa000305mg [Prunus persica]
CL4797.Contig1_D2	gi|462400209|gb|EMJ05877.1|	0	hypothetical protein PRUPE_ppa000310mg [Prunus persica]
CL4797.Contig2_D2	gi|462400209|gb|EMJ05877.1|	0	hypothetical protein PRUPE_ppa000310mg [Prunus persica]
CL811.Contig1_D2	gi|462403777|gb|EMJ09334.1|	0	hypothetical protein PRUPE_ppa000319mg [Prunus persica]
Unigene29199_D2	gi|462399829|gb|EMJ05497.1|	0	hypothetical protein PRUPE_ppa000322mg [Prunus persica]
CL1970.Contig1_D2	gi|462400207|gb|EMJ05875.1|	0	hypothetical protein PRUPE_ppa000324mg [Prunus persica]
CL1363.Contig1_D2	gi|462415350|gb|EMJ20087.1|	0	hypothetical protein PRUPE_ppa000329mg [Prunus persica]
CL1363.Contig2_D2	gi|462415350|gb|EMJ20087.1|	0	hypothetical protein PRUPE_ppa000329mg [Prunus persica]
CL1754.Contig2_D2	gi|462415351|gb|EMJ20088.1|	0	hypothetical protein PRUPE_ppa000332mg [Prunus persica]
CL1754.Contig3_D2	gi|462415351|gb|EMJ20088.1|	0	hypothetical protein PRUPE_ppa000332mg [Prunus persica]
Unigene28839_D2	gi|462406163|gb|EMJ11627.1|	0	hypothetical protein PRUPE_ppa000334mg [Prunus persica]
Unigene28840_D2	gi|462406163|gb|EMJ11627.1|	0	hypothetical protein PRUPE_ppa000334mg [Prunus persica]
CL2189.Contig1_D2	gi|462399854|gb|EMJ05522.1|	0	hypothetical protein PRUPE_ppa000341mg [Prunus persica]
Unigene1203_D2	gi|462399854|gb|EMJ05522.1|	0	hypothetical protein PRUPE_ppa000341mg [Prunus persica]
CL4429.Contig2_D2	gi|462396621|gb|EMJ02420.1|	0	hypothetical protein PRUPE_ppa000346mg [Prunus persica]
CL2205.Contig5_D2	gi|462422384|gb|EMJ26647.1|	0	hypothetical protein PRUPE_ppa000347mg [Prunus persica]
Unigene28407_D2	gi|462422384|gb|EMJ26647.1|	0	hypothetical protein PRUPE_ppa000347mg [Prunus persica]
CL3251.Contig3_D2	gi|462406162|gb|EMJ11626.1|	0	hypothetical protein PRUPE_ppa000357mg [Prunus persica]
CL1295.Contig4_D2	gi|462406225|gb|EMJ11689.1|	0	hypothetical protein PRUPE_ppa000358mg [Prunus persica]
Unigene27467_D2	gi|462409591|gb|EMJ14925.1|	0	hypothetical protein PRUPE_ppa000365mg [Prunus persica]
CL4793.Contig1_D2	gi|462397457|gb|EMJ03125.1|	0	hypothetical protein PRUPE_ppa000366mg [Prunus persica]
Unigene1119_D2	gi|462416761|gb|EMJ21498.1|	0	hypothetical protein PRUPE_ppa000368mg [Prunus persica]
CL68.Contig1_D2	gi|462402949|gb|EMJ08506.1|	0	hypothetical protein PRUPE_ppa000372mg [Prunus persica]
CL1450.Contig1_D2	gi|462409589|gb|EMJ14923.1|	0	hypothetical protein PRUPE_ppa000375mg [Prunus persica]
CL1450.Contig2_D2	gi|462409589|gb|EMJ14923.1|	0	hypothetical protein PRUPE_ppa000375mg [Prunus persica]
CL1450.Contig4_D2	gi|462409589|gb|EMJ14923.1|	0	hypothetical protein PRUPE_ppa000375mg [Prunus persica]
CL1450.Contig5_D2	gi|462409589|gb|EMJ14923.1|	0	hypothetical protein PRUPE_ppa000375mg [Prunus persica]
CL368.Contig1_D2	gi|462404806|gb|EMJ10270.1|	0	hypothetical protein PRUPE_ppa000376mg [Prunus persica]
CL368.Contig2_D2	gi|462404806|gb|EMJ10270.1|	0	hypothetical protein PRUPE_ppa000376mg [Prunus persica]
Unigene1636_D2	gi|462404061|gb|EMJ09618.1|	0	hypothetical protein PRUPE_ppa000377mg [Prunus persica]
Unigene23170_D2	gi|462422380|gb|EMJ26643.1|	0	hypothetical protein PRUPE_ppa000379mg [Prunus persica]
Unigene29182_D2	gi|462416759|gb|EMJ21496.1|	0	hypothetical protein PRUPE_ppa000383mg [Prunus persica]
Unigene23833_D2	gi|462417049|gb|EMJ21786.1|	0	hypothetical protein PRUPE_ppa000385mg [Prunus persica]
CL5707.Contig1_D2	gi|462406159|gb|EMJ11623.1|	0	hypothetical protein PRUPE_ppa000386mg [Prunus persica]
CL5707.Contig2_D2	gi|462406159|gb|EMJ11623.1|	0	hypothetical protein PRUPE_ppa000386mg [Prunus persica]
CL5707.Contig3_D2	gi|462409161|gb|EMJ14495.1|	0	hypothetical protein PRUPE_ppa000388mg [Prunus persica]
Unigene1035_D2	gi|462409161|gb|EMJ14495.1|	0	hypothetical protein PRUPE_ppa000388mg [Prunus persica]
CL5226.Contig1_D2	gi|462410426|gb|EMJ15760.1|	0	hypothetical protein PRUPE_ppa000393mg [Prunus persica]
Unigene27016_D2	gi|462397319|gb|EMJ03118.1|	0	hypothetical protein PRUPE_ppa000396mg [Prunus persica]
Unigene28475_D2	gi|462395084|gb|EMJ00883.1|	0	hypothetical protein PRUPE_ppa000397mg [Prunus persica]
Unigene30139_D2	gi|462395085|gb|EMJ00884.1|	0	hypothetical protein PRUPE_ppa000398mg [Prunus persica]
Unigene27773_D2	gi|462411055|gb|EMJ16104.1|	0	hypothetical protein PRUPE_ppa000399mg [Prunus persica]
Unigene664_D2	gi|462403772|gb|EMJ09329.1|	0	hypothetical protein PRUPE_ppa000401mg [Prunus persica]
CL4927.Contig1_D2	gi|462409587|gb|EMJ14921.1|	0	hypothetical protein PRUPE_ppa000402mg [Prunus persica]
CL2047.Contig2_D2	gi|462406649|gb|EMJ12113.1|	0	hypothetical protein PRUPE_ppa000404mg [Prunus persica]
CL2047.Contig3_D2	gi|462406649|gb|EMJ12113.1|	0	hypothetical protein PRUPE_ppa000404mg [Prunus persica]
Unigene23340_D2	gi|462404028|gb|EMJ09585.1|	0	hypothetical protein PRUPE_ppa000408mg [Prunus persica]
CL6454.Contig2_D2	gi|462403773|gb|EMJ09330.1|	0	hypothetical protein PRUPE_ppa000409mg [Prunus persica]
CL4837.Contig2_D2	gi|462422378|gb|EMJ26641.1|	0	hypothetical protein PRUPE_ppa000410mg [Prunus persica]
Unigene29846_D2	gi|462410219|gb|EMJ15553.1|	0	hypothetical protein PRUPE_ppa000411mg [Prunus persica]
Unigene23509_D2	gi|462406226|gb|EMJ11690.1|	0	hypothetical protein PRUPE_ppa000418mg [Prunus persica]
CL3134.Contig1_D2	gi|462418301|gb|EMJ22750.1|	0	hypothetical protein PRUPE_ppa000419mg [Prunus persica]
CL6184.Contig2_D2	gi|462422375|gb|EMJ26638.1|	0	hypothetical protein PRUPE_ppa000420mg [Prunus persica]
CL6184.Contig3_D2	gi|462422375|gb|EMJ26638.1|	0	hypothetical protein PRUPE_ppa000420mg [Prunus persica]
CL6184.Contig5_D2	gi|462422375|gb|EMJ26638.1|	0	hypothetical protein PRUPE_ppa000420mg [Prunus persica]
CL5874.Contig3_D2	gi|462415359|gb|EMJ20096.1|	0	hypothetical protein PRUPE_ppa000421mg [Prunus persica]
Unigene28913_D2	gi|462395087|gb|EMJ00886.1|	0	hypothetical protein PRUPE_ppa000433mg [Prunus persica]
Unigene29430_D2	gi|462406157|gb|EMJ11621.1|	0	hypothetical protein PRUPE_ppa000434mg [Prunus persica]
Unigene29431_D2	gi|462406157|gb|EMJ11621.1|	0	hypothetical protein PRUPE_ppa000434mg [Prunus persica]
CL484.Contig8_D2	gi|462406156|gb|EMJ11620.1|	0	hypothetical protein PRUPE_ppa000440mg [Prunus persica]
Unigene25113_D2	gi|462416757|gb|EMJ21494.1|	0	hypothetical protein PRUPE_ppa000441mg [Prunus persica]
Unigene29934_D2	gi|462422370|gb|EMJ26633.1|	0	hypothetical protein PRUPE_ppa000442mg [Prunus persica]
Unigene30379_D2	gi|462417377|gb|EMJ22114.1|	0	hypothetical protein PRUPE_ppa000445mg [Prunus persica]
CL368.Contig4_D2	gi|462422367|gb|EMJ26630.1|	0	hypothetical protein PRUPE_ppa000446mg [Prunus persica]
CL368.Contig5_D2	gi|462422367|gb|EMJ26630.1|	0	hypothetical protein PRUPE_ppa000446mg [Prunus persica]
Unigene23616_D2	gi|462415361|gb|EMJ20098.1|	0	hypothetical protein PRUPE_ppa000448mg [Prunus persica]
Unigene27956_D2	gi|462404807|gb|EMJ10271.1|	0	hypothetical protein PRUPE_ppa000449mg [Prunus persica]
Unigene1899_D2	gi|462424007|gb|EMJ28270.1|	0	hypothetical protein PRUPE_ppa000450mg [Prunus persica]
CL5239.Contig1_D2	gi|462400205|gb|EMJ05873.1|	0	hypothetical protein PRUPE_ppa000451mg [Prunus persica]
CL5239.Contig2_D2	gi|462400205|gb|EMJ05873.1|	0	hypothetical protein PRUPE_ppa000451mg [Prunus persica]
CL839.Contig1_D2	gi|462422366|gb|EMJ26629.1|	0	hypothetical protein PRUPE_ppa000453mg [Prunus persica]
CL7236.Contig1_D2	gi|462410431|gb|EMJ15765.1|	0	hypothetical protein PRUPE_ppa000454mg [Prunus persica]
CL7236.Contig2_D2	gi|462410431|gb|EMJ15765.1|	0	hypothetical protein PRUPE_ppa000454mg [Prunus persica]
Unigene29218_D2	gi|462413844|gb|EMJ18893.1|	0	hypothetical protein PRUPE_ppa000458mg [Prunus persica]
Unigene26736_D2	gi|462399514|gb|EMJ05182.1|	0	hypothetical protein PRUPE_ppa000465mg [Prunus persica]
CL3814.Contig2_D2	gi|462395728|gb|EMJ01527.1|	0	hypothetical protein PRUPE_ppa000466mg [Prunus persica]
Unigene24414_D2	gi|462418814|gb|EMJ23077.1|	0	hypothetical protein PRUPE_ppa000468mg [Prunus persica]
CL5067.Contig1_D2	gi|462403771|gb|EMJ09328.1|	0	hypothetical protein PRUPE_ppa000472mg [Prunus persica]
CL5067.Contig2_D2	gi|462403771|gb|EMJ09328.1|	0	hypothetical protein PRUPE_ppa000472mg [Prunus persica]
CL2390.Contig1_D2	gi|462417051|gb|EMJ21788.1|	0	hypothetical protein PRUPE_ppa000473mg [Prunus persica]
CL2390.Contig4_D2	gi|462417051|gb|EMJ21788.1|	0	hypothetical protein PRUPE_ppa000473mg [Prunus persica]
Unigene26073_D2	gi|462422363|gb|EMJ26626.1|	0	hypothetical protein PRUPE_ppa000475mg [Prunus persica]
CL8052.Contig10_D2	gi|462411057|gb|EMJ16106.1|	0	hypothetical protein PRUPE_ppa000478mg [Prunus persica]
CL8052.Contig11_D2	gi|462411057|gb|EMJ16106.1|	0	hypothetical protein PRUPE_ppa000478mg [Prunus persica]
CL8052.Contig12_D2	gi|462411057|gb|EMJ16106.1|	0	hypothetical protein PRUPE_ppa000478mg [Prunus persica]
CL8052.Contig7_D2	gi|462411057|gb|EMJ16106.1|	0	hypothetical protein PRUPE_ppa000478mg [Prunus persica]
Unigene28738_D2	gi|462422361|gb|EMJ26624.1|	0	hypothetical protein PRUPE_ppa000479mg [Prunus persica]
CL6930.Contig1_D2	gi|462422362|gb|EMJ26625.1|	0	hypothetical protein PRUPE_ppa000480mg [Prunus persica]
CL6930.Contig2_D2	gi|462422362|gb|EMJ26625.1|	0	hypothetical protein PRUPE_ppa000480mg [Prunus persica]
Unigene30424_D2	gi|462417052|gb|EMJ21789.1|	0	hypothetical protein PRUPE_ppa000482mg [Prunus persica]
CL243.Contig1_D2	gi|462406155|gb|EMJ11619.1|	0	hypothetical protein PRUPE_ppa000486mg [Prunus persica]
Unigene29530_D2	gi|462410422|gb|EMJ15756.1|	0	hypothetical protein PRUPE_ppa000491mg [Prunus persica]
Unigene29531_D2	gi|462410422|gb|EMJ15756.1|	0	hypothetical protein PRUPE_ppa000491mg [Prunus persica]
Unigene28341_D2	gi|462424004|gb|EMJ28267.1|	0	hypothetical protein PRUPE_ppa000495mg [Prunus persica]
CL4295.Contig1_D2	gi|462406153|gb|EMJ11617.1|	0	hypothetical protein PRUPE_ppa000502mg [Prunus persica]
CL4295.Contig2_D2	gi|462406153|gb|EMJ11617.1|	0	hypothetical protein PRUPE_ppa000502mg [Prunus persica]
CL6064.Contig1_D2	gi|462423971|gb|EMJ28234.1|	0	hypothetical protein PRUPE_ppa000503mg [Prunus persica]
CL6624.Contig1_D2	gi|462400596|gb|EMJ06153.1|	0	hypothetical protein PRUPE_ppa000504mg [Prunus persica]
CL6624.Contig2_D2	gi|462400596|gb|EMJ06153.1|	0	hypothetical protein PRUPE_ppa000504mg [Prunus persica]
Unigene845_D2	gi|462413291|gb|EMJ18340.1|	0	hypothetical protein PRUPE_ppa000505mg [Prunus persica]
CL2859.Contig1_D2	gi|462416756|gb|EMJ21493.1|	0	hypothetical protein PRUPE_ppa000512mg [Prunus persica]
Unigene28494_D2	gi|462416752|gb|EMJ21489.1|	0	hypothetical protein PRUPE_ppa000517mg [Prunus persica]
CL4851.Contig1_D2	gi|462400597|gb|EMJ06154.1|	0	hypothetical protein PRUPE_ppa000518mg [Prunus persica]
CL2526.Contig1_D2	gi|462416753|gb|EMJ21490.1|	0	hypothetical protein PRUPE_ppa000519mg [Prunus persica]
CL2526.Contig2_D2	gi|462416753|gb|EMJ21490.1|	0	hypothetical protein PRUPE_ppa000519mg [Prunus persica]
CL5298.Contig2_D2	gi|462416901|gb|EMJ21638.1|	0	hypothetical protein PRUPE_ppa000521mg [Prunus persica]
Unigene24496_D2	gi|462398745|gb|EMJ04413.1|	0	hypothetical protein PRUPE_ppa000522mg [Prunus persica]
Unigene27260_D2	gi|462415366|gb|EMJ20103.1|	0	hypothetical protein PRUPE_ppa000532mg [Prunus persica]
Unigene22365_D2	gi|462395725|gb|EMJ01524.1|	0	hypothetical protein PRUPE_ppa000536mg [Prunus persica]
Unigene26336_D2	gi|462406648|gb|EMJ12112.1|	0	hypothetical protein PRUPE_ppa000543mg [Prunus persica]
CL6684.Contig1_D2	gi|462422354|gb|EMJ26617.1|	0	hypothetical protein PRUPE_ppa000544mg [Prunus persica]
CL271.Contig1_D2	gi|462424298|gb|EMJ28561.1|	0	hypothetical protein PRUPE_ppa000545mg [Prunus persica]
CL271.Contig2_D2	gi|462424298|gb|EMJ28561.1|	0	hypothetical protein PRUPE_ppa000545mg [Prunus persica]
CL8168.Contig2_D2	gi|462406149|gb|EMJ11613.1|	0	hypothetical protein PRUPE_ppa000546mg [Prunus persica]
CL6956.Contig1_D2	gi|462422351|gb|EMJ26614.1|	0	hypothetical protein PRUPE_ppa000555mg [Prunus persica]
CL6956.Contig2_D2	gi|462422351|gb|EMJ26614.1|	0	hypothetical protein PRUPE_ppa000555mg [Prunus persica]
Unigene19819_D2	gi|462415367|gb|EMJ20104.1|	0	hypothetical protein PRUPE_ppa000558mg [Prunus persica]
CL3355.Contig2_D2	gi|462395089|gb|EMJ00888.1|	0	hypothetical protein PRUPE_ppa000559mg [Prunus persica]
CL3355.Contig3_D2	gi|462395089|gb|EMJ00888.1|	0	hypothetical protein PRUPE_ppa000559mg [Prunus persica]
CL7873.Contig1_D2	gi|462395089|gb|EMJ00888.1|	0	hypothetical protein PRUPE_ppa000559mg [Prunus persica]
CL5033.Contig2_D2	gi|462403768|gb|EMJ09325.1|	0	hypothetical protein PRUPE_ppa000563mg [Prunus persica]
CL4323.Contig2_D2	gi|462422350|gb|EMJ26613.1|	0	hypothetical protein PRUPE_ppa000564mg [Prunus persica]
Unigene21812_D2	gi|462411059|gb|EMJ16108.1|	0	hypothetical protein PRUPE_ppa000565mg [Prunus persica]
CL8052.Contig3_D2	gi|462422441|gb|EMJ26704.1|	0	hypothetical protein PRUPE_ppa000570mg [Prunus persica]
CL8052.Contig6_D2	gi|462422441|gb|EMJ26704.1|	0	hypothetical protein PRUPE_ppa000570mg [Prunus persica]
Unigene841_D2	gi|462413293|gb|EMJ18342.1|	0	hypothetical protein PRUPE_ppa000571mg [Prunus persica]
Unigene25160_D2	gi|462422349|gb|EMJ26612.1|	0	hypothetical protein PRUPE_ppa000574mg [Prunus persica]
CL883.Contig2_D2	gi|462415369|gb|EMJ20106.1|	0	hypothetical protein PRUPE_ppa000580mg [Prunus persica]
CL6583.Contig1_D2	gi|462422346|gb|EMJ26609.1|	0	hypothetical protein PRUPE_ppa000582mg [Prunus persica]
CL6583.Contig2_D2	gi|462422346|gb|EMJ26609.1|	0	hypothetical protein PRUPE_ppa000582mg [Prunus persica]
CL8180.Contig1_D2	gi|462395090|gb|EMJ00889.1|	0	hypothetical protein PRUPE_ppa000583mg [Prunus persica]
Unigene30621_D2	gi|462422347|gb|EMJ26610.1|	0	hypothetical protein PRUPE_ppa000584mg [Prunus persica]
Unigene1577_D2	gi|462417375|gb|EMJ22112.1|	0	hypothetical protein PRUPE_ppa000586mg [Prunus persica]
Unigene27203_D2	gi|462422348|gb|EMJ26611.1|	0	hypothetical protein PRUPE_ppa000589mg [Prunus persica]
CL4049.Contig2_D2	gi|462424003|gb|EMJ28266.1|	0	hypothetical protein PRUPE_ppa000590mg [Prunus persica]
Unigene27197_D2	gi|462413231|gb|EMJ18280.1|	0	hypothetical protein PRUPE_ppa000591mg [Prunus persica]
Unigene28051_D2	gi|462406647|gb|EMJ12111.1|	0	hypothetical protein PRUPE_ppa000592mg [Prunus persica]
CL244.Contig2_D2	gi|462416751|gb|EMJ21488.1|	0	hypothetical protein PRUPE_ppa000597mg [Prunus persica]
Unigene39_D2	gi|462422343|gb|EMJ26606.1|	0	hypothetical protein PRUPE_ppa000605mg [Prunus persica]
CL7956.Contig2_D2	gi|462402795|gb|EMJ08352.1|	0	hypothetical protein PRUPE_ppa000613mg [Prunus persica]
Unigene19376_D2	gi|462411061|gb|EMJ16110.1|	0	hypothetical protein PRUPE_ppa000621mg [Prunus persica]
CL1451.Contig1_D2	gi|462422338|gb|EMJ26601.1|	0	hypothetical protein PRUPE_ppa000622mg [Prunus persica]
CL1451.Contig2_D2	gi|462422338|gb|EMJ26601.1|	0	hypothetical protein PRUPE_ppa000622mg [Prunus persica]
CL2088.Contig1_D2	gi|462417057|gb|EMJ21794.1|	0	hypothetical protein PRUPE_ppa000624mg [Prunus persica]
CL2088.Contig2_D2	gi|462417057|gb|EMJ21794.1|	0	hypothetical protein PRUPE_ppa000624mg [Prunus persica]
Unigene25236_D2	gi|462417057|gb|EMJ21794.1|	0	hypothetical protein PRUPE_ppa000624mg [Prunus persica]
Unigene27868_D2	gi|462403762|gb|EMJ09319.1|	0	hypothetical protein PRUPE_ppa000627mg [Prunus persica]
Unigene14558_D2	gi|462406915|gb|EMJ12379.1|	0	hypothetical protein PRUPE_ppa000632mg [Prunus persica]
CL5212.Contig1_D2	gi|462409574|gb|EMJ14908.1|	0	hypothetical protein PRUPE_ppa000634mg [Prunus persica]
CL5212.Contig2_D2	gi|462409574|gb|EMJ14908.1|	0	hypothetical protein PRUPE_ppa000634mg [Prunus persica]
Unigene27400_D2	gi|462404067|gb|EMJ09624.1|	0	hypothetical protein PRUPE_ppa000637mg [Prunus persica]
CL875.Contig1_D2	gi|462404068|gb|EMJ09625.1|	0	hypothetical protein PRUPE_ppa000651mg [Prunus persica]
CL875.Contig2_D2	gi|462404068|gb|EMJ09625.1|	0	hypothetical protein PRUPE_ppa000651mg [Prunus persica]
Unigene28100_D2	gi|462415374|gb|EMJ20111.1|	0	hypothetical protein PRUPE_ppa000653mg [Prunus persica]
CL8170.Contig2_D2	gi|462417059|gb|EMJ21796.1|	0	hypothetical protein PRUPE_ppa000654mg [Prunus persica]
CL7586.Contig1_D2	gi|462399519|gb|EMJ05187.1|	0	hypothetical protein PRUPE_ppa000658mg [Prunus persica]
CL7586.Contig2_D2	gi|462399519|gb|EMJ05187.1|	0	hypothetical protein PRUPE_ppa000658mg [Prunus persica]
CL850.Contig2_D2	gi|462399520|gb|EMJ05188.1|	0	hypothetical protein PRUPE_ppa000662mg [Prunus persica]
Unigene25280_D2	gi|462404069|gb|EMJ09626.1|	0	hypothetical protein PRUPE_ppa000664mg [Prunus persica]
CL4449.Contig1_D2	gi|462422334|gb|EMJ26597.1|	0	hypothetical protein PRUPE_ppa000674mg [Prunus persica]
CL4449.Contig2_D2	gi|462422334|gb|EMJ26597.1|	0	hypothetical protein PRUPE_ppa000674mg [Prunus persica]
Unigene22998_D2	gi|462422333|gb|EMJ26596.1|	0	hypothetical protein PRUPE_ppa000676mg [Prunus persica]
CL6393.Contig1_D2	gi|462410419|gb|EMJ15753.1|	0	hypothetical protein PRUPE_ppa000678mg [Prunus persica]
CL6393.Contig2_D2	gi|462410419|gb|EMJ15753.1|	0	hypothetical protein PRUPE_ppa000678mg [Prunus persica]
Unigene30332_D2	gi|462403761|gb|EMJ09318.1|	0	hypothetical protein PRUPE_ppa000683mg [Prunus persica]
CL7759.Contig1_D2	gi|462409570|gb|EMJ14904.1|	0	hypothetical protein PRUPE_ppa000684mg [Prunus persica]
CL7319.Contig2_D2	gi|462406143|gb|EMJ11607.1|	0	hypothetical protein PRUPE_ppa000689mg [Prunus persica]
Unigene26328_D2	gi|462422331|gb|EMJ26594.1|	0	hypothetical protein PRUPE_ppa000690mg [Prunus persica]
CL2378.Contig1_D2	gi|462416747|gb|EMJ21484.1|	0	hypothetical protein PRUPE_ppa000692mg [Prunus persica]
CL2378.Contig2_D2	gi|462416747|gb|EMJ21484.1|	0	hypothetical protein PRUPE_ppa000692mg [Prunus persica]
CL2378.Contig3_D2	gi|462416747|gb|EMJ21484.1|	0	hypothetical protein PRUPE_ppa000692mg [Prunus persica]
CL2378.Contig5_D2	gi|462416747|gb|EMJ21484.1|	0	hypothetical protein PRUPE_ppa000692mg [Prunus persica]
CL5010.Contig2_D2	gi|462418530|gb|EMJ22793.1|	0	hypothetical protein PRUPE_ppa000694mg [Prunus persica]
Unigene29969_D2	gi|462411062|gb|EMJ16111.1|	0	hypothetical protein PRUPE_ppa000695mg [Prunus persica]
Unigene20845_D2	gi|462423966|gb|EMJ28229.1|	0	hypothetical protein PRUPE_ppa000697mg [Prunus persica]
CL7939.Contig1_D2	gi|462411063|gb|EMJ16112.1|	0	hypothetical protein PRUPE_ppa000698mg [Prunus persica]
Unigene24918_D2	gi|462409571|gb|EMJ14905.1|	0	hypothetical protein PRUPE_ppa000701mg [Prunus persica]
Unigene28616_D2	gi|462411064|gb|EMJ16113.1|	0	hypothetical protein PRUPE_ppa000705mg [Prunus persica]
CL4234.Contig2_D2	gi|462411065|gb|EMJ16114.1|	0	hypothetical protein PRUPE_ppa000707mg [Prunus persica]
Unigene26214_D2	gi|462417371|gb|EMJ22108.1|	0	hypothetical protein PRUPE_ppa000710mg [Prunus persica]
Unigene29534_D2	gi|462411066|gb|EMJ16115.1|	0	hypothetical protein PRUPE_ppa000712mg [Prunus persica]
Unigene28154_D2	gi|462396618|gb|EMJ02417.1|	0	hypothetical protein PRUPE_ppa000718mg [Prunus persica]
CL5829.Contig2_D2	gi|462409573|gb|EMJ14907.1|	0	hypothetical protein PRUPE_ppa000720mg [Prunus persica]
Unigene20_D2	gi|462395724|gb|EMJ01523.1|	0	hypothetical protein PRUPE_ppa000721mg [Prunus persica]
CL8012.Contig2_D2	gi|462423963|gb|EMJ28226.1|	0	hypothetical protein PRUPE_ppa000724mg [Prunus persica]
CL1962.Contig2_D2	gi|462416744|gb|EMJ21481.1|	0	hypothetical protein PRUPE_ppa000731mg [Prunus persica]
CL3965.Contig1_D2	gi|462395096|gb|EMJ00895.1|	0	hypothetical protein PRUPE_ppa000736mg [Prunus persica]
CL3965.Contig2_D2	gi|462395096|gb|EMJ00895.1|	0	hypothetical protein PRUPE_ppa000736mg [Prunus persica]
CL1116.Contig10_D2	gi|462423990|gb|EMJ28253.1|	0	hypothetical protein PRUPE_ppa000738mg [Prunus persica]
CL1116.Contig11_D2	gi|462423990|gb|EMJ28253.1|	0	hypothetical protein PRUPE_ppa000738mg [Prunus persica]
CL1116.Contig1_D2	gi|462423990|gb|EMJ28253.1|	0	hypothetical protein PRUPE_ppa000738mg [Prunus persica]
CL1116.Contig2_D2	gi|462423990|gb|EMJ28253.1|	0	hypothetical protein PRUPE_ppa000738mg [Prunus persica]
CL1116.Contig5_D2	gi|462423990|gb|EMJ28253.1|	0	hypothetical protein PRUPE_ppa000738mg [Prunus persica]
CL1116.Contig6_D2	gi|462423990|gb|EMJ28253.1|	0	hypothetical protein PRUPE_ppa000738mg [Prunus persica]
CL1116.Contig9_D2	gi|462423990|gb|EMJ28253.1|	0	hypothetical protein PRUPE_ppa000738mg [Prunus persica]
Unigene23794_D2	gi|462417370|gb|EMJ22107.1|	0	hypothetical protein PRUPE_ppa000743mg [Prunus persica]
Unigene15100_D2	gi|462422325|gb|EMJ26588.1|	0	hypothetical protein PRUPE_ppa000746mg [Prunus persica]
Unigene24486_D2	gi|462409567|gb|EMJ14901.1|	0	hypothetical protein PRUPE_ppa000747mg [Prunus persica]
Unigene20684_D2	gi|462406830|gb|EMJ12294.1|	0	hypothetical protein PRUPE_ppa000751mg [Prunus persica]
CL4234.Contig1_D2	gi|462406141|gb|EMJ11605.1|	0	hypothetical protein PRUPE_ppa000755mg [Prunus persica]
CL752.Contig1_D2	gi|462411070|gb|EMJ16119.1|	0	hypothetical protein PRUPE_ppa000756mg [Prunus persica]
Unigene30109_D2	gi|462403755|gb|EMJ09312.1|	0	hypothetical protein PRUPE_ppa000757mg [Prunus persica]
Unigene29647_D2	gi|462409568|gb|EMJ14902.1|	0	hypothetical protein PRUPE_ppa000758mg [Prunus persica]
CL3462.Contig1_D2	gi|462409603|gb|EMJ14937.1|	0	hypothetical protein PRUPE_ppa000760mg [Prunus persica]
CL6614.Contig1_D2	gi|462422317|gb|EMJ26580.1|	0	hypothetical protein PRUPE_ppa000763mg [Prunus persica]
CL6614.Contig2_D2	gi|462422317|gb|EMJ26580.1|	0	hypothetical protein PRUPE_ppa000763mg [Prunus persica]
CL1906.Contig1_D2	gi|462410418|gb|EMJ15752.1|	0	hypothetical protein PRUPE_ppa000766mg [Prunus persica]
CL1906.Contig4_D2	gi|462410418|gb|EMJ15752.1|	0	hypothetical protein PRUPE_ppa000766mg [Prunus persica]
CL3265.Contig1_D2	gi|462402793|gb|EMJ08350.1|	0	hypothetical protein PRUPE_ppa000767mg [Prunus persica]
CL3265.Contig2_D2	gi|462402793|gb|EMJ08350.1|	0	hypothetical protein PRUPE_ppa000767mg [Prunus persica]
CL6772.Contig2_D2	gi|462399522|gb|EMJ05190.1|	0	hypothetical protein PRUPE_ppa000768mg [Prunus persica]
Unigene30258_D2	gi|462395097|gb|EMJ00896.1|	0	hypothetical protein PRUPE_ppa000770mg [Prunus persica]
Unigene16933_D2	gi|462422318|gb|EMJ26581.1|	0	hypothetical protein PRUPE_ppa000775mg [Prunus persica]
Unigene25576_D2	gi|462400602|gb|EMJ06159.1|	0	hypothetical protein PRUPE_ppa000779mg [Prunus persica]
Unigene30447_D2	gi|462422319|gb|EMJ26582.1|	0	hypothetical protein PRUPE_ppa000780mg [Prunus persica]
CL3716.Contig1_D2	gi|462400409|gb|EMJ06077.1|	0	hypothetical protein PRUPE_ppa000782mg [Prunus persica]
Unigene16983_D2	gi|462409566|gb|EMJ14900.1|	0	hypothetical protein PRUPE_ppa000787mg [Prunus persica]
Unigene23888_D2	gi|462409562|gb|EMJ14896.1|	0	hypothetical protein PRUPE_ppa000789mg [Prunus persica]
CL2283.Contig2_D2	gi|462423962|gb|EMJ28225.1|	0	hypothetical protein PRUPE_ppa000794mg [Prunus persica]
Unigene16586_D2	gi|462395101|gb|EMJ00900.1|	0	hypothetical protein PRUPE_ppa000797mg [Prunus persica]
CL2543.Contig1_D2	gi|462422313|gb|EMJ26576.1|	0	hypothetical protein PRUPE_ppa000800mg [Prunus persica]
CL2543.Contig2_D2	gi|462422313|gb|EMJ26576.1|	0	hypothetical protein PRUPE_ppa000800mg [Prunus persica]
Unigene29411_D2	gi|462400196|gb|EMJ05864.1|	0	hypothetical protein PRUPE_ppa000803mg [Prunus persica]
CL2085.Contig4_D2	gi|462422312|gb|EMJ26575.1|	0	hypothetical protein PRUPE_ppa000805mg [Prunus persica]
CL175.Contig2_D2	gi|462409604|gb|EMJ14938.1|	0	hypothetical protein PRUPE_ppa000808mg [Prunus persica]
Unigene27886_D2	gi|462395102|gb|EMJ00901.1|	0	hypothetical protein PRUPE_ppa000811mg [Prunus persica]
CL6004.Contig2_D2	gi|462396353|gb|EMJ02152.1|	0	hypothetical protein PRUPE_ppa000821mg [Prunus persica]
CL6004.Contig3_D2	gi|462396353|gb|EMJ02152.1|	0	hypothetical protein PRUPE_ppa000821mg [Prunus persica]
CL7365.Contig1_D2	gi|462409556|gb|EMJ14890.1|	0	hypothetical protein PRUPE_ppa000822mg [Prunus persica]
CL2139.Contig1_D2	gi|462413228|gb|EMJ18277.1|	0	hypothetical protein PRUPE_ppa000824mg [Prunus persica]
CL2139.Contig2_D2	gi|462413228|gb|EMJ18277.1|	0	hypothetical protein PRUPE_ppa000824mg [Prunus persica]
CL5330.Contig1_D2	gi|462409557|gb|EMJ14891.1|	0	hypothetical protein PRUPE_ppa000825mg [Prunus persica]
Unigene29979_D2	gi|462406138|gb|EMJ11602.1|	0	hypothetical protein PRUPE_ppa000826mg [Prunus persica]
Unigene23832_D2	gi|462413843|gb|EMJ18892.1|	0	hypothetical protein PRUPE_ppa000827mg [Prunus persica]
CL5211.Contig1_D2	gi|462424596|gb|EMJ28859.1|	0	hypothetical protein PRUPE_ppa000831mg [Prunus persica]
Unigene29884_D2	gi|462413225|gb|EMJ18274.1|	0	hypothetical protein PRUPE_ppa000832mg [Prunus persica]
Unigene28242_D2	gi|462422305|gb|EMJ26568.1|	0	hypothetical protein PRUPE_ppa000835mg [Prunus persica]
CL6174.Contig4_D2	gi|462406641|gb|EMJ12105.1|	0	hypothetical protein PRUPE_ppa000836mg [Prunus persica]
Unigene27769_D2	gi|462422306|gb|EMJ26569.1|	0	hypothetical protein PRUPE_ppa000838mg [Prunus persica]
CL6043.Contig3_D2	gi|462423960|gb|EMJ28223.1|	0	hypothetical protein PRUPE_ppa000840mg [Prunus persica]
Unigene23495_D2	gi|462418213|gb|EMJ22662.1|	0	hypothetical protein PRUPE_ppa000841mg [Prunus persica]
Unigene26674_D2	gi|462413227|gb|EMJ18276.1|	0	hypothetical protein PRUPE_ppa000843mg [Prunus persica]
CL6185.Contig1_D2	gi|462422303|gb|EMJ26566.1|	0	hypothetical protein PRUPE_ppa000846mg [Prunus persica]
CL6185.Contig2_D2	gi|462422303|gb|EMJ26566.1|	0	hypothetical protein PRUPE_ppa000846mg [Prunus persica]
Unigene27342_D2	gi|462404041|gb|EMJ09598.1|	0	hypothetical protein PRUPE_ppa000848mg [Prunus persica]
CL8043.Contig1_D2	gi|462413223|gb|EMJ18272.1|	0	hypothetical protein PRUPE_ppa000849mg [Prunus persica]
CL8043.Contig2_D2	gi|462413223|gb|EMJ18272.1|	0	hypothetical protein PRUPE_ppa000849mg [Prunus persica]
CL275.Contig1_D2	gi|462394404|gb|EMJ00203.1|	0	hypothetical protein PRUPE_ppa000852mg [Prunus persica]
CL275.Contig2_D2	gi|462394404|gb|EMJ00203.1|	0	hypothetical protein PRUPE_ppa000852mg [Prunus persica]
Unigene30364_D2	gi|462411072|gb|EMJ16121.1|	0	hypothetical protein PRUPE_ppa000855mg [Prunus persica]
CL2085.Contig3_D2	gi|462400195|gb|EMJ05863.1|	0	hypothetical protein PRUPE_ppa000856mg [Prunus persica]
Unigene15696_D2	gi|462406136|gb|EMJ11600.1|	0	hypothetical protein PRUPE_ppa000873mg [Prunus persica]
CL3630.Contig1_D2	gi|462404018|gb|EMJ09575.1|	0	hypothetical protein PRUPE_ppa000874mg [Prunus persica]
Unigene24826_D2	gi|462404014|gb|EMJ09571.1|	0	hypothetical protein PRUPE_ppa000875mg [Prunus persica]
Unigene26162_D2	gi|462422298|gb|EMJ26561.1|	0	hypothetical protein PRUPE_ppa000883mg [Prunus persica]
CL5051.Contig2_D2	gi|462422299|gb|EMJ26562.1|	0	hypothetical protein PRUPE_ppa000886mg [Prunus persica]
CL1417.Contig3_D2	gi|462410417|gb|EMJ15751.1|	0	hypothetical protein PRUPE_ppa000898mg [Prunus persica]
CL6677.Contig1_D2	gi|462395722|gb|EMJ01521.1|	0	hypothetical protein PRUPE_ppa000899mg [Prunus persica]
CL6677.Contig2_D2	gi|462395722|gb|EMJ01521.1|	0	hypothetical protein PRUPE_ppa000899mg [Prunus persica]
Unigene28998_D2	gi|462407203|gb|EMJ12537.1|	0	hypothetical protein PRUPE_ppa000901mg [Prunus persica]
CL1203.Contig2_D2	gi|462404012|gb|EMJ09569.1|	0	hypothetical protein PRUPE_ppa000902mg [Prunus persica]
CL1003.Contig1_D2	gi|462402792|gb|EMJ08349.1|	0	hypothetical protein PRUPE_ppa000904mg [Prunus persica]
CL1003.Contig2_D2	gi|462402792|gb|EMJ08349.1|	0	hypothetical protein PRUPE_ppa000904mg [Prunus persica]
CL1003.Contig3_D2	gi|462402792|gb|EMJ08349.1|	0	hypothetical protein PRUPE_ppa000904mg [Prunus persica]
CL1003.Contig4_D2	gi|462402792|gb|EMJ08349.1|	0	hypothetical protein PRUPE_ppa000904mg [Prunus persica]
CL5031.Contig1_D2	gi|462416733|gb|EMJ21470.1|	0	hypothetical protein PRUPE_ppa000905mg [Prunus persica]
CL5031.Contig2_D2	gi|462416733|gb|EMJ21470.1|	0	hypothetical protein PRUPE_ppa000905mg [Prunus persica]
Unigene27387_D2	gi|462406132|gb|EMJ11596.1|	0	hypothetical protein PRUPE_ppa000907mg [Prunus persica]
Unigene28940_D2	gi|462422293|gb|EMJ26556.1|	0	hypothetical protein PRUPE_ppa000909mg [Prunus persica]
CL6768.Contig2_D2	gi|462409548|gb|EMJ14882.1|	0	hypothetical protein PRUPE_ppa000911mg [Prunus persica]
CL5748.Contig1_D2	gi|462406133|gb|EMJ11597.1|	0	hypothetical protein PRUPE_ppa000913mg [Prunus persica]
CL7703.Contig2_D2	gi|462422431|gb|EMJ26694.1|	0	hypothetical protein PRUPE_ppa000914mg [Prunus persica] >gi|462422432|gb|EMJ26695.1| hypothetical protein PRUPE_ppa000914mg [Prunus persica]
Unigene23895_D2	gi|462409549|gb|EMJ14883.1|	0	hypothetical protein PRUPE_ppa000920mg [Prunus persica]
Unigene30534_D2	gi|462394403|gb|EMJ00202.1|	0	hypothetical protein PRUPE_ppa000922mg [Prunus persica]
Unigene30481_D2	gi|462406228|gb|EMJ11692.1|	0	hypothetical protein PRUPE_ppa000926mg [Prunus persica]
CL4087.Contig1_D2	gi|462406129|gb|EMJ11593.1|	0	hypothetical protein PRUPE_ppa000927mg [Prunus persica]
CL4087.Contig2_D2	gi|462406129|gb|EMJ11593.1|	0	hypothetical protein PRUPE_ppa000927mg [Prunus persica]
Unigene23660_D2	gi|462411099|gb|EMJ16148.1|	0	hypothetical protein PRUPE_ppa000942mg [Prunus persica]
Unigene26454_D2	gi|462403748|gb|EMJ09305.1|	0	hypothetical protein PRUPE_ppa000943mg [Prunus persica]
Unigene28631_D2	gi|462402081|gb|EMJ07638.1|	0	hypothetical protein PRUPE_ppa000944mg [Prunus persica]
CL4255.Contig1_D2	gi|462422289|gb|EMJ26552.1|	0	hypothetical protein PRUPE_ppa000948mg [Prunus persica]
CL6252.Contig1_D2	gi|462423958|gb|EMJ28221.1|	0	hypothetical protein PRUPE_ppa000949mg [Prunus persica]
CL6252.Contig2_D2	gi|462423958|gb|EMJ28221.1|	0	hypothetical protein PRUPE_ppa000949mg [Prunus persica]
CL915.Contig1_D2	gi|462402082|gb|EMJ07639.1|	0	hypothetical protein PRUPE_ppa000952mg [Prunus persica]
CL1280.Contig1_D2	gi|462423959|gb|EMJ28222.1|	0	hypothetical protein PRUPE_ppa000954mg [Prunus persica]
Unigene29391_D2	gi|462398763|gb|EMJ04431.1|	0	hypothetical protein PRUPE_ppa000956mg [Prunus persica]
CL4640.Contig1_D2	gi|462402873|gb|EMJ08430.1|	0	hypothetical protein PRUPE_ppa000959mg [Prunus persica]
CL4395.Contig2_D2	gi|462422283|gb|EMJ26546.1|	0	hypothetical protein PRUPE_ppa000960mg [Prunus persica]
CL6829.Contig1_D2	gi|462406127|gb|EMJ11591.1|	0	hypothetical protein PRUPE_ppa000961mg [Prunus persica]
CL2356.Contig3_D2	gi|462406128|gb|EMJ11592.1|	0	hypothetical protein PRUPE_ppa000962mg [Prunus persica]
Unigene30207_D2	gi|462413220|gb|EMJ18269.1|	0	hypothetical protein PRUPE_ppa000964mg [Prunus persica]
CL288.Contig5_D2	gi|462402080|gb|EMJ07637.1|	0	hypothetical protein PRUPE_ppa000968mg [Prunus persica]
CL288.Contig7_D2	gi|462402080|gb|EMJ07637.1|	0	hypothetical protein PRUPE_ppa000968mg [Prunus persica]
Unigene29982_D2	gi|462409539|gb|EMJ14873.1|	0	hypothetical protein PRUPE_ppa000969mg [Prunus persica]
CL4625.Contig1_D2	gi|462409540|gb|EMJ14874.1|	0	hypothetical protein PRUPE_ppa000971mg [Prunus persica]
Unigene28813_D2	gi|462422280|gb|EMJ26543.1|	0	hypothetical protein PRUPE_ppa000979mg [Prunus persica]
CL1658.Contig1_D2	gi|462409541|gb|EMJ14875.1|	0	hypothetical protein PRUPE_ppa000980mg [Prunus persica]
CL4870.Contig2_D2	gi|462404810|gb|EMJ10274.1|	0	hypothetical protein PRUPE_ppa000981mg [Prunus persica]
Unigene28573_D2	gi|462422281|gb|EMJ26544.1|	0	hypothetical protein PRUPE_ppa000982mg [Prunus persica]
CL8161.Contig1_D2	gi|462402079|gb|EMJ07636.1|	0	hypothetical protein PRUPE_ppa000987mg [Prunus persica]
Unigene29687_D2	gi|462410413|gb|EMJ15747.1|	0	hypothetical protein PRUPE_ppa000988mg [Prunus persica]
CL6113.Contig1_D2	gi|462422282|gb|EMJ26545.1|	0	hypothetical protein PRUPE_ppa000989mg [Prunus persica]
Unigene22050_D2	gi|462402866|gb|EMJ08423.1|	0	hypothetical protein PRUPE_ppa000990mg [Prunus persica]
CL2581.Contig1_D2	gi|462396617|gb|EMJ02416.1|	0	hypothetical protein PRUPE_ppa001001mg [Prunus persica]
CL2581.Contig2_D2	gi|462396617|gb|EMJ02416.1|	0	hypothetical protein PRUPE_ppa001001mg [Prunus persica]
CL2581.Contig3_D2	gi|462396617|gb|EMJ02416.1|	0	hypothetical protein PRUPE_ppa001001mg [Prunus persica]
CL2581.Contig4_D2	gi|462396617|gb|EMJ02416.1|	0	hypothetical protein PRUPE_ppa001001mg [Prunus persica]
Unigene30000_D2	gi|462398764|gb|EMJ04432.1|	0	hypothetical protein PRUPE_ppa001013mg [Prunus persica]
Unigene27816_D2	gi|462396124|gb|EMJ01923.1|	0	hypothetical protein PRUPE_ppa001025mg [Prunus persica]
CL3862.Contig1_D2	gi|462403746|gb|EMJ09303.1|	0	hypothetical protein PRUPE_ppa001027mg [Prunus persica]
Unigene30113_D2	gi|462416731|gb|EMJ21468.1|	0	hypothetical protein PRUPE_ppa001030mg [Prunus persica]
Unigene30359_D2	gi|462409536|gb|EMJ14870.1|	0	hypothetical protein PRUPE_ppa001032mg [Prunus persica]
Unigene25107_D2	gi|462413841|gb|EMJ18890.1|	0	hypothetical protein PRUPE_ppa001034mg [Prunus persica]
CL6729.Contig1_D2	gi|462402869|gb|EMJ08426.1|	0	hypothetical protein PRUPE_ppa001037mg [Prunus persica]
CL6729.Contig2_D2	gi|462402869|gb|EMJ08426.1|	0	hypothetical protein PRUPE_ppa001037mg [Prunus persica]
CL1969.Contig1_D2	gi|462397206|gb|EMJ03005.1|	0	hypothetical protein PRUPE_ppa001038mg [Prunus persica]
Unigene28679_D2	gi|462397206|gb|EMJ03005.1|	0	hypothetical protein PRUPE_ppa001038mg [Prunus persica]
Unigene27369_D2	gi|462417937|gb|EMJ22502.1|	0	hypothetical protein PRUPE_ppa001041mg [Prunus persica]
CL3885.Contig3_D2	gi|462413217|gb|EMJ18266.1|	0	hypothetical protein PRUPE_ppa001045mg [Prunus persica]
Unigene669_D2	gi|462422270|gb|EMJ26533.1|	0	hypothetical protein PRUPE_ppa001049mg [Prunus persica]
Unigene26521_D2	gi|462406230|gb|EMJ11694.1|	0	hypothetical protein PRUPE_ppa001051mg [Prunus persica]
Unigene29690_D2	gi|462397157|gb|EMJ02956.1|	0	hypothetical protein PRUPE_ppa001052mg [Prunus persica]
CL3354.Contig1_D2	gi|462402864|gb|EMJ08421.1|	0	hypothetical protein PRUPE_ppa001056mg [Prunus persica]
CL3354.Contig2_D2	gi|462402864|gb|EMJ08421.1|	0	hypothetical protein PRUPE_ppa001056mg [Prunus persica]
CL3354.Contig3_D2	gi|462402864|gb|EMJ08421.1|	0	hypothetical protein PRUPE_ppa001056mg [Prunus persica]
CL5818.Contig2_D2	gi|462413216|gb|EMJ18265.1|	0	hypothetical protein PRUPE_ppa001059mg [Prunus persica]
Unigene23725_D2	gi|462413216|gb|EMJ18265.1|	0	hypothetical protein PRUPE_ppa001059mg [Prunus persica]
Unigene27319_D2	gi|462422271|gb|EMJ26534.1|	0	hypothetical protein PRUPE_ppa001064mg [Prunus persica]
CL2387.Contig3_D2	gi|462413840|gb|EMJ18889.1|	0	hypothetical protein PRUPE_ppa001069mg [Prunus persica]
CL2387.Contig5_D2	gi|462413840|gb|EMJ18889.1|	0	hypothetical protein PRUPE_ppa001069mg [Prunus persica]
Unigene24279_D2	gi|462409530|gb|EMJ14864.1|	0	hypothetical protein PRUPE_ppa001074mg [Prunus persica]
CL7056.Contig1_D2	gi|462399822|gb|EMJ05490.1|	0	hypothetical protein PRUPE_ppa001075mg [Prunus persica]
CL7056.Contig2_D2	gi|462399822|gb|EMJ05490.1|	0	hypothetical protein PRUPE_ppa001075mg [Prunus persica]
CL3455.Contig1_D2	gi|462417369|gb|EMJ22106.1|	0	hypothetical protein PRUPE_ppa001080mg [Prunus persica]
Unigene24461_D2	gi|462422426|gb|EMJ26689.1|	0	hypothetical protein PRUPE_ppa001087mg [Prunus persica]
Unigene24040_D2	gi|462404008|gb|EMJ09565.1|	0	hypothetical protein PRUPE_ppa001088mg [Prunus persica]
Unigene25926_D2	gi|462416727|gb|EMJ21464.1|	0	hypothetical protein PRUPE_ppa001091mg [Prunus persica]
Unigene30024_D2	gi|462416728|gb|EMJ21465.1|	0	hypothetical protein PRUPE_ppa001092mg [Prunus persica]
CL6628.Contig1_D2	gi|462399823|gb|EMJ05491.1|	0	hypothetical protein PRUPE_ppa001096mg [Prunus persica]
CL6738.Contig2_D2	gi|462409527|gb|EMJ14861.1|	0	hypothetical protein PRUPE_ppa001097mg [Prunus persica]
Unigene26218_D2	gi|462409528|gb|EMJ14862.1|	0	hypothetical protein PRUPE_ppa001098mg [Prunus persica]
Unigene26450_D2	gi|462409523|gb|EMJ14857.1|	0	hypothetical protein PRUPE_ppa001104mg [Prunus persica]
Unigene30486_D2	gi|462400194|gb|EMJ05862.1|	0	hypothetical protein PRUPE_ppa001105mg [Prunus persica]
Unigene30144_D2	gi|462416726|gb|EMJ21463.1|	0	hypothetical protein PRUPE_ppa001109mg [Prunus persica]
Unigene228_D2	gi|462422259|gb|EMJ26522.1|	0	hypothetical protein PRUPE_ppa001115mg [Prunus persica]
Unigene29673_D2	gi|462398769|gb|EMJ04437.1|	0	hypothetical protein PRUPE_ppa001116mg [Prunus persica]
CL345.Contig1_D2	gi|462404010|gb|EMJ09567.1|	0	hypothetical protein PRUPE_ppa001117mg [Prunus persica]
CL345.Contig2_D2	gi|462404010|gb|EMJ09567.1|	0	hypothetical protein PRUPE_ppa001117mg [Prunus persica]
CL345.Contig3_D2	gi|462404010|gb|EMJ09567.1|	0	hypothetical protein PRUPE_ppa001117mg [Prunus persica]
CL345.Contig4_D2	gi|462404010|gb|EMJ09567.1|	0	hypothetical protein PRUPE_ppa001117mg [Prunus persica]
Unigene483_D2	gi|462422260|gb|EMJ26523.1|	0	hypothetical protein PRUPE_ppa001118mg [Prunus persica]
CL3797.Contig2_D2	gi|462398770|gb|EMJ04438.1|	0	hypothetical protein PRUPE_ppa001119mg [Prunus persica]
CL1078.Contig1_D2	gi|462409525|gb|EMJ14859.1|	0	hypothetical protein PRUPE_ppa001120mg [Prunus persica]
CL1078.Contig2_D2	gi|462409525|gb|EMJ14859.1|	0	hypothetical protein PRUPE_ppa001120mg [Prunus persica]
CL6511.Contig1_D2	gi|462399531|gb|EMJ05199.1|	0	hypothetical protein PRUPE_ppa001125mg [Prunus persica]
Unigene29385_D2	gi|462422253|gb|EMJ26516.1|	0	hypothetical protein PRUPE_ppa001127mg [Prunus persica]
Unigene28809_D2	gi|462416024|gb|EMJ20761.1|	0	hypothetical protein PRUPE_ppa001129mg [Prunus persica]
CL1157.Contig3_D2	gi|462416025|gb|EMJ20762.1|	0	hypothetical protein PRUPE_ppa001133mg [Prunus persica]
CL1157.Contig4_D2	gi|462416025|gb|EMJ20762.1|	0	hypothetical protein PRUPE_ppa001133mg [Prunus persica]
Unigene29232_D2	gi|462416025|gb|EMJ20762.1|	0	hypothetical protein PRUPE_ppa001133mg [Prunus persica]
Unigene29292_D2	gi|462423956|gb|EMJ28219.1|	0	hypothetical protein PRUPE_ppa001134mg [Prunus persica]
Unigene25156_D2	gi|462398771|gb|EMJ04439.1|	0	hypothetical protein PRUPE_ppa001138mg [Prunus persica]
CL3759.Contig1_D2	gi|462413207|gb|EMJ18256.1|	0	hypothetical protein PRUPE_ppa001147mg [Prunus persica]
CL3759.Contig2_D2	gi|462413207|gb|EMJ18256.1|	0	hypothetical protein PRUPE_ppa001147mg [Prunus persica]
CL4526.Contig1_D2	gi|462406114|gb|EMJ11578.1|	0	hypothetical protein PRUPE_ppa001148mg [Prunus persica]
CL4526.Contig2_D2	gi|462406114|gb|EMJ11578.1|	0	hypothetical protein PRUPE_ppa001148mg [Prunus persica]
Unigene25184_D2	gi|462424288|gb|EMJ28551.1|	0	hypothetical protein PRUPE_ppa001149mg [Prunus persica]
CL2712.Contig1_D2	gi|462424598|gb|EMJ28861.1|	0	hypothetical protein PRUPE_ppa001150mg [Prunus persica]
CL2712.Contig2_D2	gi|462424598|gb|EMJ28861.1|	0	hypothetical protein PRUPE_ppa001150mg [Prunus persica]
CL14.Contig2_D2	gi|462407205|gb|EMJ12539.1|	0	hypothetical protein PRUPE_ppa001152mg [Prunus persica]
CL14.Contig5_D2	gi|462407205|gb|EMJ12539.1|	0	hypothetical protein PRUPE_ppa001152mg [Prunus persica]
Unigene29589_D2	gi|462404043|gb|EMJ09600.1|	0	hypothetical protein PRUPE_ppa001156mg [Prunus persica]
CL2934.Contig2_D2	gi|462413209|gb|EMJ18258.1|	0	hypothetical protein PRUPE_ppa001158mg [Prunus persica]
Unigene30086_D2	gi|462404044|gb|EMJ09601.1|	0	hypothetical protein PRUPE_ppa001164mg [Prunus persica]
Unigene25468_D2	gi|462404045|gb|EMJ09602.1|	0	hypothetical protein PRUPE_ppa001169mg [Prunus persica]
Unigene26160_D2	gi|462406639|gb|EMJ12103.1|	0	hypothetical protein PRUPE_ppa001173mg [Prunus persica]
Unigene23002_D2	gi|462423950|gb|EMJ28213.1|	0	hypothetical protein PRUPE_ppa001185mg [Prunus persica]
Unigene24693_D2	gi|462397150|gb|EMJ02949.1|	0	hypothetical protein PRUPE_ppa001199mg [Prunus persica]
Unigene25659_D2	gi|462413797|gb|EMJ18846.1|	0	hypothetical protein PRUPE_ppa001203mg [Prunus persica]
Unigene17465_D2	gi|462400193|gb|EMJ05861.1|	0	hypothetical protein PRUPE_ppa001213mg [Prunus persica]
Unigene16224_D2	gi|462406110|gb|EMJ11574.1|	0	hypothetical protein PRUPE_ppa001215mg [Prunus persica]
Unigene28412_D2	gi|462406111|gb|EMJ11575.1|	0	hypothetical protein PRUPE_ppa001217mg [Prunus persica]
CL2456.Contig1_D2	gi|462402862|gb|EMJ08419.1|	0	hypothetical protein PRUPE_ppa001218mg [Prunus persica]
CL2456.Contig2_D2	gi|462402862|gb|EMJ08419.1|	0	hypothetical protein PRUPE_ppa001218mg [Prunus persica]
CL2456.Contig3_D2	gi|462402862|gb|EMJ08419.1|	0	hypothetical protein PRUPE_ppa001218mg [Prunus persica]
CL2211.Contig1_D2	gi|462408669|gb|EMJ14003.1|	0	hypothetical protein PRUPE_ppa001220mg [Prunus persica]
CL2211.Contig3_D2	gi|462408669|gb|EMJ14003.1|	0	hypothetical protein PRUPE_ppa001220mg [Prunus persica]
Unigene25625_D2	gi|462408669|gb|EMJ14003.1|	0	hypothetical protein PRUPE_ppa001220mg [Prunus persica]
Unigene25626_D2	gi|462408669|gb|EMJ14003.1|	0	hypothetical protein PRUPE_ppa001220mg [Prunus persica]
CL3718.Contig1_D2	gi|462403742|gb|EMJ09299.1|	0	hypothetical protein PRUPE_ppa001221mg [Prunus persica]
CL3718.Contig2_D2	gi|462403742|gb|EMJ09299.1|	0	hypothetical protein PRUPE_ppa001221mg [Prunus persica]
CL3718.Contig3_D2	gi|462403742|gb|EMJ09299.1|	0	hypothetical protein PRUPE_ppa001221mg [Prunus persica]
Unigene23386_D2	gi|462409520|gb|EMJ14854.1|	0	hypothetical protein PRUPE_ppa001224mg [Prunus persica]
Unigene28178_D2	gi|462415340|gb|EMJ20077.1|	0	hypothetical protein PRUPE_ppa001226mg [Prunus persica]
CL2548.Contig1_D2	gi|462418302|gb|EMJ22751.1|	0	hypothetical protein PRUPE_ppa001228mg [Prunus persica]
CL2548.Contig2_D2	gi|462418302|gb|EMJ22751.1|	0	hypothetical protein PRUPE_ppa001228mg [Prunus persica]
Unigene27871_D2	gi|462422238|gb|EMJ26501.1|	0	hypothetical protein PRUPE_ppa001230mg [Prunus persica]
CL106.Contig2_D2	gi|462400582|gb|EMJ06139.1|	0	hypothetical protein PRUPE_ppa001240mg [Prunus persica]
Unigene26539_D2	gi|462411075|gb|EMJ16124.1|	0	hypothetical protein PRUPE_ppa001243mg [Prunus persica]
Unigene28985_D2	gi|462423987|gb|EMJ28250.1|	0	hypothetical protein PRUPE_ppa001245mg [Prunus persica]
Unigene23271_D2	gi|462411076|gb|EMJ16125.1|	0	hypothetical protein PRUPE_ppa001246mg [Prunus persica]
Unigene16715_D2	gi|462399325|gb|EMJ04993.1|	0	hypothetical protein PRUPE_ppa001252mg [Prunus persica]
CL3276.Contig2_D2	gi|462422234|gb|EMJ26497.1|	0	hypothetical protein PRUPE_ppa001253mg [Prunus persica]
CL3276.Contig3_D2	gi|462422234|gb|EMJ26497.1|	0	hypothetical protein PRUPE_ppa001253mg [Prunus persica]
Unigene24892_D2	gi|462406109|gb|EMJ11573.1|	0	hypothetical protein PRUPE_ppa001256mg [Prunus persica]
CL1244.Contig1_D2	gi|462402788|gb|EMJ08345.1|	0	hypothetical protein PRUPE_ppa001257mg [Prunus persica]
CL1405.Contig2_D2	gi|462400191|gb|EMJ05859.1|	0	hypothetical protein PRUPE_ppa001260mg [Prunus persica]
Unigene23649_D2	gi|462416023|gb|EMJ20760.1|	0	hypothetical protein PRUPE_ppa001261mg [Prunus persica]
CL7332.Contig2_D2	gi|462416724|gb|EMJ21461.1|	0	hypothetical protein PRUPE_ppa001267mg [Prunus persica]
Unigene529_D2	gi|462404002|gb|EMJ09559.1|	0	hypothetical protein PRUPE_ppa001268mg [Prunus persica]
CL1244.Contig2_D2	gi|462416725|gb|EMJ21462.1|	0	hypothetical protein PRUPE_ppa001269mg [Prunus persica]
CL1244.Contig3_D2	gi|462416725|gb|EMJ21462.1|	0	hypothetical protein PRUPE_ppa001269mg [Prunus persica]
Unigene22956_D2	gi|462423980|gb|EMJ28243.1|	0	hypothetical protein PRUPE_ppa001271mg [Prunus persica]
Unigene22567_D2	gi|462416721|gb|EMJ21458.1|	0	hypothetical protein PRUPE_ppa001272mg [Prunus persica]
CL5460.Contig1_D2	gi|462416022|gb|EMJ20759.1|	0	hypothetical protein PRUPE_ppa001281mg [Prunus persica]
CL7149.Contig1_D2	gi|462399814|gb|EMJ05482.1|	0	hypothetical protein PRUPE_ppa001284mg [Prunus persica]
CL7149.Contig2_D2	gi|462399814|gb|EMJ05482.1|	0	hypothetical protein PRUPE_ppa001284mg [Prunus persica]
Unigene24739_D2	gi|462410481|gb|EMJ15815.1|	0	hypothetical protein PRUPE_ppa001294mg [Prunus persica]
CL3105.Contig2_D2	gi|462422245|gb|EMJ26508.1|	0	hypothetical protein PRUPE_ppa001295mg [Prunus persica]
Unigene21393_D2	gi|462406107|gb|EMJ11571.1|	0	hypothetical protein PRUPE_ppa001297mg [Prunus persica]
Unigene4815_D2	gi|462406635|gb|EMJ12099.1|	0	hypothetical protein PRUPE_ppa001299mg [Prunus persica]
CL131.Contig2_D2	gi|462399816|gb|EMJ05484.1|	0	hypothetical protein PRUPE_ppa001300mg [Prunus persica]
CL3499.Contig1_D2	gi|462396815|gb|EMJ02614.1|	0	hypothetical protein PRUPE_ppa001303mg [Prunus persica]
CL3499.Contig2_D2	gi|462396815|gb|EMJ02614.1|	0	hypothetical protein PRUPE_ppa001303mg [Prunus persica]
CL3499.Contig3_D2	gi|462396815|gb|EMJ02614.1|	0	hypothetical protein PRUPE_ppa001303mg [Prunus persica]
Unigene490_D2	gi|462410483|gb|EMJ15817.1|	0	hypothetical protein PRUPE_ppa001304mg [Prunus persica]
CL7664.Contig1_D2	gi|462406102|gb|EMJ11566.1|	0	hypothetical protein PRUPE_ppa001305mg [Prunus persica]
CL7664.Contig2_D2	gi|462406102|gb|EMJ11566.1|	0	hypothetical protein PRUPE_ppa001305mg [Prunus persica]
CL1603.Contig1_D2	gi|462407207|gb|EMJ12541.1|	0	hypothetical protein PRUPE_ppa001307mg [Prunus persica]
CL4698.Contig1_D2	gi|462413200|gb|EMJ18249.1|	0	hypothetical protein PRUPE_ppa001317mg [Prunus persica]
CL3980.Contig1_D2	gi|462415376|gb|EMJ20113.1|	0	hypothetical protein PRUPE_ppa001323mg [Prunus persica]
CL3980.Contig3_D2	gi|462415376|gb|EMJ20113.1|	0	hypothetical protein PRUPE_ppa001323mg [Prunus persica]
Unigene30380_D2	gi|462404003|gb|EMJ09560.1|	0	hypothetical protein PRUPE_ppa001325mg [Prunus persica]
CL2976.Contig1_D2	gi|462422231|gb|EMJ26494.1|	0	hypothetical protein PRUPE_ppa001330mg [Prunus persica]
CL2976.Contig2_D2	gi|462422231|gb|EMJ26494.1|	0	hypothetical protein PRUPE_ppa001330mg [Prunus persica]
Unigene920_D2	gi|462423984|gb|EMJ28247.1|	0	hypothetical protein PRUPE_ppa001332mg [Prunus persica]
Unigene29097_D2	gi|462422226|gb|EMJ26489.1|	0	hypothetical protein PRUPE_ppa001333mg [Prunus persica]
CL3245.Contig4_D2	gi|462398843|gb|EMJ04511.1|	0	hypothetical protein PRUPE_ppa001336mg [Prunus persica]
Unigene28259_D2	gi|462403734|gb|EMJ09291.1|	0	hypothetical protein PRUPE_ppa001342mg [Prunus persica]
CL2516.Contig1_D2	gi|462411080|gb|EMJ16129.1|	0	hypothetical protein PRUPE_ppa001344mg [Prunus persica]
CL2516.Contig2_D2	gi|462411080|gb|EMJ16129.1|	0	hypothetical protein PRUPE_ppa001344mg [Prunus persica]
CL2516.Contig4_D2	gi|462411080|gb|EMJ16129.1|	0	hypothetical protein PRUPE_ppa001344mg [Prunus persica]
Unigene29863_D2	gi|462403735|gb|EMJ09292.1|	0	hypothetical protein PRUPE_ppa001347mg [Prunus persica]
Unigene29864_D2	gi|462403735|gb|EMJ09292.1|	0	hypothetical protein PRUPE_ppa001347mg [Prunus persica]
Unigene28530_D2	gi|462395060|gb|EMJ00859.1|	0	hypothetical protein PRUPE_ppa001352mg [Prunus persica]
Unigene26180_D2	gi|462407208|gb|EMJ12542.1|	0	hypothetical protein PRUPE_ppa001355mg [Prunus persica]
Unigene26973_D2	gi|462404047|gb|EMJ09604.1|	0	hypothetical protein PRUPE_ppa001356mg [Prunus persica]
Unigene1678_D2	gi|462422223|gb|EMJ26486.1|	0	hypothetical protein PRUPE_ppa001362mg [Prunus persica]
CL1463.Contig2_D2	gi|462423943|gb|EMJ28206.1|	0	hypothetical protein PRUPE_ppa001366mg [Prunus persica]
Unigene21464_D2	gi|462411084|gb|EMJ16133.1|	0	hypothetical protein PRUPE_ppa001369mg [Prunus persica]
Unigene22200_D2	gi|462403731|gb|EMJ09288.1|	0	hypothetical protein PRUPE_ppa001377mg [Prunus persica]
Unigene28569_D2	gi|462402860|gb|EMJ08417.1|	0	hypothetical protein PRUPE_ppa001389mg [Prunus persica]
CL1137.Contig2_D2	gi|462415377|gb|EMJ20114.1|	0	hypothetical protein PRUPE_ppa001390mg [Prunus persica]
Unigene24930_D2	gi|462415378|gb|EMJ20115.1|	0	hypothetical protein PRUPE_ppa001391mg [Prunus persica]
CL3820.Contig1_D2	gi|462409517|gb|EMJ14851.1|	0	hypothetical protein PRUPE_ppa001393mg [Prunus persica]
CL3820.Contig2_D2	gi|462409517|gb|EMJ14851.1|	0	hypothetical protein PRUPE_ppa001393mg [Prunus persica]
CL125.Contig1_D2	gi|462396342|gb|EMJ02141.1|	0	hypothetical protein PRUPE_ppa001398mg [Prunus persica]
CL125.Contig2_D2	gi|462396342|gb|EMJ02141.1|	0	hypothetical protein PRUPE_ppa001398mg [Prunus persica]
CL125.Contig3_D2	gi|462396342|gb|EMJ02141.1|	0	hypothetical protein PRUPE_ppa001398mg [Prunus persica]
Unigene27851_D2	gi|462395065|gb|EMJ00864.1|	0	hypothetical protein PRUPE_ppa001399mg [Prunus persica]
Unigene27800_D2	gi|462417067|gb|EMJ21804.1|	0	hypothetical protein PRUPE_ppa001402mg [Prunus persica]
CL5729.Contig1_D2	gi|462417068|gb|EMJ21805.1|	0	hypothetical protein PRUPE_ppa001404mg [Prunus persica]
CL2110.Contig2_D2	gi|462403728|gb|EMJ09285.1|	0	hypothetical protein PRUPE_ppa001409mg [Prunus persica]
CL2110.Contig3_D2	gi|462403728|gb|EMJ09285.1|	0	hypothetical protein PRUPE_ppa001409mg [Prunus persica]
Unigene24807_D2	gi|462409515|gb|EMJ14849.1|	0	hypothetical protein PRUPE_ppa001419mg [Prunus persica]
Unigene22865_D2	gi|462416021|gb|EMJ20758.1|	0	hypothetical protein PRUPE_ppa001421mg [Prunus persica]
CL2313.Contig2_D2	gi|462418131|gb|EMJ22618.1|	0	hypothetical protein PRUPE_ppa001422mg [Prunus persica]
Unigene28747_D2	gi|462413197|gb|EMJ18246.1|	0	hypothetical protein PRUPE_ppa001424mg [Prunus persica]
CL2226.Contig1_D2	gi|462422216|gb|EMJ26479.1|	0	hypothetical protein PRUPE_ppa001426mg [Prunus persica]
CL2226.Contig2_D2	gi|462422216|gb|EMJ26479.1|	0	hypothetical protein PRUPE_ppa001426mg [Prunus persica]
Unigene22529_D2	gi|462422213|gb|EMJ26476.1|	0	hypothetical protein PRUPE_ppa001427mg [Prunus persica]
Unigene28149_D2	gi|462422214|gb|EMJ26477.1|	0	hypothetical protein PRUPE_ppa001428mg [Prunus persica]
Unigene29043_D2	gi|462407211|gb|EMJ12545.1|	0	hypothetical protein PRUPE_ppa001430mg [Prunus persica]
CL3004.Contig2_D2	gi|462395066|gb|EMJ00865.1|	0	hypothetical protein PRUPE_ppa001434mg [Prunus persica]
Unigene29550_D2	gi|462416718|gb|EMJ21455.1|	0	hypothetical protein PRUPE_ppa001436mg [Prunus persica]
CL5337.Contig1_D2	gi|462404356|gb|EMJ09913.1|	0	hypothetical protein PRUPE_ppa001439mg [Prunus persica]
CL5337.Contig2_D2	gi|462404356|gb|EMJ09913.1|	0	hypothetical protein PRUPE_ppa001439mg [Prunus persica]
CL1384.Contig3_D2	gi|462416020|gb|EMJ20757.1|	0	hypothetical protein PRUPE_ppa001446mg [Prunus persica]
Unigene24092_D2	gi|462403730|gb|EMJ09287.1|	0	hypothetical protein PRUPE_ppa001447mg [Prunus persica]
Unigene27662_D2	gi|462417368|gb|EMJ22105.1|	0	hypothetical protein PRUPE_ppa001448mg [Prunus persica]
CL7400.Contig2_D2	gi|462403814|gb|EMJ09371.1|	0	hypothetical protein PRUPE_ppa001453mg [Prunus persica]
Unigene27933_D2	gi|462422211|gb|EMJ26474.1|	0	hypothetical protein PRUPE_ppa001454mg [Prunus persica]
CL781.Contig1_D2	gi|462395068|gb|EMJ00867.1|	0	hypothetical protein PRUPE_ppa001455mg [Prunus persica]
CL917.Contig1_D2	gi|462398773|gb|EMJ04441.1|	0	hypothetical protein PRUPE_ppa001464mg [Prunus persica]
Unigene26584_D2	gi|462413193|gb|EMJ18242.1|	0	hypothetical protein PRUPE_ppa001466mg [Prunus persica]
CL6941.Contig1_D2	gi|462409512|gb|EMJ14846.1|	0	hypothetical protein PRUPE_ppa001469mg [Prunus persica]
CL6941.Contig2_D2	gi|462409512|gb|EMJ14846.1|	0	hypothetical protein PRUPE_ppa001469mg [Prunus persica]
CL6941.Contig3_D2	gi|462409512|gb|EMJ14846.1|	0	hypothetical protein PRUPE_ppa001469mg [Prunus persica]
Unigene26761_D2	gi|462400583|gb|EMJ06140.1|	0	hypothetical protein PRUPE_ppa001470mg [Prunus persica]
Unigene26762_D2	gi|462400583|gb|EMJ06140.1|	0	hypothetical protein PRUPE_ppa001470mg [Prunus persica]
CL7449.Contig1_D2	gi|462422208|gb|EMJ26471.1|	0	hypothetical protein PRUPE_ppa001473mg [Prunus persica]
CL7449.Contig2_D2	gi|462422208|gb|EMJ26471.1|	0	hypothetical protein PRUPE_ppa001473mg [Prunus persica]
Unigene28093_D2	gi|462404355|gb|EMJ09912.1|	0	hypothetical protein PRUPE_ppa001475mg [Prunus persica]
CL4325.Contig2_D2	gi|462409513|gb|EMJ14847.1|	0	hypothetical protein PRUPE_ppa001477mg [Prunus persica]
CL4325.Contig4_D2	gi|462409513|gb|EMJ14847.1|	0	hypothetical protein PRUPE_ppa001477mg [Prunus persica]
CL5276.Contig2_D2	gi|462402076|gb|EMJ07633.1|	0	hypothetical protein PRUPE_ppa001478mg [Prunus persica]
CL5288.Contig2_D2	gi|462422206|gb|EMJ26469.1|	0	hypothetical protein PRUPE_ppa001486mg [Prunus persica]
CL1326.Contig2_D2	gi|462402786|gb|EMJ08343.1|	0	hypothetical protein PRUPE_ppa001491mg [Prunus persica]
CL1326.Contig3_D2	gi|462402786|gb|EMJ08343.1|	0	hypothetical protein PRUPE_ppa001491mg [Prunus persica]
Unigene28988_D2	gi|462402786|gb|EMJ08343.1|	0	hypothetical protein PRUPE_ppa001491mg [Prunus persica]
Unigene28989_D2	gi|462402786|gb|EMJ08343.1|	0	hypothetical protein PRUPE_ppa001491mg [Prunus persica]
Unigene28990_D2	gi|462402786|gb|EMJ08343.1|	0	hypothetical protein PRUPE_ppa001491mg [Prunus persica]
CL4393.Contig1_D2	gi|462395108|gb|EMJ00907.1|	0	hypothetical protein PRUPE_ppa001492mg [Prunus persica]
CL118.Contig1_D2	gi|462403725|gb|EMJ09282.1|	0	hypothetical protein PRUPE_ppa001499mg [Prunus persica]
Unigene21057_D2	gi|462422205|gb|EMJ26468.1|	0	hypothetical protein PRUPE_ppa001504mg [Prunus persica]
CL711.Contig2_D2	gi|462403726|gb|EMJ09283.1|	0	hypothetical protein PRUPE_ppa001508mg [Prunus persica]
CL2516.Contig3_D2	gi|462413304|gb|EMJ18353.1|	0	hypothetical protein PRUPE_ppa001511mg [Prunus persica]
Unigene22843_D2	gi|462413191|gb|EMJ18240.1|	0	hypothetical protein PRUPE_ppa001516mg [Prunus persica]
Unigene1512_D2	gi|462415382|gb|EMJ20119.1|	0	hypothetical protein PRUPE_ppa001518mg [Prunus persica]
CL1452.Contig1_D2	gi|462410499|gb|EMJ15833.1|	0	hypothetical protein PRUPE_ppa001521mg [Prunus persica]
CL1452.Contig2_D2	gi|462410499|gb|EMJ15833.1|	0	hypothetical protein PRUPE_ppa001521mg [Prunus persica]
CL5802.Contig1_D2	gi|462422198|gb|EMJ26461.1|	0	hypothetical protein PRUPE_ppa001529mg [Prunus persica]
CL5802.Contig2_D2	gi|462422198|gb|EMJ26461.1|	0	hypothetical protein PRUPE_ppa001529mg [Prunus persica]
Unigene25906_D2	gi|462413838|gb|EMJ18887.1|	0	hypothetical protein PRUPE_ppa001533mg [Prunus persica]
CL3035.Contig2_D2	gi|462422200|gb|EMJ26463.1|	0	hypothetical protein PRUPE_ppa001539mg [Prunus persica]
CL1293.Contig1_D2	gi|462418876|gb|EMJ23139.1|	0	hypothetical protein PRUPE_ppa001540mg [Prunus persica]
CL1293.Contig3_D2	gi|462418876|gb|EMJ23139.1|	0	hypothetical protein PRUPE_ppa001540mg [Prunus persica]
CL1293.Contig4_D2	gi|462418876|gb|EMJ23139.1|	0	hypothetical protein PRUPE_ppa001540mg [Prunus persica]
CL7095.Contig2_D2	gi|462395109|gb|EMJ00908.1|	0	hypothetical protein PRUPE_ppa001542mg [Prunus persica]
CL3304.Contig1_D2	gi|462415384|gb|EMJ20121.1|	0	hypothetical protein PRUPE_ppa001547mg [Prunus persica]
Unigene30172_D2	gi|462406095|gb|EMJ11559.1|	0	hypothetical protein PRUPE_ppa001548mg [Prunus persica]
Unigene16930_D2	gi|462406096|gb|EMJ11560.1|	0	hypothetical protein PRUPE_ppa001551mg [Prunus persica]
Unigene26909_D2	gi|462418877|gb|EMJ23140.1|	0	hypothetical protein PRUPE_ppa001553mg [Prunus persica]
Unigene19633_D2	gi|462410501|gb|EMJ15835.1|	0	hypothetical protein PRUPE_ppa001558mg [Prunus persica]
Unigene27215_D2	gi|462395110|gb|EMJ00909.1|	0	hypothetical protein PRUPE_ppa001565mg [Prunus persica]
CL6576.Contig1_D2	gi|462424379|gb|EMJ28642.1|	0	hypothetical protein PRUPE_ppa001566mg [Prunus persica]
Unigene28672_D2	gi|462399810|gb|EMJ05478.1|	0	hypothetical protein PRUPE_ppa001568mg [Prunus persica]
Unigene27409_D2	gi|462406091|gb|EMJ11555.1|	0	hypothetical protein PRUPE_ppa001570mg [Prunus persica]
CL3904.Contig2_D2	gi|462404000|gb|EMJ09557.1|	0	hypothetical protein PRUPE_ppa001572mg [Prunus persica]
CL3904.Contig3_D2	gi|462404000|gb|EMJ09557.1|	0	hypothetical protein PRUPE_ppa001572mg [Prunus persica]
Unigene26086_D2	gi|462422194|gb|EMJ26457.1|	0	hypothetical protein PRUPE_ppa001574mg [Prunus persica]
CL355.Contig2_D2	gi|462418878|gb|EMJ23141.1|	0	hypothetical protein PRUPE_ppa001575mg [Prunus persica]
CL355.Contig8_D2	gi|462418878|gb|EMJ23141.1|	0	hypothetical protein PRUPE_ppa001575mg [Prunus persica]
Unigene23011_D2	gi|462423935|gb|EMJ28198.1|	0	hypothetical protein PRUPE_ppa001577mg [Prunus persica]
Unigene24736_D2	gi|462406092|gb|EMJ11556.1|	0	hypothetical protein PRUPE_ppa001580mg [Prunus persica]
Unigene1229_D2	gi|462402072|gb|EMJ07629.1|	0	hypothetical protein PRUPE_ppa001583mg [Prunus persica]
Unigene30080_D2	gi|462422190|gb|EMJ26453.1|	0	hypothetical protein PRUPE_ppa001586mg [Prunus persica]
Unigene1695_D2	gi|462395111|gb|EMJ00910.1|	0	hypothetical protein PRUPE_ppa001587mg [Prunus persica]
CL5205.Contig1_D2	gi|462422600|gb|EMJ26863.1|	0	hypothetical protein PRUPE_ppa001590mg [Prunus persica]
CL6746.Contig1_D2	gi|462397470|gb|EMJ03138.1|	0	hypothetical protein PRUPE_ppa001595mg [Prunus persica]
CL6746.Contig2_D2	gi|462397470|gb|EMJ03138.1|	0	hypothetical protein PRUPE_ppa001595mg [Prunus persica]
Unigene23574_D2	gi|462396355|gb|EMJ02154.1|	0	hypothetical protein PRUPE_ppa001597mg [Prunus persica]
CL3360.Contig1_D2	gi|462422601|gb|EMJ26864.1|	0	hypothetical protein PRUPE_ppa001599mg [Prunus persica]
CL7584.Contig1_D2	gi|462403718|gb|EMJ09275.1|	0	hypothetical protein PRUPE_ppa001602mg [Prunus persica]
CL7584.Contig2_D2	gi|462403718|gb|EMJ09275.1|	0	hypothetical protein PRUPE_ppa001602mg [Prunus persica]
CL471.Contig3_D2	gi|462407216|gb|EMJ12550.1|	0	hypothetical protein PRUPE_ppa001603mg [Prunus persica]
Unigene20031_D2	gi|462400177|gb|EMJ05845.1|	0	hypothetical protein PRUPE_ppa001612mg [Prunus persica]
CL2287.Contig1_D2	gi|462406637|gb|EMJ12101.1|	0	hypothetical protein PRUPE_ppa001614mg [Prunus persica]
CL5908.Contig1_D2	gi|462406630|gb|EMJ12094.1|	0	hypothetical protein PRUPE_ppa001621mg [Prunus persica]
CL5908.Contig4_D2	gi|462406630|gb|EMJ12094.1|	0	hypothetical protein PRUPE_ppa001621mg [Prunus persica]
CL842.Contig1_D2	gi|462424380|gb|EMJ28643.1|	0	hypothetical protein PRUPE_ppa001623mg [Prunus persica]
CL842.Contig2_D2	gi|462424380|gb|EMJ28643.1|	0	hypothetical protein PRUPE_ppa001623mg [Prunus persica]
CL842.Contig4_D2	gi|462424380|gb|EMJ28643.1|	0	hypothetical protein PRUPE_ppa001623mg [Prunus persica]
Unigene25415_D2	gi|462418882|gb|EMJ23145.1|	0	hypothetical protein PRUPE_ppa001629mg [Prunus persica]
Unigene26071_D2	gi|462409510|gb|EMJ14844.1|	0	hypothetical protein PRUPE_ppa001630mg [Prunus persica]
Unigene27490_D2	gi|462402785|gb|EMJ08342.1|	0	hypothetical protein PRUPE_ppa001632mg [Prunus persica]
CL473.Contig1_D2	gi|462399804|gb|EMJ05472.1|	0	hypothetical protein PRUPE_ppa001635mg [Prunus persica]
CL473.Contig4_D2	gi|462399804|gb|EMJ05472.1|	0	hypothetical protein PRUPE_ppa001635mg [Prunus persica]
CL473.Contig5_D2	gi|462399804|gb|EMJ05472.1|	0	hypothetical protein PRUPE_ppa001635mg [Prunus persica]
CL473.Contig7_D2	gi|462399804|gb|EMJ05472.1|	0	hypothetical protein PRUPE_ppa001635mg [Prunus persica]
Unigene27623_D2	gi|462418883|gb|EMJ23146.1|	0	hypothetical protein PRUPE_ppa001636mg [Prunus persica]
CL7705.Contig2_D2	gi|462424381|gb|EMJ28644.1|	0	hypothetical protein PRUPE_ppa001640mg [Prunus persica]
CL6474.Contig1_D2	gi|462413182|gb|EMJ18231.1|	0	hypothetical protein PRUPE_ppa001641mg [Prunus persica]
CL6474.Contig2_D2	gi|462413182|gb|EMJ18231.1|	0	hypothetical protein PRUPE_ppa001641mg [Prunus persica]
Unigene24161_D2	gi|462413183|gb|EMJ18232.1|	0	hypothetical protein PRUPE_ppa001643mg [Prunus persica]
CL710.Contig1_D2	gi|462399321|gb|EMJ04989.1|	0	hypothetical protein PRUPE_ppa001644mg [Prunus persica]
CL710.Contig4_D2	gi|462399321|gb|EMJ04989.1|	0	hypothetical protein PRUPE_ppa001644mg [Prunus persica]
CL488.Contig3_D2	gi|462395711|gb|EMJ01510.1|	0	hypothetical protein PRUPE_ppa001647mg [Prunus persica]
CL6322.Contig2_D2	gi|462416712|gb|EMJ21449.1|	0	hypothetical protein PRUPE_ppa001649mg [Prunus persica]
CL6834.Contig1_D2	gi|462416713|gb|EMJ21450.1|	0	hypothetical protein PRUPE_ppa001650mg [Prunus persica]
CL2091.Contig3_D2	gi|462418885|gb|EMJ23148.1|	0	hypothetical protein PRUPE_ppa001651mg [Prunus persica]
CL8021.Contig1_D2	gi|462418885|gb|EMJ23148.1|	0	hypothetical protein PRUPE_ppa001651mg [Prunus persica]
CL5118.Contig1_D2	gi|462403715|gb|EMJ09272.1|	0	hypothetical protein PRUPE_ppa001655mg [Prunus persica]
Unigene26226_D2	gi|462413179|gb|EMJ18228.1|	0	hypothetical protein PRUPE_ppa001658mg [Prunus persica]
Unigene29893_D2	gi|462403999|gb|EMJ09556.1|	0	hypothetical protein PRUPE_ppa001659mg [Prunus persica]
Unigene29078_D2	gi|462406629|gb|EMJ12093.1|	0	hypothetical protein PRUPE_ppa001665mg [Prunus persica]
CL2045.Contig2_D2	gi|462413185|gb|EMJ18234.1|	0	hypothetical protein PRUPE_ppa001668mg [Prunus persica]
CL2045.Contig3_D2	gi|462413185|gb|EMJ18234.1|	0	hypothetical protein PRUPE_ppa001668mg [Prunus persica]
Unigene14007_D2	gi|462423934|gb|EMJ28197.1|	0	hypothetical protein PRUPE_ppa001669mg [Prunus persica]
CL7405.Contig1_D2	gi|462416708|gb|EMJ21445.1|	0	hypothetical protein PRUPE_ppa001671mg [Prunus persica]
CL3019.Contig1_D2	gi|462413793|gb|EMJ18842.1|	0	hypothetical protein PRUPE_ppa001676mg [Prunus persica]
Unigene27581_D2	gi|462422184|gb|EMJ26447.1|	0	hypothetical protein PRUPE_ppa001678mg [Prunus persica]
CL4302.Contig1_D2	gi|462406086|gb|EMJ11550.1|	0	hypothetical protein PRUPE_ppa001680mg [Prunus persica]
CL4302.Contig2_D2	gi|462406086|gb|EMJ11550.1|	0	hypothetical protein PRUPE_ppa001680mg [Prunus persica]
CL4463.Contig1_D2	gi|462396814|gb|EMJ02613.1|	0	hypothetical protein PRUPE_ppa001681mg [Prunus persica]
CL4481.Contig2_D2	gi|462400175|gb|EMJ05843.1|	0	hypothetical protein PRUPE_ppa001685mg [Prunus persica]
CL4481.Contig4_D2	gi|462400175|gb|EMJ05843.1|	0	hypothetical protein PRUPE_ppa001685mg [Prunus persica]
CL599.Contig3_D2	gi|462396609|gb|EMJ02408.1|	0	hypothetical protein PRUPE_ppa001687mg [Prunus persica]
CL599.Contig4_D2	gi|462396609|gb|EMJ02408.1|	0	hypothetical protein PRUPE_ppa001687mg [Prunus persica]
CL7287.Contig1_D2	gi|462406087|gb|EMJ11551.1|	0	hypothetical protein PRUPE_ppa001688mg [Prunus persica]
CL7287.Contig2_D2	gi|462406087|gb|EMJ11551.1|	0	hypothetical protein PRUPE_ppa001688mg [Prunus persica]
CL6868.Contig2_D2	gi|462409505|gb|EMJ14839.1|	0	hypothetical protein PRUPE_ppa001689mg [Prunus persica]
Unigene21728_D2	gi|462406088|gb|EMJ11552.1|	0	hypothetical protein PRUPE_ppa001690mg [Prunus persica]
Unigene26017_D2	gi|462422181|gb|EMJ26444.1|	0	hypothetical protein PRUPE_ppa001692mg [Prunus persica]
Unigene26018_D2	gi|462422181|gb|EMJ26444.1|	0	hypothetical protein PRUPE_ppa001692mg [Prunus persica]
Unigene26054_D2	gi|462406628|gb|EMJ12092.1|	0	hypothetical protein PRUPE_ppa001696mg [Prunus persica]
CL3208.Contig3_D2	gi|462410472|gb|EMJ15806.1|	0	hypothetical protein PRUPE_ppa001700mg [Prunus persica]
CL599.Contig1_D2	gi|462418846|gb|EMJ23109.1|	0	hypothetical protein PRUPE_ppa001706mg [Prunus persica]
CL599.Contig2_D2	gi|462418846|gb|EMJ23109.1|	0	hypothetical protein PRUPE_ppa001706mg [Prunus persica]
Unigene25362_D2	gi|462418886|gb|EMJ23149.1|	0	hypothetical protein PRUPE_ppa001707mg [Prunus persica]
Unigene29862_D2	gi|462409503|gb|EMJ14837.1|	0	hypothetical protein PRUPE_ppa001709mg [Prunus persica]
Unigene26354_D2	gi|462418889|gb|EMJ23152.1|	0	hypothetical protein PRUPE_ppa001714mg [Prunus persica]
Unigene22478_D2	gi|462400408|gb|EMJ06076.1|	0	hypothetical protein PRUPE_ppa001716mg [Prunus persica]
Unigene26689_D2	gi|462422604|gb|EMJ26867.1|	0	hypothetical protein PRUPE_ppa001718mg [Prunus persica]
CL4807.Contig1_D2	gi|462396607|gb|EMJ02406.1|	0	hypothetical protein PRUPE_ppa001719mg [Prunus persica]
CL4807.Contig2_D2	gi|462396607|gb|EMJ02406.1|	0	hypothetical protein PRUPE_ppa001719mg [Prunus persica]
Unigene21491_D2	gi|462406084|gb|EMJ11548.1|	0	hypothetical protein PRUPE_ppa001720mg [Prunus persica]
Unigene22641_D2	gi|462413836|gb|EMJ18885.1|	0	hypothetical protein PRUPE_ppa001723mg [Prunus persica]
CL1507.Contig2_D2	gi|462407218|gb|EMJ12552.1|	0	hypothetical protein PRUPE_ppa001728mg [Prunus persica]
CL1507.Contig3_D2	gi|462407218|gb|EMJ12552.1|	0	hypothetical protein PRUPE_ppa001728mg [Prunus persica]
Unigene29778_D2	gi|462422180|gb|EMJ26443.1|	0	hypothetical protein PRUPE_ppa001729mg [Prunus persica]
Unigene5237_D2	gi|462415388|gb|EMJ20125.1|	0	hypothetical protein PRUPE_ppa001731mg [Prunus persica]
Unigene22627_D2	gi|462410505|gb|EMJ15839.1|	0	hypothetical protein PRUPE_ppa001733mg [Prunus persica]
Unigene26513_D2	gi|462403710|gb|EMJ09267.1|	0	hypothetical protein PRUPE_ppa001736mg [Prunus persica]
Unigene24670_D2	gi|462418891|gb|EMJ23154.1|	0	hypothetical protein PRUPE_ppa001738mg [Prunus persica]
Unigene28632_D2	gi|462413306|gb|EMJ18355.1|	0	hypothetical protein PRUPE_ppa001739mg [Prunus persica]
Unigene18584_D2	gi|462403711|gb|EMJ09268.1|	0	hypothetical protein PRUPE_ppa001740mg [Prunus persica]
Unigene19499_D2	gi|462396608|gb|EMJ02407.1|	0	hypothetical protein PRUPE_ppa001741mg [Prunus persica]
Unigene28561_D2	gi|462418892|gb|EMJ23155.1|	0	hypothetical protein PRUPE_ppa001742mg [Prunus persica] >gi|462418893|gb|EMJ23156.1| hypothetical protein PRUPE_ppa001742mg [Prunus persica]
CL2108.Contig2_D2	gi|462403993|gb|EMJ09550.1|	0	hypothetical protein PRUPE_ppa001743mg [Prunus persica]
Unigene25227_D2	gi|462403993|gb|EMJ09550.1|	0	hypothetical protein PRUPE_ppa001743mg [Prunus persica]
Unigene26384_D2	gi|462410506|gb|EMJ15840.1|	0	hypothetical protein PRUPE_ppa001748mg [Prunus persica]
Unigene25987_D2	gi|462422178|gb|EMJ26441.1|	0	hypothetical protein PRUPE_ppa001753mg [Prunus persica]
Unigene20211_D2	gi|462395029|gb|EMJ00828.1|	0	hypothetical protein PRUPE_ppa001754mg [Prunus persica]
CL2850.Contig1_D2	gi|462410509|gb|EMJ15843.1|	0	hypothetical protein PRUPE_ppa001764mg [Prunus persica]
Unigene27148_D2	gi|462411123|gb|EMJ16172.1|	0	hypothetical protein PRUPE_ppa001768mg [Prunus persica]
Unigene28558_D2	gi|462399317|gb|EMJ04985.1|	0	hypothetical protein PRUPE_ppa001771mg [Prunus persica]
Unigene25902_D2	gi|462407036|gb|EMJ12500.1|	0	hypothetical protein PRUPE_ppa001774mg [Prunus persica]
Unigene19525_D2	gi|462403994|gb|EMJ09551.1|	0	hypothetical protein PRUPE_ppa001778mg [Prunus persica]
CL3498.Contig1_D2	gi|462418897|gb|EMJ23160.1|	0	hypothetical protein PRUPE_ppa001780mg [Prunus persica]
Unigene27786_D2	gi|462416704|gb|EMJ21441.1|	0	hypothetical protein PRUPE_ppa001781mg [Prunus persica]
CL2743.Contig1_D2	gi|462399797|gb|EMJ05465.1|	0	hypothetical protein PRUPE_ppa001783mg [Prunus persica]
CL2743.Contig2_D2	gi|462399797|gb|EMJ05465.1|	0	hypothetical protein PRUPE_ppa001783mg [Prunus persica]
CL4673.Contig1_D2	gi|462399797|gb|EMJ05465.1|	0	hypothetical protein PRUPE_ppa001783mg [Prunus persica]
CL5156.Contig1_D2	gi|462418898|gb|EMJ23161.1|	0	hypothetical protein PRUPE_ppa001786mg [Prunus persica]
Unigene27650_D2	gi|462418899|gb|EMJ23162.1|	0	hypothetical protein PRUPE_ppa001788mg [Prunus persica]
Unigene26718_D2	gi|462403995|gb|EMJ09552.1|	0	hypothetical protein PRUPE_ppa001789mg [Prunus persica]
Unigene27587_D2	gi|462418900|gb|EMJ23163.1|	0	hypothetical protein PRUPE_ppa001790mg [Prunus persica]
CL741.Contig1_D2	gi|462422605|gb|EMJ26868.1|	0	hypothetical protein PRUPE_ppa001794mg [Prunus persica]
CL741.Contig2_D2	gi|462422605|gb|EMJ26868.1|	0	hypothetical protein PRUPE_ppa001794mg [Prunus persica]
Unigene25102_D2	gi|462399794|gb|EMJ05462.1|	0	hypothetical protein PRUPE_ppa001798mg [Prunus persica]
Unigene25977_D2	gi|462403992|gb|EMJ09549.1|	0	hypothetical protein PRUPE_ppa001799mg [Prunus persica]
CL5189.Contig7_D2	gi|462400172|gb|EMJ05840.1|	0	hypothetical protein PRUPE_ppa001800mg [Prunus persica]
Unigene18727_D2	gi|462416706|gb|EMJ21443.1|	0	hypothetical protein PRUPE_ppa001802mg [Prunus persica]
CL1722.Contig2_D2	gi|462402782|gb|EMJ08339.1|	0	hypothetical protein PRUPE_ppa001805mg [Prunus persica]
CL6223.Contig1_D2	gi|462422173|gb|EMJ26436.1|	0	hypothetical protein PRUPE_ppa001811mg [Prunus persica]
CL6223.Contig2_D2	gi|462422173|gb|EMJ26436.1|	0	hypothetical protein PRUPE_ppa001811mg [Prunus persica]
CL6223.Contig3_D2	gi|462422173|gb|EMJ26436.1|	0	hypothetical protein PRUPE_ppa001811mg [Prunus persica]
CL6223.Contig4_D2	gi|462422173|gb|EMJ26436.1|	0	hypothetical protein PRUPE_ppa001811mg [Prunus persica]
CL6905.Contig1_D2	gi|462402781|gb|EMJ08338.1|	0	hypothetical protein PRUPE_ppa001819mg [Prunus persica]
CL2607.Contig1_D2	gi|462416701|gb|EMJ21438.1|	0	hypothetical protein PRUPE_ppa001826mg [Prunus persica]
CL2607.Contig2_D2	gi|462416701|gb|EMJ21438.1|	0	hypothetical protein PRUPE_ppa001826mg [Prunus persica]
Unigene14111_D2	gi|462399792|gb|EMJ05460.1|	0	hypothetical protein PRUPE_ppa001828mg [Prunus persica]
CL153.Contig2_D2	gi|462403708|gb|EMJ09265.1|	0	hypothetical protein PRUPE_ppa001833mg [Prunus persica]
CL175.Contig11_D2	gi|462409501|gb|EMJ14835.1|	0	hypothetical protein PRUPE_ppa001834mg [Prunus persica]
CL175.Contig12_D2	gi|462409501|gb|EMJ14835.1|	0	hypothetical protein PRUPE_ppa001834mg [Prunus persica]
CL175.Contig4_D2	gi|462409501|gb|EMJ14835.1|	0	hypothetical protein PRUPE_ppa001834mg [Prunus persica]
CL175.Contig6_D2	gi|462409501|gb|EMJ14835.1|	0	hypothetical protein PRUPE_ppa001834mg [Prunus persica]
Unigene27198_D2	gi|462394399|gb|EMJ00198.1|	0	hypothetical protein PRUPE_ppa001835mg [Prunus persica]
CL5070.Contig1_D2	gi|462397202|gb|EMJ03001.1|	0	hypothetical protein PRUPE_ppa001837mg [Prunus persica]
CL5070.Contig2_D2	gi|462397202|gb|EMJ03001.1|	0	hypothetical protein PRUPE_ppa001837mg [Prunus persica]
Unigene24185_D2	gi|462413310|gb|EMJ18359.1|	0	hypothetical protein PRUPE_ppa001840mg [Prunus persica]
Unigene13958_D2	gi|462404354|gb|EMJ09911.1|	0	hypothetical protein PRUPE_ppa001841mg [Prunus persica]
CL1835.Contig3_D2	gi|462410510|gb|EMJ15844.1|	0	hypothetical protein PRUPE_ppa001847mg [Prunus persica]
CL1922.Contig1_D2	gi|462410511|gb|EMJ15845.1|	0	hypothetical protein PRUPE_ppa001849mg [Prunus persica]
CL1922.Contig2_D2	gi|462410511|gb|EMJ15845.1|	0	hypothetical protein PRUPE_ppa001849mg [Prunus persica]
CL1922.Contig3_D2	gi|462410511|gb|EMJ15845.1|	0	hypothetical protein PRUPE_ppa001849mg [Prunus persica]
CL1922.Contig4_D2	gi|462410511|gb|EMJ15845.1|	0	hypothetical protein PRUPE_ppa001849mg [Prunus persica]
Unigene28249_D2	gi|462409498|gb|EMJ14832.1|	0	hypothetical protein PRUPE_ppa001853mg [Prunus persica]
CL3658.Contig2_D2	gi|462411133|gb|EMJ16182.1|	0	hypothetical protein PRUPE_ppa001855mg [Prunus persica]
CL671.Contig1_D2	gi|462403706|gb|EMJ09263.1|	0	hypothetical protein PRUPE_ppa001860mg [Prunus persica]
Unigene27663_D2	gi|462416702|gb|EMJ21439.1|	0	hypothetical protein PRUPE_ppa001865mg [Prunus persica]
Unigene28088_D2	gi|462423929|gb|EMJ28192.1|	0	hypothetical protein PRUPE_ppa001869mg [Prunus persica]
Unigene23304_D2	gi|462417936|gb|EMJ22501.1|	0	hypothetical protein PRUPE_ppa001870mg [Prunus persica]
Unigene24945_D2	gi|462399316|gb|EMJ04984.1|	0	hypothetical protein PRUPE_ppa001872mg [Prunus persica]
Unigene19712_D2	gi|462402856|gb|EMJ08413.1|	0	hypothetical protein PRUPE_ppa001874mg [Prunus persica]
CL5350.Contig1_D2	gi|462409494|gb|EMJ14828.1|	0	hypothetical protein PRUPE_ppa001879mg [Prunus persica]
CL3460.Contig1_D2	gi|462402857|gb|EMJ08414.1|	0	hypothetical protein PRUPE_ppa001883mg [Prunus persica]
CL3460.Contig2_D2	gi|462402857|gb|EMJ08414.1|	0	hypothetical protein PRUPE_ppa001883mg [Prunus persica]
Unigene26172_D2	gi|462422170|gb|EMJ26433.1|	0	hypothetical protein PRUPE_ppa001884mg [Prunus persica]
Unigene23958_D2	gi|462406627|gb|EMJ12091.1|	0	hypothetical protein PRUPE_ppa001886mg [Prunus persica]
Unigene23700_D2	gi|462418844|gb|EMJ23107.1|	0	hypothetical protein PRUPE_ppa001897mg [Prunus persica]
Unigene28212_D2	gi|462402853|gb|EMJ08410.1|	0	hypothetical protein PRUPE_ppa001899mg [Prunus persica]
Unigene27416_D2	gi|462413175|gb|EMJ18224.1|	0	hypothetical protein PRUPE_ppa001900mg [Prunus persica]
Unigene11938_D2	gi|462413176|gb|EMJ18225.1|	0	hypothetical protein PRUPE_ppa001906mg [Prunus persica]
CL1471.Contig1_D2	gi|462396605|gb|EMJ02404.1|	0	hypothetical protein PRUPE_ppa001912mg [Prunus persica]
CL1471.Contig2_D2	gi|462396605|gb|EMJ02404.1|	0	hypothetical protein PRUPE_ppa001912mg [Prunus persica]
CL1471.Contig3_D2	gi|462396605|gb|EMJ02404.1|	0	hypothetical protein PRUPE_ppa001912mg [Prunus persica]
CL1471.Contig4_D2	gi|462396605|gb|EMJ02404.1|	0	hypothetical protein PRUPE_ppa001912mg [Prunus persica]
CL1471.Contig5_D2	gi|462396605|gb|EMJ02404.1|	0	hypothetical protein PRUPE_ppa001912mg [Prunus persica]
CL1471.Contig6_D2	gi|462396605|gb|EMJ02404.1|	0	hypothetical protein PRUPE_ppa001912mg [Prunus persica]
Unigene23455_D2	gi|462402855|gb|EMJ08412.1|	0	hypothetical protein PRUPE_ppa001914mg [Prunus persica]
Unigene27951_D2	gi|462422159|gb|EMJ26422.1|	0	hypothetical protein PRUPE_ppa001917mg [Prunus persica]
Unigene28451_D2	gi|462422161|gb|EMJ26424.1|	0	hypothetical protein PRUPE_ppa001922mg [Prunus persica]
Unigene1261_D2	gi|462418810|gb|EMJ23073.1|	0	hypothetical protein PRUPE_ppa001923mg [Prunus persica]
Unigene14460_D2	gi|462402069|gb|EMJ07626.1|	0	hypothetical protein PRUPE_ppa001924mg [Prunus persica]
Unigene25762_D2	gi|462403704|gb|EMJ09261.1|	0	hypothetical protein PRUPE_ppa001925mg [Prunus persica]
Unigene28481_D2	gi|462395708|gb|EMJ01507.1|	0	hypothetical protein PRUPE_ppa001930mg [Prunus persica]
CL2514.Contig5_D2	gi|462406072|gb|EMJ11536.1|	0	hypothetical protein PRUPE_ppa001932mg [Prunus persica] >gi|462406073|gb|EMJ11537.1| hypothetical protein PRUPE_ppa001932mg [Prunus persica]
CL2514.Contig6_D2	gi|462406072|gb|EMJ11536.1|	0	hypothetical protein PRUPE_ppa001932mg [Prunus persica] >gi|462406073|gb|EMJ11537.1| hypothetical protein PRUPE_ppa001932mg [Prunus persica]
CL2036.Contig2_D2	gi|462422153|gb|EMJ26416.1|	0	hypothetical protein PRUPE_ppa001940mg [Prunus persica]
CL2036.Contig3_D2	gi|462422153|gb|EMJ26416.1|	0	hypothetical protein PRUPE_ppa001940mg [Prunus persica]
Unigene19364_D2	gi|462399790|gb|EMJ05458.1|	0	hypothetical protein PRUPE_ppa001942mg [Prunus persica]
CL4948.Contig1_D2	gi|462399314|gb|EMJ04982.1|	0	hypothetical protein PRUPE_ppa001945mg [Prunus persica]
CL4465.Contig4_D2	gi|462394398|gb|EMJ00197.1|	0	hypothetical protein PRUPE_ppa001948mg [Prunus persica]
CL2514.Contig1_D2	gi|462397198|gb|EMJ02997.1|	0	hypothetical protein PRUPE_ppa001957mg [Prunus persica] >gi|462397199|gb|EMJ02998.1| hypothetical protein PRUPE_ppa001957mg [Prunus persica] >gi|462397200|gb|EMJ02999.1| hypothetical protein PRUPE_ppa001957mg [Prunus persica]
CL2514.Contig2_D2	gi|462397198|gb|EMJ02997.1|	0	hypothetical protein PRUPE_ppa001957mg [Prunus persica] >gi|462397199|gb|EMJ02998.1| hypothetical protein PRUPE_ppa001957mg [Prunus persica] >gi|462397200|gb|EMJ02999.1| hypothetical protein PRUPE_ppa001957mg [Prunus persica]
CL2514.Contig3_D2	gi|462397198|gb|EMJ02997.1|	0	hypothetical protein PRUPE_ppa001957mg [Prunus persica] >gi|462397199|gb|EMJ02998.1| hypothetical protein PRUPE_ppa001957mg [Prunus persica] >gi|462397200|gb|EMJ02999.1| hypothetical protein PRUPE_ppa001957mg [Prunus persica]
Unigene28040_D2	gi|462410515|gb|EMJ15849.1|	0	hypothetical protein PRUPE_ppa001958mg [Prunus persica]
Unigene24351_D2	gi|462418809|gb|EMJ23072.1|	0	hypothetical protein PRUPE_ppa001962mg [Prunus persica]
CL4756.Contig1_D2	gi|462422165|gb|EMJ26428.1|	0	hypothetical protein PRUPE_ppa001963mg [Prunus persica]
CL4756.Contig2_D2	gi|462422165|gb|EMJ26428.1|	0	hypothetical protein PRUPE_ppa001963mg [Prunus persica]
CL1925.Contig3_D2	gi|462402067|gb|EMJ07624.1|	0	hypothetical protein PRUPE_ppa001967mg [Prunus persica]
CL1925.Contig5_D2	gi|462402067|gb|EMJ07624.1|	0	hypothetical protein PRUPE_ppa001967mg [Prunus persica]
CL1925.Contig7_D2	gi|462402067|gb|EMJ07624.1|	0	hypothetical protein PRUPE_ppa001967mg [Prunus persica]
CL1925.Contig8_D2	gi|462402067|gb|EMJ07624.1|	0	hypothetical protein PRUPE_ppa001967mg [Prunus persica]
CL1925.Contig9_D2	gi|462402067|gb|EMJ07624.1|	0	hypothetical protein PRUPE_ppa001967mg [Prunus persica]
CL4756.Contig3_D2	gi|462403702|gb|EMJ09259.1|	0	hypothetical protein PRUPE_ppa001969mg [Prunus persica]
Unigene444_D2	gi|462400604|gb|EMJ06161.1|	0	hypothetical protein PRUPE_ppa001972mg [Prunus persica]
CL3667.Contig2_D2	gi|462413173|gb|EMJ18222.1|	0	hypothetical protein PRUPE_ppa001976mg [Prunus persica]
Unigene23424_D2	gi|462422152|gb|EMJ26415.1|	0	hypothetical protein PRUPE_ppa001977mg [Prunus persica]
Unigene23058_D2	gi|462394227|gb|EMJ00131.1|	0	hypothetical protein PRUPE_ppa001980mg [Prunus persica]
CL3674.Contig2_D2	gi|462413174|gb|EMJ18223.1|	0	hypothetical protein PRUPE_ppa001982mg [Prunus persica]
CL3674.Contig3_D2	gi|462413174|gb|EMJ18223.1|	0	hypothetical protein PRUPE_ppa001982mg [Prunus persica]
Unigene27258_D2	gi|462399313|gb|EMJ04981.1|	0	hypothetical protein PRUPE_ppa001983mg [Prunus persica]
Unigene15162_D2	gi|462422148|gb|EMJ26411.1|	0	hypothetical protein PRUPE_ppa001985mg [Prunus persica]
CL7881.Contig1_D2	gi|462402063|gb|EMJ07620.1|	0	hypothetical protein PRUPE_ppa001987mg [Prunus persica]
CL2325.Contig1_D2	gi|462422149|gb|EMJ26412.1|	0	hypothetical protein PRUPE_ppa001990mg [Prunus persica]
CL3674.Contig1_D2	gi|462422150|gb|EMJ26413.1|	0	hypothetical protein PRUPE_ppa001991mg [Prunus persica]
Unigene29338_D2	gi|462402064|gb|EMJ07621.1|	0	hypothetical protein PRUPE_ppa001992mg [Prunus persica]
Unigene29273_D2	gi|462417366|gb|EMJ22103.1|	0	hypothetical protein PRUPE_ppa001996mg [Prunus persica]
CL3261.Contig1_D2	gi|462402065|gb|EMJ07622.1|	0	hypothetical protein PRUPE_ppa002005mg [Prunus persica]
CL3261.Contig2_D2	gi|462402065|gb|EMJ07622.1|	0	hypothetical protein PRUPE_ppa002005mg [Prunus persica]
CL5245.Contig1_D2	gi|462413168|gb|EMJ18217.1|	0	hypothetical protein PRUPE_ppa002006mg [Prunus persica]
Unigene24202_D2	gi|462413169|gb|EMJ18218.1|	0	hypothetical protein PRUPE_ppa002010mg [Prunus persica]
CL1828.Contig1_D2	gi|462422147|gb|EMJ26410.1|	0	hypothetical protein PRUPE_ppa002012mg [Prunus persica]
CL1828.Contig2_D2	gi|462422147|gb|EMJ26410.1|	0	hypothetical protein PRUPE_ppa002012mg [Prunus persica]
CL1828.Contig5_D2	gi|462422147|gb|EMJ26410.1|	0	hypothetical protein PRUPE_ppa002012mg [Prunus persica]
CL1828.Contig6_D2	gi|462422147|gb|EMJ26410.1|	0	hypothetical protein PRUPE_ppa002012mg [Prunus persica]
Unigene396_D2	gi|462411135|gb|EMJ16184.1|	0	hypothetical protein PRUPE_ppa002017mg [Prunus persica]
Unigene29409_D2	gi|462406071|gb|EMJ11535.1|	0	hypothetical protein PRUPE_ppa002021mg [Prunus persica]
Unigene29094_D2	gi|462411137|gb|EMJ16186.1|	0	hypothetical protein PRUPE_ppa002024mg [Prunus persica]
CL5489.Contig1_D2	gi|462406624|gb|EMJ12088.1|	0	hypothetical protein PRUPE_ppa002029mg [Prunus persica]
CL4045.Contig1_D2	gi|462403985|gb|EMJ09542.1|	0	hypothetical protein PRUPE_ppa002031mg [Prunus persica]
CL4045.Contig2_D2	gi|462403985|gb|EMJ09542.1|	0	hypothetical protein PRUPE_ppa002031mg [Prunus persica]
Unigene28843_D2	gi|462422142|gb|EMJ26405.1|	0	hypothetical protein PRUPE_ppa002039mg [Prunus persica]
CL2571.Contig2_D2	gi|462400163|gb|EMJ05831.1|	0	hypothetical protein PRUPE_ppa002041mg [Prunus persica] >gi|462400164|gb|EMJ05832.1| hypothetical protein PRUPE_ppa002041mg [Prunus persica]
CL6942.Contig1_D2	gi|462422143|gb|EMJ26406.1|	0	hypothetical protein PRUPE_ppa002043mg [Prunus persica]
CL6942.Contig2_D2	gi|462422143|gb|EMJ26406.1|	0	hypothetical protein PRUPE_ppa002043mg [Prunus persica]
CL7503.Contig1_D2	gi|462417074|gb|EMJ21811.1|	0	hypothetical protein PRUPE_ppa002045mg [Prunus persica]
CL7503.Contig2_D2	gi|462417074|gb|EMJ21811.1|	0	hypothetical protein PRUPE_ppa002045mg [Prunus persica]
Unigene27772_D2	gi|462406064|gb|EMJ11528.1|	0	hypothetical protein PRUPE_ppa002049mg [Prunus persica]
Unigene293_D2	gi|462407223|gb|EMJ12557.1|	0	hypothetical protein PRUPE_ppa002050mg [Prunus persica]
Unigene30013_D2	gi|462399786|gb|EMJ05454.1|	0	hypothetical protein PRUPE_ppa002052mg [Prunus persica]
CL4241.Contig1_D2	gi|462413164|gb|EMJ18213.1|	0	hypothetical protein PRUPE_ppa002059mg [Prunus persica]
CL4241.Contig2_D2	gi|462413164|gb|EMJ18213.1|	0	hypothetical protein PRUPE_ppa002059mg [Prunus persica]
Unigene1514_D2	gi|462406066|gb|EMJ11530.1|	0	hypothetical protein PRUPE_ppa002060mg [Prunus persica]
CL5060.Contig1_D2	gi|462410518|gb|EMJ15852.1|	0	hypothetical protein PRUPE_ppa002063mg [Prunus persica]
CL5060.Contig4_D2	gi|462410518|gb|EMJ15852.1|	0	hypothetical protein PRUPE_ppa002063mg [Prunus persica]
Unigene23300_D2	gi|462406068|gb|EMJ11532.1|	0	hypothetical protein PRUPE_ppa002069mg [Prunus persica]
Unigene26732_D2	gi|462403983|gb|EMJ09540.1|	0	hypothetical protein PRUPE_ppa002070mg [Prunus persica]
Unigene29476_D2	gi|462404073|gb|EMJ09630.1|	0	hypothetical protein PRUPE_ppa002075mg [Prunus persica]
Unigene29477_D2	gi|462404073|gb|EMJ09630.1|	0	hypothetical protein PRUPE_ppa002075mg [Prunus persica]
Unigene29478_D2	gi|462404073|gb|EMJ09630.1|	0	hypothetical protein PRUPE_ppa002075mg [Prunus persica]
Unigene47_D2	gi|462404073|gb|EMJ09630.1|	0	hypothetical protein PRUPE_ppa002075mg [Prunus persica]
CL1161.Contig1_D2	gi|462422138|gb|EMJ26401.1|	0	hypothetical protein PRUPE_ppa002076mg [Prunus persica]
CL1161.Contig4_D2	gi|462422138|gb|EMJ26401.1|	0	hypothetical protein PRUPE_ppa002076mg [Prunus persica]
CL1161.Contig5_D2	gi|462422138|gb|EMJ26401.1|	0	hypothetical protein PRUPE_ppa002076mg [Prunus persica]
CL1161.Contig6_D2	gi|462422138|gb|EMJ26401.1|	0	hypothetical protein PRUPE_ppa002076mg [Prunus persica]
CL5929.Contig1_D2	gi|462403980|gb|EMJ09537.1|	0	hypothetical protein PRUPE_ppa002077mg [Prunus persica]
CL5929.Contig2_D2	gi|462403980|gb|EMJ09537.1|	0	hypothetical protein PRUPE_ppa002077mg [Prunus persica]
CL7952.Contig2_D2	gi|462423925|gb|EMJ28188.1|	0	hypothetical protein PRUPE_ppa002079mg [Prunus persica]
Unigene26527_D2	gi|462409493|gb|EMJ14827.1|	0	hypothetical protein PRUPE_ppa002088mg [Prunus persica]
Unigene22074_D2	gi|462413166|gb|EMJ18215.1|	0	hypothetical protein PRUPE_ppa002092mg [Prunus persica]
Unigene19954_D2	gi|462410404|gb|EMJ15738.1|	0	hypothetical protein PRUPE_ppa002094mg [Prunus persica]
Unigene24668_D2	gi|462409489|gb|EMJ14823.1|	0	hypothetical protein PRUPE_ppa002096mg [Prunus persica]
CL1170.Contig1_D2	gi|462413167|gb|EMJ18216.1|	0	hypothetical protein PRUPE_ppa002102mg [Prunus persica]
CL1170.Contig2_D2	gi|462413167|gb|EMJ18216.1|	0	hypothetical protein PRUPE_ppa002102mg [Prunus persica]
Unigene24937_D2	gi|462422128|gb|EMJ26391.1|	0	hypothetical protein PRUPE_ppa002107mg [Prunus persica]
CL895.Contig1_D2	gi|462417078|gb|EMJ21815.1|	0	hypothetical protein PRUPE_ppa002109mg [Prunus persica]
CL895.Contig2_D2	gi|462417078|gb|EMJ21815.1|	0	hypothetical protein PRUPE_ppa002109mg [Prunus persica]
CL895.Contig4_D2	gi|462417078|gb|EMJ21815.1|	0	hypothetical protein PRUPE_ppa002109mg [Prunus persica]
CL895.Contig6_D2	gi|462417078|gb|EMJ21815.1|	0	hypothetical protein PRUPE_ppa002109mg [Prunus persica]
CL7284.Contig2_D2	gi|462422129|gb|EMJ26392.1|	0	hypothetical protein PRUPE_ppa002112mg [Prunus persica]
Unigene19789_D2	gi|462417079|gb|EMJ21816.1|	0	hypothetical protein PRUPE_ppa002117mg [Prunus persica]
Unigene10061_D2	gi|462399626|gb|EMJ05294.1|	0	hypothetical protein PRUPE_ppa002122mg [Prunus persica]
CL3192.Contig3_D2	gi|462395115|gb|EMJ00914.1|	0	hypothetical protein PRUPE_ppa002124mg [Prunus persica]
CL3192.Contig4_D2	gi|462395115|gb|EMJ00914.1|	0	hypothetical protein PRUPE_ppa002124mg [Prunus persica]
CL3192.Contig5_D2	gi|462395115|gb|EMJ00914.1|	0	hypothetical protein PRUPE_ppa002124mg [Prunus persica]
CL3192.Contig6_D2	gi|462395115|gb|EMJ00914.1|	0	hypothetical protein PRUPE_ppa002124mg [Prunus persica]
CL3695.Contig1_D2	gi|462409485|gb|EMJ14819.1|	0	hypothetical protein PRUPE_ppa002127mg [Prunus persica]
CL3695.Contig2_D2	gi|462409485|gb|EMJ14819.1|	0	hypothetical protein PRUPE_ppa002127mg [Prunus persica]
CL3832.Contig1_D2	gi|462395116|gb|EMJ00915.1|	0	hypothetical protein PRUPE_ppa002128mg [Prunus persica]
CL6600.Contig1_D2	gi|462422127|gb|EMJ26390.1|	0	hypothetical protein PRUPE_ppa002131mg [Prunus persica]
CL6600.Contig2_D2	gi|462422127|gb|EMJ26390.1|	0	hypothetical protein PRUPE_ppa002131mg [Prunus persica]
CL1192.Contig3_D2	gi|462422453|gb|EMJ26716.1|	0	hypothetical protein PRUPE_ppa002132mg [Prunus persica]
Unigene29497_D2	gi|462422453|gb|EMJ26716.1|	0	hypothetical protein PRUPE_ppa002132mg [Prunus persica]
Unigene22461_D2	gi|462422124|gb|EMJ26387.1|	0	hypothetical protein PRUPE_ppa002140mg [Prunus persica]
CL1990.Contig1_D2	gi|462406058|gb|EMJ11522.1|	0	hypothetical protein PRUPE_ppa002144mg [Prunus persica]
CL1990.Contig3_D2	gi|462406058|gb|EMJ11522.1|	0	hypothetical protein PRUPE_ppa002144mg [Prunus persica]
CL7012.Contig1_D2	gi|462413813|gb|EMJ18862.1|	0	hypothetical protein PRUPE_ppa002145mg [Prunus persica]
CL7012.Contig2_D2	gi|462413813|gb|EMJ18862.1|	0	hypothetical protein PRUPE_ppa002145mg [Prunus persica]
Unigene14335_D2	gi|462409487|gb|EMJ14821.1|	0	hypothetical protein PRUPE_ppa002146mg [Prunus persica]
Unigene19221_D2	gi|462417081|gb|EMJ21818.1|	0	hypothetical protein PRUPE_ppa002155mg [Prunus persica]
Unigene26128_D2	gi|462400354|gb|EMJ06022.1|	0	hypothetical protein PRUPE_ppa002159mg [Prunus persica]
CL957.Contig1_D2	gi|462422607|gb|EMJ26870.1|	0	hypothetical protein PRUPE_ppa002160mg [Prunus persica]
CL957.Contig2_D2	gi|462422607|gb|EMJ26870.1|	0	hypothetical protein PRUPE_ppa002160mg [Prunus persica]
CL2419.Contig1_D2	gi|462400156|gb|EMJ05824.1|	0	hypothetical protein PRUPE_ppa002163mg [Prunus persica]
CL2419.Contig2_D2	gi|462400156|gb|EMJ05824.1|	0	hypothetical protein PRUPE_ppa002163mg [Prunus persica]
CL2419.Contig3_D2	gi|462400156|gb|EMJ05824.1|	0	hypothetical protein PRUPE_ppa002163mg [Prunus persica]
CL2979.Contig1_D2	gi|462413158|gb|EMJ18207.1|	0	hypothetical protein PRUPE_ppa002164mg [Prunus persica]
CL2979.Contig2_D2	gi|462413158|gb|EMJ18207.1|	0	hypothetical protein PRUPE_ppa002164mg [Prunus persica]
CL7924.Contig1_D2	gi|462395117|gb|EMJ00916.1|	0	hypothetical protein PRUPE_ppa002175mg [Prunus persica]
CL7924.Contig2_D2	gi|462395117|gb|EMJ00916.1|	0	hypothetical protein PRUPE_ppa002175mg [Prunus persica]
CL1233.Contig1_D2	gi|462416687|gb|EMJ21424.1|	0	hypothetical protein PRUPE_ppa002178mg [Prunus persica]
Unigene27376_D2	gi|462403977|gb|EMJ09534.1|	0	hypothetical protein PRUPE_ppa002180mg [Prunus persica]
CL1108.Contig1_D2	gi|462400157|gb|EMJ05825.1|	0	hypothetical protein PRUPE_ppa002189mg [Prunus persica]
Unigene15703_D2	gi|462411139|gb|EMJ16188.1|	0	hypothetical protein PRUPE_ppa002194mg [Prunus persica]
Unigene24576_D2	gi|462411142|gb|EMJ16191.1|	0	hypothetical protein PRUPE_ppa002202mg [Prunus persica]
CL2580.Contig1_D2	gi|462406623|gb|EMJ12087.1|	0	hypothetical protein PRUPE_ppa002205mg [Prunus persica]
CL2580.Contig2_D2	gi|462406623|gb|EMJ12087.1|	0	hypothetical protein PRUPE_ppa002205mg [Prunus persica]
CL2580.Contig3_D2	gi|462406623|gb|EMJ12087.1|	0	hypothetical protein PRUPE_ppa002205mg [Prunus persica]
CL7989.Contig1_D2	gi|462403696|gb|EMJ09253.1|	0	hypothetical protein PRUPE_ppa002206mg [Prunus persica]
CL8018.Contig1_D2	gi|462406051|gb|EMJ11515.1|	0	hypothetical protein PRUPE_ppa002210mg [Prunus persica]
CL8018.Contig2_D2	gi|462406051|gb|EMJ11515.1|	0	hypothetical protein PRUPE_ppa002210mg [Prunus persica]
Unigene630_D2	gi|462422114|gb|EMJ26377.1|	0	hypothetical protein PRUPE_ppa002213mg [Prunus persica]
Unigene16053_D2	gi|462409481|gb|EMJ14815.1|	0	hypothetical protein PRUPE_ppa002216mg [Prunus persica]
Unigene18812_D2	gi|462413155|gb|EMJ18204.1|	0	hypothetical protein PRUPE_ppa002219mg [Prunus persica]
Unigene28087_D2	gi|462422111|gb|EMJ26374.1|	0	hypothetical protein PRUPE_ppa002227mg [Prunus persica]
CL2117.Contig3_D2	gi|462397139|gb|EMJ02938.1|	0	hypothetical protein PRUPE_ppa002231mg [Prunus persica]
CL2117.Contig4_D2	gi|462397139|gb|EMJ02938.1|	0	hypothetical protein PRUPE_ppa002231mg [Prunus persica]
CL1354.Contig1_D2	gi|462406621|gb|EMJ12085.1|	0	hypothetical protein PRUPE_ppa002234mg [Prunus persica]
CL1354.Contig2_D2	gi|462406621|gb|EMJ12085.1|	0	hypothetical protein PRUPE_ppa002234mg [Prunus persica]
Unigene25348_D2	gi|462399144|gb|EMJ04812.1|	0	hypothetical protein PRUPE_ppa002244mg [Prunus persica]
Unigene20861_D2	gi|462423916|gb|EMJ28179.1|	0	hypothetical protein PRUPE_ppa002249mg [Prunus persica]
Unigene24914_D2	gi|462395118|gb|EMJ00917.1|	0	hypothetical protein PRUPE_ppa002253mg [Prunus persica]
Unigene30049_D2	gi|462423917|gb|EMJ28180.1|	0	hypothetical protein PRUPE_ppa002255mg [Prunus persica]
CL3500.Contig4_D2	gi|462422110|gb|EMJ26373.1|	0	hypothetical protein PRUPE_ppa002256mg [Prunus persica]
CL2775.Contig1_D2	gi|462416677|gb|EMJ21414.1|	0	hypothetical protein PRUPE_ppa002277mg [Prunus persica]
CL2775.Contig2_D2	gi|462416677|gb|EMJ21414.1|	0	hypothetical protein PRUPE_ppa002277mg [Prunus persica]
CL2775.Contig3_D2	gi|462416677|gb|EMJ21414.1|	0	hypothetical protein PRUPE_ppa002277mg [Prunus persica]
CL2775.Contig4_D2	gi|462416677|gb|EMJ21414.1|	0	hypothetical protein PRUPE_ppa002277mg [Prunus persica]
CL2775.Contig5_D2	gi|462416677|gb|EMJ21414.1|	0	hypothetical protein PRUPE_ppa002277mg [Prunus persica]
Unigene391_D2	gi|462416677|gb|EMJ21414.1|	0	hypothetical protein PRUPE_ppa002277mg [Prunus persica]
Unigene731_D2	gi|462423915|gb|EMJ28178.1|	0	hypothetical protein PRUPE_ppa002280mg [Prunus persica]
CL373.Contig2_D2	gi|462413150|gb|EMJ18199.1|	0	hypothetical protein PRUPE_ppa002284mg [Prunus persica]
Unigene20056_D2	gi|462395120|gb|EMJ00919.1|	0	hypothetical protein PRUPE_ppa002285mg [Prunus persica]
CL7348.Contig2_D2	gi|462422101|gb|EMJ26364.1|	0	hypothetical protein PRUPE_ppa002294mg [Prunus persica]
CL2334.Contig1_D2	gi|462404080|gb|EMJ09637.1|	0	hypothetical protein PRUPE_ppa002302mg [Prunus persica]
CL2334.Contig2_D2	gi|462404080|gb|EMJ09637.1|	0	hypothetical protein PRUPE_ppa002302mg [Prunus persica]
CL2334.Contig3_D2	gi|462404080|gb|EMJ09637.1|	0	hypothetical protein PRUPE_ppa002302mg [Prunus persica]
CL2019.Contig2_D2	gi|462413152|gb|EMJ18201.1|	0	hypothetical protein PRUPE_ppa002303mg [Prunus persica]
CL132.Contig1_D2	gi|462411146|gb|EMJ16195.1|	0	hypothetical protein PRUPE_ppa002307mg [Prunus persica]
CL132.Contig2_D2	gi|462411146|gb|EMJ16195.1|	0	hypothetical protein PRUPE_ppa002307mg [Prunus persica]
CL2884.Contig4_D2	gi|462406047|gb|EMJ11511.1|	0	hypothetical protein PRUPE_ppa002310mg [Prunus persica]
CL5237.Contig1_D2	gi|462417090|gb|EMJ21827.1|	0	hypothetical protein PRUPE_ppa002321mg [Prunus persica]
CL5237.Contig2_D2	gi|462417090|gb|EMJ21827.1|	0	hypothetical protein PRUPE_ppa002321mg [Prunus persica]
Unigene26021_D2	gi|462422104|gb|EMJ26367.1|	0	hypothetical protein PRUPE_ppa002323mg [Prunus persica]
Unigene25945_D2	gi|462409470|gb|EMJ14804.1|	0	hypothetical protein PRUPE_ppa002329mg [Prunus persica]
CL7.Contig1_D2	gi|462415403|gb|EMJ20140.1|	0	hypothetical protein PRUPE_ppa002330mg [Prunus persica]
CL7.Contig2_D2	gi|462415403|gb|EMJ20140.1|	0	hypothetical protein PRUPE_ppa002330mg [Prunus persica]
CL7.Contig3_D2	gi|462415403|gb|EMJ20140.1|	0	hypothetical protein PRUPE_ppa002330mg [Prunus persica]
Unigene146_D2	gi|462396600|gb|EMJ02399.1|	0	hypothetical protein PRUPE_ppa002335mg [Prunus persica]
CL512.Contig1_D2	gi|462403690|gb|EMJ09247.1|	0	hypothetical protein PRUPE_ppa002342mg [Prunus persica]
Unigene29586_D2	gi|462399384|gb|EMJ05052.1|	0	hypothetical protein PRUPE_ppa002346mg [Prunus persica]
Unigene26805_D2	gi|462403691|gb|EMJ09248.1|	0	hypothetical protein PRUPE_ppa002348mg [Prunus persica]
Unigene20626_D2	gi|462423912|gb|EMJ28175.1|	0	hypothetical protein PRUPE_ppa002353mg [Prunus persica]
Unigene17044_D2	gi|462407226|gb|EMJ12560.1|	0	hypothetical protein PRUPE_ppa002355mg [Prunus persica]
Unigene25651_D2	gi|462406041|gb|EMJ11505.1|	0	hypothetical protein PRUPE_ppa002356mg [Prunus persica]
Unigene29105_D2	gi|462399774|gb|EMJ05442.1|	0	hypothetical protein PRUPE_ppa002357mg [Prunus persica]
Unigene23714_D2	gi|462395122|gb|EMJ00921.1|	0	hypothetical protein PRUPE_ppa002360mg [Prunus persica]
CL2145.Contig1_D2	gi|462402779|gb|EMJ08336.1|	0	hypothetical protein PRUPE_ppa002362mg [Prunus persica]
CL4757.Contig1_D2	gi|462416479|gb|EMJ21216.1|	0	hypothetical protein PRUPE_ppa002366mg [Prunus persica]
CL1513.Contig2_D2	gi|462407227|gb|EMJ12561.1|	0	hypothetical protein PRUPE_ppa002367mg [Prunus persica]
CL1513.Contig3_D2	gi|462407227|gb|EMJ12561.1|	0	hypothetical protein PRUPE_ppa002367mg [Prunus persica]
CL1513.Contig4_D2	gi|462407227|gb|EMJ12561.1|	0	hypothetical protein PRUPE_ppa002367mg [Prunus persica]
CL1513.Contig5_D2	gi|462407227|gb|EMJ12561.1|	0	hypothetical protein PRUPE_ppa002367mg [Prunus persica]
CL3083.Contig2_D2	gi|462411149|gb|EMJ16198.1|	0	hypothetical protein PRUPE_ppa002370mg [Prunus persica]
CL3083.Contig3_D2	gi|462411149|gb|EMJ16198.1|	0	hypothetical protein PRUPE_ppa002370mg [Prunus persica]
Unigene29223_D2	gi|462416480|gb|EMJ21217.1|	0	hypothetical protein PRUPE_ppa002373mg [Prunus persica]
CL7624.Contig1_D2	gi|462400147|gb|EMJ05815.1|	0	hypothetical protein PRUPE_ppa002380mg [Prunus persica]
CL3592.Contig1_D2	gi|462407230|gb|EMJ12564.1|	0	hypothetical protein PRUPE_ppa002383mg [Prunus persica]
CL3592.Contig2_D2	gi|462407230|gb|EMJ12564.1|	0	hypothetical protein PRUPE_ppa002383mg [Prunus persica]
CL3592.Contig3_D2	gi|462407230|gb|EMJ12564.1|	0	hypothetical protein PRUPE_ppa002383mg [Prunus persica]
CL3592.Contig4_D2	gi|462407230|gb|EMJ12564.1|	0	hypothetical protein PRUPE_ppa002383mg [Prunus persica]
CL1998.Contig1_D2	gi|462403973|gb|EMJ09530.1|	0	hypothetical protein PRUPE_ppa002385mg [Prunus persica]
Unigene29245_D2	gi|462400148|gb|EMJ05816.1|	0	hypothetical protein PRUPE_ppa002387mg [Prunus persica]
Unigene26982_D2	gi|462423911|gb|EMJ28174.1|	0	hypothetical protein PRUPE_ppa002390mg [Prunus persica]
Unigene26691_D2	gi|462422089|gb|EMJ26352.1|	0	hypothetical protein PRUPE_ppa002394mg [Prunus persica]
CL5849.Contig2_D2	gi|462403972|gb|EMJ09529.1|	0	hypothetical protein PRUPE_ppa002400mg [Prunus persica]
Unigene21098_D2	gi|462416675|gb|EMJ21412.1|	0	hypothetical protein PRUPE_ppa002407mg [Prunus persica]
Unigene20370_D2	gi|462422091|gb|EMJ26354.1|	0	hypothetical protein PRUPE_ppa002408mg [Prunus persica]
CL6065.Contig1_D2	gi|462408672|gb|EMJ14006.1|	0	hypothetical protein PRUPE_ppa002409mg [Prunus persica]
CL6065.Contig2_D2	gi|462408672|gb|EMJ14006.1|	0	hypothetical protein PRUPE_ppa002409mg [Prunus persica]
Unigene1777_D2	gi|462411154|gb|EMJ16203.1|	0	hypothetical protein PRUPE_ppa002412mg [Prunus persica]
Unigene27625_D2	gi|462411155|gb|EMJ16204.1|	0	hypothetical protein PRUPE_ppa002414mg [Prunus persica]
CL5763.Contig2_D2	gi|462416676|gb|EMJ21413.1|	0	hypothetical protein PRUPE_ppa002415mg [Prunus persica]
CL4066.Contig4_D2	gi|462413788|gb|EMJ18837.1|	0	hypothetical protein PRUPE_ppa002420mg [Prunus persica]
CL4672.Contig1_D2	gi|462409467|gb|EMJ14801.1|	0	hypothetical protein PRUPE_ppa002421mg [Prunus persica]
Unigene981_D2	gi|462400615|gb|EMJ06172.1|	0	hypothetical protein PRUPE_ppa002426mg [Prunus persica]
CL1575.Contig13_D2	gi|462396358|gb|EMJ02157.1|	0	hypothetical protein PRUPE_ppa002431mg [Prunus persica]
CL1575.Contig16_D2	gi|462396358|gb|EMJ02157.1|	0	hypothetical protein PRUPE_ppa002431mg [Prunus persica]
CL1575.Contig2_D2	gi|462396358|gb|EMJ02157.1|	0	hypothetical protein PRUPE_ppa002431mg [Prunus persica]
CL1575.Contig3_D2	gi|462396358|gb|EMJ02157.1|	0	hypothetical protein PRUPE_ppa002431mg [Prunus persica]
CL1575.Contig4_D2	gi|462396358|gb|EMJ02157.1|	0	hypothetical protein PRUPE_ppa002431mg [Prunus persica]
CL1575.Contig5_D2	gi|462396358|gb|EMJ02157.1|	0	hypothetical protein PRUPE_ppa002431mg [Prunus persica]
CL1575.Contig7_D2	gi|462396358|gb|EMJ02157.1|	0	hypothetical protein PRUPE_ppa002431mg [Prunus persica]
CL1575.Contig8_D2	gi|462396358|gb|EMJ02157.1|	0	hypothetical protein PRUPE_ppa002431mg [Prunus persica]
Unigene30005_D2	gi|462406038|gb|EMJ11502.1|	0	hypothetical protein PRUPE_ppa002434mg [Prunus persica]
Unigene27656_D2	gi|462402950|gb|EMJ08507.1|	0	hypothetical protein PRUPE_ppa002436mg [Prunus persica]
Unigene20890_D2	gi|462422088|gb|EMJ26351.1|	0	hypothetical protein PRUPE_ppa002437mg [Prunus persica]
Unigene1405_D2	gi|462406039|gb|EMJ11503.1|	0	hypothetical protein PRUPE_ppa002438mg [Prunus persica]
Unigene27265_D2	gi|462400146|gb|EMJ05814.1|	0	hypothetical protein PRUPE_ppa002441mg [Prunus persica]
CL1046.Contig1_D2	gi|462409459|gb|EMJ14793.1|	0	hypothetical protein PRUPE_ppa002455mg [Prunus persica]
CL1046.Contig2_D2	gi|462409459|gb|EMJ14793.1|	0	hypothetical protein PRUPE_ppa002455mg [Prunus persica]
CL1504.Contig2_D2	gi|462413850|gb|EMJ18899.1|	0	hypothetical protein PRUPE_ppa002463mg [Prunus persica]
Unigene27758_D2	gi|462413851|gb|EMJ18900.1|	0	hypothetical protein PRUPE_ppa002466mg [Prunus persica]
Unigene23608_D2	gi|462416674|gb|EMJ21411.1|	0	hypothetical protein PRUPE_ppa002475mg [Prunus persica]
Unigene16846_D2	gi|462413316|gb|EMJ18365.1|	0	hypothetical protein PRUPE_ppa002483mg [Prunus persica]
CL7366.Contig1_D2	gi|462411160|gb|EMJ16209.1|	0	hypothetical protein PRUPE_ppa002486mg [Prunus persica]
CL7366.Contig2_D2	gi|462411160|gb|EMJ16209.1|	0	hypothetical protein PRUPE_ppa002486mg [Prunus persica]
CL7366.Contig3_D2	gi|462411160|gb|EMJ16209.1|	0	hypothetical protein PRUPE_ppa002486mg [Prunus persica]
Unigene28860_D2	gi|462415407|gb|EMJ20144.1|	0	hypothetical protein PRUPE_ppa002491mg [Prunus persica]
Unigene27485_D2	gi|462395127|gb|EMJ00926.1|	0	hypothetical protein PRUPE_ppa002499mg [Prunus persica]
CL1548.Contig1_D2	gi|462397740|gb|EMJ03408.1|	0	hypothetical protein PRUPE_ppa002500mg [Prunus persica]
CL4452.Contig1_D2	gi|462417096|gb|EMJ21833.1|	0	hypothetical protein PRUPE_ppa002503mg [Prunus persica]
CL4452.Contig2_D2	gi|462417096|gb|EMJ21833.1|	0	hypothetical protein PRUPE_ppa002503mg [Prunus persica]
CL4452.Contig3_D2	gi|462417096|gb|EMJ21833.1|	0	hypothetical protein PRUPE_ppa002503mg [Prunus persica]
Unigene18900_D2	gi|462422074|gb|EMJ26337.1|	0	hypothetical protein PRUPE_ppa002506mg [Prunus persica]
Unigene23232_D2	gi|462422075|gb|EMJ26338.1|	0	hypothetical protein PRUPE_ppa002508mg [Prunus persica]
CL2982.Contig1_D2	gi|462395128|gb|EMJ00927.1|	0	hypothetical protein PRUPE_ppa002512mg [Prunus persica]
CL2982.Contig2_D2	gi|462395128|gb|EMJ00927.1|	0	hypothetical protein PRUPE_ppa002512mg [Prunus persica]
CL4751.Contig2_D2	gi|462406035|gb|EMJ11499.1|	0	hypothetical protein PRUPE_ppa002514mg [Prunus persica]
CL2854.Contig1_D2	gi|462395129|gb|EMJ00928.1|	0	hypothetical protein PRUPE_ppa002517mg [Prunus persica]
CL7220.Contig1_D2	gi|462417097|gb|EMJ21834.1|	0	hypothetical protein PRUPE_ppa002525mg [Prunus persica]
Unigene26182_D2	gi|462422070|gb|EMJ26333.1|	0	hypothetical protein PRUPE_ppa002527mg [Prunus persica]
Unigene23951_D2	gi|462399766|gb|EMJ05434.1|	0	hypothetical protein PRUPE_ppa002529mg [Prunus persica]
Unigene28056_D2	gi|462407024|gb|EMJ12488.1|	0	hypothetical protein PRUPE_ppa002536mg [Prunus persica]
Unigene26946_D2	gi|462407025|gb|EMJ12489.1|	0	hypothetical protein PRUPE_ppa002540mg [Prunus persica]
CL1932.Contig1_D2	gi|462422609|gb|EMJ26872.1|	0	hypothetical protein PRUPE_ppa002542mg [Prunus persica]
Unigene28874_D2	gi|462406034|gb|EMJ11498.1|	0	hypothetical protein PRUPE_ppa002543mg [Prunus persica]
CL7301.Contig1_D2	gi|462422067|gb|EMJ26330.1|	0	hypothetical protein PRUPE_ppa002545mg [Prunus persica]
Unigene116_D2	gi|462400404|gb|EMJ06072.1|	0	hypothetical protein PRUPE_ppa002550mg [Prunus persica]
CL6239.Contig1_D2	gi|462423901|gb|EMJ28164.1|	0	hypothetical protein PRUPE_ppa002564mg [Prunus persica]
CL6239.Contig2_D2	gi|462423901|gb|EMJ28164.1|	0	hypothetical protein PRUPE_ppa002564mg [Prunus persica]
Unigene22038_D2	gi|462397138|gb|EMJ02937.1|	0	hypothetical protein PRUPE_ppa002568mg [Prunus persica]
Unigene27725_D2	gi|462401960|gb|EMJ07517.1|	0	hypothetical protein PRUPE_ppa002572mg [Prunus persica]
Unigene22883_D2	gi|462413145|gb|EMJ18194.1|	0	hypothetical protein PRUPE_ppa002574mg [Prunus persica]
CL2054.Contig1_D2	gi|462413146|gb|EMJ18195.1|	0	hypothetical protein PRUPE_ppa002575mg [Prunus persica]
CL2054.Contig3_D2	gi|462413146|gb|EMJ18195.1|	0	hypothetical protein PRUPE_ppa002575mg [Prunus persica]
CL2054.Contig4_D2	gi|462413146|gb|EMJ18195.1|	0	hypothetical protein PRUPE_ppa002575mg [Prunus persica]
CL2054.Contig5_D2	gi|462413146|gb|EMJ18195.1|	0	hypothetical protein PRUPE_ppa002575mg [Prunus persica]
Unigene24747_D2	gi|462413147|gb|EMJ18196.1|	0	hypothetical protein PRUPE_ppa002578mg [Prunus persica]
Unigene22693_D2	gi|462406031|gb|EMJ11495.1|	0	hypothetical protein PRUPE_ppa002579mg [Prunus persica]
Unigene22935_D2	gi|462415409|gb|EMJ20146.1|	0	hypothetical protein PRUPE_ppa002582mg [Prunus persica]
CL3507.Contig1_D2	gi|462396596|gb|EMJ02395.1|	0	hypothetical protein PRUPE_ppa002584mg [Prunus persica]
CL3507.Contig2_D2	gi|462396596|gb|EMJ02395.1|	0	hypothetical protein PRUPE_ppa002584mg [Prunus persica]
Unigene26308_D2	gi|462413142|gb|EMJ18191.1|	0	hypothetical protein PRUPE_ppa002593mg [Prunus persica]
Unigene18946_D2	gi|462399305|gb|EMJ04973.1|	0	hypothetical protein PRUPE_ppa002595mg [Prunus persica]
Unigene24933_D2	gi|462413136|gb|EMJ18185.1|	0	hypothetical protein PRUPE_ppa002596mg [Prunus persica]
CL3813.Contig2_D2	gi|462422060|gb|EMJ26323.1|	0	hypothetical protein PRUPE_ppa002603mg [Prunus persica]
Unigene1160_D2	gi|462418299|gb|EMJ22748.1|	0	hypothetical protein PRUPE_ppa002605mg [Prunus persica]
CL6286.Contig2_D2	gi|462396597|gb|EMJ02396.1|	0	hypothetical protein PRUPE_ppa002607mg [Prunus persica]
Unigene28754_D2	gi|462397136|gb|EMJ02935.1|	0	hypothetical protein PRUPE_ppa002610mg [Prunus persica]
Unigene29487_D2	gi|462417099|gb|EMJ21836.1|	0	hypothetical protein PRUPE_ppa002622mg [Prunus persica]
CL3440.Contig1_D2	gi|462422056|gb|EMJ26319.1|	0	hypothetical protein PRUPE_ppa002627mg [Prunus persica]
CL3440.Contig2_D2	gi|462422056|gb|EMJ26319.1|	0	hypothetical protein PRUPE_ppa002627mg [Prunus persica]
CL3440.Contig3_D2	gi|462422056|gb|EMJ26319.1|	0	hypothetical protein PRUPE_ppa002627mg [Prunus persica]
CL3440.Contig4_D2	gi|462422056|gb|EMJ26319.1|	0	hypothetical protein PRUPE_ppa002627mg [Prunus persica]
Unigene28830_D2	gi|462422058|gb|EMJ26321.1|	0	hypothetical protein PRUPE_ppa002630mg [Prunus persica]
Unigene26368_D2	gi|462395133|gb|EMJ00932.1|	0	hypothetical protein PRUPE_ppa002636mg [Prunus persica]
CL4331.Contig1_D2	gi|462413784|gb|EMJ18833.1|	0	hypothetical protein PRUPE_ppa002643mg [Prunus persica]
CL4331.Contig2_D2	gi|462413784|gb|EMJ18833.1|	0	hypothetical protein PRUPE_ppa002643mg [Prunus persica]
CL235.Contig3_D2	gi|462416672|gb|EMJ21409.1|	0	hypothetical protein PRUPE_ppa002647mg [Prunus persica]
Unigene25426_D2	gi|462406916|gb|EMJ12380.1|	0	hypothetical protein PRUPE_ppa002649mg [Prunus persica]
CL6017.Contig1_D2	gi|462406024|gb|EMJ11488.1|	0	hypothetical protein PRUPE_ppa002655mg [Prunus persica]
CL7906.Contig2_D2	gi|462400136|gb|EMJ05804.1|	0	hypothetical protein PRUPE_ppa002660mg [Prunus persica]
CL4053.Contig1_D2	gi|462413782|gb|EMJ18831.1|	0	hypothetical protein PRUPE_ppa002667mg [Prunus persica]
CL4053.Contig2_D2	gi|462413782|gb|EMJ18831.1|	0	hypothetical protein PRUPE_ppa002667mg [Prunus persica]
CL4053.Contig4_D2	gi|462413782|gb|EMJ18831.1|	0	hypothetical protein PRUPE_ppa002667mg [Prunus persica]
CL4053.Contig6_D2	gi|462413782|gb|EMJ18831.1|	0	hypothetical protein PRUPE_ppa002667mg [Prunus persica]
CL3696.Contig2_D2	gi|462406026|gb|EMJ11490.1|	0	hypothetical protein PRUPE_ppa002668mg [Prunus persica]
Unigene23095_D2	gi|462422050|gb|EMJ26313.1|	0	hypothetical protein PRUPE_ppa002669mg [Prunus persica]
Unigene28855_D2	gi|462422051|gb|EMJ26314.1|	0	hypothetical protein PRUPE_ppa002671mg [Prunus persica]
CL6527.Contig1_D2	gi|462422052|gb|EMJ26315.1|	0	hypothetical protein PRUPE_ppa002673mg [Prunus persica]
CL6527.Contig2_D2	gi|462422052|gb|EMJ26315.1|	0	hypothetical protein PRUPE_ppa002673mg [Prunus persica]
Unigene24191_D2	gi|462407244|gb|EMJ12578.1|	0	hypothetical protein PRUPE_ppa002674mg [Prunus persica]
CL5827.Contig1_D2	gi|462422047|gb|EMJ26310.1|	0	hypothetical protein PRUPE_ppa002677mg [Prunus persica]
CL5827.Contig2_D2	gi|462422047|gb|EMJ26310.1|	0	hypothetical protein PRUPE_ppa002677mg [Prunus persica]
CL5216.Contig1_D2	gi|462410521|gb|EMJ15855.1|	0	hypothetical protein PRUPE_ppa002685mg [Prunus persica]
CL5314.Contig1_D2	gi|462417102|gb|EMJ21839.1|	0	hypothetical protein PRUPE_ppa002686mg [Prunus persica]
CL5314.Contig2_D2	gi|462417102|gb|EMJ21839.1|	0	hypothetical protein PRUPE_ppa002686mg [Prunus persica]
Unigene22509_D2	gi|462417103|gb|EMJ21840.1|	0	hypothetical protein PRUPE_ppa002688mg [Prunus persica]
Unigene23559_D2	gi|462400143|gb|EMJ05811.1|	0	hypothetical protein PRUPE_ppa002705mg [Prunus persica]
Unigene26536_D2	gi|462400135|gb|EMJ05803.1|	0	hypothetical protein PRUPE_ppa002708mg [Prunus persica]
CL3468.Contig1_D2	gi|462416669|gb|EMJ21406.1|	0	hypothetical protein PRUPE_ppa002720mg [Prunus persica]
CL3468.Contig2_D2	gi|462416669|gb|EMJ21406.1|	0	hypothetical protein PRUPE_ppa002720mg [Prunus persica]
Unigene27838_D2	gi|462399760|gb|EMJ05428.1|	0	hypothetical protein PRUPE_ppa002724mg [Prunus persica]
CL4558.Contig1_D2	gi|462417449|gb|EMJ22186.1|	0	hypothetical protein PRUPE_ppa002725mg [Prunus persica]
CL4558.Contig2_D2	gi|462417449|gb|EMJ22186.1|	0	hypothetical protein PRUPE_ppa002725mg [Prunus persica]
Unigene4206_D2	gi|462395148|gb|EMJ00947.1|	0	hypothetical protein PRUPE_ppa002729mg [Prunus persica]
Unigene19256_D2	gi|462402774|gb|EMJ08331.1|	0	hypothetical protein PRUPE_ppa002733mg [Prunus persica]
Unigene30222_D2	gi|462418906|gb|EMJ23169.1|	0	hypothetical protein PRUPE_ppa002736mg [Prunus persica]
CL5057.Contig3_D2	gi|462406022|gb|EMJ11486.1|	0	hypothetical protein PRUPE_ppa002741mg [Prunus persica]
Unigene30224_D2	gi|462399758|gb|EMJ05426.1|	0	hypothetical protein PRUPE_ppa002742mg [Prunus persica]
Unigene30225_D2	gi|462399758|gb|EMJ05426.1|	0	hypothetical protein PRUPE_ppa002742mg [Prunus persica]
Unigene30227_D2	gi|462399758|gb|EMJ05426.1|	0	hypothetical protein PRUPE_ppa002742mg [Prunus persica]
CL3162.Contig2_D2	gi|462422611|gb|EMJ26874.1|	0	hypothetical protein PRUPE_ppa002744mg [Prunus persica]
Unigene28038_D2	gi|462418907|gb|EMJ23170.1|	0	hypothetical protein PRUPE_ppa002745mg [Prunus persica]
CL7478.Contig2_D2	gi|462403963|gb|EMJ09520.1|	0	hypothetical protein PRUPE_ppa002746mg [Prunus persica]
CL3511.Contig1_D2	gi|462400577|gb|EMJ06134.1|	0	hypothetical protein PRUPE_ppa002748mg [Prunus persica]
CL3511.Contig2_D2	gi|462400577|gb|EMJ06134.1|	0	hypothetical protein PRUPE_ppa002748mg [Prunus persica]
CL3511.Contig3_D2	gi|462400577|gb|EMJ06134.1|	0	hypothetical protein PRUPE_ppa002748mg [Prunus persica]
CL203.Contig3_D2	gi|462418757|gb|EMJ23020.1|	0	hypothetical protein PRUPE_ppa002751mg [Prunus persica]
CL203.Contig4_D2	gi|462418757|gb|EMJ23020.1|	0	hypothetical protein PRUPE_ppa002751mg [Prunus persica]
CL203.Contig5_D2	gi|462418757|gb|EMJ23020.1|	0	hypothetical protein PRUPE_ppa002751mg [Prunus persica]
CL6230.Contig2_D2	gi|462418910|gb|EMJ23173.1|	0	hypothetical protein PRUPE_ppa002759mg [Prunus persica]
Unigene17152_D2	gi|462404775|gb|EMJ10239.1|	0	hypothetical protein PRUPE_ppa002762mg [Prunus persica]
CL722.Contig1_D2	gi|462413130|gb|EMJ18179.1|	0	hypothetical protein PRUPE_ppa002772mg [Prunus persica]
CL1545.Contig1_D2	gi|462411088|gb|EMJ16137.1|	0	hypothetical protein PRUPE_ppa002776mg [Prunus persica]
Unigene21213_D2	gi|462395151|gb|EMJ00950.1|	0	hypothetical protein PRUPE_ppa002777mg [Prunus persica]
CL7471.Contig1_D2	gi|462403960|gb|EMJ09517.1|	0	hypothetical protein PRUPE_ppa002781mg [Prunus persica]
CL4508.Contig1_D2	gi|462403961|gb|EMJ09518.1|	0	hypothetical protein PRUPE_ppa002782mg [Prunus persica]
CL4508.Contig3_D2	gi|462403961|gb|EMJ09518.1|	0	hypothetical protein PRUPE_ppa002782mg [Prunus persica]
CL4508.Contig4_D2	gi|462403961|gb|EMJ09518.1|	0	hypothetical protein PRUPE_ppa002782mg [Prunus persica]
CL4508.Contig5_D2	gi|462403961|gb|EMJ09518.1|	0	hypothetical protein PRUPE_ppa002782mg [Prunus persica]
Unigene16261_D2	gi|462404776|gb|EMJ10240.1|	0	hypothetical protein PRUPE_ppa002786mg [Prunus persica]
Unigene24895_D2	gi|462415321|gb|EMJ20058.1|	0	hypothetical protein PRUPE_ppa002788mg [Prunus persica]
CL5937.Contig1_D2	gi|462422612|gb|EMJ26875.1|	0	hypothetical protein PRUPE_ppa002789mg [Prunus persica]
CL3119.Contig1_D2	gi|462411091|gb|EMJ16140.1|	0	hypothetical protein PRUPE_ppa002798mg [Prunus persica]
CL7371.Contig1_D2	gi|462416996|gb|EMJ21733.1|	0	hypothetical protein PRUPE_ppa002801mg [Prunus persica]
CL7371.Contig3_D2	gi|462416996|gb|EMJ21733.1|	0	hypothetical protein PRUPE_ppa002801mg [Prunus persica]
Unigene24561_D2	gi|462418913|gb|EMJ23176.1|	0	hypothetical protein PRUPE_ppa002802mg [Prunus persica]
CL3119.Contig2_D2	gi|462418914|gb|EMJ23177.1|	0	hypothetical protein PRUPE_ppa002807mg [Prunus persica]
Unigene1834_D2	gi|462418914|gb|EMJ23177.1|	0	hypothetical protein PRUPE_ppa002807mg [Prunus persica]
CL1934.Contig1_D2	gi|462418915|gb|EMJ23178.1|	0	hypothetical protein PRUPE_ppa002809mg [Prunus persica]
CL1934.Contig2_D2	gi|462418915|gb|EMJ23178.1|	0	hypothetical protein PRUPE_ppa002809mg [Prunus persica]
Unigene18597_D2	gi|462406617|gb|EMJ12081.1|	0	hypothetical protein PRUPE_ppa002815mg [Prunus persica]
Unigene23190_D2	gi|462410523|gb|EMJ15857.1|	0	hypothetical protein PRUPE_ppa002816mg [Prunus persica]
Unigene18971_D2	gi|462410524|gb|EMJ15858.1|	0	hypothetical protein PRUPE_ppa002817mg [Prunus persica]
Unigene29406_D2	gi|462418916|gb|EMJ23179.1|	0	hypothetical protein PRUPE_ppa002820mg [Prunus persica]
Unigene20387_D2	gi|462395155|gb|EMJ00954.1|	0	hypothetical protein PRUPE_ppa002822mg [Prunus persica]
Unigene23269_D2	gi|462399300|gb|EMJ04968.1|	0	hypothetical protein PRUPE_ppa002829mg [Prunus persica]
CL1530.Contig1_D2	gi|462416894|gb|EMJ21631.1|	0	hypothetical protein PRUPE_ppa002831mg [Prunus persica] >gi|462416895|gb|EMJ21632.1| hypothetical protein PRUPE_ppa002831mg [Prunus persica]
CL1530.Contig2_D2	gi|462416894|gb|EMJ21631.1|	0	hypothetical protein PRUPE_ppa002831mg [Prunus persica] >gi|462416895|gb|EMJ21632.1| hypothetical protein PRUPE_ppa002831mg [Prunus persica]
CL1530.Contig3_D2	gi|462416894|gb|EMJ21631.1|	0	hypothetical protein PRUPE_ppa002831mg [Prunus persica] >gi|462416895|gb|EMJ21632.1| hypothetical protein PRUPE_ppa002831mg [Prunus persica]
Unigene28424_D2	gi|462395156|gb|EMJ00955.1|	0	hypothetical protein PRUPE_ppa002833mg [Prunus persica]
Unigene22538_D2	gi|462418918|gb|EMJ23181.1|	0	hypothetical protein PRUPE_ppa002834mg [Prunus persica]
Unigene23733_D2	gi|462408676|gb|EMJ14010.1|	0	hypothetical protein PRUPE_ppa002850mg [Prunus persica]
Unigene668_D2	gi|462395706|gb|EMJ01505.1|	0	hypothetical protein PRUPE_ppa002853mg [Prunus persica]
Unigene1307_D2	gi|462408677|gb|EMJ14011.1|	0	hypothetical protein PRUPE_ppa002854mg [Prunus persica]
Unigene29134_D2	gi|462418923|gb|EMJ23186.1|	0	hypothetical protein PRUPE_ppa002857mg [Prunus persica]
CL4876.Contig1_D2	gi|462400132|gb|EMJ05800.1|	0	hypothetical protein PRUPE_ppa002859mg [Prunus persica]
CL4876.Contig2_D2	gi|462400132|gb|EMJ05800.1|	0	hypothetical protein PRUPE_ppa002859mg [Prunus persica]
CL4876.Contig3_D2	gi|462400132|gb|EMJ05800.1|	0	hypothetical protein PRUPE_ppa002859mg [Prunus persica]
CL4876.Contig4_D2	gi|462400132|gb|EMJ05800.1|	0	hypothetical protein PRUPE_ppa002859mg [Prunus persica]
CL4876.Contig5_D2	gi|462400132|gb|EMJ05800.1|	0	hypothetical protein PRUPE_ppa002859mg [Prunus persica]
CL4876.Contig6_D2	gi|462400132|gb|EMJ05800.1|	0	hypothetical protein PRUPE_ppa002859mg [Prunus persica]
CL405.Contig2_D2	gi|462418937|gb|EMJ23200.1|	0	hypothetical protein PRUPE_ppa002881mg [Prunus persica]
CL405.Contig3_D2	gi|462418937|gb|EMJ23200.1|	0	hypothetical protein PRUPE_ppa002881mg [Prunus persica]
Unigene22992_D2	gi|462407209|gb|EMJ12543.1|	0	hypothetical protein PRUPE_ppa002887mg [Prunus persica]
Unigene21623_D2	gi|462403807|gb|EMJ09364.1|	0	hypothetical protein PRUPE_ppa002888mg [Prunus persica]
Unigene17588_D2	gi|462411093|gb|EMJ16142.1|	0	hypothetical protein PRUPE_ppa002892mg [Prunus persica]
CL4329.Contig1_D2	gi|462399623|gb|EMJ05291.1|	0	hypothetical protein PRUPE_ppa002894mg [Prunus persica]
CL1013.Contig1_D2	gi|462402772|gb|EMJ08329.1|	0	hypothetical protein PRUPE_ppa002896mg [Prunus persica]
CL1013.Contig2_D2	gi|462402772|gb|EMJ08329.1|	0	hypothetical protein PRUPE_ppa002896mg [Prunus persica]
CL1013.Contig3_D2	gi|462402772|gb|EMJ08329.1|	0	hypothetical protein PRUPE_ppa002896mg [Prunus persica]
CL1013.Contig4_D2	gi|462402772|gb|EMJ08329.1|	0	hypothetical protein PRUPE_ppa002896mg [Prunus persica]
CL2035.Contig3_D2	gi|462422622|gb|EMJ26885.1|	0	hypothetical protein PRUPE_ppa002905mg [Prunus persica]
CL2035.Contig4_D2	gi|462422622|gb|EMJ26885.1|	0	hypothetical protein PRUPE_ppa002905mg [Prunus persica]
CL5218.Contig2_D2	gi|462402773|gb|EMJ08330.1|	0	hypothetical protein PRUPE_ppa002908mg [Prunus persica]
CL5218.Contig3_D2	gi|462402773|gb|EMJ08330.1|	0	hypothetical protein PRUPE_ppa002908mg [Prunus persica]
CL5426.Contig1_D2	gi|462418942|gb|EMJ23205.1|	0	hypothetical protein PRUPE_ppa002909mg [Prunus persica]
Unigene506_D2	gi|462407210|gb|EMJ12544.1|	0	hypothetical protein PRUPE_ppa002910mg [Prunus persica]
CL735.Contig1_D2	gi|462397132|gb|EMJ02931.1|	0	hypothetical protein PRUPE_ppa002913mg [Prunus persica]
CL6317.Contig4_D2	gi|462410490|gb|EMJ15824.1|	0	hypothetical protein PRUPE_ppa002915mg [Prunus persica]
Unigene22852_D2	gi|462396811|gb|EMJ02610.1|	0	hypothetical protein PRUPE_ppa002922mg [Prunus persica]
Unigene22954_D2	gi|462399753|gb|EMJ05421.1|	0	hypothetical protein PRUPE_ppa002926mg [Prunus persica]
Unigene24347_D2	gi|462396589|gb|EMJ02388.1|	0	hypothetical protein PRUPE_ppa002942mg [Prunus persica]
CL4732.Contig2_D2	gi|462406017|gb|EMJ11481.1|	0	hypothetical protein PRUPE_ppa002944mg [Prunus persica]
CL4732.Contig3_D2	gi|462406017|gb|EMJ11481.1|	0	hypothetical protein PRUPE_ppa002944mg [Prunus persica]
CL5817.Contig1_D2	gi|462417005|gb|EMJ21742.1|	0	hypothetical protein PRUPE_ppa002945mg [Prunus persica]
CL5817.Contig2_D2	gi|462417005|gb|EMJ21742.1|	0	hypothetical protein PRUPE_ppa002945mg [Prunus persica]
Unigene17764_D2	gi|462418955|gb|EMJ23218.1|	0	hypothetical protein PRUPE_ppa002956mg [Prunus persica]
Unigene28707_D2	gi|462396810|gb|EMJ02609.1|	0	hypothetical protein PRUPE_ppa002958mg [Prunus persica]
Unigene1637_D2	gi|462403675|gb|EMJ09232.1|	0	hypothetical protein PRUPE_ppa002959mg [Prunus persica]
CL7326.Contig1_D2	gi|462418758|gb|EMJ23021.1|	0	hypothetical protein PRUPE_ppa002962mg [Prunus persica]
Unigene620_D2	gi|462418759|gb|EMJ23022.1|	0	hypothetical protein PRUPE_ppa002963mg [Prunus persica]
CL4066.Contig5_D2	gi|462410661|gb|EMJ15995.1|	0	hypothetical protein PRUPE_ppa002965mg [Prunus persica] >gi|462410662|gb|EMJ15996.1| hypothetical protein PRUPE_ppa002965mg [Prunus persica]
Unigene23036_D2	gi|462411096|gb|EMJ16145.1|	0	hypothetical protein PRUPE_ppa002968mg [Prunus persica]
CL6429.Contig1_D2	gi|462418956|gb|EMJ23219.1|	0	hypothetical protein PRUPE_ppa002969mg [Prunus persica]
CL3394.Contig2_D2	gi|462418957|gb|EMJ23220.1|	0	hypothetical protein PRUPE_ppa002971mg [Prunus persica]
CL3394.Contig3_D2	gi|462418957|gb|EMJ23220.1|	0	hypothetical protein PRUPE_ppa002971mg [Prunus persica]
Unigene28015_D2	gi|462422488|gb|EMJ26751.1|	0	hypothetical protein PRUPE_ppa002972m2g, partial [Prunus persica]
Unigene27367_D2	gi|462400129|gb|EMJ05797.1|	0	hypothetical protein PRUPE_ppa002975mg [Prunus persica]
CL16.Contig1_D2	gi|462397128|gb|EMJ02927.1|	0	hypothetical protein PRUPE_ppa002976mg [Prunus persica]
CL6958.Contig1_D2	gi|462422623|gb|EMJ26886.1|	0	hypothetical protein PRUPE_ppa002982mg [Prunus persica]
CL6958.Contig2_D2	gi|462422623|gb|EMJ26886.1|	0	hypothetical protein PRUPE_ppa002982mg [Prunus persica]
Unigene26081_D2	gi|462416666|gb|EMJ21403.1|	0	hypothetical protein PRUPE_ppa002985mg [Prunus persica]
CL7593.Contig2_D2	gi|462418962|gb|EMJ23225.1|	0	hypothetical protein PRUPE_ppa002992mg [Prunus persica]
CL7543.Contig2_D2	gi|462407018|gb|EMJ12482.1|	0	hypothetical protein PRUPE_ppa002995mg [Prunus persica]
CL6700.Contig2_D2	gi|462407019|gb|EMJ12483.1|	0	hypothetical protein PRUPE_ppa002997mg [Prunus persica]
CL1357.Contig1_D2	gi|462402771|gb|EMJ08328.1|	0	hypothetical protein PRUPE_ppa003012mg [Prunus persica]
CL1357.Contig2_D2	gi|462402771|gb|EMJ08328.1|	0	hypothetical protein PRUPE_ppa003012mg [Prunus persica]
CL1357.Contig4_D2	gi|462402771|gb|EMJ08328.1|	0	hypothetical protein PRUPE_ppa003012mg [Prunus persica]
CL1357.Contig6_D2	gi|462402771|gb|EMJ08328.1|	0	hypothetical protein PRUPE_ppa003012mg [Prunus persica]
Unigene17193_D2	gi|462407016|gb|EMJ12480.1|	0	hypothetical protein PRUPE_ppa003019mg [Prunus persica]
CL4833.Contig2_D2	gi|462399751|gb|EMJ05419.1|	0	hypothetical protein PRUPE_ppa003030mg [Prunus persica]
CL2906.Contig2_D2	gi|462410397|gb|EMJ15731.1|	0	hypothetical protein PRUPE_ppa003033mg [Prunus persica]
CL2906.Contig4_D2	gi|462410397|gb|EMJ15731.1|	0	hypothetical protein PRUPE_ppa003033mg [Prunus persica]
Unigene17848_D2	gi|462403954|gb|EMJ09511.1|	0	hypothetical protein PRUPE_ppa003035mg [Prunus persica]
CL7806.Contig1_D2	gi|462418971|gb|EMJ23234.1|	0	hypothetical protein PRUPE_ppa003041mg [Prunus persica]
CL7806.Contig2_D2	gi|462418971|gb|EMJ23234.1|	0	hypothetical protein PRUPE_ppa003041mg [Prunus persica]
CL4066.Contig2_D2	gi|462403955|gb|EMJ09512.1|	0	hypothetical protein PRUPE_ppa003043mg [Prunus persica]
CL4066.Contig3_D2	gi|462403955|gb|EMJ09512.1|	0	hypothetical protein PRUPE_ppa003043mg [Prunus persica]
Unigene22148_D2	gi|462409450|gb|EMJ14784.1|	0	hypothetical protein PRUPE_ppa003046mg [Prunus persica]
CL2851.Contig3_D2	gi|462418973|gb|EMJ23236.1|	0	hypothetical protein PRUPE_ppa003048mg [Prunus persica]
CL2851.Contig4_D2	gi|462418973|gb|EMJ23236.1|	0	hypothetical protein PRUPE_ppa003048mg [Prunus persica]
Unigene30250_D2	gi|462395702|gb|EMJ01501.1|	0	hypothetical protein PRUPE_ppa003050mg [Prunus persica]
Unigene30183_D2	gi|462409451|gb|EMJ14785.1|	0	hypothetical protein PRUPE_ppa003051mg [Prunus persica]
CL4071.Contig1_D2	gi|462413298|gb|EMJ18347.1|	0	hypothetical protein PRUPE_ppa003052mg [Prunus persica]
CL4071.Contig2_D2	gi|462413298|gb|EMJ18347.1|	0	hypothetical protein PRUPE_ppa003052mg [Prunus persica]
CL4281.Contig2_D2	gi|462413299|gb|EMJ18348.1|	0	hypothetical protein PRUPE_ppa003054mg [Prunus persica]
Unigene22568_D2	gi|462418976|gb|EMJ23239.1|	0	hypothetical protein PRUPE_ppa003055mg [Prunus persica]
CL5743.Contig1_D2	gi|462400128|gb|EMJ05796.1|	0	hypothetical protein PRUPE_ppa003059mg [Prunus persica]
CL5743.Contig2_D2	gi|462400128|gb|EMJ05796.1|	0	hypothetical protein PRUPE_ppa003059mg [Prunus persica]
CL5610.Contig2_D2	gi|462397125|gb|EMJ02924.1|	0	hypothetical protein PRUPE_ppa003067mg [Prunus persica]
Unigene23632_D2	gi|462416662|gb|EMJ21399.1|	0	hypothetical protein PRUPE_ppa003069mg [Prunus persica]
CL2984.Contig1_D2	gi|462410660|gb|EMJ15994.1|	0	hypothetical protein PRUPE_ppa003072mg [Prunus persica]
Unigene28776_D2	gi|462407246|gb|EMJ12580.1|	0	hypothetical protein PRUPE_ppa003073mg [Prunus persica]
Unigene25438_D2	gi|462395159|gb|EMJ00958.1|	0	hypothetical protein PRUPE_ppa003075mg [Prunus persica]
Unigene18302_D2	gi|462403670|gb|EMJ09227.1|	0	hypothetical protein PRUPE_ppa003079mg [Prunus persica]
CL4370.Contig1_D2	gi|462403671|gb|EMJ09228.1|	0	hypothetical protein PRUPE_ppa003080mg [Prunus persica]
CL2805.Contig1_D2	gi|462413119|gb|EMJ18168.1|	0	hypothetical protein PRUPE_ppa003085mg [Prunus persica]
Unigene24085_D2	gi|462413119|gb|EMJ18168.1|	0	hypothetical protein PRUPE_ppa003085mg [Prunus persica]
Unigene26133_D2	gi|462418984|gb|EMJ23247.1|	0	hypothetical protein PRUPE_ppa003089mg [Prunus persica]
CL5195.Contig1_D2	gi|462403952|gb|EMJ09509.1|	0	hypothetical protein PRUPE_ppa003093mg [Prunus persica]
Unigene27870_D2	gi|462404352|gb|EMJ09909.1|	0	hypothetical protein PRUPE_ppa003095mg [Prunus persica]
Unigene15145_D2	gi|462413121|gb|EMJ18170.1|	0	hypothetical protein PRUPE_ppa003100mg [Prunus persica]
CL2606.Contig3_D2	gi|462400124|gb|EMJ05792.1|	0	hypothetical protein PRUPE_ppa003111mg [Prunus persica]
CL5809.Contig1_D2	gi|462418986|gb|EMJ23249.1|	0	hypothetical protein PRUPE_ppa003112mg [Prunus persica]
CL5809.Contig2_D2	gi|462418986|gb|EMJ23249.1|	0	hypothetical protein PRUPE_ppa003112mg [Prunus persica]
CL5809.Contig3_D2	gi|462418986|gb|EMJ23249.1|	0	hypothetical protein PRUPE_ppa003112mg [Prunus persica]
CL5809.Contig4_D2	gi|462418986|gb|EMJ23249.1|	0	hypothetical protein PRUPE_ppa003112mg [Prunus persica]
CL2855.Contig2_D2	gi|462407251|gb|EMJ12585.1|	0	hypothetical protein PRUPE_ppa003117mg [Prunus persica]
CL545.Contig7_D2	gi|462399295|gb|EMJ04963.1|	0	hypothetical protein PRUPE_ppa003118mg [Prunus persica]
Unigene1069_D2	gi|462403664|gb|EMJ09221.1|	0	hypothetical protein PRUPE_ppa003119mg [Prunus persica]
Unigene24443_D2	gi|462406003|gb|EMJ11467.1|	0	hypothetical protein PRUPE_ppa003130mg [Prunus persica]
Unigene18522_D2	gi|462395164|gb|EMJ00963.1|	0	hypothetical protein PRUPE_ppa003141mg [Prunus persica]
CL5234.Contig4_D2	gi|462395165|gb|EMJ00964.1|	0	hypothetical protein PRUPE_ppa003143mg [Prunus persica]
CL4890.Contig1_D2	gi|462417008|gb|EMJ21745.1|	0	hypothetical protein PRUPE_ppa003145mg [Prunus persica]
CL4890.Contig3_D2	gi|462417008|gb|EMJ21745.1|	0	hypothetical protein PRUPE_ppa003145mg [Prunus persica]
Unigene1708_D2	gi|462399292|gb|EMJ04960.1|	0	hypothetical protein PRUPE_ppa003146mg [Prunus persica]
CL6808.Contig3_D2	gi|462406004|gb|EMJ11468.1|	0	hypothetical protein PRUPE_ppa003147mg [Prunus persica]
CL6808.Contig4_D2	gi|462406004|gb|EMJ11468.1|	0	hypothetical protein PRUPE_ppa003147mg [Prunus persica]
Unigene28697_D2	gi|462411102|gb|EMJ16151.1|	0	hypothetical protein PRUPE_ppa003153mg [Prunus persica]
CL2727.Contig1_D2	gi|462406000|gb|EMJ11464.1|	0	hypothetical protein PRUPE_ppa003160mg [Prunus persica]
CL2727.Contig2_D2	gi|462406000|gb|EMJ11464.1|	0	hypothetical protein PRUPE_ppa003160mg [Prunus persica]
CL2727.Contig3_D2	gi|462406000|gb|EMJ11464.1|	0	hypothetical protein PRUPE_ppa003160mg [Prunus persica]
CL2727.Contig6_D2	gi|462406000|gb|EMJ11464.1|	0	hypothetical protein PRUPE_ppa003160mg [Prunus persica]
CL6553.Contig2_D2	gi|462399293|gb|EMJ04961.1|	0	hypothetical protein PRUPE_ppa003162mg [Prunus persica]
Unigene10995_D2	gi|462418761|gb|EMJ23024.1|	0	hypothetical protein PRUPE_ppa003165mg [Prunus persica]
CL5125.Contig1_D2	gi|462400576|gb|EMJ06133.1|	0	hypothetical protein PRUPE_ppa003166mg [Prunus persica]
CL5125.Contig2_D2	gi|462400576|gb|EMJ06133.1|	0	hypothetical protein PRUPE_ppa003166mg [Prunus persica]
Unigene24223_D2	gi|462418762|gb|EMJ23025.1|	0	hypothetical protein PRUPE_ppa003170mg [Prunus persica]
CL2606.Contig1_D2	gi|462395166|gb|EMJ00965.1|	0	hypothetical protein PRUPE_ppa003176mg [Prunus persica]
Unigene720_D2	gi|462415330|gb|EMJ20067.1|	0	hypothetical protein PRUPE_ppa003182mg [Prunus persica]
CL608.Contig1_D2	gi|462400120|gb|EMJ05788.1|	0	hypothetical protein PRUPE_ppa003184mg [Prunus persica]
CL2299.Contig1_D2	gi|462404351|gb|EMJ09908.1|	0	hypothetical protein PRUPE_ppa003187mg [Prunus persica]
CL6799.Contig2_D2	gi|462411104|gb|EMJ16153.1|	0	hypothetical protein PRUPE_ppa003193mg [Prunus persica]
Unigene20544_D2	gi|462395169|gb|EMJ00968.1|	0	hypothetical protein PRUPE_ppa003200mg [Prunus persica]
Unigene25066_D2	gi|462407255|gb|EMJ12589.1|	0	hypothetical protein PRUPE_ppa003203mg [Prunus persica]
CL5227.Contig2_D2	gi|462418997|gb|EMJ23260.1|	0	hypothetical protein PRUPE_ppa003209mg [Prunus persica]
Unigene118_D2	gi|462418997|gb|EMJ23260.1|	0	hypothetical protein PRUPE_ppa003209mg [Prunus persica]
CL5888.Contig4_D2	gi|462417013|gb|EMJ21750.1|	0	hypothetical protein PRUPE_ppa003219mg [Prunus persica]
Unigene15957_D2	gi|462403941|gb|EMJ09498.1|	0	hypothetical protein PRUPE_ppa003228mg [Prunus persica]
CL4524.Contig2_D2	gi|462422551|gb|EMJ26814.1|	0	hypothetical protein PRUPE_ppa003229mg [Prunus persica]
Unigene25312_D2	gi|462407015|gb|EMJ12479.1|	0	hypothetical protein PRUPE_ppa003231mg [Prunus persica]
CL413.Contig3_D2	gi|462411167|gb|EMJ16216.1|	0	hypothetical protein PRUPE_ppa003235mg [Prunus persica]
CL8159.Contig2_D2	gi|462419003|gb|EMJ23266.1|	0	hypothetical protein PRUPE_ppa003238mg [Prunus persica]
CL7116.Contig1_D2	gi|462415334|gb|EMJ20071.1|	0	hypothetical protein PRUPE_ppa003239mg [Prunus persica]
Unigene29625_D2	gi|462417018|gb|EMJ21755.1|	0	hypothetical protein PRUPE_ppa003240mg [Prunus persica]
Unigene212_D2	gi|462404815|gb|EMJ10279.1|	0	hypothetical protein PRUPE_ppa003243mg [Prunus persica]
[truncated: 35,082 more rows]
