# Supplementary material for: Transcriptome Analysis and Gene Expression Profiling of Abortive and Developing Ovules during Fruit Development in Hazelnut
Source: PLoS One. 2015 Apr 2;10(4):e0122072. doi: 10.1371/journal.pone.0122072 (PMC4383543; doi:10.1371/journal.pone.0122072)
Supplement: S3 Table — (XLS) [file pone.0122072.s003.xls]

Table S3. Unigenes with Gene Ontology (GO) annotation.													
geneID	GO												
CL1.Contig1_D2	GO:0009737												
CL1.Contig2_D2	GO:0009737												
CL10.Contig10_D2	GO:0006346	GO:0031048	GO:0008270	GO:0000166	GO:0051567	GO:0010050	GO:0000956	GO:0003676	GO:0035196	GO:0010267	GO:0000398	GO:0005634	GO:0009616
CL10.Contig1_D2	GO:0006346	GO:0031048	GO:0008270	GO:0000166	GO:0051567	GO:0010050	GO:0000956	GO:0003676	GO:0035196	GO:0010267	GO:0000398	GO:0005634	GO:0009616
CL10.Contig2_D2	GO:0006346	GO:0031048	GO:0008270	GO:0000166	GO:0051567	GO:0010050	GO:0000956	GO:0003676	GO:0035196	GO:0010267	GO:0000398	GO:0005634	GO:0009616
CL10.Contig3_D2	GO:0006346	GO:0031048	GO:0008270	GO:0000166	GO:0051567	GO:0010050	GO:0000956	GO:0003676	GO:0035196	GO:0010267	GO:0000398	GO:0005634	GO:0009616
CL10.Contig4_D2	GO:0006346	GO:0031048	GO:0008270	GO:0000166	GO:0051567	GO:0010050	GO:0000956	GO:0003676	GO:0035196	GO:0010267	GO:0000398	GO:0005634	GO:0009616
CL10.Contig5_D2	GO:0006346	GO:0031048	GO:0008270	GO:0000166	GO:0051567	GO:0010050	GO:0000956	GO:0003676	GO:0035196	GO:0010267	GO:0000398	GO:0005634	GO:0009616
CL10.Contig6_D2	GO:0006346	GO:0031048	GO:0008270	GO:0000166	GO:0051567	GO:0010050	GO:0000956	GO:0003676	GO:0035196	GO:0010267	GO:0000398	GO:0005634	GO:0009616
CL10.Contig7_D2	GO:0006346	GO:0031048	GO:0008270	GO:0000166	GO:0051567	GO:0010050	GO:0000956	GO:0003676	GO:0035196	GO:0010267	GO:0000398	GO:0005634	GO:0009616
CL10.Contig8_D2	GO:0006346	GO:0031048	GO:0008270	GO:0000166	GO:0051567	GO:0010050	GO:0000956	GO:0003676	GO:0035196	GO:0010267	GO:0000398	GO:0005634	GO:0009616
CL10.Contig9_D2	GO:0006346	GO:0031048	GO:0008270	GO:0000166	GO:0051567	GO:0010050	GO:0000956	GO:0003676	GO:0035196	GO:0010267	GO:0000398	GO:0005634	GO:0009616
CL100.Contig1_D2	GO:0006165	GO:0004550	GO:0006228	GO:0016023	GO:0005524	GO:0006183	GO:0009507	GO:0006241					
CL100.Contig2_D2	GO:0006165	GO:0004550	GO:0006228	GO:0016023	GO:0005524	GO:0006183	GO:0009507	GO:0006241					
CL1000.Contig1_D2	GO:0005634	GO:0005886									
CL1000.Contig2_D2	GO:0005634	GO:0005886									
CL1001.Contig1_D2	GO:0005840	GO:0003735	GO:0009507	GO:0006412							
CL1001.Contig2_D2	GO:0005840	GO:0003735	GO:0009507	GO:0006412							
CL1001.Contig4_D2	GO:0005840	GO:0003735	GO:0009507	GO:0006412							
CL1001.Contig5_D2	GO:0005840	GO:0003735	GO:0009507	GO:0006412							
CL1002.Contig1_D2	GO:0005739										
CL1002.Contig2_D2	GO:0005739										
CL1003.Contig1_D2	GO:0004714	GO:0005886	GO:0006468	GO:0005524	GO:0004703	GO:0032440	GO:0016021	GO:0055114			
CL1003.Contig2_D2	GO:0004714	GO:0005886	GO:0006468	GO:0005524	GO:0004703	GO:0032440	GO:0016021	GO:0055114			
CL1003.Contig3_D2	GO:0004714	GO:0005886	GO:0006468	GO:0005524	GO:0004703	GO:0032440	GO:0016021	GO:0055114			
CL1003.Contig4_D2	GO:0004714	GO:0005886	GO:0006468	GO:0005524	GO:0004703	GO:0032440	GO:0016021	GO:0055114			
CL1005.Contig1_D2	GO:0009651	GO:0042742	GO:0009409	GO:0009705	GO:0046961	GO:0007030	GO:0015991	GO:0009832	GO:0022626	GO:0033178	GO:0005886
CL1006.Contig1_D2	GO:0009561	GO:0016070	GO:0004004	GO:0003676	GO:0005739	GO:0005524	GO:0009555				
CL1006.Contig2_D2	GO:0009561	GO:0016070	GO:0004004	GO:0003676	GO:0005739	GO:0005524	GO:0009555				
CL1007.Contig3_D2	GO:0016020										
CL1010.Contig1_D2	GO:0046961	GO:0009941	GO:0008270	GO:0010319	GO:0016023	GO:0010207	GO:0046933	GO:0015991	GO:0009772	GO:0042742	GO:0016021	GO:0009773	GO:0050897	GO:0042170	GO:0005754	GO:0015986	GO:0045263	GO:0006354	GO:0008289	GO:0009409	GO:0009535	GO:0010287
CL1010.Contig2_D2	GO:0009536	GO:0015992	GO:1901576	GO:0044425	GO:0044238	GO:0030529	GO:0044249															
CL1011.Contig1_D2	GO:0000226	GO:0000166	GO:0000911	GO:0051567	GO:0044430	GO:0015630	GO:0006342	GO:0005737	GO:0003777	GO:0043234												
CL1011.Contig2_D2	GO:0000226	GO:0000166	GO:0000911	GO:0051567	GO:0044430	GO:0015630	GO:0006342	GO:0043234														
CL1012.Contig1_D2	GO:0005737	GO:0006486	GO:0006869																			
CL1012.Contig2_D2	GO:0006486	GO:0006869																				
CL1013.Contig1_D2	GO:0006486	GO:0016020	GO:0005739																			
CL1013.Contig2_D2	GO:0006486	GO:0016020	GO:0005739																			
CL1013.Contig3_D2	GO:0006486	GO:0016020	GO:0005739																			
CL1013.Contig4_D2	GO:0006486	GO:0016020	GO:0005739																			
CL1016.Contig1_D2	GO:0009644	GO:0042542	GO:0005634																			
CL1016.Contig2_D2	GO:0009644	GO:0042542	GO:0005634																			
CL1016.Contig3_D2	GO:0009644	GO:0042542	GO:0005634																			
CL1017.Contig1_D2	GO:0055085	GO:0055114	GO:0016021	GO:0042626	GO:0006200	GO:0005524	GO:0032440															
CL1017.Contig2_D2	GO:0055085	GO:0055114	GO:0016021	GO:0042626	GO:0006200	GO:0005774	GO:0005524	GO:0032440	GO:0005886													
CL1017.Contig3_D2	GO:0055085	GO:0055114	GO:0016021	GO:0042626	GO:0006200	GO:0005524	GO:0032440															
CL1018.Contig1_D2	GO:0003676	GO:0005634	GO:0000166											
CL1018.Contig2_D2	GO:0003676	GO:0000166												
CL1018.Contig3_D2	GO:0003676	GO:0000166												
CL1018.Contig4_D2	GO:0003676	GO:0000166												
CL1018.Contig5_D2	GO:0003676	GO:0000166												
CL1019.Contig1_D2	GO:0006355	GO:0005667	GO:0003677	GO:0003700										
CL1019.Contig2_D2	GO:0006355	GO:0005667	GO:0003677	GO:0003700										
CL102.Contig1_D2	GO:0016132	GO:0009086	GO:0006468	GO:0004674	GO:0004712	GO:0009506	GO:0006084	GO:0005524	GO:0000394	GO:0004715	GO:0005737	GO:0019344	GO:0005886	GO:0016126
CL102.Contig2_D2	GO:0004715	GO:0005886	GO:0006468	GO:0004712	GO:0005524	GO:0004674								
CL102.Contig3_D2	GO:0006468	GO:0005524	GO:0004674											
CL102.Contig4_D2	GO:0004715	GO:0006468	GO:0005524	GO:0004674										
CL102.Contig5_D2	GO:0016132	GO:0009086	GO:0006468	GO:0004674	GO:0004712	GO:0009506	GO:0006084	GO:0005524	GO:0000394	GO:0004715	GO:0005737	GO:0019344	GO:0005886	GO:0016126
CL102.Contig6_D2	GO:0004715	GO:0006468	GO:0005524	GO:0004674										
CL102.Contig7_D2	GO:0004715	GO:0005886	GO:0006468	GO:0005524	GO:0004674									
CL102.Contig8_D2	GO:0006468	GO:0005524	GO:0004674											
CL1020.Contig1_D2	GO:0016760	GO:0030244	GO:0016021	GO:0008270										
CL1020.Contig2_D2	GO:0016760	GO:0030244	GO:0016021	GO:0008270				
CL1020.Contig3_D2	GO:0016760	GO:0030244	GO:0016021	GO:0008270				
CL1020.Contig4_D2	GO:0016760	GO:0030244	GO:0016021	GO:0008270				
CL1020.Contig5_D2	GO:0016760	GO:0030244	GO:0016021	GO:0008270				
CL1028.Contig1_D2	GO:0016020							
CL1028.Contig3_D2	GO:0016020							
CL103.Contig1_D2	GO:0015996	GO:0016023	GO:0009507	GO:0047746				
CL1031.Contig1_D2	GO:0005730	GO:0005773	GO:0003735	GO:0005886	GO:0005618	GO:0022625	GO:0009507	GO:0006412
CL1031.Contig2_D2	GO:0005730	GO:0005773	GO:0003735	GO:0005886	GO:0005618	GO:0022625	GO:0009507	GO:0006412
CL1032.Contig1_D2	GO:0005886	GO:0006468	GO:0005524	GO:0016021	GO:0004674			
CL1032.Contig2_D2	GO:0005886	GO:0004713	GO:0006468	GO:0005524	GO:0016021	GO:0004674		
CL1032.Contig3_D2	GO:0005886	GO:0006468	GO:0005524	GO:0016021	GO:0004674			
CL1032.Contig4_D2	GO:0005886	GO:0016310	GO:0004672	GO:0000166				
CL1032.Contig5_D2	GO:0005886	GO:0004713	GO:0006468	GO:0005524	GO:0016021	GO:0004674		
CL1032.Contig6_D2	GO:0005886	GO:0016310	GO:0004672	GO:0000166				
CL1032.Contig7_D2	GO:0005886	GO:0004713	GO:0006468	GO:0005524	GO:0016021	GO:0004674		
CL1034.Contig1_D2	GO:0015800	GO:0015175	GO:0015804	GO:0015174	GO:0015172	GO:0016021	GO:0015399	GO:0015809										
CL1034.Contig2_D2	GO:0015804	GO:0010363	GO:0015172	GO:0016021	GO:0015174	GO:0015696	GO:0043090	GO:0015175	GO:0006862	GO:0015809	GO:0006612	GO:0006944	GO:0043069	GO:0006888	GO:0043269	GO:0015800	GO:0015399	GO:0005886
CL1034.Contig3_D2	GO:0015804	GO:0010363	GO:0015172	GO:0016021	GO:0015174	GO:0015696	GO:0043090	GO:0015175	GO:0006862	GO:0015809	GO:0006612	GO:0006944	GO:0043069	GO:0006888	GO:0043269	GO:0015800	GO:0015399	GO:0005886
CL1035.Contig1_D2	GO:0005750	GO:0008121	GO:0009853	GO:0006122														
CL1035.Contig2_D2	GO:0005750	GO:0008121	GO:0009853	GO:0006122														
CL1038.Contig1_D2	GO:0000911	GO:0003678	GO:0045132	GO:0003676	GO:0010564	GO:0051026	GO:0006302	GO:0008026	GO:0006312	GO:0042138	GO:0005524	GO:0007062	GO:0007067	GO:0007131	GO:0005634			
CL1038.Contig2_D2	GO:0000911	GO:0003678	GO:0045132	GO:0003676	GO:0010564	GO:0051026	GO:0006302	GO:0008026	GO:0006312	GO:0042138	GO:0005524	GO:0007062	GO:0007067	GO:0007131	GO:0005634			
CL1038.Contig3_D2	GO:0000911	GO:0003678	GO:0045132	GO:0003676	GO:0010564	GO:0051026	GO:0006302	GO:0008026	GO:0006312	GO:0042138	GO:0005524	GO:0007062	GO:0007067	GO:0007131	GO:0005634			
CL1038.Contig4_D2	GO:0000911	GO:0003678	GO:0045132	GO:0003676	GO:0010564	GO:0051026	GO:0006302	GO:0008026	GO:0006312	GO:0042138	GO:0005524	GO:0007062	GO:0007067	GO:0007131	GO:0005634			
CL1038.Contig5_D2	GO:0000911	GO:0003678	GO:0045132	GO:0003676	GO:0010564	GO:0051026	GO:0006302	GO:0008026	GO:0006312	GO:0042138	GO:0005524	GO:0007062	GO:0007067	GO:0007131	GO:0005634			
CL1038.Contig6_D2	GO:0000911	GO:0003678	GO:0045132	GO:0010564	GO:0051026	GO:0006302	GO:0008026	GO:0006312	GO:0042138	GO:0005524	GO:0007062	GO:0007067	GO:0007131	GO:0005634				
CL1038.Contig7_D2	GO:0000911	GO:0003678	GO:0045132	GO:0003676	GO:0010564	GO:0051026	GO:0006302	GO:0008026	GO:0006312	GO:0042138	GO:0005524	GO:0007062	GO:0007067	GO:0007131	GO:0005634			
CL1038.Contig8_D2	GO:0000911	GO:0003678	GO:0045132	GO:0003676	GO:0010564	GO:0051026	GO:0006302	GO:0008026	GO:0006312	GO:0042138	GO:0005524	GO:0007062	GO:0007067	GO:0007131	GO:0005634			
CL1039.Contig1_D2	GO:0009506	GO:0009941	GO:0031540	GO:0005773	GO:0016020													
CL1039.Contig2_D2	GO:0009941	GO:0005773																
CL1039.Contig3_D2	GO:0009506	GO:0009941	GO:0005773															
CL1040.Contig1_D2	GO:0000038	GO:0006633	GO:0042335	GO:0050897	GO:0009409	GO:0000036	GO:0005515	GO:0005759
CL1040.Contig2_D2	GO:0000038	GO:0006633	GO:0042335	GO:0050897	GO:0009409	GO:0000036	GO:0005515	GO:0005759
CL1041.Contig1_D2	GO:0005737	GO:0044765	GO:0048731	GO:0043231				
CL1041.Contig2_D2	GO:0030001	GO:0046872						
CL1042.Contig1_D2	GO:0005089							
CL1042.Contig2_D2	GO:0005089							
CL1042.Contig3_D2	GO:0005089							
CL1044.Contig1_D2	GO:0005524	GO:0000186	GO:0004709	GO:0005886				
CL1044.Contig2_D2	GO:0005524	GO:0000186	GO:0004709	GO:0005886				
CL1044.Contig3_D2	GO:0005524	GO:0000186	GO:0004709	GO:0005886				
CL1044.Contig4_D2	GO:0005524	GO:0004713	GO:0000186	GO:0004709	GO:0005886			
CL1046.Contig1_D2	GO:0006355	GO:0009941	GO:0003677	GO:0050660	GO:0005634	GO:0005886		
CL1046.Contig2_D2	GO:0006355	GO:0009941	GO:0003677	GO:0050660	GO:0005634	GO:0005886		
CL1047.Contig1_D2	GO:0006310	GO:0003676	GO:0008026	GO:0006261	GO:0005524	GO:0042631	GO:0070417	GO:0005634
CL1047.Contig2_D2	GO:0097159	GO:0008026	GO:0006261	GO:0042631	GO:0070417	GO:1901363	GO:0005634	
CL1047.Contig3_D2	GO:0097159	GO:0008026	GO:0006261	GO:0042631	GO:0070417	GO:1901363	GO:0005634	
CL1047.Contig4_D2	GO:0006310	GO:0003676	GO:0008026	GO:0006261	GO:0005524	GO:0042631	GO:0070417	GO:0005634
CL1048.Contig1_D2	GO:0005634	GO:0030246						
CL1048.Contig2_D2	GO:0005634	GO:0030246						
CL1048.Contig3_D2	GO:0005634	GO:0030246						
CL1049.Contig1_D2	GO:0097159	GO:0009536	GO:1901363					
CL1049.Contig2_D2	GO:0097159	GO:0009536	GO:1901363					
CL105.Contig1_D2	GO:0020037	GO:0005506	GO:0009055	GO:0070330	GO:0055114			
CL105.Contig2_D2	GO:0020037	GO:0005506	GO:0009055	GO:0070330	GO:0055114			
CL105.Contig3_D2	GO:0020037	GO:0005506	GO:0009055	GO:0070330	GO:0055114			
CL1050.Contig1_D2	GO:0016020	GO:0005739	GO:0009507					
CL1050.Contig2_D2	GO:0016020	GO:0005739	GO:0009507					
CL1050.Contig3_D2	GO:0016020	GO:0005739	GO:0009507					
CL1052.Contig1_D2	GO:0005975	GO:0032450	GO:0030246	GO:0009536				
CL1052.Contig2_D2	GO:0005975	GO:0032450	GO:0030246	GO:0009536				
CL1053.Contig1_D2	GO:0005488	GO:0006355	GO:0010106	GO:0055072	GO:0003700			
CL1053.Contig2_D2	GO:0005488	GO:0006355	GO:0010106	GO:0055072	GO:0003700			
CL1053.Contig3_D2	GO:0005488	GO:0006355	GO:0010106	GO:0055072	GO:0003700			
CL1053.Contig4_D2	GO:0005488	GO:0006355	GO:0010106	GO:0055072	GO:0003700			
CL1054.Contig2_D2	GO:0005634							
CL1056.Contig1_D2	GO:0003676	GO:0005886	GO:0000166					
CL1056.Contig2_D2	GO:0003676	GO:0005886	GO:0000166					
CL1056.Contig3_D2	GO:0005829	GO:0000166	GO:0005886	GO:0003730				
CL1057.Contig1_D2	GO:0010048	GO:0003723	GO:0006396	GO:0005739	GO:0048573	GO:0000956		
CL1057.Contig2_D2	GO:0010048	GO:0003723	GO:0005739	GO:0048573	GO:0008380	GO:0000956	GO:0030529	GO:0006397
CL1058.Contig1_D2	GO:0004573	GO:0005886	GO:0010053	GO:0004558	GO:0005783	GO:0048235	GO:0009311	
CL1058.Contig2_D2	GO:0004573	GO:0016023	GO:0010053	GO:0004558	GO:0005783	GO:0009311		
CL1058.Contig3_D2	GO:0004573	GO:0016023	GO:0005886	GO:0010053	GO:0004558	GO:0005783	GO:0048235	GO:0009311
CL1058.Contig4_D2	GO:0004573	GO:0005886	GO:0010053	GO:0004558	GO:0005783	GO:0048235	GO:0009311	
CL1058.Contig5_D2	GO:0004573	GO:0016023	GO:0005886	GO:0010053	GO:0004558	GO:0005783	GO:0048235	GO:0009311
CL1059.Contig1_D2	GO:0005488	GO:0022402	GO:0006355	GO:0007059				
CL1059.Contig2_D2	GO:0022402	GO:0006355	GO:0007059					
CL1059.Contig3_D2	GO:0005488	GO:0022402	GO:0006355	GO:0007059				
CL1059.Contig4_D2	GO:0022402	GO:0006355	GO:0007059						
CL106.Contig1_D2	GO:0009658	GO:0005515	GO:0042793	GO:0009507	GO:0009793				
CL106.Contig2_D2	GO:0009658	GO:0005515	GO:0042793	GO:0009507	GO:0009793				
CL1061.Contig1_D2	GO:0005737	GO:0005834	GO:0004871	GO:0033597	GO:0005515	GO:0007165	GO:0051301		
CL1062.Contig1_D2	GO:0009987	GO:0050789	GO:0044699	GO:0032502					
CL1062.Contig2_D2	GO:0009753	GO:0009694	GO:0045962	GO:0006355	GO:0009965	GO:0030154	GO:0005515	GO:0031347	GO:0009507
CL1063.Contig1_D2	GO:0006944	GO:0005768	GO:0048193	GO:0005794	GO:0005886	GO:0006863	GO:0006486	GO:0016021	GO:0005802
CL1063.Contig2_D2	GO:0006944	GO:0005768	GO:0048193	GO:0005794	GO:0005886	GO:0006863	GO:0006486	GO:0016021	GO:0005802
CL1063.Contig3_D2	GO:0006944	GO:0005768	GO:0048193	GO:0005794	GO:0005886	GO:0006863	GO:0006486	GO:0016021	GO:0005802
CL1064.Contig1_D2	GO:0005739								
CL1064.Contig2_D2	GO:0005739								
CL1065.Contig1_D2	GO:0006631	GO:0004300	GO:0005739	GO:0004490					
CL1065.Contig2_D2	GO:0006631	GO:0004300	GO:0005739	GO:0004490					
CL1065.Contig3_D2	GO:0008152	GO:0004490							
CL1066.Contig10_D2	GO:0055114	GO:0009733	GO:0045892	GO:0005773	GO:0010181	GO:0016655	GO:0005886		
CL1066.Contig3_D2	GO:0055114	GO:0009733	GO:0045892	GO:0005773	GO:0010181	GO:0016655	GO:0005886		
CL1066.Contig5_D2	GO:0055114	GO:0009733	GO:0045892	GO:0005773	GO:0010181	GO:0016655	GO:0005886											
CL1066.Contig8_D2	GO:0055114	GO:0009733	GO:0045892	GO:0005773	GO:0010181	GO:0016655	GO:0005886											
CL1067.Contig1_D2	GO:0043161	GO:0005829	GO:0043248	GO:0008540	GO:0051726	GO:0051788	GO:0009506	GO:0007010	GO:0043130	GO:0030234	GO:0042176	GO:0006094	GO:0009630	GO:0050790	GO:0005634	GO:0005886		
CL107.Contig1_D2	GO:0008324	GO:0055085	GO:0005774	GO:0006812	GO:0016021													
CL1070.Contig1_D2	GO:0051788	GO:0006312	GO:0010048	GO:0005515	GO:0043161	GO:0005680	GO:0048829	GO:0010071	GO:0051510	GO:0009560	GO:0005819	GO:0009965	GO:0051302	GO:0032875	GO:0007346	GO:0009504	GO:0009733	GO:0043248
CL1070.Contig2_D2	GO:0051788	GO:0006312	GO:0010048	GO:0005515	GO:0043161	GO:0005680	GO:0048829	GO:0010071	GO:0051510	GO:0009560	GO:0005819	GO:0009965	GO:0051302	GO:0032875	GO:0007346	GO:0009504	GO:0009733	GO:0043248
CL1071.Contig1_D2	GO:0016811																	
CL1071.Contig2_D2	GO:0016787																	
CL1071.Contig3_D2	GO:0016787																	
CL1072.Contig1_D2	GO:0003700	GO:0043565	GO:0005634	GO:0006355														
CL1072.Contig2_D2	GO:0003700	GO:0043565	GO:0005634	GO:0006355														
CL1072.Contig3_D2	GO:0003700	GO:0043565	GO:0005634	GO:0006355														
CL1072.Contig4_D2	GO:0003700	GO:0043565	GO:0005634	GO:0006355														
CL1073.Contig1_D2	GO:0005488																	
CL1073.Contig2_D2	GO:0097159	GO:1901363																
CL1074.Contig1_D2	GO:0030170	GO:0006563	GO:0035999	GO:0032259	GO:0008168	GO:0004372	GO:0006544											
CL1074.Contig2_D2	GO:0008270	GO:0006544	GO:0005747	GO:0050897	GO:0032259	GO:0035999	GO:0004372	GO:0006563	GO:0030170	GO:0008168				
CL1074.Contig3_D2	GO:0008270	GO:0006544	GO:0005747	GO:0050897	GO:0032259	GO:0035999	GO:0004372	GO:0006563	GO:0030170	GO:0008168				
CL1075.Contig1_D2	GO:0005886	GO:0015171	GO:0015824	GO:0016021										
CL1075.Contig2_D2	GO:0005886	GO:0015171	GO:0015824	GO:0016021										
CL1077.Contig1_D2	GO:0016788	GO:0006629												
CL1077.Contig2_D2	GO:0016788	GO:0009505	GO:0004560	GO:0006629										
CL1078.Contig1_D2	GO:0006468	GO:0055114	GO:0006281	GO:0010100	GO:0004672	GO:0004871	GO:0016874	GO:0080008	GO:0042802	GO:0005834	GO:0005524	GO:0032440	GO:0048608	GO:0005634
CL1078.Contig2_D2	GO:0006468	GO:0055114	GO:0006281	GO:0010100	GO:0004672	GO:0004871	GO:0016874	GO:0080008	GO:0042802	GO:0005834	GO:0005524	GO:0032440	GO:0048608	GO:0005634
CL108.Contig1_D2	GO:0016740	GO:1901363	GO:0097159											
CL108.Contig2_D2	GO:0016740	GO:1901363	GO:0097159											
CL1080.Contig1_D2	GO:0005730	GO:0003735	GO:0022625	GO:0009507	GO:0006412	GO:0005739								
CL1080.Contig2_D2	GO:0005730	GO:0003735	GO:0022625	GO:0009507	GO:0006412	GO:0005739								
CL1080.Contig3_D2	GO:0005730	GO:0003735	GO:0022625	GO:0009507	GO:0006412	GO:0005739								
CL1080.Contig4_D2	GO:0005730	GO:0003735	GO:0022625	GO:0009507	GO:0006412	GO:0005739								
CL1080.Contig5_D2	GO:0005730	GO:0003735	GO:0022625	GO:0009507	GO:0006412	GO:0005739								
CL1080.Contig6_D2	GO:0005730	GO:0003735	GO:0022625	GO:0009507	GO:0006412	GO:0005739								
CL1080.Contig7_D2	GO:0005730	GO:0003735	GO:0022625	GO:0009507	GO:0006412	GO:0005739										
CL1082.Contig1_D2	GO:0043231	GO:0044444	GO:0005524	GO:0017111												
CL1083.Contig1_D2	GO:0005802	GO:0005794	GO:0005768	GO:0005634	GO:0009058	GO:0016757										
CL1083.Contig2_D2	GO:0005802	GO:0005794	GO:0005768	GO:0005634	GO:0009058	GO:0016757										
CL1083.Contig3_D2	GO:0005802	GO:0005794	GO:0005768	GO:0005634	GO:0016757											
CL1083.Contig4_D2	GO:0005802	GO:0005794	GO:0005768	GO:0005634	GO:0016757											
CL1084.Contig1_D2	GO:0046653	GO:0030272	GO:0005739	GO:0009396	GO:0005524											
CL1084.Contig2_D2	GO:0046653	GO:0030272	GO:0005739	GO:0009396	GO:0005524											
CL1085.Contig1_D2	GO:0046283	GO:0055114	GO:0006281	GO:0010100	GO:0008270	GO:0048573	GO:0080008	GO:0009647	GO:0010119	GO:0009649	GO:0004842	GO:0016567	GO:0005515	GO:0032440	GO:0009641	GO:0000152
CL1085.Contig2_D2	GO:0046283	GO:0055114	GO:0006281	GO:0010100	GO:0008270	GO:0048573	GO:0080008	GO:0009647	GO:0010119	GO:0009649	GO:0004842	GO:0016567	GO:0005515	GO:0032440	GO:0009641	GO:0000152
CL1085.Contig3_D2	GO:0046283	GO:0055114	GO:0006281	GO:0010100	GO:0008270	GO:0048573	GO:0080008	GO:0009647	GO:0010119	GO:0009649	GO:0004842	GO:0016567	GO:0005515	GO:0032440	GO:0009641	GO:0000152
CL1085.Contig4_D2	GO:0046283	GO:0055114	GO:0006281	GO:0010100	GO:0008270	GO:0048573	GO:0080008	GO:0009647	GO:0010119	GO:0009649	GO:0004842	GO:0016567	GO:0005515	GO:0032440	GO:0009641	GO:0000152
CL1085.Contig5_D2	GO:0046283	GO:0055114	GO:0006281	GO:0010100	GO:0008270	GO:0048573	GO:0080008	GO:0009647	GO:0010119	GO:0009649	GO:0004842	GO:0005515	GO:0032440	GO:0009641	GO:0000152	
CL1087.Contig1_D2	GO:0097159	GO:1901363	GO:0003824													
CL109.Contig1_D2	GO:0005618	GO:0034976	GO:0005730	GO:0010197	GO:0009408	GO:0016023	GO:0005524	GO:0005788	GO:0005773	GO:0046686	GO:0005886					
CL1092.Contig1_D2	GO:0006412	GO:0003723	GO:0009902	GO:0015935	GO:0006364	GO:0019288	GO:0003735	GO:0015995	GO:0010027	GO:0009570	GO:0015979					
CL1092.Contig2_D2	GO:0006412	GO:0003723	GO:0009902	GO:0015935	GO:0006364	GO:0019288	GO:0003735	GO:0015995	GO:0010027	GO:0009570	GO:0015979						
CL1094.Contig1_D2	GO:0006396	GO:0005634															
CL1094.Contig2_D2	GO:0006396	GO:0005634															
CL1096.Contig1_D2	GO:0019243	GO:0005515	GO:0005634	GO:0019005													
CL1096.Contig2_D2	GO:0019243	GO:0005515	GO:0005634	GO:0019005													
CL1097.Contig1_D2	GO:0005739	GO:0008270	GO:0016874														
CL1097.Contig2_D2	GO:0008270	GO:0005739	GO:0009867	GO:0042742	GO:0009611	GO:0004842	GO:0006816	GO:0009690	GO:0005886	GO:0006487							
CL1097.Contig3_D2	GO:0008270	GO:0005739	GO:0009867	GO:0042742	GO:0009611	GO:0004842	GO:0006816	GO:0009690	GO:0005886	GO:0006487							
CL1098.Contig1_D2	GO:0004721	GO:0005034	GO:0048831	GO:0016020	GO:0009414	GO:0023014	GO:0006355	GO:0042742	GO:0000155	GO:0010086	GO:0006468	GO:0019955	GO:0010029	GO:0000160	GO:0000156	GO:0005524	GO:0035556
CL1098.Contig2_D2	GO:0004721	GO:0005034	GO:0048831	GO:0016020	GO:0009414	GO:0023014	GO:0006355	GO:0042742	GO:0000155	GO:0010086	GO:0006468	GO:0019955	GO:0010029	GO:0000160	GO:0000156	GO:0005524	GO:0035556
CL1098.Contig3_D2	GO:0004721	GO:0005034	GO:0048831	GO:0016020	GO:0009414	GO:0023014	GO:0006355	GO:0042742	GO:0000155	GO:0010086	GO:0006468	GO:0019955	GO:0010029	GO:0000160	GO:0000156	GO:0005524	GO:0035556
CL110.Contig1_D2	GO:0006817	GO:0016021	GO:0005315	GO:0055085													
CL1100.Contig1_D2	GO:0009561	GO:0016070	GO:0004004	GO:0003676	GO:0005739	GO:0005524	GO:0009555										
CL1103.Contig1_D2	GO:0006468	GO:0016021	GO:0016491	GO:0016023	GO:0004713	GO:0005524	GO:0000165										
CL1103.Contig2_D2	GO:0006468	GO:0016021	GO:0016491	GO:0016023	GO:0004713	GO:0005524	GO:0000165										
CL1104.Contig1_D2	GO:0005739	GO:0009507															
CL1104.Contig2_D2	GO:0005739	GO:0009507																												
CL1104.Contig3_D2	GO:0005739	GO:0009507																												
CL1104.Contig4_D2	GO:0005739	GO:0009507																												
CL1105.Contig1_D2	GO:0003725	GO:0006970	GO:0048589	GO:0004647	GO:0045893	GO:0009734	GO:0005634																							
CL1105.Contig2_D2	GO:0003725	GO:0006970	GO:0048589	GO:0004647	GO:0045893	GO:0009734	GO:0005634																							
CL1105.Contig3_D2	GO:0003725	GO:0006970	GO:0048589	GO:0004647	GO:0045893	GO:0009734	GO:0005634																							
CL1105.Contig4_D2	GO:0003725	GO:0006970	GO:0048589	GO:0004647	GO:0045893	GO:0009734	GO:0005634																							
CL1106.Contig1_D2	GO:0071369	GO:0000186	GO:0051020	GO:0009612	GO:0005829	GO:0046777	GO:0009623	GO:0009814	GO:0004709	GO:0019722	GO:0012505	GO:0005634	GO:0005524																	
CL1106.Contig2_D2	GO:0071369	GO:0000186	GO:0051020	GO:0009612	GO:0005829	GO:0009623	GO:0009814	GO:0004709	GO:0019722	GO:0012505	GO:0005634	GO:0005524																		
CL1107.Contig1_D2	GO:0010048	GO:0048638	GO:0050826	GO:0007267	GO:0005515	GO:0009793	GO:0016569	GO:0048573	GO:0009507	GO:0000956	GO:0006342	GO:0009640	GO:0005829	GO:0019915	GO:0010182	GO:0008284	GO:0009933	GO:0006306	GO:0016567	GO:0009845	GO:0003723	GO:0035196	GO:0010267	GO:0045893	GO:0009909	GO:0043687	GO:0000398	GO:0005634	GO:0009616	GO:0010162
CL1107.Contig2_D2	GO:0010048	GO:0048638	GO:0050826	GO:0007267	GO:0005515	GO:0009793	GO:0016569	GO:0048573	GO:0009507	GO:0000956	GO:0006342	GO:0009640	GO:0005829	GO:0019915	GO:0010182	GO:0008284	GO:0009933	GO:0006306	GO:0016567	GO:0009845	GO:0003723	GO:0035196	GO:0010267	GO:0045893	GO:0009909	GO:0043687	GO:0000398	GO:0005634	GO:0009616	GO:0010162
CL1107.Contig3_D2	GO:0010048	GO:0048638	GO:0050826	GO:0007267	GO:0005515	GO:0009793	GO:0016569	GO:0048573	GO:0009507	GO:0000956	GO:0006342	GO:0009640	GO:0005829	GO:0019915	GO:0010182	GO:0008284	GO:0009933	GO:0006306	GO:0016567	GO:0009845	GO:0003723	GO:0035196	GO:0010267	GO:0045893	GO:0009909	GO:0043687	GO:0000398	GO:0005634	GO:0009616	GO:0010162
CL1107.Contig4_D2	GO:0010048	GO:0048638	GO:0050826	GO:0007267	GO:0005515	GO:0009793	GO:0016569	GO:0048573	GO:0009507	GO:0000956	GO:0006342	GO:0009640	GO:0005829	GO:0019915	GO:0010182	GO:0008284	GO:0009933	GO:0006306	GO:0016567	GO:0009845	GO:0003723	GO:0035196	GO:0010267	GO:0045893	GO:0009909	GO:0043687	GO:0000398	GO:0005634	GO:0009616	GO:0010162
CL1108.Contig1_D2	GO:0008270	GO:0003676	GO:0005737																											
CL1108.Contig2_D2	GO:0008270	GO:0003676	GO:0005737																											
CL1109.Contig1_D2	GO:0005634																													
CL1110.Contig1_D2	GO:0005488							
CL1110.Contig2_D2	GO:0016023							
CL1111.Contig1_D2	GO:0005730	GO:0003735	GO:0005886	GO:0042254	GO:0022625	GO:0009507	GO:0008270	GO:0006412
CL1111.Contig2_D2	GO:0005730	GO:0003735	GO:0005886	GO:0042254	GO:0022625	GO:0009507	GO:0008270	GO:0006412
CL1111.Contig3_D2	GO:0005730	GO:0003735	GO:0005886	GO:0042254	GO:0022625	GO:0009507	GO:0008270	GO:0006412
CL1114.Contig1_D2	GO:0016740							
CL1114.Contig2_D2	GO:0016740							
CL1116.Contig10_D2	GO:0007140	GO:0007131	GO:0007143					
CL1116.Contig11_D2	GO:0005622	GO:0007140	GO:0007131	GO:0007143				
CL1116.Contig12_D2	GO:0003713	GO:0007140	GO:0007131	GO:0007143	GO:0006974	GO:0005634		
CL1116.Contig1_D2	GO:0005622	GO:0007140	GO:0007131	GO:0007143				
CL1116.Contig2_D2	GO:0005622	GO:0007140	GO:0007131	GO:0007143				
CL1116.Contig3_D2	GO:0005622	GO:0007140	GO:0007131	GO:0007143				
CL1116.Contig4_D2	GO:0007140	GO:0007131	GO:0007143					
CL1116.Contig5_D2	GO:0005622	GO:0007140	GO:0007131	GO:0007143				
CL1116.Contig6_D2	GO:0003713	GO:0007140	GO:0007131	GO:0007143	GO:0006974	GO:0005634		
CL1116.Contig7_D2	GO:0003713	GO:0007140	GO:0007131	GO:0007143	GO:0006974	GO:0005634			
CL1116.Contig8_D2	GO:0003713	GO:0007140	GO:0007131	GO:0007143	GO:0006974	GO:0005634			
CL1116.Contig9_D2	GO:0003713	GO:0007140	GO:0007131	GO:0007143	GO:0006974	GO:0005634			
CL1117.Contig1_D2	GO:0009507	GO:0016020							
CL1117.Contig2_D2	GO:0009507	GO:0016020							
CL1118.Contig1_D2	GO:0016702								
CL1120.Contig1_D2	GO:0003676	GO:0005634	GO:0008270						
CL1120.Contig2_D2	GO:0003676	GO:0005634	GO:0008270						
CL1120.Contig3_D2	GO:0003676	GO:0005634	GO:0008270						
CL1121.Contig1_D2	GO:0016023								
CL1121.Contig2_D2	GO:0016023								
CL1122.Contig1_D2	GO:0009705	GO:0010312	GO:0008324	GO:0055085	GO:0010299	GO:0006812	GO:0032440	GO:0016021	GO:0055114
CL1122.Contig2_D2	GO:0009705	GO:0010312	GO:0008324	GO:0055085	GO:0010299	GO:0006812	GO:0032440	GO:0016021	GO:0055114
CL1123.Contig1_D2	GO:0005773								
CL1123.Contig2_D2	GO:0005576	GO:0005773	GO:0007155						
CL1124.Contig1_D2	GO:0004356	GO:0005524	GO:0006542						
CL1124.Contig2_D2	GO:0004356	GO:0005524	GO:0006542									
CL1126.Contig1_D2	GO:0010207	GO:0009570										
CL1126.Contig2_D2	GO:0010207	GO:0009570										
CL1128.Contig1_D2	GO:0004805	GO:0005992										
CL1129.Contig1_D2	GO:0006879	GO:0008199	GO:0004322	GO:0009507	GO:0006826	GO:0055114						
CL1129.Contig2_D2	GO:0006979	GO:0006879	GO:0008199	GO:0009737	GO:0004322	GO:0009507	GO:0006826	GO:0055114				
CL113.Contig1_D2	GO:0008152	GO:0016787	GO:0009536									
CL113.Contig2_D2	GO:0008152	GO:0016787	GO:0009536									
CL1130.Contig1_D2	GO:0007264	GO:0006184	GO:0006897	GO:0003924	GO:0005737	GO:0006400	GO:0005525					
CL1130.Contig2_D2	GO:0007264	GO:0006184	GO:0006897	GO:0003924	GO:0005737	GO:0006400	GO:0005525					
CL1131.Contig1_D2	GO:0032259	GO:0030795										
CL1132.Contig1_D2	GO:0015780	GO:0005794	GO:0016023	GO:0055085	GO:0016021							
CL1132.Contig2_D2	GO:0015780	GO:0005794	GO:0016023	GO:0055085	GO:0016021							
CL1133.Contig1_D2	GO:0005739	GO:0016021	GO:0045892	GO:0009507								
CL1133.Contig2_D2	GO:0045892	GO:0009507										
CL1135.Contig1_D2	GO:0005829	GO:0005739	GO:0052833	GO:0006790	GO:0008441	GO:0019243	GO:0052832	GO:0008934	GO:0000023	GO:0019252	GO:0046854	GO:0009570
CL1136.Contig1_D2	GO:0004842	GO:0009507															
CL1136.Contig2_D2	GO:0004842	GO:0009507															
CL1137.Contig1_D2	GO:0007015	GO:0009506	GO:0005886	GO:0048278	GO:0006887	GO:0000145	GO:0005829										
CL1137.Contig2_D2	GO:0007015	GO:0009506	GO:0005886	GO:0048278	GO:0006887	GO:0000145	GO:0005829										
CL1137.Contig3_D2	GO:0007015	GO:0009506	GO:0005886	GO:0048278	GO:0006887	GO:0000145	GO:0005829										
CL1137.Contig4_D2	GO:0007015	GO:0009506	GO:0005886	GO:0048278	GO:0006887	GO:0000145	GO:0005829										
CL1138.Contig1_D2	GO:0055069	GO:0009941	GO:0015633	GO:0009642	GO:0006816	GO:0009636	GO:0004008	GO:0016021	GO:0006878	GO:0046872	GO:0006754	GO:0015434	GO:0005388	GO:0006200	GO:0005886	GO:0016463	GO:0005524
CL1138.Contig2_D2	GO:0055069	GO:0009941	GO:0015633	GO:0009642	GO:0006816	GO:0009636	GO:0004008	GO:0016021	GO:0006878	GO:0046872	GO:0006754	GO:0015434	GO:0005388	GO:0006200	GO:0005886	GO:0016463	GO:0005524
CL114.Contig1_D2	GO:0010072																
CL114.Contig2_D2	GO:0005829	GO:0009867	GO:0010072	GO:0010051	GO:0009733	GO:0042803	GO:0045892	GO:0005634									
CL114.Contig3_D2	GO:0010072	GO:0005515	GO:0009630	GO:0005634													
CL114.Contig4_D2	GO:0010072	GO:0005515	GO:0009630	GO:0005634													
CL1141.Contig1_D2	GO:0003725																
CL1141.Contig2_D2	GO:0003725																
CL1141.Contig3_D2	GO:0003725																
CL1141.Contig4_D2	GO:0003725																
CL1142.Contig1_D2	GO:0000266	GO:0005741								
CL1142.Contig2_D2	GO:0000266	GO:0005741								
CL1142.Contig3_D2	GO:0000266	GO:0005741	GO:0005634							
CL1143.Contig1_D2	GO:0009941	GO:0016117	GO:0004659	GO:0008270						
CL1144.Contig1_D2	GO:0016021	GO:0005794	GO:0005886							
CL1144.Contig2_D2	GO:0016021	GO:0005794	GO:0005886							
CL1144.Contig3_D2	GO:0016021	GO:0005794	GO:0005886							
CL1144.Contig4_D2	GO:0016021	GO:0005794	GO:0005886							
CL1144.Contig5_D2	GO:0016021	GO:0005794	GO:0005886							
CL1144.Contig6_D2	GO:0016021	GO:0005794	GO:0005886							
CL1144.Contig7_D2	GO:0016021	GO:0005794	GO:0005886							
CL1144.Contig8_D2	GO:0016021	GO:0005794	GO:0005886							
CL1146.Contig1_D2	GO:0055085	GO:0005354	GO:0055114	GO:0016021	GO:0015757	GO:0005524	GO:0004386	GO:0032440	GO:0005351	GO:0005886
CL1146.Contig2_D2	GO:0005886	GO:0015757	GO:0005354	GO:0055085	GO:0005351	GO:0032440	GO:0016021	GO:0055114		
CL1147.Contig1_D2	GO:0009941	GO:0006879	GO:0005886	GO:0005381	GO:0034755	GO:0016021				
CL1147.Contig2_D2	GO:0009941	GO:0006879	GO:0005886	GO:0005381	GO:0034755	GO:0016021				
CL1147.Contig3_D2	GO:0009941	GO:0006879	GO:0005886	GO:0005381	GO:0034755	GO:0016021
CL1147.Contig4_D2	GO:0009941	GO:0006879	GO:0005886	GO:0005381	GO:0034755	GO:0016021
CL1149.Contig1_D2	GO:0006360	GO:0005634				
CL115.Contig1_D2	GO:0005634	GO:0016740				
CL115.Contig2_D2	GO:0005634	GO:0016740				
CL115.Contig3_D2	GO:0032259	GO:0005634	GO:0008168			
CL115.Contig4_D2	GO:0032259	GO:0005634	GO:0008168			
CL115.Contig5_D2	GO:0005634	GO:0016740				
CL115.Contig6_D2	GO:0005634					
CL115.Contig7_D2	GO:0032259	GO:0005634	GO:0008168			
CL115.Contig8_D2	GO:0005634					
CL115.Contig9_D2	GO:0032259	GO:0005634	GO:0008168			
CL1150.Contig2_D2	GO:0006950					
CL1150.Contig3_D2	GO:0005634	GO:0006950				
CL1151.Contig1_D2	GO:0008080	GO:0005634	GO:0009507			
CL1151.Contig2_D2	GO:0008080	GO:0005634	GO:0009507			
CL1153.Contig2_D2	GO:0016787	GO:0016740	GO:0008152			
CL1153.Contig3_D2	GO:0016787	GO:0008152	GO:0004715			
CL1154.Contig1_D2	GO:0046872	GO:0032502	GO:0003723	GO:0000398	GO:0051302	GO:0005634
CL1154.Contig2_D2	GO:0046872	GO:0032502	GO:0003723	GO:0000398	GO:0051302	GO:0005634
CL1155.Contig2_D2	GO:0016772					
CL1157.Contig1_D2	GO:0010103	GO:0005524	GO:0000186	GO:0004709	GO:0009793	
CL1157.Contig2_D2	GO:0010103	GO:0005524	GO:0000186	GO:0004709	GO:0009793	
CL1157.Contig3_D2	GO:0010103	GO:0005524	GO:0000186	GO:0004709	GO:0009793	
CL1157.Contig4_D2	GO:0010103	GO:0005524	GO:0000186	GO:0004709	GO:0009793	
CL1158.Contig1_D2	GO:0006468	GO:0005524	GO:0004697	GO:0048825		
CL1159.Contig1_D2	GO:0010200					
CL1160.Contig1_D2	GO:0006468	GO:0004672	GO:0016491	GO:0000166	GO:0016020	GO:0000165
CL1160.Contig2_D2	GO:0009987	GO:0016301	GO:0008152			
CL1161.Contig1_D2	GO:0005737	GO:0009793	GO:0004497	GO:0055114		
CL1161.Contig2_D2	GO:0005737	GO:0009793	GO:0004497	GO:0055114		
CL1161.Contig3_D2	GO:0005737	GO:0009793	GO:0004497	GO:0055114		
CL1161.Contig4_D2	GO:0005737	GO:0009793	GO:0004497	GO:0055114	
CL1161.Contig5_D2	GO:0005737	GO:0009793	GO:0004497	GO:0055114	
CL1161.Contig6_D2	GO:0005737	GO:0009793	GO:0004497	GO:0055114	
CL1163.Contig1_D2	GO:0005488	GO:0044424			
CL1163.Contig2_D2	GO:0005488	GO:0044424			
CL1164.Contig1_D2	GO:0005488				
CL1164.Contig2_D2	GO:0005488	GO:0043231			
CL1164.Contig3_D2	GO:0005488				
CL1164.Contig4_D2	GO:0005488				
CL1164.Contig5_D2	GO:0005488				
CL1164.Contig6_D2	GO:0005488				
CL1164.Contig7_D2	GO:0005488	GO:0043231			
CL1164.Contig8_D2	GO:0005488				
CL1166.Contig1_D2	GO:0016020	GO:0009055	GO:0005739	GO:0005634	GO:0008137
CL1166.Contig2_D2	GO:0016020	GO:0009055	GO:0005739	GO:0005634	GO:0008137
CL1166.Contig3_D2	GO:0016020	GO:0009055	GO:0008137	GO:0043231	
CL1166.Contig6_D2	GO:0016020	GO:0009055	GO:0008137	GO:0043231																	
CL1167.Contig1_D2	GO:0046872	GO:0009505	GO:0003993																		
CL1167.Contig2_D2	GO:0009505	GO:0046872	GO:0003993	GO:0016036																	
CL1167.Contig3_D2	GO:0009505	GO:0046872	GO:0003993	GO:0016036																	
CL1167.Contig4_D2	GO:0009505	GO:0046872	GO:0003993	GO:0016036																	
CL1169.Contig1_D2	GO:0016772																				
CL1170.Contig1_D2	GO:0015297	GO:0016301	GO:0009611	GO:0009620	GO:0009414	GO:0015969	GO:0009753	GO:0016310	GO:0009507	GO:0006855	GO:0046872	GO:0042538	GO:0008728	GO:0048765	GO:0009695	GO:0009738	GO:0015238	GO:0008081	GO:0005886	GO:0009723	GO:0009733
CL1170.Contig2_D2	GO:0015297	GO:0016301	GO:0009611	GO:0009620	GO:0009414	GO:0015969	GO:0009753	GO:0016310	GO:0009507	GO:0006855	GO:0046872	GO:0042538	GO:0008728	GO:0048765	GO:0009695	GO:0009738	GO:0015238	GO:0008081	GO:0005886	GO:0009723	GO:0009733
CL1171.Contig1_D2	GO:0009507																				
CL1171.Contig2_D2	GO:0009507																				
CL1171.Contig3_D2	GO:0009507																				
CL1171.Contig4_D2	GO:0009507																				
CL1172.Contig10_D2	GO:0006511	GO:0016874																			
CL1172.Contig11_D2	GO:0006511	GO:0016874																			
CL1172.Contig1_D2	GO:0006511	GO:0016874																			
CL1172.Contig2_D2	GO:0006511	GO:0004842	GO:0005634	GO:0019005																	
CL1172.Contig3_D2	GO:0006511	GO:0004842	GO:0005634	GO:0019005			
CL1172.Contig4_D2	GO:0006511	GO:0004842	GO:0005634	GO:0019005			
CL1172.Contig5_D2	GO:0006511	GO:0004842	GO:0005634	GO:0019005			
CL1172.Contig6_D2	GO:0006511	GO:0004842	GO:0005634	GO:0019005			
CL1172.Contig7_D2	GO:0006511	GO:0016874					
CL1172.Contig8_D2	GO:0006511	GO:0016874					
CL1172.Contig9_D2	GO:0006511	GO:0004842	GO:0005634	GO:0019005			
CL1174.Contig1_D2	GO:0005634	GO:0005739					
CL1174.Contig2_D2	GO:0005634						
CL1174.Contig3_D2	GO:0005634	GO:0005739					
CL1174.Contig4_D2	GO:0005634	GO:0005739					
CL1175.Contig1_D2	GO:0055114	GO:0006355	GO:0003677	GO:0046983	GO:0003700	GO:0032440	GO:0005634
CL1175.Contig2_D2	GO:0030001	GO:0046872	GO:0005634				
CL1175.Contig3_D2	GO:0055114	GO:0006355	GO:0003677	GO:0046983	GO:0003700	GO:0032440	GO:0005634
CL1176.Contig1_D2	GO:0016757						
CL1176.Contig2_D2	GO:0016757						
CL1177.Contig1_D2	GO:0004715	GO:0007178	GO:0010227	GO:0009793	GO:0004675	GO:0032440	GO:0016021	GO:0010152	GO:0007030	GO:0006468	GO:0009556	GO:0043234	GO:0009742	GO:0004714	GO:0055114	GO:0005886	GO:0005524	
CL1177.Contig2_D2	GO:0004715	GO:0007178	GO:0010227	GO:0009793	GO:0004675	GO:0032440	GO:0016021	GO:0010152	GO:0007030	GO:0006468	GO:0009556	GO:0043234	GO:0009742	GO:0004714	GO:0055114	GO:0005886	GO:0005524	
CL1179.Contig1_D2	GO:0005829	GO:0003723	GO:0000166															
CL1179.Contig2_D2	GO:0005829	GO:0003723	GO:0000166															
CL118.Contig1_D2	GO:0005634	GO:0008270																
CL1180.Contig1_D2	GO:0000166	GO:0019829	GO:0033178	GO:0015078	GO:0009507	GO:0015986	GO:0009579	GO:0044769										
CL1180.Contig2_D2	GO:0006351	GO:0046961	GO:0003899	GO:0046933	GO:0015991	GO:0042777	GO:0045261	GO:0003677	GO:0009535	GO:0005886	GO:0005524	GO:0005739						
CL1180.Contig3_D2	GO:0006351	GO:0046961	GO:0003899	GO:0046933	GO:0015991	GO:0042777	GO:0045261	GO:0003677	GO:0009535	GO:0005886	GO:0005524	GO:0005739						
CL1182.Contig1_D2	GO:0051721	GO:0006098	GO:0019760	GO:0004407	GO:0019252	GO:0019288	GO:0042903	GO:0043621	GO:0016575	GO:0000023	GO:0009507	GO:0016556	GO:0005829	GO:0043014	GO:0090042	GO:0048487	GO:0005634	GO:0010027
CL1182.Contig2_D2	GO:0051721	GO:0006098	GO:0019760	GO:0004407	GO:0019252	GO:0019288	GO:0042903	GO:0043621	GO:0016575	GO:0000023	GO:0009507	GO:0016556	GO:0005829	GO:0043014	GO:0090042	GO:0048487	GO:0005634	GO:0010027
CL1182.Contig3_D2	GO:0051721	GO:0006098	GO:0019760	GO:0004407	GO:0019252	GO:0019288	GO:0042903	GO:0043621	GO:0016575	GO:0000023	GO:0009507	GO:0016556	GO:0005829	GO:0043014	GO:0090042	GO:0048487	GO:0005634	GO:0010027
CL1184.Contig1_D2	GO:0009910	GO:0048510	GO:0048497	GO:0006397														
CL1184.Contig2_D2	GO:0009987	GO:2000026	GO:0009908	GO:0051093	GO:0048513													
CL1184.Contig3_D2	GO:0009987	GO:2000026	GO:0009908	GO:0051093	GO:0048513													
CL1184.Contig4_D2	GO:0009910	GO:0048510	GO:0048497	GO:0006397														
CL1184.Contig5_D2	GO:0009987	GO:2000026	GO:0009908	GO:0051093	GO:0048513													
CL1184.Contig6_D2	GO:0009910	GO:0048510	GO:0048497	GO:0006397												
CL1184.Contig7_D2	GO:0009987	GO:2000026	GO:0009908	GO:0051093	GO:0048513											
CL1184.Contig8_D2	GO:0009910	GO:0048510	GO:0048497	GO:0006397												
CL1185.Contig1_D2	GO:0004672	GO:0000166														
CL1185.Contig2_D2	GO:0004674	GO:0000166														
CL1185.Contig3_D2	GO:0004674	GO:0000166														
CL1186.Contig1_D2	GO:0009506	GO:0005886	GO:0005774	GO:0006886	GO:0005483	GO:0009507										
CL1186.Contig2_D2	GO:0009506	GO:0005886	GO:0005774	GO:0006886	GO:0005483	GO:0009507										
CL1187.Contig1_D2	GO:0006952	GO:0043531	GO:0016787													
CL119.Contig1_D2	GO:0000278	GO:0048589	GO:0005515	GO:0007155	GO:0009825	GO:0045010	GO:0031209	GO:0048449	GO:0003002	GO:0010090	GO:0048765	GO:0045595	GO:0010014	GO:0045893	GO:0005886	GO:0071555
CL119.Contig2_D2	GO:0000278	GO:0048589	GO:0005515	GO:0007155	GO:0009825	GO:0045010	GO:0031209	GO:0048449	GO:0003002	GO:0010090	GO:0048765	GO:0045595	GO:0010014	GO:0045893	GO:0005886	GO:0071555
CL1190.Contig1_D2	GO:0005886															
CL1190.Contig2_D2	GO:0005886															
CL1190.Contig3_D2	GO:0005886	GO:0043231														
CL1190.Contig4_D2	GO:0005886	GO:0043231														
CL1190.Contig5_D2	GO:0005634	GO:0005886														
CL1191.Contig1_D2	GO:0003899	GO:0071482	GO:0006355	GO:0003677	GO:0001053	GO:0019685	GO:0003700	GO:0006352	GO:0009507										
CL1191.Contig2_D2	GO:0003899	GO:0071482	GO:0006355	GO:0003677	GO:0001053	GO:0019685	GO:0003700	GO:0006352	GO:0009507										
CL1191.Contig3_D2	GO:0003899	GO:0071482	GO:0006355	GO:0003677	GO:0001053	GO:0019685	GO:0003700	GO:0006352	GO:0009507										
CL1191.Contig4_D2	GO:0003899	GO:0071482	GO:0006355	GO:0003677	GO:0001053	GO:0019685	GO:0003700	GO:0006352	GO:0009507										
CL1191.Contig5_D2	GO:0003899	GO:0071482	GO:0006355	GO:0003677	GO:0001053	GO:0019685	GO:0003700	GO:0006352	GO:0009507										
CL1192.Contig2_D2	GO:0009526	GO:0009753	GO:0006970	GO:0009694	GO:0010020	GO:0016020	GO:0005216												
CL1192.Contig3_D2	GO:0009526	GO:0006970	GO:0055085	GO:0009657	GO:0009507	GO:0016020	GO:0005216												
CL1194.Contig1_D2	GO:0050896	GO:0071704	GO:0044238	GO:0044237															
CL1194.Contig2_D2	GO:0003712	GO:0006355																	
CL1194.Contig3_D2	GO:0050896	GO:0071704	GO:0044238	GO:0044237															
CL1195.Contig1_D2	GO:0055085	GO:0055114	GO:0016021	GO:0042626	GO:0006200	GO:0005524	GO:0032440	GO:0005886											
CL1195.Contig2_D2	GO:0055085	GO:0055114	GO:0016021	GO:0042626	GO:0006200	GO:0005524	GO:0032440												
CL1197.Contig1_D2	GO:0009987	GO:0005488	GO:0043231	GO:0044444															
CL1197.Contig2_D2	GO:0033036	GO:0000266	GO:0071704	GO:0009941	GO:0016020	GO:0035091	GO:0044237	GO:0005777	GO:0005829	GO:0044375	GO:0016559	GO:0042802	GO:0009628	GO:0044238	GO:0050789	GO:0044767	GO:0003924	GO:0048316	GO:0005739
CL12.Contig1_D2	GO:0005887	GO:0051119	GO:0008643	GO:0005783															
CL1201.Contig1_D2	GO:0003677	GO:0006302	GO:0008022	GO:0005634	GO:0006310														
CL1201.Contig2_D2	GO:0003677	GO:0006302	GO:0005634	GO:0006310																		
CL1203.Contig1_D2	GO:0016491																					
CL1203.Contig2_D2	GO:0005507	GO:0005739	GO:0055114	GO:0004491	GO:0006979																	
CL1207.Contig1_D2	GO:0000278	GO:0000226	GO:0010279	GO:0043988	GO:0010252	GO:0000911	GO:0051567	GO:0016579	GO:0006342	GO:0010388	GO:0009640	GO:0005737	GO:0005819	GO:0000775	GO:0016567	GO:0035175	GO:0044022	GO:0045893	GO:0005634	GO:0005524	GO:0009733	GO:0043987
CL1207.Contig2_D2	GO:0000278	GO:0000226	GO:0010279	GO:0043988	GO:0010252	GO:0000911	GO:0051567	GO:0016579	GO:0006342	GO:0010388	GO:0009640	GO:0005737	GO:0005819	GO:0000775	GO:0016567	GO:0035175	GO:0044022	GO:0045893	GO:0005634	GO:0005524	GO:0009733	GO:0043987
CL1207.Contig3_D2	GO:0000278	GO:0000226	GO:0010279	GO:0043988	GO:0010252	GO:0000911	GO:0051567	GO:0016579	GO:0006342	GO:0010388	GO:0009640	GO:0005737	GO:0005819	GO:0000775	GO:0016567	GO:0035175	GO:0044022	GO:0045893	GO:0005634	GO:0005524	GO:0009733	GO:0043987
CL1207.Contig4_D2	GO:0000278	GO:0000226	GO:0010279	GO:0043988	GO:0010252	GO:0000911	GO:0051567	GO:0016579	GO:0006342	GO:0010388	GO:0009640	GO:0005737	GO:0005819	GO:0000775	GO:0016567	GO:0035175	GO:0044022	GO:0045893	GO:0005634	GO:0005524	GO:0009733	GO:0043987
CL1211.Contig1_D2	GO:0004088	GO:0006543	GO:0009570	GO:0016036	GO:0070409																	
CL1211.Contig2_D2	GO:0004088	GO:0006543	GO:0009570	GO:0016036	GO:0070409																	
CL1212.Contig1_D2	GO:0004595	GO:0016020	GO:0040007	GO:0080020	GO:0009651	GO:0004140	GO:0005829	GO:0019915	GO:0016192	GO:0006629	GO:0019344	GO:0005634	GO:0005524									
CL1212.Contig2_D2	GO:0004595	GO:0016020	GO:0040007	GO:0080020	GO:0009651	GO:0004140	GO:0005829	GO:0019915	GO:0016192	GO:0006629	GO:0019344	GO:0005634	GO:0005524									
CL1213.Contig1_D2	GO:0015937	GO:0005739	GO:0006104	GO:0008893	GO:0009688	GO:0010945	GO:0006914															
CL1213.Contig2_D2	GO:0015937	GO:0005739	GO:0006104	GO:0008893	GO:0009688	GO:0010945	GO:0006914															
CL1213.Contig3_D2	GO:0015937	GO:0005739	GO:0006104	GO:0008893	GO:0009688	GO:0010945	GO:0006914															
CL1213.Contig4_D2	GO:0015937	GO:0005739	GO:0006104	GO:0008893	GO:0009688	GO:0010945	GO:0006914															
CL1213.Contig5_D2	GO:0015937	GO:0005739	GO:0006104	GO:0008893	GO:0009688	GO:0010945	GO:0006914															
CL1213.Contig6_D2	GO:0015937	GO:0005739	GO:0006104	GO:0008893	GO:0009688	GO:0010945	GO:0006914
CL1215.Contig1_D2	GO:0005634	GO:0009505					
CL1215.Contig2_D2	GO:0005634	GO:0009505					
CL1216.Contig1_D2	GO:0016558	GO:0006635	GO:0005634				
CL1216.Contig2_D2	GO:0016558	GO:0006635	GO:0005634				
CL1216.Contig3_D2	GO:0016558	GO:0006635	GO:0005634				
CL1216.Contig4_D2	GO:0016558	GO:0006635	GO:0005634				
CL1216.Contig5_D2	GO:0016558	GO:0006635	GO:0005634				
CL1216.Contig6_D2	GO:0016558	GO:0006635	GO:0005634				
CL1216.Contig7_D2	GO:0016558	GO:0006635	GO:0005634				
CL1218.Contig1_D2	GO:0006281	GO:0006355	GO:0080008	GO:0003677	GO:0005737		
CL1218.Contig2_D2	GO:0044260	GO:0090304	GO:0044424				
CL1219.Contig1_D2	GO:0010150	GO:0010264	GO:0034599	GO:0009507	GO:0072593	GO:0010228	
CL1219.Contig2_D2	GO:0010150	GO:0010264	GO:0034599	GO:0009507	GO:0072593	GO:0010228	
CL1219.Contig3_D2	GO:0010150	GO:0010264	GO:0034599	GO:0009507	GO:0072593	GO:0010228	
CL1219.Contig4_D2	GO:0010150	GO:0034599	GO:0009507	GO:0072593	GO:0010228		
CL1219.Contig5_D2	GO:0010150	GO:0034599	GO:0009507	GO:0072593	GO:0010228	
CL1219.Contig6_D2	GO:0010150	GO:0010264	GO:0034599	GO:0009507	GO:0072593	GO:0010228
CL1219.Contig7_D2	GO:0010150	GO:0010264	GO:0034599	GO:0009507	GO:0072593	GO:0010228
CL1219.Contig8_D2	GO:0010150	GO:0010264	GO:0034599	GO:0009507	GO:0072593	GO:0010228
CL122.Contig1_D2	GO:0008270					
CL122.Contig2_D2	GO:0046872	GO:0043229				
CL122.Contig3_D2	GO:0046872					
CL1220.Contig10_D2	GO:0005634					
CL1220.Contig1_D2	GO:0005634					
CL1220.Contig2_D2	GO:0005634					
CL1220.Contig3_D2	GO:0005634					
CL1220.Contig4_D2	GO:0005634					
CL1220.Contig5_D2	GO:0005634					
CL1220.Contig6_D2	GO:0005634					
CL1220.Contig7_D2	GO:0005634					
CL1220.Contig8_D2	GO:0005634					
CL1220.Contig9_D2	GO:0005634								
CL1221.Contig1_D2	GO:0005975	GO:0051287	GO:0047952	GO:0003676	GO:0004367	GO:0046168	GO:0005829	GO:0009331	GO:0055114
CL1221.Contig2_D2	GO:0005975	GO:0051287	GO:0047952	GO:0004367	GO:0046168	GO:0005829	GO:0009331	GO:0055114	
CL1221.Contig3_D2	GO:0005975	GO:0051287	GO:0047952	GO:0004367	GO:0046168	GO:0005829	GO:0009331	GO:0055114	
CL1221.Contig4_D2	GO:0005975	GO:0051287	GO:0047952	GO:0004367	GO:0046168	GO:0005829	GO:0009331	GO:0055114	
CL1225.Contig1_D2	GO:0050794	GO:0006351							
CL1225.Contig2_D2	GO:0050794	GO:0006351							
CL1227.Contig1_D2	GO:0044260								
CL1227.Contig2_D2	GO:0044260								
CL1229.Contig1_D2	GO:0006301	GO:0005739	GO:0005774	GO:0009060	GO:0006096	GO:0009507	GO:0046686	GO:0005886	
CL1229.Contig2_D2	GO:0006301	GO:0005739	GO:0005774	GO:0009060	GO:0006096	GO:0009507	GO:0046686	GO:0005886	
CL1229.Contig3_D2	GO:0006301	GO:0005739	GO:0005774	GO:0009060	GO:0006096	GO:0009507	GO:0046686	GO:0005886	
CL1229.Contig4_D2	GO:0006301	GO:0005739	GO:0005774	GO:0009060	GO:0006096	GO:0009507	GO:0046686	GO:0005886	
CL1229.Contig5_D2	GO:0006301	GO:0005739	GO:0005774	GO:0009060	GO:0006096	GO:0009507	GO:0046686	GO:0005886	
CL1229.Contig6_D2	GO:0006301	GO:0005739	GO:0005774	GO:0009060	GO:0006096	GO:0009507	GO:0046686	GO:0005886	
CL1229.Contig7_D2	GO:0006301	GO:0005739	GO:0005774	GO:0009060	GO:0006096	GO:0009507	GO:0046686	GO:0005886	
CL123.Contig1_D2	GO:0009526	GO:0006952	GO:0009628	GO:0044434																	
CL123.Contig2_D2	GO:0042742	GO:0004364	GO:0009941	GO:0009409	GO:0005886	GO:0010319	GO:0009570	GO:0009579	GO:0005634	GO:0009651	GO:0043295	GO:0080167									
CL1231.Contig3_D2	GO:0008442	GO:0005739	GO:0006098	GO:0030267	GO:0006573	GO:0000166	GO:0009570	GO:0004616	GO:0050662												
CL1233.Contig1_D2	GO:0007000	GO:0055028	GO:0006275	GO:0007131	GO:0046785	GO:0000911	GO:0051567	GO:0045010	GO:0010389	GO:0008283	GO:0009624	GO:0009524	GO:0051225	GO:0006342	GO:0052096	GO:0008017	GO:0007067	GO:0042023	GO:0016572	GO:0007129	GO:0009574
CL1234.Contig1_D2	GO:0006623	GO:0006944	GO:0048193	GO:0005484	GO:0030140	GO:0016020	GO:0005802														
CL1234.Contig2_D2	GO:0006623	GO:0006944	GO:0048193	GO:0005484	GO:0030140	GO:0016020	GO:0005802														
CL1234.Contig3_D2	GO:0006623	GO:0006944	GO:0048193	GO:0005484	GO:0030140	GO:0016020	GO:0005802														
CL1235.Contig2_D2	GO:0010200																				
CL1237.Contig1_D2	GO:0016757	GO:0005794																			
CL1239.Contig1_D2	GO:0009908	GO:0009816	GO:0052544	GO:0009753	GO:0050832	GO:0009700	GO:0009570	GO:0019761	GO:0002213	GO:0046686	GO:0009408	GO:0010193	GO:0006750	GO:0005524	GO:0004357						
CL1239.Contig2_D2	GO:0009908	GO:0009816	GO:0052544	GO:0009753	GO:0050832	GO:0009700	GO:0009570	GO:0019761	GO:0002213	GO:0046686	GO:0009408	GO:0010193	GO:0006750	GO:0005524	GO:0004357						
CL1239.Contig3_D2	GO:0009908	GO:0009816	GO:0052544	GO:0009753	GO:0050832	GO:0009700	GO:0009570	GO:0019761	GO:0002213	GO:0046686	GO:0009408	GO:0010193	GO:0006750	GO:0005524	GO:0004357						
CL124.Contig1_D2	GO:0000166																				
CL1240.Contig1_D2	GO:0009941	GO:0016787	GO:0016556																		
CL1240.Contig2_D2	GO:0009941	GO:0016556	GO:0003824																		
CL1240.Contig3_D2	GO:0009941	GO:0016556	GO:0003824																		
CL1242.Contig1_D2	GO:0005515	GO:0009793	GO:0016579	GO:0003958	GO:0016571	GO:0000724	GO:0010388	GO:0009640	GO:0005737	GO:0016567	GO:0005506	GO:0010212	GO:0055114	GO:0045893	GO:0043687	GO:0005634	GO:0010181	
CL1242.Contig2_D2	GO:0005515	GO:0009793	GO:0016579	GO:0003958	GO:0016571	GO:0000724	GO:0010388	GO:0009640	GO:0005737	GO:0016567	GO:0005506	GO:0010212	GO:0055114	GO:0045893	GO:0043687	GO:0005634	GO:0010181	
CL1243.Contig1_D2	GO:0048437																	
CL1244.Contig2_D2	GO:0005737	GO:0005634	GO:0008270															
CL1244.Contig3_D2	GO:0005737	GO:0005634	GO:0008270															
CL1246.Contig1_D2	GO:0009416	GO:0009725	GO:0009507	GO:0005886														
CL1246.Contig2_D2	GO:0009416	GO:0009725	GO:0009507	GO:0005886														
CL1247.Contig1_D2	GO:0005739	GO:0009507																
CL1247.Contig2_D2	GO:0005739	GO:0009507																
CL1248.Contig1_D2	GO:0006355	GO:0005667	GO:0003677	GO:0032876	GO:0005515	GO:0003700												
CL1248.Contig2_D2	GO:0006355	GO:0005667	GO:0003677	GO:0032876	GO:0005515	GO:0003700												
CL125.Contig1_D2	GO:0008152	GO:0048046	GO:0047513															
CL125.Contig2_D2	GO:0008152	GO:0048046	GO:0047513															
CL125.Contig3_D2	GO:0008152	GO:0047513																
CL1250.Contig1_D2	GO:0000278	GO:0007155	GO:0045010	GO:0006265	GO:0048449	GO:0003002	GO:0010090	GO:0006396	GO:0009330	GO:0005694	GO:0042023	GO:0042802	GO:0045893	GO:0009741	GO:0043687	GO:0005634	GO:0005524	GO:0003918
CL1250.Contig2_D2	GO:0000278	GO:0007155	GO:0045010	GO:0006265	GO:0048449	GO:0003002	GO:0010090	GO:0006396	GO:0009330	GO:0005694	GO:0042023	GO:0042802	GO:0045893	GO:0009741	GO:0043687	GO:0005634	GO:0005524	GO:0003918
CL1250.Contig3_D2	GO:0000278	GO:0007155	GO:0045010	GO:0006265	GO:0048449	GO:0003002	GO:0010090	GO:0006396	GO:0009330	GO:0005694	GO:0042023	GO:0042802	GO:0045893	GO:0009741	GO:0043687	GO:0005634	GO:0005524	GO:0003918
CL1250.Contig4_D2	GO:0000278	GO:0007155	GO:0045010	GO:0006265	GO:0048449	GO:0003002	GO:0010090	GO:0006396	GO:0009330	GO:0005694	GO:0042023	GO:0042802	GO:0045893	GO:0009741	GO:0043687	GO:0005634	GO:0005524	GO:0003918
CL1250.Contig5_D2	GO:0000278	GO:0007155	GO:0045010	GO:0006265	GO:0048449	GO:0003002	GO:0010090	GO:0006396	GO:0009330	GO:0005694	GO:0042023	GO:0042802	GO:0045893	GO:0009741	GO:0043687	GO:0005634	GO:0005524	GO:0003918
CL1250.Contig6_D2	GO:0000278	GO:0007155	GO:0045010	GO:0006265	GO:0048449	GO:0003002	GO:0010090	GO:0006396	GO:0009330	GO:0005694	GO:0042023	GO:0042802	GO:0045893	GO:0009741	GO:0043687	GO:0005634	GO:0005524	GO:0003918
CL1250.Contig7_D2	GO:0000278	GO:0007155	GO:0045010	GO:0006265	GO:0048449	GO:0003002	GO:0010090	GO:0006396	GO:0009330	GO:0005694	GO:0042023	GO:0042802	GO:0045893	GO:0009741	GO:0043687	GO:0005634	GO:0005524	GO:0003918
CL1251.Contig10_D2	GO:0009630	GO:0009908	GO:0009615	GO:0000394	GO:0080090	GO:0006366	GO:0004693	GO:0031323	GO:0008284	GO:0010090	GO:0006486	GO:0051726	GO:0048366	GO:0005634	GO:0060255	GO:0050792		
CL1251.Contig11_D2	GO:0009630	GO:0009908	GO:0009615	GO:0000394	GO:0080090	GO:0006366	GO:0004693	GO:0031323	GO:0008284	GO:0010090	GO:0006486	GO:0051726	GO:0048366	GO:0005634	GO:0060255	GO:0050792		
CL1251.Contig12_D2	GO:0009630	GO:0009908	GO:0009615	GO:0000394	GO:0006366	GO:0004693	GO:0008284	GO:0010090	GO:0006486	GO:0051726	GO:0048366	GO:0005634	GO:0050792					
CL1251.Contig13_D2	GO:0009630	GO:0009908	GO:0009615	GO:0000394	GO:0006366	GO:0004693	GO:0008284	GO:0010090	GO:0006486	GO:0051726	GO:0048366	GO:0005634	GO:0050792					
CL1251.Contig14_D2	GO:0009630	GO:0009908	GO:0009615	GO:0000394	GO:0080090	GO:0006366	GO:0004693	GO:0031323	GO:0008284	GO:0010090	GO:0006486	GO:0051726	GO:0048366	GO:0005634	GO:0060255	GO:0050792		
CL1251.Contig15_D2	GO:0009630	GO:0009908	GO:0009615	GO:0000394	GO:0080090	GO:0006366	GO:0004693	GO:0031323	GO:0008284	GO:0010090	GO:0006486	GO:0051726	GO:0048366	GO:0005634	GO:0060255	GO:0050792		
CL1251.Contig16_D2	GO:0009630	GO:0009908	GO:0009615	GO:0000394	GO:0080090	GO:0006366	GO:0004693	GO:0031323	GO:0008284	GO:0010090	GO:0006486	GO:0051726	GO:0048366	GO:0005634	GO:0060255	GO:0050792		
CL1251.Contig17_D2	GO:0009630	GO:0009908	GO:0009615	GO:0000394	GO:0080090	GO:0006366	GO:0004693	GO:0031323	GO:0008284	GO:0010090	GO:0006486	GO:0051726	GO:0048366	GO:0005634	GO:0060255	GO:0050792		
CL1251.Contig18_D2	GO:0009630	GO:0009908	GO:0009615	GO:0000394	GO:0006366	GO:0004693	GO:0008284	GO:0010090	GO:0006486	GO:0051726	GO:0048366	GO:0005634	GO:0050792					
CL1251.Contig19_D2	GO:0009630	GO:0009908	GO:0009615	GO:0000394	GO:0080090	GO:0006366	GO:0004693	GO:0031323	GO:0008284	GO:0010090	GO:0006486	GO:0051726	GO:0048366	GO:0005634	GO:0060255	GO:0050792		
CL1251.Contig1_D2	GO:0009630	GO:0009908	GO:0009615	GO:0000394	GO:0006366	GO:0004693	GO:0008284	GO:0010090	GO:0006486	GO:0051726	GO:0048366	GO:0005634	GO:0050792					
CL1251.Contig2_D2	GO:0009630	GO:0009908	GO:0009615	GO:0000394	GO:0080090	GO:0006366	GO:0004693	GO:0031323	GO:0008284	GO:0010090	GO:0006486	GO:0051726	GO:0048366	GO:0005634	GO:0060255	GO:0050792
CL1251.Contig3_D2	GO:0009630	GO:0009908	GO:0009615	GO:0000394	GO:0006366	GO:0004693	GO:0008284	GO:0010090	GO:0006486	GO:0051726	GO:0048366	GO:0005634	GO:0050792			
CL1251.Contig4_D2	GO:0009630	GO:0009908	GO:0009615	GO:0000394	GO:0080090	GO:0006366	GO:0004693	GO:0031323	GO:0008284	GO:0010090	GO:0006486	GO:0051726	GO:0048366	GO:0005634	GO:0060255	GO:0050792
CL1251.Contig5_D2	GO:0009630	GO:0009908	GO:0009615	GO:0000394	GO:0080090	GO:0006366	GO:0004693	GO:0031323	GO:0008284	GO:0010090	GO:0006486	GO:0051726	GO:0048366	GO:0005634	GO:0060255	GO:0050792
CL1251.Contig6_D2	GO:0009630	GO:0009908	GO:0009615	GO:0000394	GO:0080090	GO:0006366	GO:0004693	GO:0031323	GO:0008284	GO:0010090	GO:0006486	GO:0051726	GO:0048366	GO:0005634	GO:0060255	GO:0050792
CL1251.Contig7_D2	GO:0009630	GO:0009908	GO:0009615	GO:0000394	GO:0080090	GO:0006366	GO:0004693	GO:0031323	GO:0008284	GO:0010090	GO:0006486	GO:0051726	GO:0048366	GO:0005634	GO:0060255	GO:0050792
CL1251.Contig8_D2	GO:0009630	GO:0009908	GO:0009615	GO:0000394	GO:0080090	GO:0006366	GO:0004693	GO:0031323	GO:0008284	GO:0010090	GO:0006486	GO:0051726	GO:0048366	GO:0005634	GO:0060255	GO:0050792
CL1251.Contig9_D2	GO:0009630	GO:0009908	GO:0009615	GO:0000394	GO:0080090	GO:0006366	GO:0004693	GO:0031323	GO:0008284	GO:0010090	GO:0006486	GO:0051726	GO:0048366	GO:0005634	GO:0060255	GO:0050792
CL1252.Contig1_D2	GO:0005886															
CL1252.Contig3_D2	GO:0005886															
CL1255.Contig1_D2	GO:0045330	GO:0005618	GO:0005777	GO:0010264	GO:0030599	GO:0042545	GO:0004857	GO:0004722	GO:0043086	GO:0045490	GO:0009507					
CL1255.Contig2_D2	GO:0045330	GO:0005618	GO:0005777	GO:0010264	GO:0030599	GO:0042545	GO:0004857	GO:0004722	GO:0043086	GO:0045490	GO:0009507					
CL1256.Contig1_D2	GO:0009789	GO:0009845	GO:0005509	GO:0005739	GO:0016042	GO:0046470	GO:0009941	GO:0030136	GO:0010119	GO:0005546	GO:0004630	GO:0070290	GO:0046686	GO:0005634	GO:0005886	
CL1256.Contig2_D2	GO:0009789	GO:0009845	GO:0005509	GO:0005739	GO:0016042	GO:0046470	GO:0009941	GO:0030136	GO:0010119	GO:0005546	GO:0004630	GO:0070290	GO:0046686	GO:0005634	GO:0005886	
CL1259.Contig1_D2	GO:0016020	GO:0008430	GO:0005739													
CL126.Contig1_D2	GO:0004601															
CL126.Contig2_D2	GO:0016491									
CL126.Contig3_D2	GO:0004601									
CL126.Contig4_D2	GO:0016491									
CL1262.Contig3_D2	GO:0008080									
CL1262.Contig4_D2	GO:0008080									
CL1265.Contig1_D2	GO:0004553	GO:0009744	GO:0006979	GO:0009409	GO:0009506	GO:0047268	GO:0009750	GO:0008152	GO:0009507	GO:0080167
CL1265.Contig2_D2	GO:0004553	GO:0009744	GO:0006979	GO:0009409	GO:0009506	GO:0047268	GO:0009750	GO:0008152	GO:0009507	GO:0080167
CL1265.Contig3_D2	GO:0004553	GO:0009744	GO:0006979	GO:0009409	GO:0009506	GO:0047268	GO:0009750	GO:0008152	GO:0009507	GO:0080167
CL1265.Contig4_D2	GO:0004553	GO:0009744	GO:0006979	GO:0009409	GO:0009506	GO:0047268	GO:0009750	GO:0008152	GO:0009507	GO:0080167
CL1266.Contig1_D2	GO:0004721	GO:0006952	GO:0043531							
CL1268.Contig1_D2	GO:0010440	GO:0051726	GO:0004693	GO:0005515						
CL1268.Contig2_D2	GO:0010440	GO:0000079	GO:0051301	GO:0019901	GO:0005634					
CL1268.Contig3_D2	GO:0010440	GO:0000079	GO:0051301	GO:0019901	GO:0005634					
CL1268.Contig4_D2	GO:0010440	GO:0000079	GO:0051301	GO:0019901	GO:0005634					
CL1268.Contig5_D2	GO:0010440	GO:0000079	GO:0051301	GO:0019901	GO:0005634					
CL1268.Contig7_D2	GO:0010440	GO:0000079	GO:0051301	GO:0019901	GO:0005634					
CL1268.Contig8_D2	GO:0010440	GO:0000079	GO:0051301	GO:0004693	GO:0019901	GO:0005634		
CL1268.Contig9_D2	GO:0010440	GO:0000079	GO:0051301	GO:0019901	GO:0005634			
CL1270.Contig1_D2	GO:0005802	GO:0005794	GO:0005768	GO:0005739	GO:0016757			
CL1270.Contig2_D2	GO:0005802	GO:0005794	GO:0005768	GO:0005739	GO:0016757			
CL1270.Contig4_D2	GO:0005802	GO:0005794	GO:0005768	GO:0005739	GO:0016757			
CL1270.Contig5_D2	GO:0005802	GO:0005794	GO:0005768	GO:0005739	GO:0016757			
CL1270.Contig6_D2	GO:0005802	GO:0005794	GO:0005768	GO:0005739	GO:0016757			
CL1270.Contig7_D2	GO:0005802	GO:0005794	GO:0005768	GO:0005739	GO:0016757			
CL1270.Contig8_D2	GO:0005802	GO:0005794	GO:0005768	GO:0005739	GO:0016757			
CL1271.Contig1_D2	GO:0009750	GO:0016597	GO:0008152	GO:0005634	GO:0009744			
CL1271.Contig2_D2	GO:0009750	GO:0016597	GO:0008152	GO:0005634	GO:0009744			
CL1272.Contig1_D2	GO:0003746	GO:0008270	GO:0004781	GO:0006414	GO:0006184	GO:0003924	GO:0005737	GO:0005525
CL1272.Contig2_D2	GO:0016779	GO:0003746	GO:0008270	GO:0006414	GO:0006184	GO:0003924	GO:0005737	GO:0005525
CL1272.Contig3_D2	GO:0003746	GO:0008270	GO:0004781	GO:0006414	GO:0006184	GO:0003924	GO:0005737	GO:0005525
CL1272.Contig4_D2	GO:0016779	GO:0003746	GO:0006184	GO:0003924	GO:0005737	GO:0005525		
CL1272.Contig5_D2	GO:0003746	GO:0008270	GO:0004781	GO:0006414	GO:0006184	GO:0003924	GO:0005737	GO:0005525
CL1272.Contig6_D2	GO:0016779	GO:0003746	GO:0006184	GO:0003924	GO:0005737	GO:0005525									
CL1273.Contig1_D2	GO:0031977	GO:0009409	GO:0009509	GO:0009737	GO:0009535	GO:0010205	GO:0010287	GO:0032440	GO:0005198	GO:0005634	GO:0010319				
CL1273.Contig2_D2	GO:0031977	GO:0009409	GO:0009509	GO:0009737	GO:0009535	GO:0010205	GO:0010287	GO:0032440	GO:0005198	GO:0005634	GO:0010319				
CL1274.Contig10_D2	GO:0055085	GO:0005351	GO:0008643	GO:0032440	GO:0016021	GO:0055114									
CL1274.Contig11_D2	GO:0055085	GO:0005351	GO:0008643	GO:0032440	GO:0016021	GO:0055114									
CL1274.Contig1_D2	GO:0055085	GO:0005351	GO:0008643	GO:0032440	GO:0016021	GO:0055114									
CL1274.Contig2_D2	GO:0055085	GO:0005351	GO:0008643	GO:0032440	GO:0016021	GO:0055114									
CL1274.Contig3_D2	GO:0055085	GO:0005351	GO:0008643	GO:0032440	GO:0016021	GO:0055114									
CL1274.Contig4_D2	GO:0055085	GO:0005351	GO:0008643	GO:0032440	GO:0016021	GO:0055114									
CL1274.Contig5_D2	GO:0055085	GO:0005351	GO:0008643	GO:0032440	GO:0016021	GO:0055114									
CL1274.Contig6_D2	GO:0055085	GO:0005351	GO:0008643	GO:0032440	GO:0016021	GO:0055114									
CL1274.Contig7_D2	GO:0055085	GO:0048519	GO:0055114	GO:0016021	GO:0009887	GO:0010051	GO:0005768	GO:0048439	GO:0005802	GO:0032440	GO:0009855	GO:0008643	GO:0009507	GO:0005351	GO:0005794
CL1274.Contig8_D2	GO:0055085	GO:0005351	GO:0008643	GO:0032440	GO:0016021	GO:0055114									
CL1274.Contig9_D2	GO:0055085	GO:0005351	GO:0008643	GO:0032440	GO:0016021	GO:0055114									
CL1275.Contig1_D2	GO:0017137	GO:0048767	GO:0005777	GO:0060151	GO:0016459	GO:0005524	GO:0030742	GO:0003774	GO:0003779	GO:0051646	GO:0051645				
CL1278.Contig1_D2	GO:0008152	GO:0005886	GO:0030170	GO:0003824											
CL1278.Contig2_D2	GO:0008152	GO:0005886	GO:0030170	GO:0003824																	
CL1278.Contig3_D2	GO:0008152	GO:0005886	GO:0030170	GO:0003824																	
CL1280.Contig1_D2	GO:0005773	GO:0005794	GO:0006680	GO:0005886	GO:0004348	GO:0016021															
CL1280.Contig2_D2	GO:0005773	GO:0005794	GO:0006680	GO:0005886	GO:0004348	GO:0016021															
CL1281.Contig2_D2	GO:0020037	GO:0016705	GO:0004497	GO:0005506	GO:0009055	GO:0055114															
CL1283.Contig1_D2	GO:0005488	GO:0048767	GO:0015706	GO:0009506	GO:0010106	GO:0004601	GO:0009505	GO:0006826	GO:0010167	GO:0005576	GO:0016020										
CL1283.Contig2_D2	GO:0005488	GO:0048767	GO:0015706	GO:0009506	GO:0010106	GO:0004601	GO:0009505	GO:0006826	GO:0010167	GO:0005576	GO:0016020										
CL1284.Contig2_D2	GO:0030834	GO:0030427	GO:0000226	GO:0017157	GO:0010119	GO:0051650	GO:0032794	GO:0009734	GO:0005525	GO:0009524	GO:0006184	GO:0004767	GO:0030833	GO:0005730	GO:0005819	GO:0007264	GO:0009416	GO:0045177	GO:0003924	GO:0005886	GO:0009860
CL1285.Contig1_D2	GO:0003723	GO:0005737	GO:0005634																		
CL1285.Contig2_D2	GO:0003723	GO:0005737	GO:0005634																		
CL1286.Contig1_D2	GO:0017038	GO:0008270	GO:0009941	GO:0016905	GO:0006605	GO:0005524	GO:0005886	GO:0009790													
CL1286.Contig2_D2	GO:0017038	GO:0008270	GO:0009941	GO:0016905	GO:0006605	GO:0005524	GO:0005886	GO:0009790													
CL1286.Contig4_D2	GO:0017038	GO:0008270	GO:0009941	GO:0016905	GO:0006605	GO:0005524	GO:0005886	GO:0009790													
CL1286.Contig5_D2	GO:0017038	GO:0008270	GO:0009941	GO:0016905	GO:0006605	GO:0005524	GO:0005886	GO:0009790													
CL1286.Contig6_D2	GO:0017038	GO:0008270	GO:0009941	GO:0016905	GO:0006605	GO:0005524	GO:0005886	GO:0009790													
CL129.Contig1_D2	GO:0008270	GO:0016020																			
CL129.Contig2_D2	GO:0008270																	
CL129.Contig3_D2	GO:0008270																	
CL1290.Contig1_D2	GO:0005802	GO:0005794	GO:0005768	GO:0009507														
CL1290.Contig2_D2	GO:0005802	GO:0016023	GO:0005794	GO:0005768	GO:0009507													
CL1292.Contig1_D2	GO:0006891	GO:0005795	GO:0008565	GO:0006886														
CL1292.Contig2_D2	GO:0006891	GO:0005795	GO:0008565	GO:0006886														
CL1293.Contig1_D2	GO:0005737	GO:0007155	GO:0009954	GO:0048439	GO:0010227													
CL1293.Contig2_D2	GO:0005737	GO:0007155	GO:0009954	GO:0048439	GO:0010227													
CL1293.Contig3_D2	GO:0005737	GO:0007155	GO:0009954	GO:0048439	GO:0010227													
CL1293.Contig4_D2	GO:0005737	GO:0007155	GO:0009954	GO:0048439	GO:0010227													
CL1294.Contig1_D2	GO:0010332	GO:0005829	GO:0006468	GO:0006281	GO:0010225	GO:0004674	GO:0051726	GO:0006355	GO:0048573	GO:0007623	GO:0010229	GO:0004713	GO:0005524	GO:0005515	GO:0003700	GO:0006325	GO:2001020	GO:0005886
CL1294.Contig2_D2	GO:0009648	GO:0006468	GO:0008353	GO:0006355	GO:0010229	GO:0005524	GO:0003700	GO:0005886										
CL1295.Contig1_D2	GO:0008270	GO:0010106																
CL1295.Contig2_D2	GO:0010106	GO:0009793	GO:0005634	GO:0008270														
CL1295.Contig3_D2	GO:0010106	GO:0009793	GO:0005634	GO:0008270														
CL1295.Contig4_D2	GO:0010106	GO:0009793	GO:0005634	GO:0008270														
CL1296.Contig1_D2	GO:0015693	GO:0005886	GO:0055085	GO:0015095	GO:0009536									
CL1296.Contig2_D2	GO:0015693	GO:0005886	GO:0055085	GO:0015095	GO:0009536									
CL1296.Contig3_D2	GO:0015095	GO:0005886	GO:0055085	GO:0015693										
CL1296.Contig4_D2	GO:0015693	GO:0005773	GO:0005886	GO:0055085	GO:0015095	GO:0009536								
CL1296.Contig5_D2	GO:0015693	GO:0005773	GO:0005886	GO:0055085	GO:0015095	GO:0009536								
CL1297.Contig1_D2	GO:0005618	GO:0055114	GO:0030433	GO:0010197	GO:0009408	GO:0005524	GO:0032440	GO:0009507	GO:0005773	GO:0005783	GO:0005886			
CL1297.Contig2_D2	GO:0005618	GO:0055114	GO:0034976	GO:0030433	GO:0005730	GO:0010197	GO:0009408	GO:0005524	GO:0005788	GO:0032440	GO:0009507	GO:0005773	GO:0046686	GO:0005886
CL1297.Contig3_D2	GO:0005618	GO:0055114	GO:0034976	GO:0005730	GO:0010197	GO:0009408	GO:0005524	GO:0032440	GO:0005773	GO:0046686	GO:0005783	GO:0005886		
CL1298.Contig1_D2	GO:0005829	GO:0000786	GO:0009414	GO:0005739	GO:0005730	GO:0009506	GO:0003677	GO:0005774	GO:0009579	GO:0006334	GO:0046982	GO:0009507	GO:0005794	GO:0005886
CL1298.Contig2_D2	GO:0005829	GO:0000786	GO:0009414	GO:0005739	GO:0005730	GO:0009506	GO:0003677	GO:0005774	GO:0009579	GO:0006334	GO:0046982	GO:0009507	GO:0005794	GO:0005886
CL1298.Contig3_D2	GO:0005829	GO:0000786	GO:0009414	GO:0005739	GO:0005730	GO:0009506	GO:0003677	GO:0005774	GO:0009579	GO:0006334	GO:0046982	GO:0009507	GO:0005794	GO:0005886
CL1298.Contig4_D2	GO:0005829	GO:0000786	GO:0009414	GO:0005739	GO:0005730	GO:0009506	GO:0003677	GO:0005774	GO:0009579	GO:0006334	GO:0046982	GO:0009507	GO:0005794	GO:0005886
CL1299.Contig1_D2	GO:0005730	GO:0001510	GO:0005829											
CL130.Contig1_D2	GO:0000278	GO:0007267	GO:0006275	GO:0006261	GO:0051567	GO:0000724	GO:0006342	GO:0006306	GO:0016444	GO:0051726	GO:0009555	GO:0035196	GO:0010267	GO:0009616
CL130.Contig2_D2	GO:0000278	GO:0007267	GO:0006275	GO:0006261	GO:0051567	GO:0000724	GO:0006342	GO:0006306	GO:0016444	GO:0051726	GO:0009555	GO:0035196	GO:0010267	GO:0009616
CL130.Contig3_D2	GO:0000278	GO:0007267	GO:0006275	GO:0006261	GO:0051567	GO:0000724	GO:0006342	GO:0006306	GO:0016444	GO:0051726	GO:0009555	GO:0035196	GO:0010267	GO:0009616
CL130.Contig4_D2	GO:0000278	GO:0007267	GO:0006275	GO:0006261	GO:0051567	GO:0000724	GO:0006342	GO:0006306	GO:0016444	GO:0051726	GO:0009555	GO:0035196	GO:0010267	GO:0009616					
CL130.Contig5_D2	GO:0000278	GO:0007267	GO:0006275	GO:0006261	GO:0051567	GO:0000724	GO:0006342	GO:0006306	GO:0016444	GO:0051726	GO:0009555	GO:0035196	GO:0010267	GO:0009616					
CL130.Contig6_D2	GO:0000278	GO:0007267	GO:0006275	GO:0006261	GO:0051567	GO:0000724	GO:0006342	GO:0006306	GO:0016444	GO:0051726	GO:0009555	GO:0035196	GO:0010267	GO:0009616					
CL1301.Contig10_D2	GO:0006098	GO:0019760	GO:0016117	GO:0005515	GO:0043085	GO:0004325	GO:0019252	GO:0006397	GO:0006783	GO:0019288	GO:0004712	GO:0000023	GO:0009507	GO:0045727	GO:0046777	GO:0004674	GO:0019243	GO:0005634	GO:0005524
CL1301.Contig11_D2	GO:0006098	GO:0019760	GO:0016117	GO:0005515	GO:0043085	GO:0004325	GO:0019252	GO:0006397	GO:0006783	GO:0019288	GO:0004712	GO:0000023	GO:0009507	GO:0045727	GO:0046777	GO:0004674	GO:0019243	GO:0005634	GO:0005524
CL1301.Contig12_D2	GO:0006468	GO:0006397	GO:0004712	GO:0005524	GO:0004674														
CL1301.Contig13_D2	GO:0006098	GO:0019760	GO:0016117	GO:0005515	GO:0043085	GO:0004325	GO:0019252	GO:0006397	GO:0006783	GO:0019288	GO:0004712	GO:0000023	GO:0009507	GO:0045727	GO:0046777	GO:0004674	GO:0019243	GO:0005634	GO:0005524
CL1301.Contig1_D2	GO:0006468	GO:0006397	GO:0004712	GO:0005524	GO:0004674														
CL1301.Contig2_D2	GO:0006098	GO:0019760	GO:0016117	GO:0005515	GO:0043085	GO:0004325	GO:0019252	GO:0006397	GO:0006783	GO:0019288	GO:0004712	GO:0000023	GO:0009507	GO:0045727	GO:0046777	GO:0004674	GO:0019243	GO:0005634	GO:0005524
CL1301.Contig3_D2	GO:0006098	GO:0019760	GO:0016117	GO:0005515	GO:0043085	GO:0004325	GO:0019252	GO:0006397	GO:0006783	GO:0019288	GO:0004712	GO:0000023	GO:0009507	GO:0045727	GO:0046777	GO:0004674	GO:0019243	GO:0005634	GO:0005524
CL1301.Contig4_D2	GO:0006468	GO:0006397	GO:0004712	GO:0005524	GO:0004674														
CL1301.Contig5_D2	GO:0006468	GO:0006397	GO:0004712	GO:0005524	GO:0004674														
CL1301.Contig6_D2	GO:0006098	GO:0019760	GO:0016117	GO:0005515	GO:0043085	GO:0004325	GO:0019252	GO:0006397	GO:0006783	GO:0019288	GO:0004712	GO:0000023	GO:0009507	GO:0045727	GO:0046777	GO:0004674	GO:0019243	GO:0005634	GO:0005524
CL1301.Contig7_D2	GO:0006098	GO:0019760	GO:0016117	GO:0005515	GO:0043085	GO:0004325	GO:0019252	GO:0006397	GO:0006783	GO:0019288	GO:0004712	GO:0000023	GO:0009507	GO:0045727	GO:0046777	GO:0004674	GO:0019243	GO:0005634	GO:0005524
CL1301.Contig8_D2	GO:0006098	GO:0019760	GO:0016117	GO:0005515	GO:0043085	GO:0004325	GO:0019252	GO:0006397	GO:0006783	GO:0019288	GO:0004712	GO:0000023	GO:0009507	GO:0045727	GO:0046777	GO:0004674	GO:0019243	GO:0005634	GO:0005524
CL1301.Contig9_D2	GO:0006468	GO:0006397	GO:0004712	GO:0005524	GO:0004674														
CL1302.Contig1_D2	GO:0006661												
CL1303.Contig1_D2	GO:0016233	GO:0003676	GO:0043687	GO:0005515	GO:0000784	GO:0045893							
CL1303.Contig2_D2	GO:0003676	GO:0016233	GO:0000784										
CL1305.Contig1_D2	GO:0005488												
CL1305.Contig2_D2	GO:0005488												
CL1306.Contig1_D2	GO:0047800	GO:0005634	GO:0055114										
CL1306.Contig2_D2	GO:0047800	GO:0005634	GO:0055114										
CL1306.Contig3_D2	GO:0047800	GO:0005634	GO:0055114										
CL1306.Contig4_D2	GO:0047800	GO:0005634	GO:0055114										
CL1308.Contig2_D2	GO:0008026	GO:0003676	GO:0005524	GO:0005634									
CL1308.Contig3_D2	GO:0008026	GO:0003676	GO:0005524	GO:0005634									
CL131.Contig1_D2	GO:0016042	GO:0070290	GO:0005509	GO:0004630	GO:0016020	GO:0046470							
CL131.Contig2_D2	GO:0009789	GO:0012501	GO:0005509	GO:0016042	GO:0009506	GO:0009409	GO:0046470	GO:0004630	GO:0090333	GO:0046473	GO:0070290	GO:0005773	GO:0005886
CL131.Contig3_D2	GO:0016042	GO:0070290	GO:0005509	GO:0004630	GO:0016020	GO:0046470							
CL131.Contig4_D2	GO:0016042	GO:0070290	GO:0005509	GO:0004630	GO:0016020	GO:0046470							
CL131.Contig5_D2	GO:0009789	GO:0012501	GO:0005509	GO:0016042	GO:0009506	GO:0009409	GO:0046470	GO:0004630	GO:0090333	GO:0046473	GO:0070290	GO:0005773	GO:0005886
CL1312.Contig1_D2	GO:0003723	GO:0005634	GO:0006396												
CL1312.Contig2_D2	GO:0003723	GO:0005634	GO:0006396												
CL1312.Contig3_D2	GO:0003723	GO:0006396	GO:0005634												
CL1312.Contig4_D2	GO:0003723	GO:0006396	GO:0005634												
CL1313.Contig1_D2	GO:0030246	GO:0005975	GO:0016853												
CL1313.Contig2_D2	GO:0030246	GO:0005634	GO:0004034	GO:0006012											
CL1314.Contig1_D2	GO:0016788	GO:0005739	GO:0031227	GO:0005524	GO:0006635	GO:0006886	GO:0006505								
CL1314.Contig2_D2	GO:0016788	GO:0005739	GO:0031227	GO:0005524	GO:0006635	GO:0006886	GO:0006505								
CL1314.Contig3_D2	GO:0016788	GO:0005739	GO:0031227	GO:0005524	GO:0006635	GO:0006886	GO:0006505								
CL1315.Contig2_D2	GO:0005618														
CL1316.Contig1_D2	GO:0005488	GO:0009416													
CL1316.Contig2_D2	GO:0005488	GO:0009416													
CL1317.Contig1_D2	GO:0006863	GO:0016021	GO:0005345	GO:0015931											
CL1317.Contig2_D2	GO:0006863	GO:0016021	GO:0005345	GO:0015931											
CL1319.Contig1_D2	GO:0009753	GO:0000786	GO:0009739	GO:0009651	GO:0003691	GO:0009751	GO:0043047	GO:0009733	GO:0009737	GO:0006334	GO:0042803	GO:0009723	GO:0046686	GO:0003682	GO:0005634
CL1319.Contig2_D2	GO:0042162	GO:0033993	GO:0000786	GO:0009725	GO:1901700	GO:0006334	GO:0003682	GO:0005634	GO:0043566						
CL1320.Contig1_D2	GO:0009695	GO:0031408	GO:0034440	GO:0009611	GO:0005886	GO:0005506	GO:0040007	GO:0009507	GO:0016165											
CL1320.Contig2_D2	GO:0009695	GO:0031408	GO:0034440	GO:0009611	GO:0005886	GO:0005506	GO:0040007	GO:0009507	GO:0016165											
CL1321.Contig1_D2	GO:0003723	GO:0005622	GO:0000166	GO:0008270																
CL1321.Contig2_D2	GO:0003723	GO:0005622	GO:0000166	GO:0008270																
CL1322.Contig1_D2	GO:0009750	GO:0009749	GO:0009611	GO:0009744	GO:0042127	GO:0005515	GO:0009414	GO:0004930	GO:0009753	GO:0042538	GO:0010182	GO:0005096	GO:0009738	GO:0043547	GO:0005886	GO:0005634	GO:0009723	GO:0009733	GO:0010008	GO:0038032
CL1322.Contig2_D2	GO:0009750	GO:0009749	GO:0009611	GO:0009744	GO:0042127	GO:0005515	GO:0009414	GO:0004930	GO:0009753	GO:0042538	GO:0010182	GO:0005096	GO:0009738	GO:0043547	GO:0005886	GO:0005634	GO:0009723	GO:0009733	GO:0010008	GO:0038032
CL1322.Contig3_D2	GO:0009750	GO:0009749	GO:0009611	GO:0009744	GO:0042127	GO:0005515	GO:0009414	GO:0004930	GO:0009753	GO:0042538	GO:0010182	GO:0005096	GO:0009738	GO:0043547	GO:0005886	GO:0005634	GO:0009723	GO:0009733	GO:0010008	GO:0038032
CL1322.Contig4_D2	GO:0009750	GO:0009749	GO:0009611	GO:0009744	GO:0042127	GO:0005515	GO:0009414	GO:0004930	GO:0009753	GO:0042538	GO:0010182	GO:0005096	GO:0009738	GO:0043547	GO:0005886	GO:0005634	GO:0009723	GO:0009733	GO:0010008	GO:0038032
CL1322.Contig5_D2	GO:0009750	GO:0009749	GO:0009611	GO:0009744	GO:0042127	GO:0005515	GO:0009414	GO:0004930	GO:0009753	GO:0042538	GO:0010182	GO:0005096	GO:0009738	GO:0043547	GO:0005886	GO:0005634	GO:0009723	GO:0009733	GO:0010008	GO:0038032
CL1323.Contig1_D2	GO:0016491	GO:0055114	GO:0000166																	
CL1323.Contig2_D2	GO:0016630	GO:0009706	GO:0005739	GO:0055114	GO:0000166															
CL1323.Contig3_D2	GO:0016630	GO:0000166	GO:0055114	GO:0009507																
CL1324.Contig1_D2	GO:0008270	GO:0009845	GO:0006355	GO:0006333	GO:0009911	GO:0003677	GO:0005634													
CL1324.Contig2_D2	GO:0008270	GO:0009845	GO:0006355	GO:0006333	GO:0009911	GO:0003677	GO:0005634													
CL1325.Contig2_D2	GO:0050832	GO:0006914	GO:0004839																	
CL1325.Contig3_D2	GO:0050832	GO:0006914	GO:0004839																	
CL1325.Contig4_D2	GO:0006511	GO:0005634	GO:0006310	GO:0006281						
CL1325.Contig5_D2	GO:0050832	GO:0006914	GO:0004839							
CL1325.Contig6_D2	GO:0050832	GO:0006914	GO:0004839							
CL1326.Contig1_D2	GO:0008270	GO:0005739	GO:0016021	GO:0004176	GO:0004222	GO:0006508	GO:0005524	GO:0008568	GO:0009535	GO:0030163
CL1326.Contig2_D2	GO:0008270	GO:0005739	GO:0016021	GO:0004176	GO:0004222	GO:0006508	GO:0005524	GO:0008568	GO:0009535	GO:0030163
CL1326.Contig3_D2	GO:0008270	GO:0005739	GO:0016021	GO:0004176	GO:0004222	GO:0006508	GO:0005524	GO:0008568	GO:0009535	GO:0030163
CL1326.Contig4_D2	GO:0008270	GO:0005739	GO:0016021	GO:0004176	GO:0004222	GO:0006508	GO:0005524	GO:0008568	GO:0009535	GO:0030163
CL1326.Contig5_D2	GO:0008270	GO:0005739	GO:0016021	GO:0004176	GO:0004222	GO:0006508	GO:0005524	GO:0008568	GO:0009535	GO:0030163
CL1326.Contig6_D2	GO:0008270	GO:0005739	GO:0016021	GO:0004176	GO:0004222	GO:0006508	GO:0005524	GO:0008568	GO:0009535	GO:0030163
CL1328.Contig1_D2	GO:0016740	GO:0005737								
CL1328.Contig2_D2	GO:0016740	GO:0005737								
CL1328.Contig3_D2	GO:0005737	GO:0008168	GO:0032259							
CL1328.Contig4_D2	GO:0005737	GO:0008168	GO:0032259							
CL1328.Contig5_D2	GO:0005737	GO:0008168	GO:0032259							
CL1328.Contig6_D2	GO:0016740	GO:0005737								
CL1329.Contig1_D2	GO:0000159	GO:0007165	GO:0008601							
CL1329.Contig2_D2	GO:0000159	GO:0007165	GO:0008601																												
CL133.Contig1_D2	GO:0005739																														
CL133.Contig2_D2	GO:0006415	GO:0003747	GO:0005739																												
CL1330.Contig1_D2	GO:0015385	GO:0009651	GO:0016021	GO:0035725	GO:0005774	GO:0048366	GO:0010351	GO:0006885	GO:0005886																						
CL1330.Contig2_D2	GO:0055085	GO:0006814	GO:0015385	GO:0009651	GO:0016021	GO:0048366	GO:0010351	GO:0005773	GO:0006885	GO:0005886																					
CL1330.Contig3_D2	GO:0055085	GO:0006814	GO:0015385	GO:0009651	GO:0016021	GO:0048366	GO:0010351	GO:0005773	GO:0006885	GO:0005886																					
CL1330.Contig4_D2	GO:0015385	GO:0005886	GO:0055085	GO:0005774	GO:0006885	GO:0016021	GO:0009651	GO:0006814																							
CL1330.Contig5_D2	GO:0015385	GO:0005886	GO:0055085	GO:0005774	GO:0006885	GO:0016021	GO:0009651	GO:0006814																							
CL1330.Contig6_D2	GO:0055085	GO:0006814	GO:0015385	GO:0009651	GO:0016021	GO:0005774	GO:0048366	GO:0010351	GO:0006885	GO:0005886																					
CL1331.Contig1_D2	GO:0009615	GO:0005829	GO:0005618	GO:0034976	GO:0004672	GO:0005739	GO:0006457	GO:0031625	GO:0009408	GO:0009617	GO:0005774	GO:0016491	GO:0005524	GO:0016567	GO:0046686	GO:0009644	GO:0042542	GO:0005794	GO:0005886	GO:0048046											
CL1331.Contig2_D2	GO:0009615	GO:0005829	GO:0005618	GO:0034976	GO:0005739	GO:0006457	GO:0031625	GO:0009408	GO:0009617	GO:0005774	GO:0005524	GO:0016567	GO:0046686	GO:0009644	GO:0042542	GO:0005794	GO:0005886	GO:0048046													
CL1331.Contig3_D2	GO:0005774	GO:0009615	GO:0006094	GO:0048046	GO:0006457	GO:0042542	GO:0009697	GO:0090332	GO:0022626	GO:0009651	GO:0050832	GO:0042742	GO:0009507	GO:0005618	GO:0005794	GO:0005730	GO:0006096	GO:0031625	GO:0016567	GO:0009644	GO:0002020	GO:0046686	GO:0009409	GO:0009408	GO:0010187	GO:0009506	GO:0005886	GO:0030968	GO:0005524	GO:0009627	GO:0005739
CL1331.Contig4_D2	GO:0009615	GO:0005829	GO:0005618	GO:0034976	GO:0005739	GO:0006457	GO:0031625	GO:0009408	GO:0009617	GO:0005774	GO:0005524	GO:0016567	GO:0046686	GO:0009644	GO:0042542	GO:0005794	GO:0005886	GO:0048046													
CL1332.Contig2_D2	GO:0006468	GO:0005524	GO:0004674																												
CL1332.Contig3_D2	GO:0004672																														
CL1332.Contig4_D2	GO:0055114	GO:0005524	GO:0000186	GO:0004709	GO:0032440																										
CL1332.Contig5_D2	GO:0005524	GO:0000186	GO:0004709								
CL1334.Contig1_D2	GO:0016310	GO:0004672	GO:0000166								
CL1336.Contig1_D2	GO:0048193	GO:0000902	GO:0005886	GO:0016049	GO:0006661	GO:0016021					
CL1339.Contig1_D2	GO:0003743	GO:0006413	GO:0005829	GO:0006184	GO:0003924	GO:0005525	GO:0005886				
CL134.Contig3_D2	GO:0019375	GO:0045892	GO:0009507	GO:0016036							
CL1341.Contig1_D2	GO:0010053	GO:0005945	GO:0003872	GO:0047334	GO:0005524	GO:0006002	GO:0006096	GO:0016310	GO:0005886		
CL1341.Contig2_D2	GO:0010053	GO:0005945	GO:0003872	GO:0047334	GO:0005524	GO:0006002	GO:0006096	GO:0016310	GO:0005886		
CL1341.Contig3_D2	GO:0010053	GO:0005945	GO:0003872	GO:0047334	GO:0005524	GO:0006002	GO:0006096	GO:0016310	GO:0005886		
CL1341.Contig4_D2	GO:0010053	GO:0005945	GO:0003872	GO:0047334	GO:0005524	GO:0006002	GO:0006096	GO:0016310	GO:0005886		
CL1342.Contig1_D2	GO:0005739	GO:0005886									
CL1342.Contig2_D2	GO:0005739	GO:0005886									
CL1343.Contig1_D2	GO:0005886										
CL1343.Contig2_D2	GO:0005886										
CL1345.Contig1_D2	GO:0010155	GO:0000186	GO:0006355	GO:0004712	GO:0005829	GO:0046777	GO:0004709	GO:0005886	GO:0005524		
CL1345.Contig2_D2	GO:0010155	GO:0004871	GO:0080090	GO:0031323	GO:0005829	GO:0046777	GO:0004674	GO:0000165	GO:0060255		
CL1347.Contig1_D2	GO:0006457	GO:0009644	GO:0005794	GO:0034976	GO:0005886	GO:0016192	GO:0042542	GO:0016021	GO:0005783	GO:0009408	GO:0005215
CL1347.Contig2_D2	GO:0005634	GO:0008270	GO:0009507											
CL1347.Contig3_D2	GO:0006457	GO:0009644	GO:0005794	GO:0034976	GO:0005886	GO:0016192	GO:0042542	GO:0016021	GO:0005783	GO:0009408	GO:0005215			
CL1348.Contig1_D2	GO:0006952	GO:0043531	GO:0005524	GO:0007165	GO:0017111									
CL1349.Contig1_D2	GO:0006310	GO:0032807	GO:0010165	GO:0009506	GO:0006302	GO:0000723	GO:0003910	GO:0006260	GO:0003677	GO:0005524	GO:0005515	GO:0051103	GO:0015074	GO:0048046
CL1349.Contig2_D2	GO:0006310	GO:0003910	GO:0003677	GO:0005524	GO:0051103									
CL1349.Contig3_D2	GO:0006310	GO:0003910	GO:0003677	GO:0005524	GO:0051103									
CL135.Contig1_D2	GO:0010179	GO:0009611	GO:0047980	GO:0005886	GO:0009507	GO:0006508	GO:0010112	GO:0005783	GO:0008237					
CL135.Contig2_D2	GO:0010179	GO:0009611	GO:0005886	GO:0009507	GO:0006508	GO:0010112	GO:0005783	GO:0008237						
CL135.Contig3_D2	GO:0010179	GO:0009611	GO:0047980	GO:0005886	GO:0009507	GO:0006508	GO:0010112	GO:0005783	GO:0008237					
CL135.Contig4_D2	GO:0010179	GO:0009611	GO:0047980	GO:0005886	GO:0008152	GO:0010112	GO:0005783							
CL1350.Contig1_D2	GO:0055114	GO:0010103	GO:0005768	GO:0048443	GO:0002237	GO:0005802	GO:0016310	GO:0016301	GO:0007165	GO:0032440	GO:0005794	GO:0005886		
CL1350.Contig2_D2	GO:0055114	GO:0010103	GO:0005768	GO:0048443	GO:0002237	GO:0005802	GO:0016310	GO:0016301	GO:0007165	GO:0032440	GO:0005794	GO:0005886		
CL1351.Contig1_D2	GO:0004316	GO:0000166	GO:0055114											
CL1351.Contig2_D2	GO:0004316	GO:0000166	GO:0055114											
CL1351.Contig3_D2	GO:0004316	GO:0000166	GO:0055114											
CL1351.Contig4_D2	GO:0008152	GO:0016491												
CL1352.Contig1_D2	GO:0009693	GO:0015824	GO:0016301	GO:0044464																							
CL1354.Contig1_D2	GO:0008353	GO:0005886	GO:0006468	GO:0005524	GO:0005634	GO:0009536																					
CL1354.Contig2_D2	GO:0008353	GO:0005886	GO:0006468	GO:0005524	GO:0005634	GO:0009536																					
CL1355.Contig1_D2	GO:0009627	GO:0006810	GO:0009697	GO:0016020	GO:0009536	GO:0005215																					
CL1355.Contig2_D2	GO:0009627	GO:0006810	GO:0009697	GO:0016020	GO:0009536	GO:0005215																					
CL1355.Contig3_D2	GO:0009627	GO:0006810	GO:0009697	GO:0016020	GO:0009536	GO:0005215																					
CL1355.Contig4_D2	GO:0009627	GO:0006810	GO:0009697	GO:0016020	GO:0009536	GO:0005215																					
CL1356.Contig1_D2	GO:0000278	GO:0009630	GO:0009908	GO:0009880	GO:0004525	GO:0000226	GO:0007267	GO:0005515	GO:0000911	GO:0008026	GO:0031053	GO:0010445	GO:0010098	GO:0016569	GO:2000034	GO:0010050	GO:0006342	GO:0006306	GO:0010599	GO:0003677	GO:0035279	GO:0010228	GO:0010267	GO:0003725	GO:0005524	GO:0009616	
CL1356.Contig2_D2	GO:0000278	GO:0009630	GO:0009908	GO:0009880	GO:0004525	GO:0000226	GO:0007267	GO:0005515	GO:0000911	GO:0008026	GO:0031053	GO:0010445	GO:0010098	GO:0016569	GO:2000034	GO:0010050	GO:0006342	GO:0006306	GO:0010599	GO:0003677	GO:0035279	GO:0010228	GO:0010267	GO:0003725	GO:0005524	GO:0016075	GO:0009616
CL1357.Contig1_D2	GO:0005975	GO:0005773	GO:0010106	GO:0015706	GO:0010167	GO:0005576	GO:0006826	GO:0005829	GO:0008422																		
CL1357.Contig2_D2	GO:0005975	GO:0005773	GO:0010106	GO:0015706	GO:0010167	GO:0005576	GO:0006826	GO:0005829	GO:0008422																		
CL1357.Contig3_D2	GO:0005975	GO:0005773	GO:0010106	GO:0015706	GO:0010167	GO:0005576	GO:0006826	GO:0005829	GO:0008422																		
CL1357.Contig4_D2	GO:0005975	GO:0005773	GO:0010106	GO:0015706	GO:0010167	GO:0005576	GO:0006826	GO:0005829	GO:0008422																		
CL1357.Contig5_D2	GO:0005975	GO:0005773	GO:0010106	GO:0015706	GO:0010167	GO:0005576	GO:0006826	GO:0005829	GO:0008422																		
CL1357.Contig6_D2	GO:0005975	GO:0005773	GO:0010106	GO:0015706	GO:0010167	GO:0005576	GO:0006826	GO:0005829	GO:0008422																		
CL1358.Contig1_D2	GO:0003700	GO:0003677	GO:0005634	GO:0006355																							
CL1358.Contig2_D2	GO:0003700	GO:0003677	GO:0005634	GO:0006355																		
CL1359.Contig1_D2	GO:0009072	GO:0004540	GO:0006098	GO:0009107	GO:0000096	GO:0009249	GO:0006636	GO:0017118	GO:0016415	GO:0019288	GO:0006766	GO:0016874	GO:0006546	GO:0019748	GO:0033819	GO:0015995	GO:0008652	GO:0008033	GO:0009695	GO:0019243	GO:0006364	GO:0005739
CL1359.Contig2_D2	GO:0009072	GO:0004540	GO:0006098	GO:0009107	GO:0000096	GO:0009249	GO:0006636	GO:0017118	GO:0016415	GO:0019288	GO:0006766	GO:0016874	GO:0006546	GO:0019748	GO:0033819	GO:0015995	GO:0008652	GO:0008033	GO:0009695	GO:0019243	GO:0006364	GO:0005739
CL1361.Contig1_D2	GO:0004805	GO:0005992																				
CL1361.Contig2_D2	GO:0005634	GO:0000041	GO:0004805	GO:0005992																		
CL1365.Contig1_D2	GO:0008076	GO:0005249	GO:0051260	GO:0006813	GO:0005634																	
CL1365.Contig2_D2	GO:0008076	GO:0005249	GO:0051260	GO:0006813	GO:0005634																	
CL1370.Contig1_D2	GO:0006979																					
CL1371.Contig1_D2	GO:0006357	GO:0048573	GO:0090213	GO:0001104	GO:0016592	GO:0040034	GO:0006487															
CL1371.Contig2_D2	GO:0006357	GO:0048573	GO:0090213	GO:0001104	GO:0016592	GO:0040034	GO:0006487															
CL1371.Contig3_D2	GO:0006357	GO:0048573	GO:0090213	GO:0001104	GO:0016592	GO:0040034	GO:0006487															
CL1371.Contig4_D2	GO:0006357	GO:0048573	GO:0090213	GO:0001104	GO:0016592	GO:0040034	GO:0006487															
CL1372.Contig1_D2	GO:0005634	GO:0005829																				
CL1373.Contig1_D2	GO:0005840	GO:0006412	GO:0016787	GO:0009507	GO:0044710	GO:0006811	GO:0003735	GO:0005488	GO:0005739													
CL1373.Contig2_D2	GO:0005840	GO:0006412	GO:0009507	GO:0044710	GO:0006811	GO:0003735	GO:0003824	GO:0005488	GO:0005739													
CL1373.Contig3_D2	GO:0005840	GO:0003735	GO:0006412																			
CL1377.Contig1_D2	GO:0009813	GO:0005515	GO:0004675	GO:0006898	GO:0016045	GO:0032440	GO:0052544	GO:0042742	GO:0016021	GO:0007169	GO:0006468	GO:0010359	GO:0045431	GO:0005768	GO:0055114	GO:0005886	GO:0005524											
CL1379.Contig1_D2	GO:0005737	GO:0004715	GO:0005886	GO:0006468	GO:0005524	GO:0005634	GO:0004674																					
CL1379.Contig4_D2	GO:0005737	GO:0004715	GO:0005886	GO:0006468	GO:0005524	GO:0005634	GO:0004674																					
CL1379.Contig5_D2	GO:0005737	GO:0004715	GO:0005886	GO:0006468	GO:0005524	GO:0005634	GO:0004674																					
CL1379.Contig6_D2	GO:0005737	GO:0004715	GO:0005886	GO:0006468	GO:0005524	GO:0005634	GO:0004674																					
CL1380.Contig1_D2	GO:0008138	GO:0005515	GO:0010119	GO:0008270	GO:0046443	GO:0009414	GO:0033549	GO:0004725	GO:0019252	GO:0043622	GO:0016773	GO:0010468	GO:0042742	GO:0005829	GO:0035335	GO:0009570	GO:0000188	GO:0009644	GO:0009658	GO:0009409	GO:0008703	GO:0009737	GO:0007129	GO:0004645	GO:0005634			
CL1380.Contig2_D2	GO:0008138	GO:0009231	GO:0005515	GO:0010119	GO:0008270	GO:0046443	GO:0009414	GO:0033549	GO:0004725	GO:0019252	GO:0043622	GO:0016773	GO:0010468	GO:0042742	GO:0005829	GO:0035335	GO:0009570	GO:0030170	GO:0000188	GO:0009644	GO:0009658	GO:0009409	GO:0008703	GO:0009737	GO:0055114	GO:0007129	GO:0004645	GO:0005634
CL1383.Contig1_D2	GO:0016021																											
CL1383.Contig2_D2	GO:0016021																											
CL1383.Contig3_D2	GO:0016021																											
CL1384.Contig1_D2	GO:0008728	GO:0016301	GO:0016310	GO:0016787	GO:0015969																							
CL1384.Contig2_D2	GO:0008728	GO:0016301	GO:0016310	GO:0016787	GO:0015969																							
CL1384.Contig3_D2	GO:0008728	GO:0016301	GO:0016310	GO:0016787	GO:0015969																							
CL1387.Contig1_D2	GO:0006979	GO:0006468	GO:0004712	GO:0005524	GO:0004674																							
CL1387.Contig2_D2	GO:0006979	GO:0004713	GO:0006468	GO:0004712	GO:0005524	GO:0005634	GO:0004674																					
CL1389.Contig1_D2	GO:0006626	GO:0005634																										
CL1389.Contig2_D2	GO:0006626	GO:0005634							
CL139.Contig1_D2	GO:0005634	GO:0016020							
CL139.Contig2_D2	GO:0005634	GO:0016020							
CL1390.Contig1_D2	GO:0051026	GO:0046872	GO:0003677	GO:0005634	GO:0035825				
CL1390.Contig2_D2	GO:0051026	GO:0003677	GO:0005634	GO:0008270	GO:0035825				
CL1390.Contig3_D2	GO:0051026	GO:0003677	GO:0005634	GO:0008270	GO:0035825				
CL1390.Contig4_D2	GO:0051026	GO:0003677	GO:0005634	GO:0008270	GO:0035825				
CL1391.Contig2_D2	GO:0005773	GO:0005886	GO:0006979						
CL1394.Contig1_D2	GO:0044710	GO:0044238	GO:0071704	GO:0008081					
CL1394.Contig2_D2	GO:0071704	GO:0051750	GO:0008081	GO:0005777	GO:0044710	GO:0044238			
CL1394.Contig3_D2	GO:0006071	GO:0008889	GO:0006629						
CL1394.Contig4_D2	GO:0006071	GO:0006629	GO:0046686	GO:0030643	GO:0008889	GO:0009536			
CL1394.Contig5_D2	GO:0006071	GO:0008889	GO:0005737	GO:0006629					
CL1395.Contig1_D2	GO:0005829	GO:0048364	GO:0010075	GO:0033926	GO:0006520	GO:0005987	GO:0004575	GO:0005634	GO:0005886
CL1395.Contig2_D2	GO:0005829	GO:0048364	GO:0010075	GO:0033926	GO:0006520	GO:0005987	GO:0004575	GO:0005634	GO:0005886
CL1396.Contig1_D2	GO:0019684	GO:0010103	GO:0009535	GO:0019344					
CL1396.Contig2_D2	GO:0019684	GO:0010103	GO:0009535	GO:0019344					
CL1396.Contig3_D2	GO:0019684	GO:0010103	GO:0009535	GO:0019344					
CL1396.Contig4_D2	GO:0019684	GO:0010103	GO:0009535	GO:0019344					
CL1396.Contig5_D2	GO:0019684	GO:0010103	GO:0009535	GO:0019344					
CL1398.Contig1_D2	GO:0005829	GO:0006623	GO:0009651	GO:0009506	GO:0006096	GO:0006094	GO:0046686	GO:0005525	
CL1398.Contig2_D2	GO:0005829	GO:0006623	GO:0009651	GO:0009506	GO:0006096	GO:0006094	GO:0046686	GO:0005525	
CL14.Contig1_D2	GO:0004715	GO:0006468	GO:0005524	GO:0032440	GO:0004674	GO:0055114			
CL14.Contig2_D2	GO:0004715	GO:0006468	GO:0005524	GO:0032440	GO:0004674	GO:0055114			
CL14.Contig3_D2	GO:0004715	GO:0006468	GO:0005524	GO:0032440	GO:0004674	GO:0055114			
CL14.Contig4_D2	GO:0004715	GO:0016491	GO:0006468	GO:0005524	GO:0004674				
CL14.Contig5_D2	GO:0004715	GO:0006468	GO:0005524	GO:0032440	GO:0004674	GO:0055114			
CL1400.Contig10_D2	GO:0008270	GO:0005730	GO:0006355	GO:0080084	GO:0048522	GO:0009410	GO:0003700	GO:0005737	GO:0008097
CL1400.Contig11_D2	GO:0008270	GO:0005730	GO:0080084	GO:0048522	GO:0009410	GO:0003700	GO:0005737	GO:0008097	
CL1400.Contig12_D2	GO:0008270	GO:0005730	GO:0080084	GO:0048522	GO:0009410	GO:0003700	GO:0005737	GO:0008097	
CL1400.Contig13_D2	GO:0008270	GO:0005730	GO:0006355	GO:0080084	GO:0048522	GO:0009410	GO:0003700	GO:0005737	GO:0008097
CL1400.Contig1_D2	GO:0008270	GO:0005730	GO:0006355	GO:0080084	GO:0048522	GO:0009410	GO:0003700	GO:0005737	GO:0008097
CL1400.Contig2_D2	GO:0008270	GO:0005730	GO:0080084	GO:0048522	GO:0009410	GO:0003700	GO:0005737	GO:0008097	
CL1400.Contig3_D2	GO:0008270	GO:0005730	GO:0080084	GO:0048522	GO:0009410	GO:0003700	GO:0005737	GO:0008097	
CL1400.Contig4_D2	GO:0008270	GO:0005730	GO:0080084	GO:0048522	GO:0009410	GO:0003700	GO:0005737	GO:0008097	
CL1400.Contig5_D2	GO:0008270	GO:0005730	GO:0006355	GO:0080084	GO:0048522	GO:0009410	GO:0003700	GO:0005737	GO:0008097
CL1400.Contig6_D2	GO:0008270	GO:0005730	GO:0006355	GO:0080084	GO:0048522	GO:0009410	GO:0003700	GO:0005737	GO:0008097
CL1400.Contig7_D2	GO:0008270	GO:0005730	GO:0006355	GO:0080084	GO:0048522	GO:0009410	GO:0003700	GO:0005737	GO:0008097
CL1400.Contig8_D2	GO:0008270	GO:0005730	GO:0006355	GO:0080084	GO:0048522	GO:0009410	GO:0003700	GO:0005737	GO:0008097
CL1400.Contig9_D2	GO:0008270	GO:0005730	GO:0080084	GO:0048522	GO:0009410	GO:0003700	GO:0005737	GO:0008097	
CL1401.Contig1_D2	GO:0008276	GO:0009507	GO:0006479						
CL1401.Contig2_D2	GO:0009507	GO:0008168	GO:0006479						
CL1403.Contig1_D2	GO:0005794	GO:0032259	GO:0006508	GO:0008168	GO:0008233				
CL1403.Contig2_D2	GO:0005794	GO:0032259	GO:0006508	GO:0008168	GO:0008233				
CL1403.Contig3_D2	GO:0005794	GO:0032259	GO:0006508	GO:0008168	GO:0008233				
CL1403.Contig4_D2	GO:0005794	GO:0032259	GO:0006508	GO:0008168	GO:0008233				
CL1403.Contig5_D2	GO:0005794	GO:0032259	GO:0006508	GO:0008168	GO:0008233				
CL1404.Contig1_D2	GO:0006626	GO:0003676	GO:0030529	GO:0005634					
CL1404.Contig2_D2	GO:0006626	GO:0003676	GO:0030529	GO:0005634										
CL1405.Contig1_D2	GO:0042578													
CL1405.Contig2_D2	GO:0010413	GO:0046855	GO:0004439	GO:0045492	GO:0005634	GO:0032957								
CL1405.Contig3_D2	GO:0042578													
CL1406.Contig1_D2	GO:0005515	GO:0010119	GO:0009414	GO:0008553	GO:0005773	GO:0016021	GO:0046872	GO:0006754	GO:0006812	GO:0009737	GO:0006200	GO:0005886	GO:0005634	GO:0005524
CL1406.Contig2_D2	GO:0010119	GO:0009414	GO:0008553	GO:0005773	GO:0016021	GO:0046872	GO:0006754	GO:0006812	GO:0009737	GO:0006200	GO:0005886	GO:0005634	GO:0005524	
CL1406.Contig3_D2	GO:0010119	GO:0009414	GO:0008553	GO:0005773	GO:0016021	GO:0046872	GO:0006754	GO:0006812	GO:0009737	GO:0006200	GO:0005886	GO:0005634	GO:0005524	
CL1407.Contig1_D2	GO:0006914	GO:0005634												
CL1407.Contig2_D2	GO:0006914	GO:0005634												
CL1409.Contig3_D2	GO:0016301													
CL1409.Contig4_D2	GO:0004672													
CL1412.Contig1_D2	GO:0044249	GO:0006631	GO:1901576	GO:0009751	GO:0005634									
CL1413.Contig1_D2	GO:0005488													
CL1414.Contig1_D2	GO:0030433	GO:0006506	GO:0031227	GO:0000009	GO:0006487									
CL1414.Contig2_D2	GO:0030433	GO:0006506	GO:0031227	GO:0000009	GO:0006487									
CL1417.Contig1_D2	GO:0005773	GO:0003729	GO:0005829	GO:0006487										
CL1417.Contig2_D2	GO:0003723										
CL1417.Contig3_D2	GO:0003729	GO:0009165									
CL1418.Contig1_D2	GO:0006486	GO:0009570	GO:0000162	GO:0004048							
CL1418.Contig2_D2	GO:0006486	GO:0009570	GO:0000162	GO:0004048							
CL1418.Contig3_D2	GO:0006486	GO:0009570	GO:0000162	GO:0004048							
CL1419.Contig1_D2	GO:0090305	GO:0003677	GO:0004518	GO:0005634	GO:0006281						
CL1419.Contig2_D2	GO:0004518	GO:0090304	GO:0006974								
CL1419.Contig3_D2	GO:0003824										
CL142.Contig1_D2	GO:0010161	GO:0006470	GO:0009693	GO:0009506	GO:0009627	GO:0004722	GO:0006944	GO:0002237	GO:0031347	GO:0005634	GO:0005886
CL142.Contig2_D2	GO:0010161	GO:0006470	GO:0009693	GO:0009506	GO:0009627	GO:0004722	GO:0006944	GO:0002237	GO:0031347	GO:0005634	GO:0005886
CL1421.Contig1_D2	GO:0005743	GO:0051724	GO:0003677	GO:0055085	GO:0043132	GO:0006839	GO:0031969	GO:0016021			
CL1421.Contig2_D2	GO:0005743	GO:0051724	GO:0055085	GO:0043132	GO:0006839	GO:0031969	GO:0016021				
CL1422.Contig1_D2	GO:0003700	GO:0043565	GO:0005634	GO:0006355							
CL1422.Contig2_D2	GO:0003700	GO:0043565	GO:0005634	GO:0006355							
CL1422.Contig3_D2	GO:0003700	GO:0043565	GO:0005634	GO:0006355							
CL1423.Contig1_D2	GO:0005829	GO:0003676	GO:0004824	GO:0009506	GO:0009165	GO:0009640	GO:0010388	GO:0005524	GO:0006430		
CL1426.Contig1_D2	GO:0016132	GO:0005768	GO:0005794	GO:0005886	GO:0005774	GO:0006084	GO:0009507	GO:0005802	GO:0016126
CL1426.Contig2_D2	GO:0016132	GO:0005768	GO:0005794	GO:0005886	GO:0005774	GO:0006084	GO:0009507	GO:0005802	GO:0016126
CL1428.Contig10_D2	GO:0005737	GO:0006355							
CL1428.Contig1_D2	GO:0005737	GO:0006355							
CL1428.Contig2_D2	GO:0005737	GO:0006355							
CL1428.Contig3_D2	GO:0005737	GO:0006355							
CL1428.Contig4_D2	GO:0005737	GO:0006355							
CL1428.Contig5_D2	GO:0005737	GO:0006355							
CL1428.Contig6_D2	GO:0005737	GO:0006355							
CL1428.Contig7_D2	GO:0005737	GO:0006355							
CL1428.Contig8_D2	GO:0005737	GO:0006355							
CL1428.Contig9_D2	GO:0005737	GO:0006355							
CL1429.Contig3_D2	GO:0006952	GO:0043531	GO:0007165						
CL1429.Contig4_D2	GO:0006952	GO:0043531	GO:0007165						
CL1429.Contig5_D2	GO:0006952	GO:0043531	GO:0007165						
CL1431.Contig1_D2	GO:0003887	GO:0033259	GO:0003677	GO:0008408	GO:0009295	GO:0006264	GO:0009507	GO:0005634	GO:0005739
CL1431.Contig2_D2	GO:0003887	GO:0033259	GO:0003677	GO:0008408	GO:0009295	GO:0006264	GO:0009507	GO:0005634	GO:0005739
CL1432.Contig1_D2	GO:0009507								
CL1432.Contig2_D2	GO:0009507								
CL1432.Contig3_D2	GO:0009507								
CL1433.Contig1_D2	GO:0000910	GO:0009957	GO:0007076	GO:0000796	GO:0007017	GO:0005634			
CL1433.Contig2_D2	GO:0006996								
CL1433.Contig5_D2	GO:0006996								
CL1435.Contig1_D2	GO:0006468	GO:0004674	GO:0005739	GO:0007169	GO:0005524	GO:0005886			
CL1435.Contig2_D2	GO:0006468	GO:0055114	GO:0004674	GO:0007169	GO:0005524	GO:0032440	GO:0005886		
CL1436.Contig1_D2	GO:0005774	GO:0009507							
CL1436.Contig2_D2	GO:0005774	GO:0009507	GO:0005886						
CL1438.Contig1_D2	GO:0009651	GO:0051087	GO:0010228	GO:0009409					
CL1438.Contig2_D2	GO:0006950	GO:0051087	GO:0009628						
CL144.Contig3_D2	GO:0006259	GO:0022402	GO:0051276	GO:0065007					
CL1440.Contig1_D2	GO:0010287								
CL1440.Contig2_D2	GO:0010287								
CL1441.Contig1_D2	GO:0046983	GO:0005739																			
CL1441.Contig2_D2	GO:0046983																				
CL1442.Contig1_D2	GO:0007010	GO:0006094	GO:0005515	GO:0000741	GO:0000059	GO:0000911	GO:0008565	GO:0010498	GO:0006611	GO:0005829	GO:0009560	GO:0009846	GO:0005643	GO:0009555	GO:0009165	GO:0004872	GO:0009860				
CL1442.Contig2_D2	GO:0007010	GO:0006094	GO:0005515	GO:0000741	GO:0000059	GO:0000911	GO:0008565	GO:0010498	GO:0006611	GO:0005829	GO:0009560	GO:0009846	GO:0005643	GO:0009555	GO:0009165	GO:0004872	GO:0009860				
CL1443.Contig1_D2	GO:0052854	GO:0022626	GO:0005773	GO:0052852	GO:0052853	GO:0005777	GO:0009854	GO:0010181	GO:0009570	GO:0016020	GO:0005634	GO:0048046	GO:0055114								
CL1443.Contig2_D2	GO:0055114	GO:0005777	GO:0042742	GO:0009506	GO:0052853	GO:0008891	GO:0052854	GO:0009570	GO:0052852	GO:0005773	GO:0050665	GO:0022626	GO:0010181	GO:0016020	GO:0005634	GO:0048046					
CL1443.Contig3_D2	GO:0055114	GO:0005777	GO:0042742	GO:0009506	GO:0052853	GO:0008891	GO:0052854	GO:0009570	GO:0052852	GO:0005773	GO:0050665	GO:0022626	GO:0010181	GO:0016020	GO:0005634	GO:0048046					
CL1443.Contig4_D2	GO:0052854	GO:0022626	GO:0005773	GO:0052852	GO:0052853	GO:0005777	GO:0009854	GO:0010181	GO:0009570	GO:0016020	GO:0005634	GO:0048046	GO:0055114								
CL1446.Contig1_D2	GO:0000245																				
CL1446.Contig2_D2	GO:0000245																				
CL1447.Contig1_D2	GO:0010363	GO:0008565	GO:0009306	GO:0015802	GO:0006882	GO:0006623	GO:0015696	GO:0043090	GO:0009705	GO:0006862	GO:0006612	GO:0006944	GO:0043069	GO:0005515	GO:0006816	GO:0005802	GO:0006888	GO:0043269	GO:0006904	GO:0009624	GO:0005794
CL1447.Contig2_D2	GO:0010363	GO:0008565	GO:0009306	GO:0015802	GO:0006882	GO:0006623	GO:0015696	GO:0043090	GO:0009705	GO:0006862	GO:0006612	GO:0006944	GO:0043069	GO:0005515	GO:0006816	GO:0005802	GO:0006888	GO:0043269	GO:0006904	GO:0009624	GO:0005794
CL1448.Contig1_D2	GO:0005516	GO:0003677	GO:0000956	GO:0003700	GO:0031347	GO:0008284	GO:0045892	GO:0005634	GO:0006487												
CL1450.Contig1_D2	GO:0009718	GO:0009416	GO:0015995	GO:0045893	GO:0005634	GO:0005886															
CL1450.Contig2_D2	GO:0043231	GO:0044238	GO:0019438	GO:1901362	GO:0018130	GO:0046148	GO:0044271														
CL1450.Contig3_D2	GO:0043231	GO:0044238	GO:0019438	GO:1901362	GO:0018130	GO:0046148	GO:0044271														
CL1450.Contig4_D2	GO:0009718	GO:0009416	GO:0015995	GO:0045893	GO:0005634	GO:0005886			
CL1450.Contig5_D2	GO:0043231	GO:0044238	GO:0019438	GO:1901362	GO:0018130	GO:0046148	GO:0044271		
CL1450.Contig6_D2	GO:0043231	GO:0044238	GO:0019438	GO:1901362	GO:0018130	GO:0046148	GO:0044271		
CL1451.Contig1_D2	GO:0019375	GO:0005985	GO:0046524	GO:0001666	GO:0005634				
CL1451.Contig2_D2	GO:0046524	GO:0009058	GO:0005985						
CL1452.Contig1_D2	GO:0005829	GO:0006511	GO:0004221	GO:0048767	GO:0008242	GO:0008270	GO:0004843	GO:0016579	GO:0009793
CL1452.Contig2_D2	GO:0005829	GO:0006511	GO:0004221	GO:0048767	GO:0008242	GO:0008270	GO:0004843	GO:0016579	GO:0009793
CL1453.Contig1_D2	GO:0005886	GO:0015171	GO:0005774	GO:0006865	GO:0016021				
CL1453.Contig2_D2	GO:0005773	GO:0016021	GO:0005886						
CL1453.Contig3_D2	GO:0005886	GO:0015171	GO:0005774	GO:0006865	GO:0016021				
CL1455.Contig1_D2	GO:0006165	GO:0004550	GO:0005543	GO:0006228	GO:0005524	GO:0006183	GO:0009507	GO:0006241	GO:0005634
CL1455.Contig2_D2	GO:0006165	GO:0004550	GO:0005543	GO:0006228	GO:0005524	GO:0006183	GO:0009507	GO:0006241	GO:0005634
CL1455.Contig3_D2	GO:0006165	GO:0004550	GO:0005543	GO:0006228	GO:0005524	GO:0006183	GO:0009507	GO:0006241	GO:0005634
CL1455.Contig4_D2	GO:0006165	GO:0004550	GO:0005543	GO:0006228	GO:0005524	GO:0006183	GO:0009507	GO:0006241	GO:0005634
CL1456.Contig1_D2	GO:0006457	GO:0030968	GO:0031072	GO:0051082	GO:0016020	GO:0005783			
CL1457.Contig1_D2	GO:0016491	GO:0004672	GO:0006468	GO:0005524	GO:0016021				
CL1457.Contig2_D2	GO:0016491	GO:0004672	GO:0006468	GO:0005524	GO:0016021						
CL1458.Contig1_D2	GO:0017005	GO:0009616	GO:0010050								
CL1458.Contig2_D2	GO:0017005	GO:0009616	GO:0005634	GO:0010050	GO:0006281						
CL1458.Contig3_D2	GO:0017005	GO:0009616	GO:0010050								
CL1458.Contig4_D2	GO:0017005	GO:0009616	GO:0005634	GO:0010050	GO:0006281						
CL1459.Contig1_D2	GO:0006511	GO:0008234	GO:0004221								
CL1459.Contig2_D2	GO:0006511	GO:0008234	GO:0004221								
CL1459.Contig3_D2	GO:0006511	GO:0008234	GO:0004221								
CL1459.Contig4_D2	GO:0006511	GO:0008234	GO:0004221								
CL1459.Contig5_D2	GO:0006511	GO:0008234	GO:0004221								
CL1459.Contig6_D2	GO:0006511	GO:0008234	GO:0004221								
CL1459.Contig7_D2	GO:0006511	GO:0008234	GO:0004221								
CL1460.Contig1_D2	GO:0016627	GO:0004129	GO:0005751	GO:0006784	GO:0003677	GO:0006461	GO:0009060	GO:0006123	GO:0003682	GO:0019745	GO:0016126
CL1460.Contig2_D2	GO:0016627	GO:0004129	GO:0005751	GO:0006784	GO:0006461	GO:0009060	GO:0006123	GO:0019745	GO:0016126		
CL1460.Contig3_D2	GO:0016627	GO:0004129	GO:0005751	GO:0006784	GO:0003677	GO:0006461	GO:0009060	GO:0006123	GO:0003682	GO:0019745	GO:0016126
CL1461.Contig1_D2	GO:0051536	GO:0006200	GO:0009055	GO:0005524	GO:0015408						
CL1461.Contig2_D2	GO:0051536	GO:0006200	GO:0009055	GO:0005524	GO:0015408								
CL1461.Contig3_D2	GO:0051536	GO:0006200	GO:0009055	GO:0005524	GO:0015408								
CL1461.Contig4_D2	GO:0051536	GO:0006200	GO:0009055	GO:0005524	GO:0015408								
CL1462.Contig1_D2	GO:0020037	GO:0016705	GO:0004497	GO:0005506	GO:0009055	GO:0055114							
CL1462.Contig2_D2	GO:0020037	GO:0016705	GO:0004497	GO:0005506	GO:0009055	GO:0055114							
CL1462.Contig3_D2	GO:0046872	GO:0016491											
CL1463.Contig1_D2	GO:0008565	GO:0030244	GO:0030131	GO:0043424	GO:0048193	GO:0006886	GO:0005634	GO:0006487					
CL1463.Contig2_D2	GO:0008565	GO:0030244	GO:0030131	GO:0043424	GO:0048193	GO:0006886	GO:0005634	GO:0006487					
CL1464.Contig1_D2	GO:0005829	GO:0006606											
CL1464.Contig2_D2	GO:0005829	GO:0006606											
CL1465.Contig1_D2	GO:0071944	GO:0016020	GO:0000166	GO:0051707	GO:0043167	GO:0006468	GO:0048856	GO:0004674	GO:0000165	GO:0044767			
CL1466.Contig1_D2	GO:0006470	GO:0046872	GO:0004722										
CL1466.Contig2_D2	GO:0006470	GO:0046872	GO:0004722										
CL1466.Contig3_D2	GO:0006470	GO:0046872	GO:0004722										
CL1468.Contig1_D2	GO:0055085	GO:0009753	GO:0055114	GO:0009694	GO:0016021	GO:0042593	GO:0009705	GO:0032440	GO:0008643	GO:0010030	GO:0005351	GO:0005794	GO:0005886
CL1468.Contig2_D2	GO:0055085	GO:0009753	GO:0055114	GO:0009694	GO:0016021	GO:0042593	GO:0009705	GO:0032440	GO:0008643	GO:0010030	GO:0005351	GO:0005794	GO:0005886
CL1469.Contig1_D2	GO:0003824	GO:0044424															
CL1469.Contig2_D2	GO:0016070	GO:0034645	GO:0097159	GO:0016740	GO:1901363	GO:0010467	GO:0005634										
CL1469.Contig3_D2	GO:0016070	GO:0034645	GO:0097159	GO:0016740	GO:1901363	GO:0010467	GO:0044424										
CL1470.Contig1_D2	GO:0006098	GO:0009941	GO:0016117	GO:0005515	GO:0043085	GO:0019252	GO:0010363	GO:0000023	GO:0015995	GO:0005829	GO:0010304	GO:0009570	GO:0015996	GO:0009814	GO:0006364	GO:0051743	GO:0005739
CL1470.Contig2_D2	GO:0006098	GO:0009941	GO:0016117	GO:0005515	GO:0043085	GO:0019252	GO:0010363	GO:0000023	GO:0015995	GO:0005829	GO:0010304	GO:0009570	GO:0015996	GO:0009814	GO:0006364	GO:0051743	GO:0005739
CL1471.Contig1_D2	GO:0005815	GO:0005739	GO:0000922	GO:0045298	GO:0009506	GO:0040007	GO:0009909	GO:0048449	GO:0016570	GO:0043622	GO:0015631	GO:0007020					
CL1471.Contig2_D2	GO:0005815	GO:0005739	GO:0000922	GO:0045298	GO:0009506	GO:0040007	GO:0009909	GO:0048449	GO:0016570	GO:0043622	GO:0015631	GO:0007020					
CL1471.Contig3_D2	GO:0005815	GO:0005739	GO:0000922	GO:0045298	GO:0009506	GO:0040007	GO:0009909	GO:0048449	GO:0016570	GO:0043622	GO:0015631	GO:0007020					
CL1471.Contig4_D2	GO:0005815	GO:0005739	GO:0000922	GO:0045298	GO:0009506	GO:0040007	GO:0009909	GO:0048449	GO:0016570	GO:0043622	GO:0015631	GO:0007020					
CL1471.Contig5_D2	GO:0005815	GO:0005739	GO:0000922	GO:0045298	GO:0009506	GO:0040007	GO:0009909	GO:0048449	GO:0016570	GO:0043622	GO:0015631	GO:0007020					
CL1471.Contig6_D2	GO:0005815	GO:0005739	GO:0000922	GO:0045298	GO:0009506	GO:0040007	GO:0009909	GO:0048449	GO:0016570	GO:0043622	GO:0015631	GO:0007020					
CL1472.Contig1_D2	GO:0006952	GO:0051707	GO:0010038	GO:0009628	GO:0046914	GO:0071944	GO:0009507	GO:0016020									
CL1473.Contig1_D2	GO:0009941	GO:0016310	GO:0009853	GO:0005524	GO:0008887	GO:0009570	GO:0005634										
CL1473.Contig2_D2	GO:0009941	GO:0016310	GO:0009853	GO:0005524	GO:0008887	GO:0009570	GO:0005634										
CL1475.Contig1_D2	GO:0006098	GO:0010207	GO:0009543														
CL1475.Contig2_D2	GO:0006098	GO:0010207	GO:0009543														
CL1477.Contig1_D2	GO:0005634	GO:0005829						
CL1477.Contig2_D2	GO:0005634	GO:0005829						
CL1478.Contig1_D2	GO:0047220	GO:0016021	GO:0030244	GO:0005768	GO:0006486	GO:0005802	GO:0048193	GO:0005794
CL1478.Contig2_D2	GO:0047220	GO:0005794	GO:0006486	GO:0016021				
CL1479.Contig10_D2	GO:0016301	GO:0009987	GO:1901363	GO:0097159				
CL1479.Contig11_D2	GO:0016301	GO:0009987	GO:1901363	GO:0097159				
CL1479.Contig12_D2	GO:0048544	GO:0006468	GO:0005524	GO:0004674				
CL1479.Contig13_D2	GO:0016301	GO:0009987	GO:1901363	GO:0097159				
CL1479.Contig14_D2	GO:0048544	GO:0006468	GO:0005524	GO:0004674				
CL1479.Contig15_D2	GO:0016787							
CL1479.Contig1_D2	GO:0016301	GO:0009987						
CL1479.Contig2_D2	GO:0016301	GO:0009987	GO:1901363	GO:0097159				
CL1479.Contig3_D2	GO:0016301	GO:0009987	GO:1901363	GO:0097159				
CL1479.Contig4_D2	GO:0048544	GO:0006468	GO:0005524	GO:0004674				
CL1479.Contig5_D2	GO:0048544	GO:0006468	GO:0005524	GO:0004674				
CL1479.Contig6_D2	GO:0016787							
CL1479.Contig7_D2	GO:0048544	GO:0006468	GO:0005524	GO:0004674						
CL1479.Contig8_D2	GO:0016301	GO:0009987	GO:1901363	GO:0097159						
CL1479.Contig9_D2	GO:0048544	GO:0006468	GO:0005524	GO:0004674						
CL1480.Contig1_D2	GO:0016126	GO:0005515	GO:0006793	GO:0009825	GO:0005794	GO:0010051	GO:0010228	GO:0005783	GO:0008757	GO:0032876
CL1480.Contig2_D2	GO:0016126	GO:0005515	GO:0006793	GO:0009825	GO:0005794	GO:0010051	GO:0005783	GO:0008757	GO:0032876	
CL1480.Contig3_D2	GO:0016126	GO:0005515	GO:0006793	GO:0009825	GO:0005794	GO:0010051	GO:0010228	GO:0005783	GO:0008757	GO:0032876
CL1481.Contig1_D2	GO:0008270									
CL1481.Contig2_D2	GO:0008270									
CL1482.Contig1_D2	GO:0004721	GO:0005634								
CL1483.Contig1_D2	GO:0009407	GO:0052654	GO:0009081	GO:0052655	GO:0019932	GO:0009570	GO:0052656	GO:0005634	GO:0005829	GO:0005739
CL1490.Contig1_D2	GO:0015238	GO:0005886	GO:0006855	GO:0009507	GO:0015297					
CL1490.Contig2_D2	GO:0015238	GO:0005886	GO:0006855	GO:0009507	GO:0015297					
CL1490.Contig3_D2	GO:0015238	GO:0005886	GO:0006855	GO:0009507	GO:0015297					
CL1490.Contig4_D2	GO:0015238	GO:0005886	GO:0006855	GO:0009507	GO:0015297					
CL1491.Contig1_D2	GO:0015991	GO:0016887	GO:0000220	GO:0005886	GO:0015078	GO:0016021	GO:0009507			
CL1491.Contig2_D2	GO:0015078	GO:0016021	GO:0016023	GO:0016887	GO:0000220	GO:0015991	GO:0009507	GO:0005886		
CL1491.Contig3_D2	GO:0006007	GO:0016021	GO:0033179	GO:0046961	GO:0015991	GO:0009507	GO:0005773	GO:0005886								
CL1493.Contig1_D2	GO:0003676	GO:0004003	GO:0005524	GO:0005634	GO:0006310	GO:0006281										
CL1493.Contig2_D2	GO:0006310	GO:0006281	GO:0003676	GO:0004003	GO:0016023	GO:0005524	GO:0005634									
CL1493.Contig3_D2	GO:0003676	GO:0004003	GO:0005524	GO:0005634	GO:0006310	GO:0006281										
CL1495.Contig1_D2	GO:0003723	GO:0000166	GO:0009536													
CL1495.Contig2_D2	GO:0003723	GO:0000166	GO:0009536													
CL1496.Contig1_D2	GO:0005737	GO:0000166	GO:0055114	GO:0008270	GO:0051903											
CL1496.Contig2_D2	GO:0005768	GO:0006955	GO:0016023	GO:0006184	GO:0005802	GO:0003924	GO:0016020	GO:0005794	GO:0005525							
CL1496.Contig3_D2	GO:0005768	GO:0006955	GO:0016023	GO:0006184	GO:0005802	GO:0003924	GO:0016020	GO:0005794	GO:0005525							
CL1496.Contig4_D2	GO:0005768	GO:0006955	GO:0016023	GO:0006184	GO:0005802	GO:0003924	GO:0016020	GO:0005794	GO:0005525							
CL1498.Contig1_D2	GO:0006355	GO:0044699														
CL1499.Contig1_D2	GO:0016811	GO:0005794	GO:0016021	GO:0005783	GO:0006672											
CL1499.Contig2_D2	GO:0016811	GO:0005794	GO:0016021	GO:0005783	GO:0006672											
CL1499.Contig3_D2	GO:0016811	GO:0005794	GO:0016021	GO:0005783	GO:0006672											
CL15.Contig1_D2	GO:0005829	GO:0003676	GO:0006457	GO:0010286	GO:0009409	GO:0008026	GO:0008186	GO:0051604	GO:0005524	GO:0009737	GO:0005635	GO:0009644	GO:0042542	GO:0016973	GO:0003724	GO:0005886
CL15.Contig2_D2	GO:0005829	GO:0003676	GO:0006457	GO:0010286	GO:0009409	GO:0008026	GO:0008186	GO:0051604	GO:0005524	GO:0009737	GO:0005635	GO:0009644	GO:0042542	GO:0016973	GO:0003724	GO:0005886
CL150.Contig2_D2	GO:0009960	GO:0044260	GO:0000226	GO:0005880	GO:0051301	GO:0005737	GO:0008017	GO:0044238	GO:0009887	GO:0010342
CL1500.Contig1_D2	GO:0005737	GO:0003676	GO:0051928	GO:0005634	GO:0008270					
CL1500.Contig2_D2	GO:0005737	GO:0003676	GO:0051928	GO:0005634	GO:0008270					
CL1500.Contig3_D2	GO:0051928	GO:0008270	GO:0003676	GO:0016558	GO:0048573	GO:0006891	GO:0006869	GO:0010351	GO:0005737	GO:0005634
CL1501.Contig1_D2	GO:0048731	GO:0005488								
CL1501.Contig2_D2	GO:0005737	GO:0003677	GO:0003682	GO:0009055	GO:0045454	GO:0048653	GO:0015035			
CL1501.Contig3_D2	GO:0005737	GO:0003677	GO:0003682	GO:0009055	GO:0045454	GO:0048653	GO:0015035			
CL1501.Contig4_D2	GO:0048731									
CL1502.Contig1_D2	GO:0016758	GO:0008152								
CL1503.Contig1_D2	GO:0005730	GO:0005777	GO:0005515	GO:0043574	GO:0003824					
CL1503.Contig2_D2	GO:0005730	GO:0005777	GO:0005515	GO:0043574	GO:0003824					
CL1504.Contig1_D2	GO:0005774	GO:0005783								
CL1504.Contig2_D2	GO:0016023	GO:0005886	GO:0016485	GO:0005774	GO:0016021	GO:0005576	GO:0009507	GO:0005783		
CL1505.Contig1_D2	GO:0050616	GO:0016023	GO:0009055	GO:0004497	GO:0005506	GO:0020037	GO:0016705	GO:0055114		
CL1505.Contig2_D2	GO:0050616	GO:0016023	GO:0009055	GO:0004497	GO:0005506	GO:0020037	GO:0016705	GO:0055114		
CL1507.Contig1_D2	GO:0005886	GO:0016021								
CL1507.Contig2_D2	GO:0005886																																																							
CL1507.Contig3_D2	GO:0005886																																																							
CL1509.Contig1_D2	GO:0008649	GO:0003723	GO:0031167	GO:0006355	GO:0009536	GO:0009658	GO:0006399	GO:0045036																																																
CL1509.Contig2_D2	GO:0008649	GO:0003723	GO:0031167	GO:0006355	GO:0009536	GO:0009658	GO:0006399	GO:0045036																																																
CL1509.Contig3_D2	GO:0008649	GO:0003723	GO:0031167	GO:0006355	GO:0009536	GO:0009658	GO:0006399	GO:0045036																																																
CL1509.Contig4_D2	GO:0008649	GO:0003723	GO:0031167	GO:0006355	GO:0009536	GO:0009658	GO:0006399	GO:0045036																																																
CL151.Contig1_D2	GO:0003700	GO:0009686	GO:0009965	GO:0010413	GO:0030048	GO:0004857	GO:0010319	GO:0005783	GO:0043085	GO:0009570	GO:0006098	GO:0006200	GO:0045492	GO:0006364	GO:0009506	GO:0009941	GO:0042742	GO:0009524	GO:0010027	GO:0019252	GO:0009555	GO:0000023	GO:0009740	GO:0006979	GO:0006662	GO:0008047	GO:0005886	GO:0015035	GO:0016021	GO:0006886	GO:0009534	GO:0009789	GO:0003677	GO:0005524	GO:0030154	GO:0043068	GO:0006109	GO:0009055	GO:0016459	GO:0003774	GO:0045893	GO:0043086	GO:0046686	GO:0009409	GO:0045454	GO:0048046	GO:0005743	GO:0005634	GO:0042626	GO:0010207	GO:0006473	GO:0009504	GO:0009832	GO:0055085	GO:0005768	GO:0006879
CL151.Contig2_D2	GO:0008270																																																							
CL151.Contig3_D2	GO:0003700	GO:0009686	GO:0009965	GO:0010413	GO:0030048	GO:0004857	GO:0010319	GO:0005783	GO:0043085	GO:0009570	GO:0006098	GO:0006200	GO:0045492	GO:0006364	GO:0009506	GO:0009941	GO:0042742	GO:0009524	GO:0010027	GO:0019252	GO:0009555	GO:0000023	GO:0009740	GO:0006979	GO:0006662	GO:0008047	GO:0005886	GO:0015035	GO:0016021	GO:0006886	GO:0009534	GO:0009789	GO:0003677	GO:0005524	GO:0030154	GO:0043068	GO:0006109	GO:0009055	GO:0016459	GO:0003774	GO:0045893	GO:0043086	GO:0046686	GO:0009409	GO:0045454	GO:0048046	GO:0005743	GO:0005634	GO:0042626	GO:0010207	GO:0006473	GO:0009504	GO:0009832	GO:0055085	GO:0005768	GO:0006879
CL151.Contig4_D2	GO:0003700	GO:0009686	GO:0009965	GO:0010413	GO:0030048	GO:0004857	GO:0010319	GO:0005783	GO:0043085	GO:0009570	GO:0006098	GO:0006200	GO:0045492	GO:0006364	GO:0009506	GO:0009941	GO:0042742	GO:0009524	GO:0010027	GO:0019252	GO:0009555	GO:0000023	GO:0009740	GO:0006979	GO:0006662	GO:0008047	GO:0005886	GO:0015035	GO:0016021	GO:0006886	GO:0009534	GO:0009789	GO:0003677	GO:0005524	GO:0030154	GO:0043068	GO:0006109	GO:0009055	GO:0016459	GO:0003774	GO:0045893	GO:0043086	GO:0046686	GO:0009409	GO:0045454	GO:0048046	GO:0005743	GO:0005634	GO:0042626	GO:0010207	GO:0006473	GO:0009504	GO:0009832	GO:0055085	GO:0005768	GO:0006879
CL1510.Contig1_D2	GO:0005829	GO:0009693	GO:0004069	GO:0009409	GO:0009941	GO:0080130	GO:0033853	GO:0006520	GO:0033854	GO:0009570	GO:0046686	GO:0030170	GO:0010319	GO:0048046																																										
CL1510.Contig2_D2	GO:0005829	GO:0009693	GO:0004069	GO:0009409	GO:0009941	GO:0080130	GO:0033853	GO:0006520	GO:0033854	GO:0009570	GO:0046686	GO:0030170	GO:0010319	GO:0048046																																										
CL1511.Contig1_D2	GO:0005634																																																							
CL1511.Contig2_D2	GO:0005634																																																							
CL1512.Contig1_D2	GO:0009585	GO:0006281	GO:0010100	GO:0005515	GO:0003824	GO:0005634																																																		
CL1512.Contig2_D2	GO:0009585	GO:0006281	GO:0010100	GO:0005739	GO:0005515	GO:0005634																																																		
CL1513.Contig1_D2	GO:0016049	GO:0030243	GO:0045454	GO:0010305	GO:0006970	GO:0005515	GO:0009742	GO:0009832	GO:0009734	GO:0005634	GO:0016126
CL1513.Contig2_D2	GO:0045454	GO:0005634	GO:0009651	GO:0009789							
CL1513.Contig3_D2	GO:0005634	GO:0009651	GO:0009789								
CL1513.Contig4_D2	GO:0045454	GO:0005634	GO:0009651	GO:0009789							
CL1513.Contig5_D2	GO:0016049	GO:0030243	GO:0010305	GO:0006970	GO:0005515	GO:0009742	GO:0009832	GO:0009734	GO:0005634		
CL1515.Contig1_D2	GO:0020037	GO:0033773	GO:0005506	GO:0009055	GO:0055114						
CL1515.Contig2_D2	GO:0020037	GO:0033773	GO:0005506	GO:0009055	GO:0055114						
CL1516.Contig10_D2	GO:0003700	GO:0005634	GO:0006355								
CL1516.Contig2_D2	GO:0050896	GO:0006355	GO:0003700	GO:0005634							
CL1516.Contig4_D2	GO:0050896	GO:0006355	GO:0003700	GO:0005634							
CL1516.Contig5_D2	GO:0050896	GO:0006355	GO:0003700	GO:0005634							
CL1516.Contig8_D2	GO:0050896	GO:0006355	GO:0003700	GO:0005634							
CL1517.Contig1_D2	GO:0005730	GO:0003676	GO:0000166								
CL1517.Contig2_D2	GO:0005730	GO:0003676	GO:0000166								
CL1518.Contig1_D2	GO:0046686	GO:0003883	GO:0006221								
CL1518.Contig2_D2	GO:0046686	GO:0003883	GO:0006221								
CL1518.Contig4_D2	GO:0016874					
CL1519.Contig1_D2	GO:0000166					
CL152.Contig1_D2	GO:0003824					
CL1520.Contig1_D2	GO:0009536					
CL1520.Contig2_D2	GO:0009536					
CL1521.Contig1_D2	GO:0016757	GO:0016020				
CL1522.Contig10_D2	GO:0010351	GO:0055085	GO:0015386	GO:0006813	GO:0016021	GO:0006814
CL1522.Contig11_D2	GO:0010351	GO:0055085	GO:0015386	GO:0006813	GO:0016021	GO:0006814
CL1522.Contig12_D2	GO:0010351	GO:0055085	GO:0015386	GO:0006813	GO:0016021	GO:0006814
CL1522.Contig1_D2	GO:0010351	GO:0055085	GO:0015386	GO:0006813	GO:0016021	GO:0006814
CL1522.Contig2_D2	GO:0010351	GO:0055085	GO:0015386	GO:0006813	GO:0016021	GO:0006814
CL1522.Contig4_D2	GO:0010351	GO:0055085	GO:0015386	GO:0006813	GO:0016021	GO:0006814
CL1522.Contig5_D2	GO:0010351	GO:0055085	GO:0015386	GO:0006813	GO:0016021	GO:0006814
CL1522.Contig6_D2	GO:0010351	GO:0055085	GO:0015386	GO:0006813	GO:0016021	GO:0006814
CL1522.Contig7_D2	GO:0010351	GO:0055085	GO:0015386	GO:0006813	GO:0016021	GO:0006814
CL1522.Contig8_D2	GO:0010351	GO:0055085	GO:0015386	GO:0006813	GO:0016021	GO:0006814
CL1522.Contig9_D2	GO:0010351	GO:0055085	GO:0015386	GO:0006813	GO:0016021	GO:0006814								
CL1524.Contig1_D2	GO:0044237	GO:0050662	GO:0000166	GO:0055114	GO:0045552									
CL1524.Contig2_D2	GO:0016621	GO:0019761	GO:0045552	GO:0009809	GO:0050662	GO:0005829	GO:0055114	GO:0000166						
CL1524.Contig3_D2	GO:0016621	GO:0019761	GO:0045552	GO:0009809	GO:0050662	GO:0005829	GO:0055114	GO:0000166						
CL1526.Contig1_D2	GO:0035251													
CL1526.Contig2_D2	GO:0035251													
CL1527.Contig1_D2	GO:0042744	GO:0009517	GO:0010117	GO:0009941	GO:0032928	GO:0016122	GO:0009688							
CL1527.Contig2_D2	GO:0042744	GO:0009517	GO:0010117	GO:0009941	GO:0032928	GO:0016122	GO:0009688							
CL1529.Contig1_D2	GO:0006355	GO:0003677	GO:0000956	GO:0009630	GO:0005634									
CL153.Contig1_D2	GO:0055114	GO:0009414	GO:0005739	GO:0009651	GO:0009926	GO:0009941	GO:0009705	GO:0004427	GO:0048366	GO:0032440	GO:0010008	GO:0015992	GO:0009678	GO:0005886
CL153.Contig2_D2	GO:0004427	GO:0016020	GO:0009678	GO:0032440	GO:0055114	GO:0015992								
CL153.Contig3_D2	GO:0055114	GO:0009414	GO:0005739	GO:0009651	GO:0009926	GO:0009941	GO:0009705	GO:0004427	GO:0048366	GO:0032440	GO:0010008	GO:0015992	GO:0009678	GO:0005886
CL153.Contig4_D2	GO:0055114	GO:0009414	GO:0005739	GO:0009651	GO:0009926	GO:0009941	GO:0009705	GO:0004427	GO:0048366	GO:0032440	GO:0010008	GO:0015992	GO:0009678	GO:0005886
CL1530.Contig1_D2	GO:0005886	GO:0004672	GO:0006468	GO:0005524	GO:0016021									
CL1530.Contig2_D2	GO:0005886	GO:0004672	GO:0006468	GO:0005524	GO:0016021									
CL1530.Contig3_D2	GO:0005886	GO:0004672	GO:0006468	GO:0005524	GO:0016021									
CL1532.Contig1_D2	GO:0005886	GO:0004672	GO:0006468	GO:0005524	GO:0032440	GO:0016021	GO:0055114																			
CL1532.Contig2_D2	GO:0009086	GO:0006468	GO:0055114	GO:0004674	GO:0016021	GO:0007169	GO:0005524	GO:0032440	GO:0000394	GO:0005886																
CL1534.Contig1_D2	GO:0016711	GO:0009055	GO:0005506	GO:0020037	GO:0055114																					
CL1536.Contig1_D2	GO:0009536	GO:0009631	GO:0007155	GO:0032922	GO:0010104	GO:0045010	GO:0006355	GO:0048586	GO:0016926	GO:2000022	GO:0006970	GO:0010090	GO:0050665	GO:0048765	GO:1901672	GO:0005634	GO:0071555									
CL1536.Contig2_D2	GO:0009536	GO:0009631	GO:0007155	GO:0032922	GO:0010104	GO:0045010	GO:0006355	GO:0048586	GO:0016926	GO:2000022	GO:0006970	GO:0010090	GO:0050665	GO:0048765	GO:1901672	GO:0005634	GO:0071555									
CL1539.Contig1_D2	GO:0006399	GO:0006655	GO:0009793	GO:0004517	GO:0051246	GO:0009902	GO:0009651	GO:0005525	GO:0009507	GO:0006184	GO:0016226	GO:0006809	GO:0010322	GO:0009965	GO:0006897	GO:0010228	GO:0030154	GO:0055114	GO:0010193	GO:0045893	GO:0042793	GO:0003924	GO:0006364	GO:0048481	GO:0010027	GO:0005739
CL1539.Contig2_D2	GO:0006399	GO:0006655	GO:0009793	GO:0004517	GO:0051246	GO:0009902	GO:0009651	GO:0005525	GO:0009507	GO:0006184	GO:0016226	GO:0006809	GO:0010322	GO:0009965	GO:0006897	GO:0010228	GO:0030154	GO:0055114	GO:0010193	GO:0045893	GO:0042793	GO:0003924	GO:0006364	GO:0048481	GO:0010027	GO:0005739
CL154.Contig1_D2	GO:0008152	GO:0016491																								
CL154.Contig2_D2	GO:0008152	GO:0016491																								
CL1541.Contig1_D2	GO:0006468	GO:0004674	GO:0005524	GO:0006486	GO:0004715	GO:0005634	GO:0005886																			
CL1541.Contig2_D2	GO:0006468	GO:0004674	GO:0005524	GO:0006486	GO:0004715	GO:0005634	GO:0005886																			
CL1544.Contig1_D2	GO:0004462	GO:0016740																								
CL1545.Contig1_D2	GO:0009086	GO:0009506	GO:0009616	GO:0010050	GO:0080188	GO:0043621	GO:0003677	GO:0003725	GO:0009630	GO:0000394	GO:0005737	GO:0005634														
CL1546.Contig1_D2	GO:0009536																									
CL1547.Contig1_D2	GO:0000226	GO:1901363	GO:0006346	GO:0031048	GO:0007267	GO:0000911	GO:0051567	GO:0016491	GO:0048449	GO:0043167	GO:0006306	GO:0043229	GO:0035196	GO:0016572	GO:0010267	GO:0097159	GO:0009909	GO:0005886	GO:0009616							
CL1547.Contig2_D2	GO:0003777	GO:0005875	GO:0005516	GO:0055114	GO:0016491	GO:0005524	GO:0007018	GO:0010091	GO:0009846	GO:0005886																
CL1547.Contig3_D2	GO:0000226	GO:1901363	GO:0006346	GO:0031048	GO:0007267	GO:0000911	GO:0051567	GO:0016491	GO:0048449	GO:0043167	GO:0006306	GO:0043229	GO:0035196	GO:0016572	GO:0010267	GO:0097159	GO:0009909	GO:0005886	GO:0009616
CL1547.Contig4_D2	GO:0003777	GO:0005875	GO:0005516	GO:0055114	GO:0016491	GO:0005524	GO:0007018	GO:0010091	GO:0009846	GO:0005886									
CL1547.Contig5_D2	GO:0003777	GO:0005875	GO:0005516	GO:0055114	GO:0016491	GO:0005524	GO:0007018	GO:0010091	GO:0009846	GO:0005886									
CL1547.Contig6_D2	GO:0000226	GO:1901363	GO:0006346	GO:0031048	GO:0007267	GO:0000911	GO:0051567	GO:0016491	GO:0048449	GO:0043167	GO:0006306	GO:0043229	GO:0035196	GO:0016572	GO:0010267	GO:0097159	GO:0009909	GO:0005886	GO:0009616
CL1548.Contig1_D2	GO:0005773	GO:0008374	GO:0046027	GO:0005783	GO:0006629														
CL1548.Contig2_D2	GO:0005773	GO:0008374	GO:0046027	GO:0005783	GO:0006629														
CL1549.Contig1_D2	GO:0008152	GO:0016831	GO:0009507																
CL1549.Contig2_D2	GO:0008152	GO:0016831	GO:0009507																
CL155.Contig1_D2	GO:0055085	GO:0031348	GO:0005622	GO:0045087	GO:0046873	GO:0006944	GO:0030968	GO:0009863	GO:0030001	GO:0005886	GO:0009697								
CL155.Contig2_D2	GO:0055085	GO:0031348	GO:0005622	GO:0045087	GO:0046873	GO:0006944	GO:0030968	GO:0009863	GO:0030001	GO:0005886	GO:0009697								
CL1551.Contig1_D2	GO:0009941	GO:0009840	GO:0035304	GO:0004252	GO:0010207	GO:0019288	GO:0009902	GO:0016226	GO:0006508	GO:0009534	GO:0045893	GO:0009073	GO:0042793	GO:0006364	GO:0010027				
CL1551.Contig2_D2	GO:0009941	GO:0009840	GO:0035304	GO:0004252	GO:0010207	GO:0019288	GO:0009902	GO:0016226	GO:0006508	GO:0009534	GO:0045893	GO:0009073	GO:0042793	GO:0006364	GO:0010027				
CL1551.Contig3_D2	GO:0006351	GO:0080090	GO:0009941	GO:0009840	GO:0031323	GO:0015979	GO:0006796	GO:0022607	GO:0034660	GO:0009658	GO:0009534	GO:0060255	GO:0019538	GO:0019752					
CL1551.Contig4_D2	GO:0009941	GO:0009840	GO:0035304	GO:0004252	GO:0010207	GO:0019288	GO:0009902	GO:0016226	GO:0006508	GO:0009534	GO:0045893	GO:0009073	GO:0042793	GO:0006364	GO:0010027				
CL1552.Contig2_D2	GO:0003677	GO:0009410	GO:0030968																
CL1553.Contig1_D2	GO:0006355	GO:0003677	GO:0016023	GO:0003700	GO:0007275	GO:0005634													
CL1553.Contig2_D2	GO:0006355	GO:0003677	GO:0016023	GO:0003700	GO:0007275	GO:0005634	
CL1554.Contig1_D2	GO:0005737	GO:0008536					
CL1554.Contig2_D2	GO:0005737	GO:0008536					
CL1554.Contig3_D2	GO:0005737	GO:0008536					
CL1554.Contig4_D2	GO:0005737	GO:0008536					
CL1554.Contig5_D2	GO:0005737	GO:0008536					
CL1554.Contig6_D2	GO:0005737	GO:0008536					
CL1554.Contig7_D2	GO:0005737	GO:0008536					
CL1555.Contig1_D2	GO:0001666	GO:0009011	GO:0019375	GO:0019252	GO:0009664	GO:0009507	GO:0000272
CL1555.Contig2_D2	GO:0009011	GO:0005982	GO:0009250	GO:0009507			
CL1555.Contig3_D2	GO:0009011	GO:0005982	GO:0009250	GO:0009507			
CL1555.Contig4_D2	GO:0009011	GO:0009250					
CL1555.Contig5_D2	GO:0005982	GO:0009250	GO:0009507	GO:0016757			
CL1555.Contig6_D2	GO:0001666	GO:0009011	GO:0019375	GO:0019252	GO:0009664	GO:0009507	GO:0000272
CL1555.Contig7_D2	GO:0001666	GO:0009011	GO:0019375	GO:0019252	GO:0009664	GO:0009507	GO:0000272
CL1555.Contig8_D2	GO:0009011	GO:0009250					
CL1556.Contig1_D2	GO:0010162	GO:0048827	GO:0009845	GO:0009933	GO:0009909	GO:0009640	GO:0010228	GO:0010229	GO:0016567	GO:0019915	GO:0050826	GO:0010182	GO:0009793	GO:0005680
CL1556.Contig2_D2	GO:0010162	GO:0048827	GO:0009845	GO:0009933	GO:0009909	GO:0009640	GO:0010228	GO:0010229	GO:0016567	GO:0019915	GO:0050826	GO:0010182	GO:0009793	GO:0005680
CL1556.Contig3_D2	GO:0010162	GO:0048827	GO:0009845	GO:0009933	GO:0009909	GO:0009640	GO:0010228	GO:0010229	GO:0016567	GO:0019915	GO:0050826	GO:0010182	GO:0009793	GO:0005680
CL1556.Contig4_D2	GO:0010162	GO:0048827	GO:0009845	GO:0009933	GO:0009909	GO:0009640	GO:0010228	GO:0010229	GO:0016567	GO:0019915	GO:0050826	GO:0010182	GO:0009793	GO:0005680
CL1557.Contig1_D2	GO:0005886	GO:0006810	GO:0005471	GO:0005524	GO:0016021	GO:0009507								
CL1557.Contig2_D2	GO:0005886	GO:0006810	GO:0005471	GO:0005524	GO:0016021	GO:0009507								
CL1557.Contig3_D2	GO:0005886	GO:0006810	GO:0005471	GO:0005524	GO:0016021	GO:0009507								
CL1558.Contig1_D2	GO:0003723	GO:0009507	GO:0003824	GO:0005739	GO:0006355									
CL1558.Contig2_D2	GO:0003723	GO:0009507	GO:0003824	GO:0005739	GO:0006355									
CL1558.Contig3_D2	GO:0003723	GO:0009507	GO:0003824	GO:0005739	GO:0006355									
CL1558.Contig4_D2	GO:0003723	GO:0009507	GO:0003824	GO:0005739	GO:0006355									
CL1558.Contig5_D2	GO:0003723	GO:0009507	GO:0003824	GO:0005739	GO:0006355									
CL156.Contig1_D2	GO:0000911	GO:0016192	GO:0016572	GO:0006260	GO:0051567	GO:0000226	GO:0000815	GO:0005515	GO:0008283	GO:0006306	GO:0015031	GO:0005634		
CL156.Contig2_D2	GO:0000911	GO:0016192	GO:0016572	GO:0006260	GO:0051567	GO:0000226	GO:0000815	GO:0005515	GO:0008283	GO:0006306	GO:0015031	GO:0005634		
CL1560.Contig1_D2	GO:0055114	GO:0006355	GO:0009887	GO:0010228	GO:0003677	GO:0003700	GO:0032440	GO:0005634						
CL1560.Contig2_D2	GO:0050896	GO:0009887	GO:0010228	GO:0006351										
CL1560.Contig3_D2	GO:0016491	GO:0006351											
CL1560.Contig4_D2	GO:0055114	GO:0006355	GO:0003677	GO:0003700	GO:0032440	GO:0005634							
CL1560.Contig5_D2	GO:0016491	GO:0006351											
CL1560.Contig6_D2	GO:0016491	GO:0006351											
CL1560.Contig7_D2	GO:0016491	GO:0006351											
CL1561.Contig1_D2	GO:0005730	GO:0022626	GO:0005773	GO:0009409	GO:0003735	GO:0009507	GO:0016020	GO:0008270	GO:0006412				
CL1562.Contig1_D2	GO:0016132	GO:0016020											
CL1562.Contig2_D2	GO:0016132	GO:0016020											
CL1563.Contig1_D2	GO:0003700	GO:0043565	GO:0006355										
CL1563.Contig2_D2	GO:0003700	GO:0043565	GO:0006355										
CL1564.Contig1_D2	GO:0022900	GO:0051537	GO:0005739	GO:0008219	GO:0046872	GO:0010277	GO:0010154	GO:0009908	GO:0016630	GO:0015996	GO:0032441	GO:0009507	GO:0009816
CL1565.Contig1_D2	GO:0016758	GO:0008152											
CL1565.Contig2_D2	GO:0047213	GO:0050502	GO:0008152	GO:0050403									
CL1565.Contig3_D2	GO:0050502	GO:0008152	GO:0050403										
CL1566.Contig1_D2	GO:0009908	GO:0003677	GO:0048262	GO:0003682	GO:0005634								
CL1566.Contig2_D2	GO:0009908	GO:0003677	GO:0006351	GO:0048262	GO:0003682	GO:0005634							
CL1568.Contig1_D2	GO:0030786	GO:0046983	GO:0050630	GO:0032259				
CL157.Contig1_D2	GO:0016023							
CL157.Contig2_D2	GO:0016023							
CL1571.Contig1_D2	GO:0000025	GO:0043169	GO:0004134	GO:0006006	GO:0005983	GO:0009507		
CL1571.Contig2_D2	GO:0000025	GO:0043169	GO:0004134	GO:0006006	GO:0005983	GO:0009507		
CL1571.Contig3_D2	GO:0000025	GO:0043169	GO:0004134	GO:0006006	GO:0005983	GO:0009507		
CL1571.Contig4_D2	GO:0000025	GO:0043169	GO:0004134	GO:0006006	GO:0005983	GO:0009507		
CL1572.Contig1_D2	GO:0043231	GO:0044444						
CL1572.Contig2_D2	GO:0009536							
CL1572.Contig3_D2	GO:0016020	GO:0009536						
CL1575.Contig10_D2	GO:0046030	GO:0046855	GO:0032957					
CL1575.Contig11_D2	GO:0005737	GO:0046855	GO:0032957					
CL1575.Contig12_D2	GO:0046030	GO:0046855	GO:0032957					
CL1575.Contig13_D2	GO:0005737	GO:0046854	GO:0004445	GO:0046855	GO:0032440	GO:0032957	GO:0055114	
CL1575.Contig14_D2	GO:0046030	GO:0046855	GO:0032957					
CL1575.Contig15_D2	GO:0046855	GO:0003723	GO:0005840	GO:0055114	GO:0046030	GO:0046854	GO:0032440	GO:0032957
CL1575.Contig16_D2	GO:0005737	GO:0046854	GO:0004445	GO:0046855	GO:0032440	GO:0032957	GO:0055114																								
CL1575.Contig17_D2	GO:0046030	GO:0046855	GO:0032957																												
CL1575.Contig1_D2	GO:0005737	GO:0046855	GO:0032957																												
CL1575.Contig2_D2	GO:0005737	GO:0046854	GO:0004445	GO:0046855	GO:0032440	GO:0032957	GO:0055114																								
CL1575.Contig3_D2	GO:0005737	GO:0046854	GO:0004445	GO:0046855	GO:0032440	GO:0032957	GO:0055114																								
CL1575.Contig4_D2	GO:0005737	GO:0046854	GO:0004445	GO:0046855	GO:0032440	GO:0032957	GO:0055114																								
CL1575.Contig5_D2	GO:0005737	GO:0046854	GO:0004445	GO:0046855	GO:0032440	GO:0032957	GO:0055114																								
CL1575.Contig6_D2	GO:0005737	GO:0046855	GO:0032957																												
CL1575.Contig7_D2	GO:0005737	GO:0046854	GO:0004445	GO:0046855	GO:0032440	GO:0032957	GO:0055114																								
CL1575.Contig8_D2	GO:0005737	GO:0046854	GO:0004445	GO:0046855	GO:0032440	GO:0032957	GO:0055114																								
CL1575.Contig9_D2	GO:0046030	GO:0046855	GO:0032957																												
CL1577.Contig1_D2	GO:0046872	GO:0009506	GO:0005886	GO:0005515	GO:0010286	GO:0005634	GO:0030001																								
CL1579.Contig1_D2	GO:0005852	GO:0051788	GO:0009853	GO:0006413	GO:0050826	GO:0005515	GO:0009793	GO:0006406	GO:0006352	GO:0009651	GO:0080129	GO:0003743	GO:0030422	GO:0009640	GO:0005829	GO:0006511	GO:0019915	GO:0010182	GO:0009933	GO:0016567	GO:0008180	GO:0009845	GO:0010228	GO:0035196	GO:0045893	GO:0009909	GO:0043687	GO:0000398	GO:0005886	GO:0006606	GO:0010162
CL1579.Contig2_D2	GO:0005852	GO:0051788	GO:0009853	GO:0006413	GO:0050826	GO:0005515	GO:0009793	GO:0006406	GO:0006352	GO:0009651	GO:0080129	GO:0003743	GO:0030422	GO:0009640	GO:0005829	GO:0006511	GO:0019915	GO:0010182	GO:0009933	GO:0016567	GO:0008180	GO:0009845	GO:0010228	GO:0035196	GO:0045893	GO:0009909	GO:0043687	GO:0000398	GO:0005886	GO:0006606	GO:0010162
CL158.Contig1_D2	GO:0008270																														
CL158.Contig3_D2	GO:0008270																														
CL1580.Contig2_D2	GO:0005829										
CL1581.Contig1_D2	GO:0005634										
CL1581.Contig2_D2	GO:0005634										
CL1582.Contig1_D2	GO:0009507										
CL1583.Contig1_D2	GO:0046872	GO:0003676	GO:0009506	GO:0003824							
CL1583.Contig2_D2	GO:0046872	GO:0003676	GO:0009506	GO:0003824							
CL1584.Contig1_D2	GO:0008970	GO:0046872	GO:0009705	GO:0009506	GO:0009959	GO:0009660	GO:0009590				
CL1586.Contig1_D2	GO:0000325	GO:0005774	GO:0035672	GO:0043190	GO:0010044	GO:0016021	GO:0008559	GO:0015421	GO:0006200	GO:0005886	GO:0005524
CL1586.Contig2_D2	GO:0000325	GO:0005774	GO:0035672	GO:0043190	GO:0010044	GO:0016021	GO:0008559	GO:0015421	GO:0006200	GO:0005886	GO:0005524
CL1586.Contig3_D2	GO:0000325	GO:0005774	GO:0035672	GO:0043190	GO:0010044	GO:0016021	GO:0008559	GO:0015421	GO:0006200	GO:0005886	GO:0005524
CL1586.Contig4_D2	GO:0000325	GO:0005774	GO:0035672	GO:0043190	GO:0010044	GO:0016021	GO:0008559	GO:0015421	GO:0006200	GO:0005886	GO:0005524
CL1587.Contig1_D2	GO:0003896	GO:0005634	GO:0006269								
CL1587.Contig2_D2	GO:0003896	GO:0005634	GO:0006269								
CL1587.Contig3_D2	GO:0003896	GO:0005634	GO:0006269								
CL1587.Contig4_D2	GO:0003896	GO:0005634	GO:0006269								
CL159.Contig1_D2	GO:0044763	GO:0003676	GO:0046872	GO:0006351	GO:0044424						
CL159.Contig2_D2	GO:0044763	GO:0003676	GO:0046872	GO:0006351	GO:0044424				
CL159.Contig3_D2	GO:0044763	GO:0003676	GO:0046872	GO:0006351	GO:0044424				
CL1590.Contig1_D2	GO:0000160	GO:0000156	GO:0006468	GO:0035556	GO:0004674	GO:0006355	GO:0005524	GO:0048544	
CL1590.Contig2_D2	GO:0000160	GO:0000156	GO:0006468	GO:0035556	GO:0004674	GO:0006355	GO:0005524	GO:0048544	GO:0004715
CL1593.Contig1_D2	GO:0020037	GO:0055114	GO:0009507	GO:0016688	GO:0006979				
CL1593.Contig2_D2	GO:0020037	GO:0055114	GO:0009507	GO:0016688	GO:0006979				
CL1594.Contig1_D2	GO:0009507								
CL1594.Contig2_D2	GO:0009507								
CL1594.Contig3_D2	GO:0009507								
CL1594.Contig4_D2	GO:0009507								
CL1594.Contig5_D2	GO:0009507								
CL1595.Contig1_D2	GO:0010260	GO:0045431	GO:0016702	GO:0051555	GO:0055114				
CL1595.Contig2_D2	GO:0010260	GO:0045431	GO:0016702	GO:0051555	GO:0055114				
CL1595.Contig3_D2	GO:0010260	GO:0045431	GO:0016702	GO:0051555	GO:0055114				
CL1596.Contig1_D2	GO:0016787	GO:0016740							
CL1596.Contig3_D2	GO:0005783	GO:0016787	GO:0005634	GO:0016757					
CL1596.Contig4_D2	GO:0005783	GO:0016787	GO:0005634	GO:0016757														
CL1597.Contig1_D2	GO:0006952	GO:0051707	GO:0010038	GO:0009628	GO:0046914	GO:0071944	GO:0009507	GO:0016020										
CL1597.Contig2_D2	GO:0006979	GO:0005507	GO:0005618	GO:0009414	GO:0005739	GO:0009651	GO:0042742	GO:0050897	GO:0009409	GO:0009570	GO:0009817	GO:0043295	GO:0010043	GO:0005773	GO:0046686	GO:0005634	GO:0005886	GO:0048046
CL16.Contig1_D2	GO:0030259	GO:0016906	GO:0005886															
CL16.Contig2_D2	GO:0030259	GO:0016906	GO:0005886															
CL160.Contig1_D2	GO:0005834	GO:0004871	GO:0009737	GO:0007186	GO:0005634													
CL160.Contig2_D2	GO:0005834	GO:0004871	GO:0009737	GO:0007186	GO:0005634													
CL160.Contig3_D2	GO:0005834	GO:0004871	GO:0009737	GO:0007186	GO:0005634													
CL1602.Contig1_D2	GO:0016117	GO:0016705	GO:0009507															
CL1602.Contig2_D2	GO:0016117	GO:0016705	GO:0009507															
CL1602.Contig3_D2	GO:0016117	GO:0016705	GO:0009507															
CL1602.Contig4_D2	GO:0016117	GO:0016705	GO:0009507															
CL1603.Contig1_D2	GO:0003676	GO:0000166																
CL1603.Contig2_D2	GO:0003676	GO:0000166																
CL1603.Contig3_D2	GO:0003676	GO:0000166																
CL1605.Contig1_D2	GO:0003677	GO:0003682																
CL1605.Contig2_D2	GO:0003677	GO:0003682															
CL1606.Contig1_D2	GO:0005089	GO:0005829	GO:0006810	GO:0005515	GO:0006486	GO:0042546	GO:0000919	GO:0048528	GO:0016020	GO:0005634	GO:0009790						
CL1606.Contig2_D2	GO:0005089	GO:0005829	GO:0006810	GO:0005515	GO:0006486	GO:0042546	GO:0000919	GO:0048528	GO:0016020	GO:0005634	GO:0009790						
CL1606.Contig3_D2	GO:0005089	GO:0005829	GO:0006810	GO:0005515	GO:0006486	GO:0042546	GO:0000919	GO:0048528	GO:0016020	GO:0005634	GO:0009790						
CL1606.Contig4_D2	GO:0005089	GO:0005829	GO:0006810	GO:0005515	GO:0006486	GO:0042546	GO:0000919	GO:0048528	GO:0016020	GO:0005634	GO:0009790						
CL1606.Contig5_D2	GO:0005089	GO:0005829	GO:0006810	GO:0005515	GO:0006486	GO:0042546	GO:0000919	GO:0048528	GO:0016020	GO:0005634	GO:0009790						
CL1607.Contig1_D2	GO:0003700	GO:0003677	GO:0007275	GO:0005634	GO:0006355												
CL1608.Contig1_D2	GO:0060548	GO:0009270	GO:0009506	GO:0009690	GO:0005886	GO:0005515	GO:0045793	GO:0005634	GO:0005544	GO:0009266							
CL1608.Contig2_D2	GO:0009626	GO:0031348	GO:0010186	GO:0009506	GO:0005544	GO:0045793	GO:0019725	GO:0009266	GO:0009627	GO:0005515	GO:0009863	GO:0009690	GO:0060548	GO:0009270	GO:0005634	GO:0005886	GO:0009697
CL1609.Contig1_D2	GO:0006629	GO:0004806															
CL161.Contig1_D2	GO:0005794	GO:0016757															
CL161.Contig2_D2	GO:0005794	GO:0016757															
CL161.Contig3_D2	GO:0005794	GO:0016757															
CL1610.Contig1_D2	GO:0050896																
CL1611.Contig1_D2	GO:0047769	GO:0010048	GO:0048440	GO:0043481	GO:0009094	GO:0004664	GO:0016597	GO:0009507									
CL1611.Contig2_D2	GO:0047769	GO:0010048	GO:0048440	GO:0043481	GO:0009094	GO:0004664	GO:0016597	GO:0009507									
CL1611.Contig3_D2	GO:0047769	GO:0010048	GO:0048440	GO:0043481	GO:0009094	GO:0004664	GO:0016597	GO:0009507
CL1611.Contig4_D2	GO:0047769	GO:0010048	GO:0048440	GO:0043481	GO:0009094	GO:0004664	GO:0016597	GO:0009507
CL1611.Contig6_D2	GO:0047769	GO:0010048	GO:0048440	GO:0043481	GO:0009094	GO:0004664	GO:0016597	GO:0009507
CL1613.Contig1_D2	GO:0005525	GO:0016787	GO:0007264	GO:0015031				
CL1614.Contig1_D2	GO:0046872	GO:0016491						
CL1615.Contig1_D2	GO:0009793	GO:0005886	GO:0055085	GO:0016021	GO:0005215			
CL1615.Contig2_D2	GO:0016021	GO:0005886	GO:0055085	GO:0005215				
CL1616.Contig1_D2	GO:0004364	GO:0004462						
CL1616.Contig2_D2	GO:0004364	GO:0004462						
CL1616.Contig3_D2	GO:0004364	GO:0004462						
CL1616.Contig4_D2	GO:0004364	GO:0004462						
CL1616.Contig5_D2	GO:0004462	GO:0016740						
CL1616.Contig6_D2	GO:0004364	GO:0004462						
CL1617.Contig1_D2	GO:0046872							
CL1617.Contig2_D2	GO:0046872							
CL1618.Contig1_D2	GO:0030246	GO:0009570	GO:0006012	GO:0004034	GO:0048046			
CL1618.Contig2_D2	GO:0030246	GO:0009570	GO:0006012	GO:0004034	GO:0048046											
CL1619.Contig1_D2	GO:0000164	GO:0046872	GO:0004722	GO:0006499	GO:0006470											
CL1619.Contig2_D2	GO:0000164	GO:0046872	GO:0004722	GO:0006499	GO:0006470											
CL1619.Contig3_D2	GO:0004721															
CL1621.Contig1_D2	GO:0005768	GO:0005794	GO:0005886	GO:0010584	GO:0006863	GO:0008514	GO:0016021	GO:0005802								
CL1621.Contig2_D2	GO:0005768	GO:0005794	GO:0005886	GO:0010584	GO:0006863	GO:0008514	GO:0016021	GO:0005802								
CL1624.Contig1_D2	GO:0005829	GO:0016491	GO:0000166	GO:0055114	GO:0005886											
CL1624.Contig2_D2	GO:0005829	GO:0016491	GO:0000166	GO:0055114	GO:0005886											
CL1626.Contig1_D2	GO:0012501	GO:0008270	GO:0005739	GO:0009536	GO:0005524	GO:0010255	GO:0006096	GO:0016310	GO:0051156	GO:0009747	GO:0005773	GO:0004340	GO:0005634	GO:0005886	GO:0008865	
CL1626.Contig2_D2	GO:0012501	GO:0008270	GO:0005739	GO:0009536	GO:0005524	GO:0010255	GO:0006096	GO:0016310	GO:0051156	GO:0009747	GO:0005773	GO:0004340	GO:0005634	GO:0005886	GO:0008865	
CL1627.Contig1_D2	GO:0050896	GO:0043168	GO:0032559	GO:0032550												
CL1629.Contig1_D2	GO:0051287	GO:0047995	GO:0055114	GO:0047964												
CL1629.Contig2_D2	GO:0051287	GO:0047995	GO:0055114	GO:0047964												
CL1631.Contig1_D2	GO:0006499	GO:0006094	GO:0004813	GO:0006406	GO:0051604	GO:0009651	GO:0009507	GO:0005829	GO:0003676	GO:0006096	GO:0010074	GO:0046686	GO:0006419	GO:0009909	GO:0005524	GO:0005739
CL1631.Contig2_D2	GO:0006499	GO:0006094	GO:0004813	GO:0006406	GO:0051604	GO:0009651	GO:0009507	GO:0005829	GO:0003676	GO:0006096	GO:0010074	GO:0046686	GO:0006419	GO:0009909	GO:0005524	GO:0005739
CL1632.Contig1_D2	GO:0004144	GO:0045017														
CL1632.Contig2_D2	GO:0016746						
CL1632.Contig3_D2	GO:0004144						
CL1633.Contig1_D2	GO:0000398	GO:0006364	GO:0051604	GO:0005634			
CL1633.Contig2_D2	GO:0006396						
CL1633.Contig3_D2	GO:0000398	GO:0006364	GO:0051604	GO:0005634			
CL1633.Contig4_D2	GO:0000398	GO:0006364	GO:0051604	GO:0005634			
CL1633.Contig5_D2	GO:0000398	GO:0006364	GO:0051604	GO:0005634			
CL1634.Contig1_D2	GO:0046983						
CL1636.Contig1_D2	GO:0003676	GO:0046872					
CL1636.Contig2_D2	GO:0003676	GO:0046872					
CL1638.Contig1_D2	GO:0005739	GO:0016021	GO:0019243	GO:0006744	GO:0047293	GO:0005886	GO:0009790
CL1638.Contig2_D2	GO:0005739	GO:0016021	GO:0019243	GO:0006744	GO:0047293	GO:0005886	GO:0009790
CL1638.Contig3_D2	GO:0005739	GO:0016021	GO:0019243	GO:0006744	GO:0047293	GO:0005886	GO:0009790
CL1638.Contig4_D2	GO:0005739	GO:0016021	GO:0019243	GO:0006744	GO:0047293	GO:0005886	GO:0009790
CL1638.Contig5_D2	GO:0005739	GO:0016021	GO:0019243	GO:0006744	GO:0047293	GO:0005886	GO:0009790
CL1638.Contig6_D2	GO:0005739	GO:0016021	GO:0019243	GO:0006744	GO:0047293	GO:0005886	GO:0009790
CL1642.Contig1_D2	GO:0016023	GO:0005886												
CL1642.Contig2_D2	GO:0005886													
CL1644.Contig1_D2	GO:0005829	GO:0005618	GO:0006457	GO:0009408	GO:0005524	GO:0051082	GO:0046685	GO:0009644	GO:0042542	GO:0009816	GO:0005886			
CL1644.Contig2_D2	GO:0047911	GO:0005975	GO:0005576	GO:0016023	GO:0005773	GO:0004650								
CL1644.Contig3_D2	GO:0047911	GO:0005975	GO:0005576	GO:0005773	GO:0004650									
CL1644.Contig4_D2	GO:0047911	GO:0005975	GO:0005576	GO:0005773	GO:0004650									
CL1644.Contig5_D2	GO:0047911	GO:0005975	GO:0005576	GO:0005773	GO:0004650									
CL1644.Contig6_D2	GO:0047911	GO:0005975	GO:0005576	GO:0005773	GO:0004650									
CL1644.Contig7_D2	GO:0047911	GO:0005975	GO:0005576	GO:0005773	GO:0004650									
CL1645.Contig1_D2	GO:0048731	GO:0044767	GO:0043565	GO:0009733	GO:0007165	GO:0006351	GO:0009653	GO:0009639						
CL1645.Contig2_D2	GO:0048364	GO:0009735	GO:0006355	GO:0010016	GO:0003700	GO:0009826	GO:0042803	GO:0009641	GO:0010218	GO:0008283	GO:0009734	GO:0010017	GO:0000976	GO:0005634
CL1645.Contig3_D2	GO:0009725	GO:0006355	GO:0043565	GO:0003700	GO:0009641	GO:0010218	GO:0005634							
CL1646.Contig1_D2	GO:0006233	GO:0005829	GO:0005739	GO:0005524	GO:0004798	GO:0016310	GO:0009507	GO:0005654						
CL1646.Contig2_D2	GO:0006233	GO:0005829	GO:0005739	GO:0005524	GO:0004798	GO:0016310	GO:0009507	GO:0005654						
CL1647.Contig1_D2	GO:0006468	GO:0009506	GO:0004713	GO:0005524	GO:0009742	GO:0005886								
CL1647.Contig2_D2	GO:0006468	GO:0004672	GO:0005524	GO:0009742	GO:0005886									
CL165.Contig1_D2	GO:0047372	GO:0009506	GO:0005737											
CL165.Contig2_D2	GO:0047372	GO:0009536												
CL1650.Contig1_D2	GO:0005886													
CL1650.Contig2_D2	GO:0005886													
CL1650.Contig3_D2	GO:0005886													
CL1652.Contig1_D2	GO:0047372													
CL1652.Contig2_D2	GO:0047372													
CL1652.Contig3_D2	GO:0047372													
CL1652.Contig4_D2	GO:0047372													
CL1652.Contig5_D2	GO:0047372													
CL1652.Contig6_D2	GO:0016787													
CL1652.Contig7_D2	GO:0047372													
CL1653.Contig1_D2	GO:0006098	GO:0016117	GO:0043085	GO:0019252	GO:0019288	GO:0009902	GO:0015979	GO:0000023	GO:0015995	GO:0016226	GO:0009570	GO:0005524	GO:0006364	GO:0010027
CL1653.Contig2_D2	GO:0006098	GO:0016117	GO:0043085	GO:0019252	GO:0019288	GO:0009902	GO:0015979	GO:0000023	GO:0015995	GO:0016226	GO:0009570	GO:0005524	GO:0006364	GO:0010027
CL1653.Contig3_D2	GO:0006098	GO:0016117	GO:0043085	GO:0019252	GO:0019288	GO:0009902	GO:0015979	GO:0000023	GO:0015995	GO:0016226	GO:0009570	GO:0005524	GO:0006364	GO:0010027
CL1654.Contig1_D2	GO:0005794	GO:0009834	GO:0010417	GO:0080116	GO:0016020									
CL1654.Contig2_D2	GO:0005794	GO:0009834	GO:0010417	GO:0080116	GO:0016020																				
CL1654.Contig3_D2	GO:0005768	GO:0005794	GO:0010417	GO:0009834	GO:0080116	GO:0016020	GO:0005802																		
CL1655.Contig1_D2	GO:0009414	GO:0009409	GO:0042538	GO:0043565	GO:0006944	GO:0003700	GO:0009738	GO:0045893	GO:0005634																
CL1655.Contig2_D2	GO:0009414	GO:0009409	GO:0042538	GO:0043565	GO:0006944	GO:0003700	GO:0009738	GO:0045893	GO:0005634																
CL1656.Contig1_D2	GO:0006007	GO:0000786	GO:0003677	GO:0006605	GO:0006334	GO:0046982	GO:0005634																		
CL1656.Contig2_D2	GO:0016192	GO:0000786	GO:0016021	GO:0009536	GO:0003677	GO:0006334	GO:0046982	GO:0008283	GO:0005634																
CL1656.Contig3_D2	GO:0000786	GO:0008283	GO:0003677	GO:0006334	GO:0005634	GO:0046982	GO:0009536																		
CL1656.Contig4_D2	GO:0000786	GO:0008283	GO:0003677	GO:0006334	GO:0005634	GO:0046982	GO:0009536																		
CL1656.Contig5_D2	GO:0000786	GO:0008283	GO:0003677	GO:0006334	GO:0005634	GO:0046982	GO:0009536																		
CL1657.Contig1_D2	GO:0004407	GO:0016558	GO:0016575	GO:0006635	GO:0045604	GO:0005737	GO:0005634	GO:0006487																	
CL1657.Contig2_D2	GO:0004407	GO:0016558	GO:0016575	GO:0006635	GO:0045604	GO:0005737	GO:0005634	GO:0006487																	
CL1658.Contig1_D2	GO:0010589	GO:0007267	GO:0009944	GO:0010093	GO:0048453	GO:0009855	GO:0006342	GO:0009965	GO:0006306	GO:0048451	GO:0035279	GO:0010014	GO:0010305	GO:0035196	GO:0010267	GO:0009909	GO:0034968	GO:0005634	GO:0048481	GO:0009616	GO:0008173	GO:0005739			
CL1658.Contig2_D2	GO:0010589	GO:0048438	GO:0016570	GO:0010093	GO:0030422	GO:0005737	GO:0048507	GO:0043414	GO:0035279	GO:0010305	GO:0035196	GO:0009909	GO:0005634	GO:0009616	GO:0008173										
CL1658.Contig3_D2	GO:0009908	GO:0043231	GO:0008168	GO:0035194	GO:0005737	GO:0050896	GO:0006396																		
CL1658.Contig4_D2	GO:0010589	GO:0007267	GO:0009944	GO:0001510	GO:0010093	GO:0048453	GO:0009855	GO:0006342	GO:0008171	GO:0009965	GO:0006306	GO:0048451	GO:0035279	GO:0010014	GO:0010305	GO:0035196	GO:0010267	GO:0003725	GO:0009909	GO:0034968	GO:0005634	GO:0048481	GO:0009616	GO:0008173	GO:0005739
CL1658.Contig5_D2	GO:0010589	GO:0007267	GO:0009944	GO:0001510	GO:0010093	GO:0048453	GO:0009855	GO:0006342	GO:0008171	GO:0009965	GO:0006306	GO:0048451	GO:0035279	GO:0010014	GO:0010305	GO:0035196	GO:0010267	GO:0003725	GO:0009909	GO:0034968	GO:0005634	GO:0048481	GO:0009616	GO:0008173	GO:0005739
CL1660.Contig1_D2	GO:0004300	GO:0008152	GO:0016787	GO:0005739	GO:0016853										
CL1660.Contig2_D2	GO:0004300	GO:0008152	GO:0016787	GO:0005739	GO:0016853										
CL1660.Contig3_D2	GO:0004300	GO:0008152	GO:0016787	GO:0005739	GO:0016853										
CL1661.Contig1_D2	GO:0005739														
CL1661.Contig2_D2	GO:0005739														
CL1665.Contig2_D2	GO:0006333	GO:0009294	GO:0005634												
CL1666.Contig1_D2	GO:0001778	GO:0005768	GO:0005773	GO:0009409	GO:0005886	GO:0046740	GO:0032456	GO:0009615	GO:0006897						
CL1666.Contig2_D2	GO:0001778	GO:0005768	GO:0005773	GO:0009409	GO:0005886	GO:0046740	GO:0032456	GO:0009615	GO:0006897						
CL1669.Contig1_D2	GO:0008233	GO:0009684	GO:0009941	GO:0006508	GO:0043424	GO:0009579	GO:0005524	GO:0006569	GO:0009570						
CL1669.Contig2_D2	GO:0009684	GO:0009941	GO:0019538	GO:0043424	GO:0005524	GO:0006569	GO:0009570								
CL167.Contig1_D2	GO:0000394	GO:0007267	GO:0005515	GO:0010364	GO:0010050	GO:0009855	GO:0009086	GO:0009069	GO:0010014	GO:0035196	GO:0010267	GO:0010073	GO:0005634	GO:0009616	GO:0042545
CL167.Contig2_D2	GO:0000394	GO:0007267	GO:0005515	GO:0010364	GO:0010050	GO:0009855	GO:0009086	GO:0009069	GO:0010014	GO:0035196	GO:0010267	GO:0010073	GO:0005634	GO:0009616	GO:0042545
CL167.Contig3_D2	GO:0000394	GO:0007267	GO:0005515	GO:0010364	GO:0010050	GO:0009855	GO:0009086	GO:0009069	GO:0010014	GO:0035196	GO:0010267	GO:0010073	GO:0005634	GO:0009616	GO:0042545
CL1672.Contig1_D2	GO:0050660	GO:0019243	GO:0016709	GO:0006744	GO:0005739	GO:0055114									
CL1672.Contig2_D2	GO:0050660	GO:0019243	GO:0016709	GO:0006744	GO:0005739	GO:0055114									
CL1673.Contig1_D2	GO:0005739	GO:0003993	GO:0009507												
CL1673.Contig2_D2	GO:0003993	GO:0009507																				
CL1673.Contig3_D2	GO:0005739	GO:0003993	GO:0009507																			
CL1674.Contig1_D2	GO:0008233	GO:0009646	GO:0034214	GO:0009941	GO:0006508	GO:0005524	GO:0016887	GO:0009570	GO:0042803													
CL1674.Contig2_D2	GO:0008233	GO:0009646	GO:0034214	GO:0009941	GO:0006508	GO:0005524	GO:0016887	GO:0009570	GO:0042803													
CL1675.Contig1_D2	GO:0009072	GO:0006098	GO:0000096	GO:0009941	GO:0016117	GO:0006636	GO:0009505	GO:0019288	GO:0006766	GO:0009902	GO:0006546	GO:0009106	GO:0009108	GO:0015995	GO:0004033	GO:0008652	GO:0009570	GO:0034660	GO:0019761	GO:0009695	GO:0042793	GO:0010027
CL1675.Contig2_D2	GO:0009072	GO:0006098	GO:0000096	GO:0009941	GO:0016117	GO:0006636	GO:0009505	GO:0019288	GO:0006766	GO:0009902	GO:0006546	GO:0009106	GO:0009108	GO:0015995	GO:0004033	GO:0008652	GO:0009570	GO:0034660	GO:0019761	GO:0009695	GO:0042793	GO:0010027
CL1677.Contig1_D2	GO:0003723	GO:0006396	GO:0005739	GO:0019288	GO:0001522	GO:0009982	GO:0005215	GO:0005634														
CL1677.Contig2_D2	GO:0009451	GO:0005739	GO:0019288	GO:0009982	GO:0005215	GO:0005634																
CL1677.Contig3_D2	GO:0009451	GO:0019288	GO:0009982	GO:0005215	GO:0005634																	
CL1679.Contig1_D2	GO:0005773	GO:0048573	GO:0005634																			
CL1679.Contig2_D2	GO:0005773	GO:0048573	GO:0005634																			
CL1679.Contig3_D2	GO:0005773	GO:0048573	GO:0005634																			
CL1679.Contig4_D2	GO:0005773	GO:0048573	GO:0005634																			
CL1680.Contig1_D2	GO:0006094	GO:0050660	GO:0009941	GO:0016040	GO:0048589	GO:0009651	GO:0042128	GO:0051536	GO:0016021	GO:0006537	GO:0005829	GO:0006096	GO:0009570	GO:0005506	GO:0005351	GO:0046686	GO:0055085	GO:0055114	GO:0019676	GO:0005886	GO:0010181	GO:0005739
CL1680.Contig2_D2	GO:0006094	GO:0050660	GO:0009941	GO:0016040	GO:0048589	GO:0009651	GO:0042128	GO:0051536	GO:0016021	GO:0006537	GO:0005829	GO:0006096	GO:0009570	GO:0005506	GO:0005351	GO:0046686	GO:0055085	GO:0055114	GO:0019676	GO:0005886	GO:0010181	GO:0005739
CL1683.Contig1_D2	GO:0016023	GO:0016192	GO:0005886																			
CL1684.Contig2_D2	GO:0005773	GO:0005634	GO:0005515					
CL1684.Contig3_D2	GO:0005515							
CL1684.Contig4_D2	GO:0005773	GO:0005634	GO:0005515					
CL1684.Contig7_D2	GO:0005515							
CL1686.Contig1_D2	GO:0032440	GO:0000166	GO:0055114	GO:0008270				
CL1686.Contig2_D2	GO:0032440	GO:0000166	GO:0055114	GO:0008270				
CL1686.Contig3_D2	GO:0032440	GO:0000166	GO:0055114	GO:0008270				
CL1686.Contig4_D2	GO:0032440	GO:0000166	GO:0055114	GO:0008270				
CL1686.Contig5_D2	GO:0032440	GO:0000166	GO:0055114	GO:0008270				
CL1686.Contig6_D2	GO:0032440	GO:0005737	GO:0000166	GO:0055114	GO:0008270	GO:0006979		
CL1686.Contig7_D2	GO:0032440	GO:0000166	GO:0055114	GO:0008270				
CL1687.Contig1_D2	GO:0009555	GO:0015693	GO:0005886	GO:0055085	GO:0015095	GO:0005739		
CL1687.Contig2_D2	GO:0009555	GO:0015693	GO:0005886	GO:0055085	GO:0015095	GO:0005739		
CL1688.Contig1_D2	GO:0005524	GO:0000186	GO:0004709	GO:0004715	GO:0005737	GO:0005634		
CL1688.Contig2_D2	GO:0004712	GO:0005524	GO:0000186	GO:0004709	GO:0004715	GO:0005737	GO:0005634	GO:0005886
CL1688.Contig3_D2	GO:0005524	GO:0000186	GO:0004709	GO:0004715	GO:0005737	GO:0005634		
CL1688.Contig4_D2	GO:0006468	GO:0004674	GO:0005524	GO:0009966	GO:0004715	GO:0005737	GO:0005634																						
CL1688.Contig5_D2	GO:0004712	GO:0005524	GO:0000186	GO:0004709	GO:0004715	GO:0005737	GO:0005634	GO:0005886																					
CL1688.Contig6_D2	GO:0004712	GO:0004713	GO:0005524	GO:0000186	GO:0004709	GO:0005737	GO:0005634	GO:0005886																					
CL1689.Contig1_D2	GO:0005634	GO:0009507																											
CL1689.Contig2_D2	GO:0009536																												
CL1691.Contig1_D2	GO:0047220	GO:0005794	GO:0030246	GO:0006486	GO:0016021	GO:0009507																							
CL1691.Contig2_D2	GO:0047220	GO:0005794	GO:0030246	GO:0006486	GO:0016021	GO:0009507																							
CL1694.Contig2_D2	GO:0006346	GO:0007267	GO:0008270	GO:0045492	GO:0006816	GO:0010050	GO:0016740	GO:0000956	GO:0009855	GO:0004386	GO:0006487	GO:0006306	GO:0003677	GO:0010413	GO:0010014	GO:0035196	GO:0010267	GO:0010073	GO:0031507	GO:0005634	GO:0005524	GO:0009616	GO:0045787						
CL1694.Contig3_D2	GO:0006346	GO:0007267	GO:0008270	GO:0045492	GO:0006816	GO:0010050	GO:0016740	GO:0000956	GO:0009855	GO:0004386	GO:0006487	GO:0006306	GO:0003677	GO:0010413	GO:0010014	GO:0035196	GO:0010267	GO:0010073	GO:0031507	GO:0005634	GO:0005524	GO:0009616	GO:0045787						
CL1695.Contig1_D2	GO:0006468	GO:0008353	GO:0004713	GO:0005524	GO:0045727	GO:0005737	GO:0005634	GO:0006487																					
CL1695.Contig2_D2	GO:0006468	GO:0008353	GO:0004713	GO:0005524	GO:0045727	GO:0005737	GO:0005634	GO:0006487																					
CL1696.Contig1_D2	GO:0005737	GO:0008195	GO:0005887	GO:0003993	GO:0016491	GO:0008152	GO:0009738																						
CL1696.Contig2_D2	GO:0005737	GO:0008195	GO:0005887	GO:0003993	GO:0008152	GO:0009738																							
CL1696.Contig3_D2	GO:0005737	GO:0008195	GO:0005887	GO:0003993	GO:0008152	GO:0009738																							
CL1696.Contig4_D2	GO:0005737	GO:0008195	GO:0005887	GO:0003993	GO:0006950	GO:0032440	GO:0009738	GO:0055114																					
CL1699.Contig1_D2	GO:0000785	GO:0031048	GO:0006346	GO:0006275	GO:0007131	GO:0000911	GO:0051567	GO:0010389	GO:0008283	GO:0051607	GO:0048449	GO:0030261	GO:0005737	GO:0005819	GO:0006306	GO:0007067	GO:0005215	GO:0016363	GO:0035196	GO:0009506	GO:0007129	GO:0010267	GO:0003682	GO:0009909	GO:0007062	GO:0006270	GO:0005524	GO:0008278	GO:0006281
CL1701.Contig1_D2	GO:0016036	GO:0003999	GO:0006094	GO:0009116	GO:0006168	GO:0005315	GO:0009505	GO:0009651	GO:0016021	GO:0005794	GO:0005829	GO:0006096	GO:0009570	GO:0005351	GO:0046686	GO:0055085	GO:0006817	GO:0015114	GO:0005886	GO:0007623
CL1701.Contig2_D2	GO:0016036	GO:0003999	GO:0006094	GO:0009116	GO:0006168	GO:0005315	GO:0009505	GO:0009651	GO:0016021	GO:0005794	GO:0005829	GO:0006096	GO:0009570	GO:0005351	GO:0046686	GO:0055085	GO:0006817	GO:0015114	GO:0005886	GO:0007623
CL1702.Contig2_D2	GO:0006333	GO:0005622	GO:0003677																	
CL1704.Contig3_D2	GO:0006351	GO:0005488																		
CL1704.Contig5_D2	GO:0009908	GO:0010073	GO:0044767	GO:0046983	GO:0050794	GO:0006351														
CL1705.Contig1_D2	GO:0055085	GO:0016021																		
CL171.Contig1_D2	GO:0005739	GO:0009507																		
CL171.Contig2_D2	GO:0005739	GO:0009507																		
CL1712.Contig1_D2	GO:0055085	GO:0009753	GO:0055114	GO:0009694	GO:0016021	GO:0042593	GO:0009705	GO:0032440	GO:0008643	GO:0010030	GO:0005351	GO:0005794	GO:0005886							
CL1717.Contig1_D2	GO:0010351	GO:0055085	GO:0015386	GO:0006813	GO:0016021	GO:0006814														
CL1717.Contig2_D2	GO:0010351	GO:0055085	GO:0015386	GO:0006813	GO:0016021	GO:0005739	GO:0006814													
CL1717.Contig4_D2	GO:0010351	GO:0055085	GO:0015386	GO:0006813	GO:0016021	GO:0005739	GO:0006814													
CL1718.Contig1_D2	GO:0055114	GO:0008886																		
CL1718.Contig2_D2	GO:0055114	GO:0008886																		
CL1718.Contig3_D2	GO:0055114	GO:0008886																		
CL1719.Contig1_D2	GO:0006468	GO:0009651	GO:0042802	GO:0009705	GO:0005524	GO:0007165	GO:0004683	GO:0005886												
CL1719.Contig2_D2	GO:0006468	GO:0009651	GO:0042802	GO:0009705	GO:0005524	GO:0007165	GO:0004683	GO:0005886													
CL172.Contig1_D2	GO:0003830	GO:0005794	GO:0016020	GO:0006487																	
CL172.Contig2_D2	GO:0003830	GO:0005794	GO:0016020	GO:0006487																	
CL1720.Contig2_D2	GO:0009536																				
CL1720.Contig3_D2	GO:0009536																				
CL1721.Contig1_D2	GO:0009908	GO:0006094	GO:0009816	GO:0009651	GO:0052544	GO:0009753	GO:0050832	GO:0009700	GO:0006096	GO:0030244	GO:0009570	GO:0019761	GO:0002213	GO:0046686	GO:0019344	GO:0009408	GO:0010193	GO:0006750	GO:0005524	GO:0004357	GO:0005739
CL1722.Contig1_D2	GO:0016905	GO:0010311																			
CL1722.Contig2_D2	GO:0016558	GO:0080008	GO:0016905	GO:0010311	GO:0006635	GO:0000166	GO:0005634	GO:0006487													
CL1723.Contig1_D2	GO:0046983																				
CL1723.Contig2_D2	GO:0046983																				
CL1725.Contig1_D2	GO:0016311	GO:0000287	GO:0009507	GO:0004647	GO:0006564																
CL1725.Contig2_D2	GO:0016311	GO:0000287	GO:0009507	GO:0004647	GO:0006564																
CL1727.Contig1_D2	GO:0005524	GO:0006950																			
CL1730.Contig1_D2	GO:0005739	GO:0000166	GO:0055114	GO:0008270	GO:0003960																
CL1730.Contig2_D2	GO:0005739	GO:0000166	GO:0055114	GO:0008270	GO:0003960																
CL1732.Contig1_D2	GO:0005739	GO:0006098	GO:0019288	GO:0009941	GO:0016117	GO:0051301	GO:0010027	GO:0000166	GO:0010020	GO:0050662	GO:0003824										
CL1732.Contig2_D2	GO:0005739	GO:0006098	GO:0019288	GO:0009941	GO:0016117	GO:0051301	GO:0010027	GO:0000166	GO:0010020	GO:0050662	GO:0003824
CL1733.Contig1_D2	GO:0005737	GO:0005834	GO:0000956	GO:0080008							
CL1733.Contig2_D2	GO:0005737	GO:0005834	GO:0000956	GO:0080008							
CL1733.Contig3_D2	GO:0005737	GO:0005834	GO:0000956	GO:0080008							
CL1733.Contig4_D2	GO:0005737	GO:0005834	GO:0000956	GO:0080008							
CL1733.Contig5_D2	GO:0005737	GO:0005834	GO:0000956	GO:0080008							
CL1733.Contig6_D2	GO:0005737	GO:0005834	GO:0000956	GO:0080008							
CL1734.Contig1_D2	GO:0009536										
CL1735.Contig1_D2	GO:0006007										
CL1735.Contig2_D2	GO:0006007										
CL1736.Contig1_D2	GO:0009723										
CL1736.Contig2_D2	GO:0005634	GO:0009723									
CL1737.Contig1_D2	GO:0005737										
CL1737.Contig2_D2	GO:0005737	GO:0005634									
CL1737.Contig3_D2	GO:0005737	GO:0005634									
CL1737.Contig4_D2	GO:0005737	GO:0005634									
CL1737.Contig6_D2	GO:0005737	GO:0005634	
CL1737.Contig7_D2	GO:0005737		
CL1738.Contig1_D2	GO:0005739	GO:0005783	
CL1738.Contig2_D2	GO:0005739	GO:0005783	
CL174.Contig10_D2	GO:0015095	GO:0005886	GO:0015693
CL174.Contig11_D2	GO:0015095	GO:0005886	GO:0015693
CL174.Contig12_D2	GO:0015095	GO:0005886	GO:0015693
CL174.Contig13_D2	GO:0015095	GO:0005886	GO:0015693
CL174.Contig14_D2	GO:0015095	GO:0005886	GO:0015693
CL174.Contig15_D2	GO:0015095	GO:0005886	GO:0015693
CL174.Contig16_D2	GO:0015095	GO:0005886	GO:0015693
CL174.Contig17_D2	GO:0015095	GO:0005886	GO:0015693
CL174.Contig18_D2	GO:0015095	GO:0005886	GO:0015693
CL174.Contig19_D2	GO:0015095	GO:0005886	GO:0015693
CL174.Contig1_D2	GO:0015095	GO:0005886	GO:0015693
CL174.Contig20_D2	GO:0015095	GO:0005886	GO:0015693
CL174.Contig21_D2	GO:0015095	GO:0005886	GO:0015693													
CL174.Contig22_D2	GO:0015095	GO:0005886	GO:0015693													
CL174.Contig2_D2	GO:0015095	GO:0005886	GO:0015693													
CL174.Contig3_D2	GO:0015095	GO:0005886	GO:0015693													
CL174.Contig4_D2	GO:0015095	GO:0005886	GO:0015693													
CL174.Contig5_D2	GO:0015095	GO:0005886	GO:0015693													
CL174.Contig6_D2	GO:0015095	GO:0005886	GO:0015693													
CL174.Contig7_D2	GO:0015095	GO:0005886	GO:0015693													
CL174.Contig8_D2	GO:0015095	GO:0005886	GO:0015693													
CL174.Contig9_D2	GO:0015095	GO:0005886	GO:0015693													
CL1741.Contig1_D2	GO:0032440	GO:0005524	GO:0006950	GO:0055114												
CL1741.Contig2_D2	GO:0005524	GO:0006950														
CL1741.Contig3_D2	GO:0005524	GO:0006950														
CL1741.Contig4_D2	GO:0005524	GO:0006950														
CL1742.Contig1_D2	GO:0000278	GO:0043247	GO:0009888	GO:0031048	GO:0010332	GO:0007131	GO:0016592	GO:0010638	GO:0045132	GO:0042138	GO:0050832	GO:0006396	GO:0032204	GO:0009887	GO:0009909	GO:0007062
CL1742.Contig2_D2	GO:0000278	GO:0043247	GO:0009888	GO:0031048	GO:0010332	GO:0007131	GO:0016592	GO:0010638	GO:0045132	GO:0042138	GO:0050832	GO:0006396	GO:0032204	GO:0009887	GO:0009909	GO:0007062
CL1744.Contig1_D2	GO:0016301								
CL1744.Contig2_D2	GO:0016310	GO:0004672	GO:0000166						
CL1747.Contig1_D2	GO:0009745	GO:0006109	GO:0005634						
CL1747.Contig2_D2	GO:0009745	GO:0006109	GO:0005634						
CL1747.Contig3_D2	GO:0009745	GO:0006109	GO:0005634						
CL1748.Contig1_D2	GO:0003723	GO:0005634	GO:0000166						
CL1748.Contig2_D2	GO:0003723	GO:0005634	GO:0000166						
CL1748.Contig3_D2	GO:0003723	GO:0005634	GO:0000166						
CL175.Contig10_D2	GO:0004672	GO:0008152							
CL175.Contig11_D2	GO:0006468	GO:0055114	GO:0006857	GO:0007169	GO:0005524	GO:0004713	GO:0032440	GO:0004702	GO:0005886
CL175.Contig12_D2	GO:0006468	GO:0055114	GO:0006857	GO:0007169	GO:0005524	GO:0004713	GO:0032440	GO:0004702	GO:0005886
CL175.Contig1_D2	GO:0004674	GO:0006857	GO:0016491	GO:0016310					
CL175.Contig2_D2	GO:0016310	GO:0004672	GO:0000166						
CL175.Contig3_D2	GO:0006468	GO:0055114	GO:0006857	GO:0007169	GO:0005524	GO:0032440	GO:0004715	GO:0004702	GO:0005886
CL175.Contig4_D2	GO:0004672	GO:0008152							
CL175.Contig5_D2	GO:0006468	GO:0006857	GO:0007169	GO:0016491	GO:0005524	GO:0004713	GO:0004702	GO:0005886	
CL175.Contig6_D2	GO:0004672	GO:0008152										
CL175.Contig7_D2	GO:0006468	GO:0055114	GO:0006857	GO:0007169	GO:0005524	GO:0004713	GO:0032440	GO:0004702	GO:0005886			
CL175.Contig8_D2	GO:0006468	GO:0055114	GO:0006857	GO:0007169	GO:0005524	GO:0032440	GO:0004702	GO:0005886				
CL175.Contig9_D2	GO:0006468	GO:0055114	GO:0006857	GO:0007169	GO:0005524	GO:0004713	GO:0032440	GO:0004702	GO:0005886			
CL1751.Contig3_D2	GO:0042752	GO:0005634	GO:0009416									
CL1752.Contig1_D2	GO:0005488											
CL1752.Contig2_D2	GO:0003677	GO:0003682										
CL1754.Contig1_D2	GO:0031047	GO:0007131	GO:0045132	GO:0033044	GO:0042138	GO:0005730	GO:0004386	GO:0003677	GO:0045893	GO:0043687	GO:0007062	GO:0005524
CL1754.Contig2_D2	GO:0031047	GO:0007131	GO:0045132	GO:0033044	GO:0042138	GO:0005730	GO:0004386	GO:0003677	GO:0045893	GO:0043687	GO:0007062	GO:0005524
CL1754.Contig3_D2	GO:0031047	GO:0007131	GO:0045132	GO:0033044	GO:0042138	GO:0005730	GO:0004386	GO:0003677	GO:0045893	GO:0043687	GO:0007062	GO:0005524
CL1756.Contig1_D2	GO:0042939	GO:0042936	GO:0005886	GO:0006807	GO:0042937	GO:0016021	GO:0009860	GO:0042938				
CL1756.Contig5_D2	GO:0042939	GO:0042936	GO:0005886	GO:0006807	GO:0042937	GO:0016021	GO:0009860	GO:0042938				
CL1756.Contig6_D2	GO:0042939	GO:0042936	GO:0005886	GO:0006807	GO:0042937	GO:0016021	GO:0009860	GO:0042938				
CL1756.Contig8_D2	GO:0042939	GO:0042936	GO:0005886	GO:0006807	GO:0042937	GO:0016021	GO:0009860	GO:0042938				
CL1759.Contig1_D2	GO:0003824	GO:0008152										
CL1759.Contig2_D2	GO:0008152	GO:0005737	GO:0003824									
CL176.Contig1_D2	GO:0046872																						
CL1760.Contig1_D2	GO:0009072	GO:0000096	GO:0016117	GO:0006655	GO:0035304	GO:0006636	GO:0044272	GO:0019288	GO:0006766	GO:0006546	GO:0019748	GO:0009106	GO:0009108	GO:0015995	GO:0019216	GO:0008652	GO:0009695	GO:0031969	GO:0045485	GO:0006733	GO:0031408	GO:0009117	GO:0010205
CL1760.Contig2_D2	GO:0006732	GO:0080090	GO:0009941	GO:0034641	GO:0046148	GO:0051188	GO:0006633	GO:0006790	GO:0006520	GO:0008654	GO:0015994	GO:0045485	GO:1901566	GO:0008299	GO:0010205								
CL1761.Contig1_D2	GO:0008060	GO:0032312	GO:0008270																				
CL1761.Contig2_D2	GO:0008060	GO:0032312	GO:0008270																				
CL1761.Contig3_D2	GO:0008060	GO:0032312	GO:0008270																				
CL1762.Contig1_D2	GO:0008760	GO:0019277																					
CL1762.Contig2_D2	GO:0008760	GO:0019277																					
CL1763.Contig1_D2	GO:0007275	GO:0016567	GO:0006511	GO:0004842	GO:0005634	GO:0008270	GO:0005739																
CL1763.Contig2_D2	GO:0007275	GO:0016567	GO:0006511	GO:0004842	GO:0005634	GO:0008270	GO:0005739																
CL1763.Contig3_D2	GO:0007275	GO:0016567	GO:0006511	GO:0004842	GO:0005634	GO:0008270	GO:0005739																
CL1763.Contig4_D2	GO:0007275	GO:0016567	GO:0006511	GO:0004842	GO:0005634	GO:0008270	GO:0005739																
CL1764.Contig1_D2	GO:0071482	GO:0055114	GO:0005777	GO:0010264	GO:0031304	GO:0050660	GO:0003954																
CL1766.Contig1_D2	GO:0009982	GO:0003723	GO:0001522	GO:0006730	GO:0005634	GO:0008033																	
CL1766.Contig2_D2	GO:0009982	GO:0006730	GO:0005634	GO:0009451																			
CL1766.Contig3_D2	GO:0009982	GO:0003723	GO:0001522	GO:0006730	GO:0005634	GO:0008033																	
CL1767.Contig1_D2	GO:0010162	GO:0009845	GO:0005739	GO:0016149	GO:0009933	GO:0009909	GO:0009640	GO:0051301	GO:0010228	GO:0016567	GO:0019915	GO:0050826	GO:0048825	GO:0006415	GO:0009507	GO:0010182
CL1767.Contig2_D2	GO:0010162	GO:0009845	GO:0005739	GO:0016149	GO:0009933	GO:0009909	GO:0009640	GO:0051301	GO:0010228	GO:0016567	GO:0019915	GO:0050826	GO:0048825	GO:0006415	GO:0009507	GO:0010182
CL1769.Contig1_D2	GO:0001510	GO:0003723	GO:0005739	GO:0005730	GO:0006606	GO:0006333	GO:0051604	GO:0000166	GO:0009507							
CL1769.Contig2_D2	GO:0001510	GO:0003723	GO:0005739	GO:0005730	GO:0006606	GO:0006333	GO:0051604	GO:0000166	GO:0009507							
CL1772.Contig1_D2	GO:0010439	GO:0016706	GO:0055114													
CL1772.Contig2_D2	GO:0010439	GO:0016706	GO:0055114													
CL1774.Contig1_D2	GO:0005829	GO:0000166	GO:0055114	GO:0050356												
CL1774.Contig2_D2	GO:0050356	GO:0055114	GO:0000166													
CL1774.Contig3_D2	GO:0050356	GO:0055114	GO:0000166													
CL1774.Contig4_D2	GO:0008152	GO:0016491														
CL1774.Contig5_D2	GO:0005829	GO:0000166	GO:0055114	GO:0050356												
CL1776.Contig1_D2	GO:0004571	GO:0005509	GO:0016020	GO:0007346	GO:0006487											
CL1776.Contig2_D2	GO:0004571	GO:0005509	GO:0016020	GO:0007346	GO:0006487											
CL1776.Contig3_D2	GO:0004571	GO:0005509	GO:0016020	GO:0007346	GO:0006487											
CL1777.Contig1_D2	GO:0010332	GO:0000160	GO:0005829	GO:0010029	GO:0009927	GO:0048831	GO:0051026	GO:0006302	GO:0080036	GO:0006261	GO:0031537	GO:0043424	GO:0005634			
CL1778.Contig1_D2	GO:0009965	GO:0030154	GO:0016740													
CL1778.Contig2_D2	GO:0044699	GO:0032502				
CL1779.Contig1_D2	GO:0005739					
CL1779.Contig2_D2	GO:0005739					
CL1780.Contig1_D2	GO:0006511	GO:0005634	GO:0005739			
CL1780.Contig2_D2	GO:0006511	GO:0005634	GO:0005739			
CL1781.Contig1_D2	GO:0016747	GO:0008152				
CL1781.Contig2_D2	GO:0016747	GO:0008152				
CL1781.Contig3_D2	GO:0016747	GO:0008152				
CL1781.Contig4_D2	GO:0016747	GO:0008152				
CL1781.Contig5_D2	GO:0016747	GO:0008152				
CL1781.Contig6_D2	GO:0016747	GO:0008152				
CL1781.Contig7_D2	GO:0016747	GO:0008152				
CL1784.Contig2_D2	GO:0046777	GO:0009965	GO:0010155	GO:0030154	GO:0009570	GO:0005634
CL1788.Contig10_D2	GO:0016706	GO:0005739	GO:0055114	GO:0009507		
CL1788.Contig11_D2	GO:0016706	GO:0005739	GO:0055114	GO:0009507		
CL1788.Contig12_D2	GO:0051640					
CL1788.Contig13_D2	GO:0051640						
CL1788.Contig14_D2	GO:0060151	GO:0005737	GO:0051646	GO:0030048	GO:0003779	GO:0051645	GO:0005509
CL1788.Contig15_D2	GO:0060151	GO:0005737	GO:0051646	GO:0030048	GO:0051645	GO:0005488	
CL1788.Contig16_D2	GO:0016706	GO:0055114	GO:0009507				
CL1788.Contig17_D2	GO:0016706	GO:0055114	GO:0009507				
CL1788.Contig18_D2	GO:0060151	GO:0005737	GO:0051646	GO:0030048	GO:0003779	GO:0051645	GO:0005509
CL1788.Contig19_D2	GO:0060151	GO:0005737	GO:0051646	GO:0030048	GO:0003779	GO:0051645	GO:0005509
CL1788.Contig1_D2	GO:0060151	GO:0005737	GO:0051646	GO:0030048	GO:0003779	GO:0051645	GO:0005509
CL1788.Contig20_D2	GO:0060151	GO:0005737	GO:0051646	GO:0030048	GO:0003779	GO:0051645	GO:0005509
CL1788.Contig21_D2	GO:0016706	GO:0055114	GO:0009507				
CL1788.Contig2_D2	GO:0051640						
CL1788.Contig3_D2	GO:0016706	GO:0055114	GO:0009507				
CL1788.Contig4_D2	GO:0060151	GO:0005737	GO:0051646	GO:0030048	GO:0003779	GO:0051645	GO:0005509
CL1788.Contig5_D2	GO:0060151	GO:0005737	GO:0051646	GO:0030048	GO:0051645	GO:0005488	
CL1788.Contig6_D2	GO:0060151	GO:0005737	GO:0051646	GO:0030048	GO:0003779	GO:0051645	GO:0005509
CL1788.Contig7_D2	GO:0051640						
CL1788.Contig8_D2	GO:0060151	GO:0005737	GO:0051646	GO:0030048	GO:0003779	GO:0051645	GO:0005509	
CL1788.Contig9_D2	GO:0051640							
CL179.Contig1_D2	GO:0005737	GO:0008970	GO:0052651	GO:0010187	GO:0047372	GO:0019915	GO:0004806	GO:0046340
CL1790.Contig1_D2	GO:0006164	GO:0005739						
CL1790.Contig2_D2	GO:0006164	GO:0005739						
CL1791.Contig1_D2	GO:0035251							
CL1792.Contig10_D2	GO:0003886	GO:0003677	GO:0016746	GO:0005634	GO:0090116			
CL1792.Contig11_D2	GO:0003886	GO:0003677	GO:0016746	GO:0005634	GO:0090116			
CL1792.Contig12_D2	GO:0003886	GO:0003677	GO:0016746	GO:0005634	GO:0090116			
CL1792.Contig13_D2	GO:0003886	GO:0003677	GO:0016746	GO:0005634	GO:0090116			
CL1792.Contig14_D2	GO:0003886	GO:0003677	GO:0016746	GO:0005634	GO:0090116			
CL1792.Contig15_D2	GO:0003886	GO:0003677	GO:0016746	GO:0005634	GO:0090116			
CL1792.Contig16_D2	GO:0003886	GO:0003677	GO:0016746	GO:0005634	GO:0090116			
CL1792.Contig17_D2	GO:0003886	GO:0003677	GO:0016746	GO:0005634	GO:0090116			
CL1792.Contig18_D2	GO:0003886	GO:0003677	GO:0016746	GO:0005634	GO:0090116			
CL1792.Contig19_D2	GO:0003886	GO:0003677	GO:0016746	GO:0005634	GO:0090116			
CL1792.Contig1_D2	GO:0010425	GO:0090116	GO:0051567	GO:0003886	GO:0010069	GO:0006342	GO:0003677	GO:0005634	GO:0016746
CL1792.Contig20_D2	GO:0003886	GO:0003677	GO:0016746	GO:0005634	GO:0090116				
CL1792.Contig21_D2	GO:0003886	GO:0003677	GO:0016746	GO:0005634	GO:0090116				
CL1792.Contig22_D2	GO:0003886	GO:0003677	GO:0016746	GO:0005634	GO:0090116				
CL1792.Contig2_D2	GO:0010425	GO:0090116	GO:0051567	GO:0003886	GO:0010069	GO:0006342	GO:0003677	GO:0005634	GO:0016746
CL1792.Contig3_D2	GO:0044763	GO:0090116	GO:0003886	GO:0003677	GO:0045814	GO:0005634	GO:0016746		
CL1792.Contig4_D2	GO:0044763	GO:0090116	GO:0003886	GO:0003677	GO:0005634	GO:0016746			
CL1792.Contig5_D2	GO:0003886	GO:0003677	GO:0016746	GO:0005634	GO:0090116				
CL1792.Contig6_D2	GO:0003886	GO:0003677	GO:0016746	GO:0005634	GO:0090116				
CL1792.Contig7_D2	GO:0003886	GO:0003677	GO:0016746	GO:0005634	GO:0090116				
CL1792.Contig8_D2	GO:0003886	GO:0003677	GO:0016746	GO:0005634	GO:0090116				
CL1792.Contig9_D2	GO:0003886	GO:0003677	GO:0016746	GO:0005634	GO:0090116				
CL1793.Contig1_D2	GO:0015031								
CL1793.Contig2_D2	GO:0015031								
CL1794.Contig1_D2	GO:0006306								
CL1794.Contig2_D2	GO:0006306								
CL1794.Contig3_D2	GO:0006306									
CL1794.Contig4_D2	GO:0006306									
CL1794.Contig5_D2	GO:0006306									
CL1794.Contig6_D2	GO:0006306									
CL1794.Contig7_D2	GO:0006306									
CL1794.Contig8_D2	GO:0006306									
CL1796.Contig1_D2	GO:0009543									
CL1796.Contig2_D2	GO:0009543									
CL1797.Contig1_D2	GO:0005634	GO:0008270	GO:0016874							
CL1797.Contig2_D2	GO:0005634	GO:0008270	GO:0016874							
CL1797.Contig3_D2	GO:0005634	GO:0008270	GO:0016874							
CL1798.Contig1_D2	GO:0010025	GO:0010029	GO:0006511	GO:0050994	GO:0006723	GO:0004842	GO:0009737	GO:0005634		
CL1798.Contig2_D2	GO:0010025	GO:0010029	GO:0006511	GO:0008270	GO:0050994	GO:0006723	GO:0004842	GO:0016567	GO:0009737	GO:0005634
CL1798.Contig3_D2	GO:0010025	GO:0010029	GO:0006511	GO:0050994	GO:0006723	GO:0004842	GO:0009737	GO:0005634		
CL1798.Contig4_D2	GO:0010025	GO:0010029	GO:0006511	GO:0008270	GO:0050994	GO:0006723	GO:0004842	GO:0016567	GO:0009737	GO:0005634
CL1798.Contig5_D2	GO:0010025	GO:0010029	GO:0006511	GO:0008270	GO:0050994	GO:0006723	GO:0004842	GO:0016567	GO:0009737	GO:0005634
CL1799.Contig1_D2	GO:0003861	GO:0006979	GO:0009316	GO:0051707	GO:0055114	GO:0004601	GO:0004666	GO:0016702	GO:0010150	GO:0020037	GO:0001676	GO:0005576	GO:0009098																					
CL1799.Contig2_D2	GO:0006979	GO:0051707	GO:0008219	GO:0009751	GO:0004601	GO:0004666	GO:0001561	GO:0010150	GO:0020037	GO:0016165	GO:0001676	GO:0005576																						
CL1799.Contig3_D2	GO:0006979	GO:0051707	GO:0008219	GO:0009751	GO:0004601	GO:0004666	GO:0001561	GO:0010150	GO:0020037	GO:0016165	GO:0001676	GO:0005576																						
CL1799.Contig4_D2	GO:0003861	GO:0006979	GO:0009316	GO:0051707	GO:0055114	GO:0004601	GO:0004666	GO:0016702	GO:0010150	GO:0020037	GO:0001676	GO:0005576	GO:0009098																					
CL18.Contig1_D2	GO:0005886																																	
CL1800.Contig1_D2	GO:0000278	GO:0006094	GO:0010431	GO:0007155	GO:0000911	GO:0032509	GO:0045010	GO:0010311	GO:0033044	GO:0010498	GO:0048209	GO:0048449	GO:0010540	GO:0009826	GO:0001736	GO:0003002	GO:0010090	GO:0030244	GO:0010292	GO:0032012	GO:0048765	GO:0006897	GO:0050790	GO:0010228	GO:0005086	GO:0045595	GO:0005768	GO:0010087	GO:0042803	GO:0007062	GO:0005886	GO:0009942	GO:0010072	GO:0071555
CL1800.Contig2_D2	GO:0000278	GO:0006094	GO:0010431	GO:0007155	GO:0000911	GO:0032509	GO:0045010	GO:0010311	GO:0033044	GO:0010498	GO:0048209	GO:0048449	GO:0010540	GO:0009826	GO:0001736	GO:0003002	GO:0010090	GO:0030244	GO:0010292	GO:0032012	GO:0048765	GO:0006897	GO:0050790	GO:0010228	GO:0005086	GO:0045595	GO:0005768	GO:0010087	GO:0042803	GO:0007062	GO:0005886	GO:0009942	GO:0010072	GO:0071555
CL1802.Contig1_D2	GO:0003743	GO:0006413	GO:0005829	GO:0005730	GO:0071215	GO:0042273	GO:0043023	GO:0043022	GO:0042256	GO:0009793																								
CL1802.Contig2_D2	GO:0003743	GO:0006413	GO:0005829	GO:0005730	GO:0071215	GO:0042273	GO:0043023	GO:0043022	GO:0042256	GO:0009793																								
CL1802.Contig3_D2	GO:0003743	GO:0006413	GO:0005829	GO:0005730	GO:0071215	GO:0042273	GO:0043023	GO:0043022	GO:0042256	GO:0009793																								
CL1803.Contig10_D2	GO:0008718	GO:0000166	GO:0055114	GO:0009507																														
CL1803.Contig11_D2	GO:0016491	GO:0055114	GO:0009507																															
CL1803.Contig1_D2	GO:0016491	GO:0055114	GO:0009507																															
CL1803.Contig2_D2	GO:0016491	GO:0009507																																
CL1803.Contig3_D2	GO:0016491	GO:0055114	GO:0009507																															
CL1803.Contig4_D2	GO:0016491	GO:0055114	GO:0009507																															
CL1803.Contig5_D2	GO:0008718	GO:0000166	GO:0055114	GO:0009507
CL1803.Contig6_D2	GO:0016491	GO:0009507		
CL1803.Contig7_D2	GO:0016491	GO:0009507		
CL1803.Contig8_D2	GO:0008718	GO:0000166	GO:0055114	GO:0009507
CL1803.Contig9_D2	GO:0016491	GO:0009507		
CL1804.Contig1_D2	GO:0016021	GO:0009507		
CL1805.Contig1_D2	GO:0046872	GO:0003993		
CL1805.Contig2_D2	GO:0046872	GO:0003993		
CL1807.Contig1_D2	GO:0006511	GO:0004842	GO:0000151	
CL1807.Contig2_D2	GO:0016874	GO:0044424		
CL1807.Contig3_D2	GO:0006511	GO:0004842	GO:0008270	GO:0000151
CL181.Contig11_D2	GO:0016787			
CL181.Contig6_D2	GO:0016787			
CL181.Contig7_D2	GO:0016787			
CL181.Contig8_D2	GO:0016787			
CL1810.Contig1_D2	GO:0016021	GO:0008271	GO:0008272	GO:0055085
CL1810.Contig2_D2	GO:0016021	GO:0008271	GO:0008272	GO:0055085																
CL1811.Contig1_D2	GO:0044237	GO:0005488																		
CL1811.Contig2_D2	GO:0005488																			
CL1812.Contig1_D2	GO:0003723	GO:0005634																		
CL1812.Contig2_D2	GO:0003723	GO:0005634																		
CL1814.Contig1_D2	GO:0050660	GO:0009611	GO:0006635	GO:0010363	GO:0001676	GO:0009753	GO:0006612	GO:0050832	GO:0003997	GO:0043069	GO:0005777	GO:0005829	GO:0006633	GO:0009555	GO:0009695	GO:0002213	GO:0046686	GO:0009506	GO:0003995	GO:0009863
CL1814.Contig2_D2	GO:0050660	GO:0009611	GO:0006635	GO:0010363	GO:0001676	GO:0009753	GO:0006612	GO:0050832	GO:0003997	GO:0043069	GO:0005777	GO:0005829	GO:0006633	GO:0009555	GO:0009695	GO:0002213	GO:0046686	GO:0009506	GO:0003995	GO:0009863
CL1815.Contig1_D2	GO:0006351																			
CL1816.Contig2_D2	GO:0009507																			
CL1817.Contig2_D2	GO:0006783	GO:0003747	GO:0006415	GO:0009507																
CL1817.Contig3_D2	GO:0006783	GO:0003747	GO:0006415	GO:0009507																
CL1818.Contig1_D2	GO:0005634																			
CL1818.Contig2_D2	GO:0005634																			
CL1819.Contig1_D2	GO:0009560																			
CL1819.Contig2_D2	GO:0009560																			
CL1819.Contig3_D2	GO:0009560	GO:0009507																		
CL1819.Contig4_D2	GO:0009560	GO:0009507					
CL1820.Contig1_D2	GO:0006412	GO:0005730	GO:0003735	GO:0016567	GO:0022625	GO:0009793	
CL1822.Contig3_D2	GO:0043412	GO:0006996	GO:0022402	GO:0050794	GO:0043229	GO:0060255	GO:0006260
CL1824.Contig1_D2	GO:0008536	GO:0006486					
CL1824.Contig2_D2	GO:0008536	GO:0006486					
CL1825.Contig1_D2	GO:0035251						
CL1825.Contig2_D2	GO:0050505	GO:0008152	GO:0080046	GO:0080044	GO:0080045	GO:0080043	
CL1825.Contig3_D2	GO:0050505	GO:0008152	GO:0080046	GO:0080044	GO:0080045	GO:0080043	
CL1825.Contig4_D2	GO:0050505	GO:0008152	GO:0080046	GO:0080044	GO:0080045	GO:0080043	
CL1825.Contig5_D2	GO:0050505	GO:0008152	GO:0080046	GO:0080044	GO:0080045	GO:0080043	
CL1828.Contig1_D2	GO:0016926	GO:0050665	GO:0005634	GO:0010228			
CL1828.Contig2_D2	GO:0016926	GO:0050665	GO:0005634	GO:0010228			
CL1828.Contig3_D2	GO:0016926	GO:0050665	GO:0005634	GO:0010228			
CL1828.Contig4_D2	GO:0016926	GO:0050665	GO:0005634	GO:0010228			
CL1828.Contig5_D2	GO:0016926	GO:0050665	GO:0005634	GO:0010228			
CL1828.Contig6_D2	GO:0016926	GO:0050665	GO:0005634	GO:0010228			
CL1830.Contig1_D2	GO:0005509	GO:0005544															
CL1830.Contig2_D2	GO:0005509	GO:0005544															
CL1831.Contig2_D2	GO:0044763	GO:0044710	GO:0046872	GO:0009506	GO:0065007												
CL1832.Contig1_D2	GO:0006468	GO:0004674	GO:0044424	GO:0000165													
CL1832.Contig2_D2	GO:0006468	GO:0004674	GO:0044424	GO:0000165													
CL1832.Contig3_D2	GO:0006468	GO:0004674	GO:0044424	GO:0000165													
CL1832.Contig4_D2	GO:0005524	GO:0000186	GO:0004709	GO:0005737	GO:0005634												
CL1835.Contig1_D2	GO:0006071	GO:0007155	GO:0046658	GO:0045010	GO:0008889	GO:0010075	GO:0052546	GO:0010090	GO:0005982	GO:0006629	GO:0048765	GO:0010442	GO:0009832	GO:0000272	GO:0009506	GO:0052541	GO:0042545
CL1835.Contig2_D2	GO:0010026	GO:0006629	GO:0006071	GO:0009932	GO:0010442	GO:0009505	GO:0008889	GO:0046658	GO:0048765	GO:0009507	GO:0052541	GO:0048046					
CL1835.Contig3_D2	GO:0010026	GO:0006629	GO:0006071	GO:0009932	GO:0010442	GO:0009505	GO:0008889	GO:0046658	GO:0048765	GO:0009507	GO:0052541	GO:0048046					
CL1836.Contig1_D2	GO:0019805	GO:0008047	GO:0051176	GO:0009435	GO:0016226	GO:0051347	GO:0051539	GO:0009060	GO:0008987	GO:0042803	GO:0009507						
CL1836.Contig2_D2	GO:0019805	GO:0008047	GO:0051176	GO:0009435	GO:0016226	GO:0051347	GO:0051539	GO:0009060	GO:0008987	GO:0042803	GO:0009507						
CL1839.Contig1_D2	GO:0004602	GO:0046872	GO:0055114	GO:0006979													
CL184.Contig1_D2	GO:0003676	GO:0009987															
CL184.Contig2_D2	GO:0003676	GO:0009987															
CL184.Contig3_D2	GO:0051704	GO:0003676	GO:0009987														
CL1840.Contig1_D2	GO:0010286	GO:0005739	GO:0006914	GO:0006487					
CL1840.Contig2_D2	GO:0010286	GO:0005739	GO:0006914	GO:0006487					
CL1842.Contig1_D2	GO:0055114	GO:0051920	GO:0004601						
CL1842.Contig2_D2	GO:0051920	GO:0006950	GO:0004601	GO:0005634	GO:0055114				
CL1842.Contig3_D2	GO:0055114	GO:0051920	GO:0004601						
CL1843.Contig1_D2	GO:0016020	GO:0003824							
CL1843.Contig2_D2	GO:0016020	GO:0009506	GO:0005773	GO:0009505	GO:0003824				
CL1843.Contig3_D2	GO:0016020	GO:0005618	GO:0003824						
CL1843.Contig5_D2	GO:0016020	GO:0005773	GO:0009505						
CL1845.Contig1_D2	GO:0009626	GO:0045551	GO:0009617	GO:0018456	GO:0009809	GO:0008270	GO:0000166	GO:0055114	GO:0046029
CL1845.Contig2_D2	GO:0009626	GO:0045551	GO:0009617	GO:0018456	GO:0009809	GO:0008270	GO:0000166	GO:0055114	GO:0046029
CL1846.Contig1_D2	GO:0030599	GO:0042545	GO:0045330	GO:0005618					
CL1846.Contig2_D2	GO:0030599	GO:0042545	GO:0045330	GO:0005618					
CL1848.Contig1_D2	GO:0016023	GO:0016787							
CL1848.Contig2_D2	GO:0005576	GO:0016023	GO:0004722	GO:0003993					
CL1848.Contig3_D2	GO:0016023	GO:0016787							
CL1848.Contig4_D2	GO:0005576	GO:0016023	GO:0004722	GO:0003993						
CL1848.Contig5_D2	GO:0005576	GO:0003993	GO:0004722							
CL1848.Contig6_D2	GO:0005576	GO:0003993	GO:0004722							
CL1849.Contig1_D2	GO:0008270	GO:0003676								
CL1849.Contig2_D2	GO:0008270	GO:0003676								
CL185.Contig2_D2	GO:0071704	GO:0044238	GO:0003676	GO:0044424	GO:0044237					
CL1851.Contig1_D2	GO:0000186	GO:0006944	GO:0010363	GO:0006612	GO:0043069	GO:0004709	GO:0005886	GO:0030968	GO:0005524	
CL1851.Contig2_D2	GO:0000186	GO:0006944	GO:0010363	GO:0006612	GO:0043069	GO:0004709	GO:0005886	GO:0030968	GO:0005524	
CL1852.Contig1_D2	GO:0046777	GO:0009749	GO:0048364	GO:0005524	GO:0004713	GO:0010167	GO:0007165	GO:0004683	GO:0005886	
CL1852.Contig2_D2	GO:0046777	GO:0009749	GO:0048364	GO:0005524	GO:0004713	GO:0010167	GO:0007165	GO:0004683	GO:0005886	
CL1852.Contig3_D2	GO:0046777	GO:0009749	GO:0048364	GO:0005524	GO:0004713	GO:0010167	GO:0007165	GO:0004683	GO:0005886	
CL1852.Contig4_D2	GO:0046777	GO:0009749	GO:0048364	GO:0005524	GO:0004713	GO:0010167	GO:0007165	GO:0004683	GO:0005886	
CL1852.Contig5_D2	GO:0046777	GO:0009749	GO:0048364	GO:0005524	GO:0004713	GO:0010167	GO:0007165	GO:0004683	GO:0005886	
CL1853.Contig1_D2	GO:0004707	GO:0006952	GO:0005829	GO:0006468	GO:0005739	GO:0005524	GO:0009738	GO:0005634	GO:0005886	GO:0000165
CL1853.Contig2_D2	GO:0004707	GO:0006952	GO:0005829	GO:0006468	GO:0005739	GO:0005524	GO:0009738	GO:0005634	GO:0005886	GO:0000165
CL1853.Contig3_D2	GO:0004707	GO:0005829	GO:0006468	GO:0005739	GO:0005524	GO:0009738	GO:0005773	GO:0005634	GO:0005886	GO:0000165
CL1853.Contig4_D2	GO:0004707	GO:0006007	GO:0009753	GO:0005516	GO:0009611	GO:0044444	GO:0000166	GO:0016310	GO:0007165	GO:0042542	GO:0005634	GO:0005886		
CL1853.Contig5_D2	GO:0004707	GO:0006007	GO:0005829	GO:0009753	GO:0006468	GO:0005516	GO:0005739	GO:0009611	GO:0005524	GO:0009738	GO:0042542	GO:0005634	GO:0005886	GO:0000165
CL1855.Contig1_D2	GO:0005634	GO:0080044	GO:0080043											
CL1856.Contig1_D2	GO:0006355	GO:0043565	GO:0003700	GO:0005634										
CL1856.Contig2_D2	GO:0006355	GO:0043565	GO:0003700	GO:0005634										
CL1857.Contig1_D2	GO:0055085	GO:0016021												
CL1858.Contig1_D2	GO:0051082	GO:0031072												
CL186.Contig10_D2	GO:0005634	GO:0016020	GO:0005783											
CL186.Contig1_D2	GO:0043231	GO:0016020												
CL186.Contig2_D2	GO:0005634	GO:0016020	GO:0005783											
CL186.Contig3_D2	GO:0005634	GO:0016020	GO:0005783											
CL186.Contig4_D2	GO:0005634	GO:0016020	GO:0005783											
CL186.Contig5_D2	GO:0043231	GO:0016020												
CL186.Contig6_D2	GO:0043231	GO:0016020												
CL186.Contig7_D2	GO:0043231	GO:0016020												
CL186.Contig8_D2	GO:0043231	GO:0016020												
CL186.Contig9_D2	GO:0005634	GO:0016020	GO:0005783										
CL1861.Contig1_D2	GO:0008270	GO:0003677											
CL1861.Contig2_D2	GO:0008270	GO:0003677											
CL1861.Contig3_D2	GO:0008270	GO:0016740	GO:0003677										
CL1862.Contig1_D2	GO:0009535	GO:0009543	GO:0005634										
CL1862.Contig2_D2	GO:0009535	GO:0009543	GO:0005634										
CL1865.Contig1_D2	GO:0000278	GO:0000394	GO:0016538	GO:0006366	GO:0019901	GO:0009220	GO:0004693	GO:0006355	GO:0010440	GO:0005737	GO:0042023	GO:0070985	GO:0045736
CL1865.Contig2_D2	GO:0000278	GO:0000394	GO:0016538	GO:0006366	GO:0019901	GO:0009220	GO:0004693	GO:0006355	GO:0010440	GO:0005737	GO:0042023	GO:0070985	GO:0045736
CL1866.Contig1_D2	GO:0006890	GO:0006886	GO:0030131	GO:0030126									
CL1866.Contig2_D2	GO:0006890	GO:0006886	GO:0030131	GO:0030126									
CL1866.Contig3_D2	GO:0006890	GO:0006886	GO:0030131	GO:0030126									
CL1866.Contig4_D2	GO:0006890	GO:0006886	GO:0030131	GO:0030126									
CL1866.Contig5_D2	GO:0006890	GO:0006886	GO:0030131	GO:0030126									
CL1866.Contig6_D2	GO:0006890	GO:0006886	GO:0030131	GO:0030126									
CL1867.Contig1_D2	GO:0004185	GO:0006508											
CL1867.Contig2_D2	GO:0004185	GO:0006508											
CL187.Contig2_D2	GO:0009793								
CL187.Contig4_D2	GO:0009793								
CL187.Contig5_D2	GO:0009793								
CL1870.Contig1_D2	GO:0051015	GO:0051017	GO:0008270						
CL1870.Contig3_D2	GO:0051015	GO:0051017	GO:0008270						
CL1871.Contig1_D2	GO:0006511	GO:0009739	GO:0009910	GO:0009965	GO:0004842	GO:0016567	GO:0016579	GO:0005634	
CL1871.Contig2_D2	GO:0006301	GO:0006511	GO:0009739	GO:0009910	GO:0009965	GO:0004842	GO:0016567	GO:0016579	GO:0005634
CL1874.Contig2_D2	GO:0003676	GO:0022900	GO:0009055						
CL1874.Contig5_D2	GO:0003676	GO:0022900	GO:0009055						
CL1875.Contig1_D2	GO:0009086	GO:0000394							
CL1875.Contig2_D2	GO:0006468	GO:0005524	GO:0016021	GO:0004674	GO:0005739				
CL1877.Contig3_D2	GO:1901363	GO:0097159							
CL1878.Contig1_D2	GO:0005634								
CL1879.Contig2_D2	GO:0003677								
CL1879.Contig3_D2	GO:0005737	GO:0003723	GO:0048573	GO:0005634	GO:0000166				
CL1879.Contig4_D2	GO:0003723	GO:0048573	GO:0005634	GO:0000166					
CL1879.Contig5_D2	GO:0003723	GO:0048573	GO:0005634	GO:0000166							
CL1879.Contig6_D2	GO:0003723	GO:0048573	GO:0005634	GO:0000166							
CL188.Contig1_D2	GO:0008270	GO:0005737									
CL188.Contig2_D2	GO:0008270	GO:0005737									
CL1880.Contig1_D2	GO:0043967	GO:0006281	GO:0043968	GO:0032259	GO:0003677	GO:0035267	GO:0003700	GO:0045892	GO:0008168	GO:0003682	GO:0006338
CL1880.Contig2_D2	GO:0043967	GO:0006281	GO:0043968	GO:0032259	GO:0003677	GO:0035267	GO:0045892	GO:0008168	GO:0003682	GO:0006338	
CL1880.Contig3_D2	GO:0043967	GO:0006281	GO:0043968	GO:0032259	GO:0003677	GO:0035267	GO:0003700	GO:0045892	GO:0008168	GO:0003682	GO:0006338
CL1882.Contig1_D2	GO:0071215	GO:0009506	GO:0000723	GO:0008026	GO:0043138	GO:0000724	GO:0010228	GO:0070417	GO:0000166	GO:0005634	
CL1884.Contig1_D2	GO:0046872	GO:0003676									
CL1884.Contig2_D2	GO:0043167	GO:1901363	GO:0097159								
CL1885.Contig1_D2	GO:0016310	GO:0004674	GO:0000166								
CL1885.Contig2_D2	GO:0016310	GO:0005634	GO:0004674	GO:0000166							
CL1886.Contig1_D2	GO:0048827	GO:0005739	GO:0000166	GO:0004812	GO:0009570	GO:0006418	GO:0009793				
CL1886.Contig2_D2	GO:0010162	GO:0006420	GO:0005829	GO:0010564	GO:0006164	GO:0005739	GO:0005524	GO:0004814	GO:0048366	GO:0009570	GO:0048825
CL1888.Contig1_D2	GO:0005093	GO:0048227	GO:0015031								
CL1888.Contig2_D2	GO:0005093	GO:0048227	GO:0015031								
CL1889.Contig1_D2	GO:0003676								
CL1889.Contig2_D2	GO:0003676	GO:0000166							
CL1889.Contig3_D2	GO:0003676	GO:0000166							
CL1889.Contig4_D2	GO:0003676								
CL189.Contig1_D2	GO:0015450	GO:0006606	GO:0006626	GO:0019750	GO:0005515	GO:0003924	GO:0045036	GO:0009707	GO:0005525
CL189.Contig2_D2	GO:0015450	GO:0006606	GO:0006626	GO:0019750	GO:0005515	GO:0003924	GO:0045036	GO:0009707	GO:0005525
CL1891.Contig1_D2	GO:0005737	GO:0006388	GO:0004112						
CL1891.Contig2_D2	GO:0005737	GO:0006388	GO:0004112						
CL1892.Contig1_D2	GO:0000910	GO:0005635	GO:0032153	GO:0009507	GO:0009504	GO:0005886			
CL1892.Contig2_D2	GO:0000910	GO:0005635	GO:0032153	GO:0009507	GO:0009504	GO:0005886			
CL1893.Contig1_D2	GO:0005634	GO:0005886	GO:0006950						
CL1893.Contig2_D2	GO:0005634	GO:0005886	GO:0006950						
CL1894.Contig1_D2	GO:0044763	GO:0016043							
CL1894.Contig2_D2	GO:0044763	GO:0016043							
CL1894.Contig3_D2	GO:0044763	GO:0016043							
CL1896.Contig1_D2	GO:0009958	GO:0031965	GO:0009414	GO:0009651	GO:0008289	GO:0043565	GO:0045892	GO:0005783	GO:0005886
CL1896.Contig2_D2	GO:0009958	GO:0031965	GO:0009414	GO:0009651	GO:0008289	GO:0043565	GO:0045892	GO:0005783	GO:0005886			
CL1896.Contig3_D2	GO:0009958	GO:0031965	GO:0009414	GO:0009651	GO:0008289	GO:0043565	GO:0045892	GO:0005783	GO:0005886			
CL1896.Contig4_D2	GO:0009958	GO:0031965	GO:0009414	GO:0009651	GO:0008289	GO:0043565	GO:0045892	GO:0005783	GO:0005886			
CL19.Contig1_D2	GO:0005730	GO:0003676										
CL19.Contig2_D2	GO:0005730	GO:0003723										
CL19.Contig3_D2	GO:0005730	GO:0003723	GO:0000166									
CL19.Contig4_D2	GO:0005730	GO:0003723	GO:0000166									
CL190.Contig1_D2	GO:0009630	GO:0015415	GO:0016021	GO:0048767	GO:0010540	GO:0010315	GO:0008559	GO:0055085	GO:0006200	GO:0009735	GO:0005886	GO:0005524
CL1900.Contig1_D2	GO:0005634											
CL1900.Contig2_D2	GO:0005634											
CL1903.Contig1_D2	GO:0005739											
CL1903.Contig2_D2	GO:0005739											
CL1903.Contig3_D2	GO:0005739											
CL1903.Contig5_D2	GO:0005739											
CL1904.Contig10_D2	GO:0008536	GO:0008270	GO:0005543	GO:0000956	GO:0005938	GO:0032065	GO:0003682	GO:0005886				
CL1904.Contig1_D2	GO:0046872	GO:0005543	GO:0032065	GO:0005886	GO:0046983	GO:0005938						
CL1904.Contig2_D2	GO:0009630	GO:0009888	GO:0008270	GO:0045492	GO:0010638	GO:0033044	GO:0032065	GO:0008536	GO:0005543	GO:0000956	GO:0010413	GO:0009887	GO:0003682	GO:0005886	GO:0005634	GO:0005938
CL1904.Contig3_D2	GO:0005634	GO:0046983														
CL1904.Contig4_D2	GO:0046872	GO:0000956	GO:0046983	GO:0005737												
CL1904.Contig5_D2	GO:0009630	GO:0009888	GO:0008270	GO:0045492	GO:0010638	GO:0033044	GO:0032065	GO:0008536	GO:0005543	GO:0000956	GO:0010413	GO:0009887	GO:0003682	GO:0005886	GO:0005634	GO:0005938
CL1904.Contig6_D2	GO:0009630	GO:0009888	GO:0008270	GO:0045492	GO:0010638	GO:0033044	GO:0032065	GO:0008536	GO:0005543	GO:0000956	GO:0010413	GO:0009887	GO:0003682	GO:0005886	GO:0005634	GO:0005938
CL1904.Contig7_D2	GO:0008536	GO:0008270	GO:0005543	GO:0000956	GO:0005938	GO:0032065	GO:0003682	GO:0005886								
CL1904.Contig8_D2	GO:0046872	GO:0005543	GO:0032065	GO:0005886	GO:0005938											
CL1904.Contig9_D2	GO:0008536	GO:0008270	GO:0005543	GO:0000956	GO:0005938	GO:0032065	GO:0003682	GO:0005886								
CL1905.Contig1_D2	GO:0046520	GO:0009536	GO:0016023	GO:0004581	GO:0006486	GO:0005576	GO:0005783	GO:0016126								
CL1905.Contig2_D2	GO:0046520	GO:0004581	GO:0006486	GO:0005576	GO:0005783	GO:0016126										
CL1906.Contig1_D2	GO:0005083	GO:0016192	GO:0006886	GO:0005829												
CL1906.Contig2_D2	GO:0005829	GO:0016192	GO:0005083	GO:0006886												
CL1906.Contig3_D2	GO:0005829	GO:0016192	GO:0005083	GO:0006886												
CL1906.Contig4_D2	GO:0005829	GO:0016192	GO:0005083	GO:0006886												
CL1906.Contig5_D2	GO:0005829	GO:0016192	GO:0005083	GO:0006886												
CL1906.Contig6_D2	GO:0005083	GO:0016192	GO:0006886	GO:0005829												
CL1906.Contig7_D2	GO:0005829	GO:0016192	GO:0005083	GO:0006886													
CL1906.Contig8_D2	GO:0005829	GO:0016192	GO:0005083	GO:0006886													
CL1907.Contig1_D2	GO:0005737	GO:0009862	GO:0005515	GO:0005634	GO:0080008	GO:0000166											
CL1907.Contig2_D2	GO:0005737	GO:0009862	GO:0005515	GO:0005634	GO:0080008	GO:0000166											
CL1907.Contig3_D2	GO:0005737	GO:0009862	GO:0005515	GO:0005634	GO:0080008	GO:0000166											
CL1907.Contig4_D2	GO:0005737	GO:0009862	GO:0005515	GO:0005634	GO:0080008	GO:0000166											
CL1907.Contig5_D2	GO:0005737	GO:0009862	GO:0005515	GO:0005634	GO:0080008	GO:0000166											
CL1907.Contig6_D2	GO:0005737	GO:0009862	GO:0005515	GO:0005634	GO:0080008	GO:0000166											
CL1908.Contig1_D2	GO:0005509																
CL1908.Contig2_D2	GO:0005509																
CL1908.Contig3_D2	GO:0005509																
CL1908.Contig4_D2	GO:0005509																
CL1908.Contig5_D2	GO:0005509																
CL1908.Contig6_D2	GO:0005509																
CL1908.Contig7_D2	GO:0005509																
CL1909.Contig1_D2	GO:0000278	GO:0016579	GO:0009410	GO:0016571	GO:0016740	GO:0000302	GO:0010388	GO:0009640	GO:0005737	GO:0009560	GO:0034227	GO:0016567	GO:0080157	GO:0000049	GO:0045893	GO:0043687	GO:0005524
CL1909.Contig2_D2	GO:0000278	GO:0016579	GO:0009410	GO:0016571	GO:0016740	GO:0000302	GO:0010388	GO:0009640	GO:0005737	GO:0009560	GO:0034227	GO:0016567	GO:0080157	GO:0000049	GO:0045893	GO:0043687	GO:0005524
CL1909.Contig3_D2	GO:0000278	GO:0016579	GO:0009410	GO:0016571	GO:0016740	GO:0000302	GO:0010388	GO:0009640	GO:0005737	GO:0009560	GO:0034227	GO:0016567	GO:0080157	GO:0000049	GO:0045893	GO:0043687	GO:0005524
CL191.Contig1_D2	GO:0006413	GO:0009165	GO:0005850	GO:0003743	GO:0009507	GO:0005634	GO:0005829										
CL191.Contig2_D2	GO:0006413	GO:0009165	GO:0005850	GO:0003743	GO:0009507	GO:0005634	GO:0005829										
CL191.Contig3_D2	GO:0006413	GO:0009165	GO:0005850	GO:0003743	GO:0009507	GO:0005634	GO:0005829										
CL1910.Contig1_D2	GO:0005739	GO:0006184	GO:0003924	GO:0005773	GO:0046686	GO:0050832	GO:0005525	GO:0005886									
CL1910.Contig2_D2	GO:0005739	GO:0006184	GO:0003924	GO:0005773	GO:0046686	GO:0050832	GO:0005525	GO:0005886									
CL1910.Contig3_D2	GO:0005739	GO:0006184	GO:0003924	GO:0005773	GO:0046686	GO:0050832	GO:0005525	GO:0005886									
CL1910.Contig4_D2	GO:0009504	GO:0005739	GO:0009506	GO:0042732	GO:0006184	GO:0005938	GO:0010152	GO:0003924	GO:0000266	GO:0005525	GO:0005886						
CL1911.Contig1_D2	GO:0043565	GO:0009507															
CL1911.Contig2_D2	GO:0043565	GO:0009507															
CL1911.Contig3_D2	GO:0043565	GO:0009507															
CL1911.Contig4_D2	GO:0043565	GO:0009507															
CL1913.Contig1_D2	GO:0016579	GO:0016567	GO:0006511	GO:0004842													
CL1913.Contig2_D2	GO:0043161	GO:0005829	GO:0043248	GO:0051788	GO:0004842	GO:0016567	GO:0006635	GO:0016579	GO:0005634								
CL1914.Contig1_D2	GO:0046520	GO:0016132	GO:0080064	GO:0009086	GO:0006633	GO:0055114	GO:0009651	GO:0016021	GO:0006084	GO:0006816	GO:0007030	GO:0000394	GO:0019344	GO:0005506	GO:0016126		
CL1914.Contig2_D2	GO:0046520	GO:0016132	GO:0080064	GO:0009086	GO:0006633	GO:0055114	GO:0008270	GO:0009651	GO:0016021	GO:0006084	GO:0006816	GO:0007030	GO:0000394	GO:0019344	GO:0005506	GO:0016126					
CL1914.Contig3_D2	GO:0046520	GO:0016132	GO:0080064	GO:0009086	GO:0006633	GO:0055114	GO:0008270	GO:0009651	GO:0016021	GO:0006084	GO:0006816	GO:0007030	GO:0000394	GO:0019344	GO:0005506	GO:0016126					
CL1915.Contig1_D2	GO:0034968	GO:0005739	GO:0009909	GO:0009220	GO:0016020																
CL1915.Contig2_D2	GO:0034968	GO:0005739	GO:0009909	GO:0009220	GO:0016020																
CL1917.Contig1_D2	GO:0005739	GO:0009507																			
CL1917.Contig2_D2	GO:0005739	GO:0009507																			
CL1918.Contig1_D2	GO:0035251																				
CL1918.Contig2_D2	GO:0035251																				
CL1918.Contig3_D2	GO:0047213	GO:0008152																			
CL192.Contig10_D2	GO:0017137	GO:0048767	GO:0005777	GO:0060151	GO:0016459	GO:0005524	GO:0030742	GO:0003774	GO:0003779	GO:0051646	GO:0051645										
CL192.Contig11_D2	GO:0017137	GO:0048767	GO:0005777	GO:0060151	GO:0016459	GO:0005524	GO:0030742	GO:0003774	GO:0003779	GO:0051646	GO:0051645										
CL192.Contig12_D2	GO:0017137	GO:0048767	GO:0005777	GO:0060151	GO:0016459	GO:0005524	GO:0030742	GO:0003774	GO:0003779	GO:0051646	GO:0051645										
CL192.Contig13_D2	GO:0017137	GO:0048767	GO:0005777	GO:0060151	GO:0016459	GO:0005524	GO:0030742	GO:0003774	GO:0003779	GO:0051646	GO:0051645										
CL192.Contig14_D2	GO:0017137	GO:0048767	GO:0005777	GO:0060151	GO:0016459	GO:0005524	GO:0030742	GO:0003774	GO:0003779	GO:0051646	GO:0051645										
CL192.Contig15_D2	GO:0017137	GO:0048767	GO:0005777	GO:0060151	GO:0016459	GO:0005524	GO:0030742	GO:0003774	GO:0003779	GO:0051646	GO:0051645										
CL192.Contig16_D2	GO:0009630	GO:0009880	GO:0051645	GO:0010431	GO:0060151	GO:0030048	GO:0051646	GO:0090436	GO:0051301	GO:0003779	GO:0048467	GO:0042802	GO:0003774	GO:0045595	GO:0048768	GO:0007062	GO:0006606	GO:0005524	GO:0010072	GO:0016459	GO:0010091
CL192.Contig17_D2	GO:0005488	GO:0044763															
CL192.Contig19_D2	GO:0016049	GO:0060151	GO:0016459	GO:0010154	GO:0010584	GO:0042802	GO:0051301	GO:0030036	GO:0005524	GO:0003774	GO:0003779	GO:0009791	GO:0051646	GO:0051645	GO:0030048	GO:0005634	
CL192.Contig1_D2	GO:0017137	GO:0048767	GO:0005777	GO:0060151	GO:0016459	GO:0005524	GO:0030742	GO:0003774	GO:0003779	GO:0051646	GO:0051645						
CL192.Contig20_D2	GO:0017137	GO:0048767	GO:0005777	GO:0060151	GO:0016459	GO:0005524	GO:0030742	GO:0003774	GO:0003779	GO:0051646	GO:0051645						
CL192.Contig21_D2	GO:0051640	GO:0005515															
CL192.Contig22_D2	GO:0048467	GO:0017137	GO:0048767	GO:0005777	GO:0060151	GO:0010090	GO:0016459	GO:0005524	GO:0030742	GO:0090436	GO:0003774	GO:0003779	GO:0051646	GO:0048193	GO:0051645	GO:0030048	GO:0005634
CL192.Contig23_D2	GO:0017137	GO:0048767	GO:0005777	GO:0060151	GO:0016459	GO:0005524	GO:0030742	GO:0003774	GO:0003779	GO:0051646	GO:0051645						
CL192.Contig24_D2	GO:0017137	GO:0048767	GO:0005777	GO:0060151	GO:0016459	GO:0005524	GO:0030742	GO:0003774	GO:0003779	GO:0051646	GO:0051645						
CL192.Contig25_D2	GO:0048467	GO:0017137	GO:0048767	GO:0005777	GO:0060151	GO:0010090	GO:0016459	GO:0005524	GO:0030742	GO:0090436	GO:0003774	GO:0003779	GO:0051646	GO:0048193	GO:0051645	GO:0030048	GO:0005634
CL192.Contig26_D2	GO:0017137	GO:0048767	GO:0005777	GO:0060151	GO:0016459	GO:0005524	GO:0030742	GO:0003774	GO:0003779	GO:0051646	GO:0051645						
CL192.Contig27_D2	GO:0017137	GO:0048767	GO:0005777	GO:0060151	GO:0016459	GO:0005524	GO:0030742	GO:0003774	GO:0003779	GO:0051646	GO:0051645						
CL192.Contig28_D2	GO:0060151	GO:0016459	GO:0006606	GO:0005524	GO:0003774	GO:0003779	GO:0051646	GO:0051645	GO:0030048	GO:0005634							
CL192.Contig29_D2	GO:0017137	GO:0048767	GO:0005777	GO:0060151	GO:0016459	GO:0005524	GO:0030742	GO:0003774	GO:0003779	GO:0051646	GO:0051645						
CL192.Contig2_D2	GO:0017137	GO:0048767	GO:0005777	GO:0060151	GO:0016459	GO:0005524	GO:0030742	GO:0003774	GO:0003779	GO:0051646	GO:0051645						
CL192.Contig30_D2	GO:0017137	GO:0048767	GO:0005777	GO:0060151	GO:0016459	GO:0005524	GO:0030742	GO:0003774	GO:0003779	GO:0051646	GO:0051645						
CL192.Contig31_D2	GO:0017137	GO:0048767	GO:0005777	GO:0060151	GO:0016459	GO:0005524	GO:0030742	GO:0003774	GO:0003779	GO:0051646	GO:0051645						
CL192.Contig32_D2	GO:0017137	GO:0048767	GO:0005777	GO:0060151	GO:0016459	GO:0005524	GO:0030742	GO:0003774	GO:0003779	GO:0051646	GO:0051645
CL192.Contig33_D2	GO:0017137	GO:0048767	GO:0005777	GO:0060151	GO:0016459	GO:0005524	GO:0030742	GO:0003774	GO:0003779	GO:0051646	GO:0051645
CL192.Contig34_D2	GO:0017137	GO:0048767	GO:0005777	GO:0060151	GO:0016459	GO:0005524	GO:0030742	GO:0003774	GO:0003779	GO:0051646	GO:0051645
CL192.Contig35_D2	GO:0017137	GO:0048767	GO:0005777	GO:0060151	GO:0016459	GO:0005524	GO:0030742	GO:0003774	GO:0003779	GO:0051646	GO:0051645
CL192.Contig36_D2	GO:0017137	GO:0048767	GO:0005777	GO:0060151	GO:0016459	GO:0005524	GO:0030742	GO:0003774	GO:0003779	GO:0051646	GO:0051645
CL192.Contig37_D2	GO:0017137	GO:0048767	GO:0005777	GO:0060151	GO:0016459	GO:0005524	GO:0030742	GO:0003774	GO:0003779	GO:0051646	GO:0051645
CL192.Contig38_D2	GO:0017137	GO:0048767	GO:0005777	GO:0060151	GO:0016459	GO:0005524	GO:0030742	GO:0003774	GO:0003779	GO:0051646	GO:0051645
CL192.Contig39_D2	GO:0017137	GO:0048767	GO:0005777	GO:0060151	GO:0016459	GO:0005524	GO:0030742	GO:0003774	GO:0003779	GO:0051646	GO:0051645
CL192.Contig3_D2	GO:0017137	GO:0048767	GO:0005777	GO:0060151	GO:0016459	GO:0005524	GO:0030742	GO:0003774	GO:0003779	GO:0051646	GO:0051645
CL192.Contig40_D2	GO:0017137	GO:0048767	GO:0005777	GO:0060151	GO:0016459	GO:0005524	GO:0030742	GO:0003774	GO:0003779	GO:0051646	GO:0051645
CL192.Contig41_D2	GO:0017137	GO:0048767	GO:0005777	GO:0060151	GO:0016459	GO:0005524	GO:0030742	GO:0003774	GO:0003779	GO:0051646	GO:0051645
CL192.Contig42_D2	GO:0017137	GO:0048767	GO:0005777	GO:0060151	GO:0016459	GO:0005524	GO:0030742	GO:0003774	GO:0003779	GO:0051646	GO:0051645
CL192.Contig43_D2	GO:0017137	GO:0048767	GO:0005777	GO:0060151	GO:0016459	GO:0005524	GO:0030742	GO:0003774	GO:0003779	GO:0051646	GO:0051645
CL192.Contig4_D2	GO:0017137	GO:0048767	GO:0005777	GO:0060151	GO:0016459	GO:0005524	GO:0030742	GO:0003774	GO:0003779	GO:0051646	GO:0051645
CL192.Contig5_D2	GO:0017137	GO:0048767	GO:0005777	GO:0060151	GO:0016459	GO:0005524	GO:0030742	GO:0003774	GO:0003779	GO:0051646	GO:0051645
CL192.Contig6_D2	GO:0017137	GO:0048767	GO:0005777	GO:0060151	GO:0016459	GO:0005524	GO:0030742	GO:0003774	GO:0003779	GO:0051646	GO:0051645
CL192.Contig7_D2	GO:0017137	GO:0048767	GO:0005777	GO:0060151	GO:0016459	GO:0005524	GO:0030742	GO:0003774	GO:0003779	GO:0051646	GO:0051645
CL192.Contig8_D2	GO:0017137	GO:0048767	GO:0005777	GO:0060151	GO:0016459	GO:0005524	GO:0030742	GO:0003774	GO:0003779	GO:0051646	GO:0051645
CL192.Contig9_D2	GO:0017137	GO:0048767	GO:0005777	GO:0060151	GO:0016459	GO:0005524	GO:0030742	GO:0003774	GO:0003779	GO:0051646	GO:0051645
CL1920.Contig1_D2	GO:0005739	GO:0004825	GO:0048481	GO:0005524	GO:0009570	GO:0006431					
CL1920.Contig2_D2	GO:0005739	GO:0004825	GO:0048481	GO:0005524	GO:0009570	GO:0006431					
CL1920.Contig3_D2	GO:0005739	GO:0004825	GO:0048481	GO:0005524	GO:0009570	GO:0006431					
CL1920.Contig4_D2	GO:0005739	GO:0004825	GO:0048481	GO:0005524	GO:0009570	GO:0006431					
CL1920.Contig5_D2	GO:0005739	GO:0004825	GO:0048481	GO:0005524	GO:0009570	GO:0006431					
CL1920.Contig6_D2	GO:0005739	GO:0004825	GO:0048481	GO:0005524	GO:0009570	GO:0006431					
CL1921.Contig1_D2	GO:0005634	GO:0016740									
CL1921.Contig2_D2	GO:0005634	GO:0016740									
CL1922.Contig1_D2	GO:0005829	GO:0000145	GO:0009506	GO:0006887	GO:0009860	GO:0005515	GO:0009846	GO:0005886			
CL1922.Contig2_D2	GO:0005829	GO:0000145	GO:0009506	GO:0006887	GO:0009860	GO:0005515	GO:0009846	GO:0005886			
CL1922.Contig3_D2	GO:0005829	GO:0000145	GO:0009506	GO:0006887	GO:0009860	GO:0005515	GO:0009846	GO:0005886			
CL1922.Contig4_D2	GO:0005829	GO:0000145	GO:0009506	GO:0006887	GO:0009860	GO:0005515	GO:0009846	GO:0005886			
CL1923.Contig1_D2	GO:0009741										
CL1923.Contig2_D2	GO:0009741	GO:0005886				
CL1923.Contig3_D2	GO:0009741	GO:0005886				
CL1925.Contig10_D2	GO:0035091	GO:0007165	GO:0005634	GO:0005886		
CL1925.Contig1_D2	GO:0035091	GO:0007165	GO:0005634	GO:0005886		
CL1925.Contig2_D2	GO:0035091	GO:0007165	GO:0005634	GO:0005886		
CL1925.Contig3_D2	GO:0035091	GO:0007165	GO:0005634	GO:0005886		
CL1925.Contig4_D2	GO:0035091	GO:0007165	GO:0005634	GO:0005886		
CL1925.Contig5_D2	GO:0035091	GO:0007165	GO:0005634	GO:0005886		
CL1925.Contig6_D2	GO:0035091	GO:0007165	GO:0005634	GO:0005886		
CL1925.Contig7_D2	GO:0035091	GO:0007165	GO:0005634	GO:0005886		
CL1925.Contig8_D2	GO:0035091	GO:0007165	GO:0005634	GO:0005886		
CL1925.Contig9_D2	GO:0035091	GO:0007165	GO:0005634	GO:0005886		
CL1926.Contig1_D2	GO:0009982	GO:0019243	GO:0003723	GO:0001522	GO:0005634	GO:0008033
CL1926.Contig2_D2	GO:0009982	GO:0019243	GO:0005634	GO:0009451		
CL1926.Contig3_D2	GO:0009982	GO:0019243	GO:0016070			
CL1926.Contig4_D2	GO:0009982	GO:0019243	GO:0003723	GO:0001522	GO:0005634	GO:0008033
CL1927.Contig1_D2	GO:0008152	GO:0004553					
CL1928.Contig1_D2	GO:0035251						
CL1930.Contig1_D2	GO:0016020	GO:0016192	GO:0009507				
CL1931.Contig1_D2	GO:0009579	GO:0009507					
CL1931.Contig2_D2	GO:0009579	GO:0009507					
CL1932.Contig10_D2	GO:0044765	GO:0016020					
CL1932.Contig1_D2	GO:0008272	GO:0005886	GO:0009970	GO:0055085	GO:0080160	GO:0016021	GO:0008271
CL1932.Contig2_D2	GO:0015698	GO:0044763	GO:0015116	GO:0016020			
CL1932.Contig3_D2	GO:0044765	GO:0016020					
CL1932.Contig4_D2	GO:0008272	GO:0005886	GO:0009970	GO:0055085	GO:0080160	GO:0016021	GO:0008271
CL1932.Contig5_D2	GO:0008272	GO:0005886	GO:0009970	GO:0055085	GO:0080160	GO:0016021	GO:0008271
CL1932.Contig6_D2	GO:0015698	GO:0044763	GO:0015116	GO:0016020			
CL1932.Contig7_D2	GO:0008272	GO:0005886	GO:0009970	GO:0055085	GO:0080160	GO:0016021	GO:0008271
CL1932.Contig8_D2	GO:0008272	GO:0005886	GO:0009970	GO:0055085	GO:0080160	GO:0016021	GO:0008271
CL1932.Contig9_D2	GO:0008272	GO:0005886	GO:0009970	GO:0055085	GO:0080160	GO:0016021	GO:0008271
CL1933.Contig1_D2	GO:0005509	GO:0006468	GO:0005524	GO:0004674			
CL1933.Contig2_D2	GO:0031348	GO:0005515	GO:0009697	GO:0004683	GO:0005509	GO:0005829	GO:0046777	GO:0080092	GO:0009863	GO:0005886	GO:0009789	GO:0030968	GO:0005634	GO:0005524	GO:1901979	GO:0009627
CL1933.Contig3_D2	GO:0031348	GO:0005515	GO:0009697	GO:0004683	GO:0005509	GO:0005829	GO:0046777	GO:0080092	GO:0009863	GO:0005886	GO:0009789	GO:0030968	GO:0005634	GO:0005524	GO:1901979	GO:0009627
CL1934.Contig1_D2	GO:0005886	GO:0004871	GO:0009416													
CL1934.Contig2_D2	GO:0005886	GO:0004871	GO:0009416													
CL1935.Contig1_D2	GO:0016787	GO:0016884	GO:0016740													
CL1935.Contig2_D2	GO:0016884	GO:0004040														
CL1936.Contig1_D2	GO:0006629	GO:0016788														
CL1936.Contig2_D2	GO:0006629	GO:0016788														
CL1936.Contig3_D2	GO:0006629	GO:0016788														
CL1937.Contig1_D2	GO:0004725	GO:0008138	GO:0035335													
CL1937.Contig2_D2	GO:0004725	GO:0008138	GO:0035335													
CL1938.Contig1_D2	GO:0010189	GO:0051741	GO:0009941	GO:0010236	GO:0032259	GO:0019031										
CL1938.Contig2_D2	GO:0010189	GO:0051741	GO:0009941	GO:0010236	GO:0032259	GO:0019031										
CL1938.Contig3_D2	GO:0010189	GO:0051741	GO:0009941	GO:0010236	GO:0032259	GO:0019031										
CL194.Contig1_D2	GO:0046872															
CL194.Contig2_D2	GO:0046872															
CL1940.Contig1_D2	GO:0008270	GO:0003676						
CL1940.Contig3_D2	GO:0005488							
CL1941.Contig1_D2	GO:0005975	GO:0004610	GO:0000719	GO:0005829	GO:0005739	GO:0009411		
CL1941.Contig2_D2	GO:0005975	GO:0004610	GO:0000719	GO:0005829	GO:0005739	GO:0009411		
CL1942.Contig1_D2	GO:0044699							
CL1942.Contig2_D2	GO:0009553	GO:0009555	GO:0051026	GO:0042138				
CL1943.Contig1_D2	GO:0008284	GO:0005634						
CL1943.Contig2_D2	GO:0008284	GO:0005634						
CL1945.Contig1_D2	GO:0006865	GO:0005634	GO:0009691					
CL1947.Contig1_D2	GO:0006310	GO:0009845	GO:0003910	GO:0006260	GO:0003677	GO:0005524	GO:0051103	GO:0005634
CL1947.Contig2_D2	GO:0006310	GO:0009845	GO:0003910	GO:0006260	GO:0003677	GO:0005524	GO:0051103	GO:0005634
CL1947.Contig3_D2	GO:0006310	GO:0009845	GO:0003910	GO:0006260	GO:0003677	GO:0005524	GO:0051103	GO:0005634
CL1947.Contig4_D2	GO:0006310	GO:0009845	GO:0003910	GO:0006260	GO:0003677	GO:0005524	GO:0051103	GO:0005634
CL1947.Contig5_D2	GO:0006310	GO:0009845	GO:0003910	GO:0006260	GO:0003677	GO:0005524	GO:0051103	GO:0005634
CL195.Contig1_D2	GO:0016925	GO:0019789	GO:0009737	GO:0005634				
CL195.Contig2_D2	GO:0016925	GO:0019789	GO:0009737	GO:0005634				
CL195.Contig3_D2	GO:0016925	GO:0019789	GO:0009737	GO:0005634					
CL1950.Contig1_D2	GO:0010029	GO:0015269	GO:0005509	GO:0016021	GO:0051260	GO:0010119	GO:0005774	GO:0071805	GO:0030007
CL1950.Contig2_D2	GO:0010029	GO:0015269	GO:0005509	GO:0016021	GO:0051260	GO:0010119	GO:0005774	GO:0071805	GO:0030007
CL1950.Contig3_D2	GO:0010029	GO:0015269	GO:0005509	GO:0016021	GO:0051260	GO:0010119	GO:0005774	GO:0071805	GO:0030007
CL1950.Contig4_D2	GO:0010029	GO:0015269	GO:0005509	GO:0016021	GO:0051260	GO:0010119	GO:0005774	GO:0071805	GO:0030007
CL1952.Contig1_D2	GO:0003677	GO:0003682	GO:0016036	GO:0009751	GO:0009686	GO:0003824			
CL1953.Contig1_D2	GO:0005739								
CL1953.Contig2_D2	GO:0005739								
CL1953.Contig3_D2	GO:0005739								
CL1953.Contig4_D2	GO:0005739								
CL1954.Contig1_D2	GO:0006457	GO:0006312	GO:0009560	GO:0051082	GO:0016272				
CL1954.Contig2_D2	GO:0006457	GO:0006312	GO:0009560	GO:0051082	GO:0016272				
CL1955.Contig1_D2	GO:0006457	GO:0009507							
CL1955.Contig2_D2	GO:0006457	GO:0005515	GO:0009507						
CL1955.Contig3_D2	GO:0006457	GO:0009507							
CL1956.Contig1_D2	GO:0005507	GO:0005739	GO:0006744	GO:0009220	GO:0005524	GO:0004641	GO:0009570	GO:0006189	
CL1956.Contig2_D2	GO:0005507	GO:0005739	GO:0006744	GO:0009220	GO:0005524	GO:0004641	GO:0009570	GO:0006189							
CL1959.Contig1_D2	GO:0035335	GO:0000188	GO:0004725	GO:0008138	GO:0033549										
CL1959.Contig2_D2	GO:0035335	GO:0000188	GO:0004725	GO:0008138	GO:0033549										
CL196.Contig1_D2	GO:0034075	GO:0080011	GO:0010686	GO:0034074	GO:0042300	GO:0010263	GO:0080003	GO:0048364	GO:0042299	GO:0051746	GO:0016871				
CL196.Contig2_D2	GO:0034075	GO:0080011	GO:0010686	GO:0034074	GO:0042300	GO:0010263	GO:0080003	GO:0048364	GO:0042299	GO:0051746					
CL196.Contig3_D2	GO:0034075	GO:0080011	GO:0010686	GO:0034074	GO:0042300	GO:0010263	GO:0080003	GO:0048364	GO:0042299	GO:0051746					
CL196.Contig4_D2	GO:0034075	GO:0080011	GO:0010686	GO:0034074	GO:0042300	GO:0010263	GO:0080003	GO:0048364	GO:0042299	GO:0051746					
CL196.Contig5_D2	GO:0034075	GO:0080011	GO:0010686	GO:0034074	GO:0042300	GO:0010263	GO:0080003	GO:0048364	GO:0042299	GO:0051746					
CL196.Contig6_D2	GO:0034075	GO:0080011	GO:0010686	GO:0034074	GO:0042300	GO:0010263	GO:0080003	GO:0048364	GO:0042299	GO:0051746					
CL196.Contig7_D2	GO:0034075	GO:0080011	GO:0010686	GO:0034074	GO:0042300	GO:0010263	GO:0080003	GO:0048364	GO:0042299	GO:0051746					
CL196.Contig8_D2	GO:0016104	GO:0016871													
CL1961.Contig1_D2	GO:0009941	GO:0009840	GO:0035304	GO:0004252	GO:0010207	GO:0019288	GO:0009902	GO:0005829	GO:0048510	GO:0006508	GO:0045893	GO:0042793	GO:0009535	GO:0006364	GO:0010027
CL1961.Contig2_D2	GO:0009941	GO:0009840	GO:0035304	GO:0004252	GO:0010207	GO:0019288	GO:0009902	GO:0005829	GO:0048510	GO:0006508	GO:0045893	GO:0042793	GO:0009535	GO:0006364	GO:0010027
CL1961.Contig3_D2	GO:0009941	GO:0009840	GO:0035304	GO:0004252	GO:0010207	GO:0019288	GO:0009902	GO:0005829	GO:0048510	GO:0006508	GO:0045893	GO:0042793	GO:0009535	GO:0006364	GO:0010027
CL1962.Contig1_D2	GO:0005840	GO:0003729	GO:0003735	GO:0005886	GO:0006412										
CL1962.Contig2_D2	GO:0005840	GO:0003729	GO:0003735	GO:0006412											
CL1963.Contig4_D2	GO:0005737														
CL1963.Contig7_D2	GO:0005737														
CL1964.Contig1_D2	GO:0000226	GO:0006346	GO:0031048	GO:0006275	GO:0000911	GO:0051567	GO:0010389	GO:0008283	GO:0005737	GO:0006306	GO:0000793	GO:0019722	GO:0009909	GO:0006270	GO:0005634
CL1964.Contig2_D2	GO:0000226	GO:0006346	GO:0031048	GO:0006275	GO:0000911	GO:0051567	GO:0010389	GO:0008283	GO:0005737	GO:0006306	GO:0000793	GO:0019722	GO:0009909	GO:0006270	GO:0005634
CL1965.Contig1_D2	GO:0005198	GO:0009507													
CL1966.Contig2_D2	GO:0003899	GO:0000418	GO:0006626	GO:0005665	GO:0051604	GO:0003677	GO:0006351								
CL1966.Contig3_D2	GO:0003899	GO:0000418	GO:0006626	GO:0005665	GO:0051604	GO:0003677	GO:0006351								
CL1968.Contig1_D2	GO:0005737	GO:0071076	GO:0016779	GO:0005634											
CL1968.Contig2_D2	GO:0005737	GO:0071076	GO:0016779	GO:0005634											
CL1968.Contig3_D2	GO:0005737	GO:0071076	GO:0016779	GO:0005634											
CL1968.Contig4_D2	GO:0005737	GO:0071076	GO:0016779	GO:0005634											
CL1969.Contig1_D2	GO:0005737	GO:0043234	GO:0009506	GO:0005886	GO:0007017	GO:0044430	GO:0000166	GO:0003777	GO:0015630						
CL1969.Contig2_D2	GO:0005737	GO:0007018	GO:0005875	GO:0009506	GO:0005886	GO:0005524	GO:0003777	GO:0005874							
CL197.Contig1_D2	GO:0005739	GO:0003677	GO:0008270												
CL197.Contig2_D2	GO:0005739	GO:0003677	GO:0008270												
CL197.Contig3_D2	GO:0005739	GO:0003677	GO:0008270												
CL1970.Contig1_D2	GO:0009507	GO:0005634	GO:0000166	GO:0006487			
CL1970.Contig2_D2	GO:0009507	GO:0005634	GO:0000166	GO:0006487			
CL1970.Contig3_D2	GO:0009507	GO:0005634	GO:0000166	GO:0006487			
CL1970.Contig4_D2	GO:0015693	GO:0016021	GO:0046872	GO:0005524	GO:0015444	GO:0005634	GO:0006487
CL1970.Contig5_D2	GO:0009507	GO:0005634	GO:0000166	GO:0006487			
CL1971.Contig1_D2	GO:0090305	GO:0003676	GO:0005524	GO:0004812	GO:0006418	GO:0004518	GO:0005737
CL1971.Contig2_D2	GO:0090305	GO:0003676	GO:0005524	GO:0004812	GO:0006418	GO:0004518	GO:0005737
CL1972.Contig2_D2	GO:0016020						
CL1973.Contig5_D2	GO:0003677	GO:0043231					
CL1973.Contig6_D2	GO:0003677	GO:0043231					
CL1975.Contig1_D2	GO:0008380	GO:0003723	GO:0006397	GO:0009507	GO:0008033		
CL1976.Contig3_D2	GO:0005634						
CL1978.Contig1_D2	GO:0000166	GO:0055114	GO:0008270	GO:0051903			
CL1978.Contig2_D2	GO:0000166	GO:0055114	GO:0008270	GO:0051903			
CL1978.Contig3_D2	GO:0000166	GO:0055114	GO:0008270	GO:0051903			
CL1978.Contig4_D2	GO:0000166	GO:0055114	GO:0008270	GO:0051903			
CL1978.Contig5_D2	GO:0000166	GO:0055114	GO:0008270	GO:0051903				
CL1978.Contig6_D2	GO:0000166	GO:0055114	GO:0008270	GO:0051903				
CL1979.Contig1_D2	GO:0050896	GO:0044260	GO:0090304					
CL198.Contig1_D2	GO:0003779	GO:0030036						
CL1980.Contig1_D2	GO:0010332	GO:0006281	GO:0003677	GO:0016023	GO:0005524	GO:0016740	GO:0004386	GO:0005634
CL1980.Contig2_D2	GO:0010332	GO:0006281	GO:0003677	GO:0016023	GO:0005524	GO:0016740	GO:0004386	GO:0005634
CL1981.Contig2_D2	GO:0006468	GO:0009744	GO:0010224	GO:0009813	GO:0004672	GO:0005524	GO:0009507	GO:0005886
CL1982.Contig1_D2	GO:0005737	GO:0000956						
CL1982.Contig2_D2	GO:0005737	GO:0000956						
CL1983.Contig1_D2	GO:0004683	GO:0006468	GO:0005524	GO:0005634				
CL1983.Contig2_D2	GO:0004683	GO:0006468	GO:0005524	GO:0005634				
CL1986.Contig1_D2	GO:0008270	GO:0003676	GO:0006355	GO:0009860	GO:0003700	GO:0010500	GO:0009827	GO:0005634
CL1986.Contig2_D2	GO:0003676	GO:0005622	GO:0008270					
CL1988.Contig1_D2	GO:0005975	GO:0005576	GO:0030246	GO:0004565				
CL1988.Contig2_D2	GO:0005975	GO:0005488	GO:0009827	GO:0005618	GO:0048354	GO:0004565	GO:0048046	
CL1988.Contig3_D2	GO:0005975	GO:0043169	GO:0009827	GO:0030246	GO:0005618	GO:0048354	GO:0004565	GO:0048046
CL1988.Contig4_D2	GO:0005975	GO:0005576	GO:0030246	GO:0004565	
CL199.Contig1_D2	GO:0016905				
CL199.Contig2_D2	GO:0016905				
CL1990.Contig1_D2	GO:0010287	GO:0005886	GO:0004672	GO:0006468	GO:0005524
CL1990.Contig2_D2	GO:0010287	GO:0005886	GO:0004672	GO:0006468	GO:0005524
CL1990.Contig3_D2	GO:0010287	GO:0005886	GO:0004672	GO:0006468	GO:0005524
CL1990.Contig4_D2	GO:0010287	GO:0005886	GO:0004672	GO:0006468	GO:0005524
CL1991.Contig1_D2	GO:0006855	GO:0015297	GO:0015238	GO:0005886	
CL1991.Contig2_D2	GO:0006855	GO:0015297	GO:0015238	GO:0005886	
CL1994.Contig1_D2	GO:0044237	GO:0007165			
CL1994.Contig2_D2	GO:0050794				
CL1994.Contig3_D2	GO:0044237	GO:0007165			
CL1994.Contig4_D2	GO:0044237	GO:0007165			
CL1994.Contig5_D2	GO:0050794				
CL1995.Contig1_D2	GO:0005886	GO:0004672	GO:0006468	GO:0005524	GO:0006914
CL1995.Contig2_D2	GO:0005886	GO:0004672	GO:0006468	GO:0005524	GO:0006914
CL1996.Contig1_D2	GO:0005828	GO:0007000	GO:0055028	GO:0006275	GO:0007131	GO:0046785	GO:0000911	GO:0051567	GO:0005773	GO:0045010	GO:0010389	GO:0008283	GO:0009624	GO:0009524	GO:0051225	GO:0006342	GO:0052096	GO:0008017	GO:0007067	GO:0042023	GO:0001578	GO:0016572	GO:0007129	GO:0009574	GO:0005634
CL1996.Contig2_D2	GO:0007000	GO:0055028	GO:0006275	GO:0007131	GO:0046785	GO:0000911	GO:0051567	GO:0045010	GO:0010389	GO:0008283	GO:0009624	GO:0009524	GO:0051225	GO:0006342	GO:0052096	GO:0008017	GO:0007067	GO:0042023	GO:0016572	GO:0007129	GO:0009574				
CL1996.Contig3_D2	GO:0007000	GO:0055028	GO:0006275	GO:0007131	GO:0046785	GO:0000911	GO:0051567	GO:0045010	GO:0010389	GO:0008283	GO:0009624	GO:0009524	GO:0051225	GO:0006342	GO:0052096	GO:0008017	GO:0007067	GO:0042023	GO:0016572	GO:0007129	GO:0009574				
CL1998.Contig1_D2	GO:0033926	GO:0008152																							
CL1998.Contig2_D2	GO:0033926	GO:0008152																							
CL1998.Contig3_D2	GO:0033926	GO:0008152																							
CL20.Contig1_D2	GO:0047769	GO:0010048	GO:0048440	GO:0043481	GO:0009094	GO:0004664	GO:0016597	GO:0009507																	
CL20.Contig2_D2	GO:0047769	GO:0010048	GO:0048440	GO:0043481	GO:0009094	GO:0004664	GO:0016597	GO:0009507																	
CL20.Contig3_D2	GO:0047769	GO:0010048	GO:0048440	GO:0043481	GO:0009094	GO:0004664	GO:0016597	GO:0009507																	
CL20.Contig4_D2	GO:0047769	GO:0010048	GO:0048440	GO:0043481	GO:0009094	GO:0004664	GO:0016597	GO:0009507																	
CL2000.Contig1_D2	GO:0006413	GO:0003743																							
CL2000.Contig2_D2	GO:0006413	GO:0003743																							
CL2001.Contig3_D2	GO:0071482	GO:0055114	GO:0008137	GO:0005777	GO:0010264	GO:0031304	GO:0050660																		
CL2001.Contig4_D2	GO:0071482	GO:0005777	GO:0010264	GO:0031304	GO:0003954																				
CL2001.Contig5_D2	GO:0071482	GO:0055114	GO:0008137	GO:0005777	GO:0010264	GO:0031304	GO:0050660																		
CL2001.Contig6_D2	GO:0071482	GO:0055114	GO:0008137	GO:0005777	GO:0010264	GO:0031304	GO:0050660																		
CL2001.Contig7_D2	GO:0050660	GO:0031304	GO:0008137	GO:0055114																				
CL2002.Contig1_D2	GO:0006468	GO:0005509	GO:0009651	GO:0010359	GO:0010119	GO:0005524	GO:0009738	GO:0005773	GO:0004683	GO:0005886														
CL2003.Contig1_D2	GO:0004683	GO:0005886	GO:0005509	GO:0006468	GO:0005524																			
CL2003.Contig2_D2	GO:0006468	GO:0005509	GO:0005524	GO:0007165	GO:0009507	GO:0004683	GO:0005886																	
CL2005.Contig1_D2	GO:0010155	GO:0009882	GO:0010218	GO:0009744	GO:0010119	GO:0005773	GO:0010114	GO:0023014	GO:0006355	GO:0009638	GO:0010362	GO:0046777	GO:0000155	GO:0009986	GO:0042802	GO:0009644	GO:0009903	GO:0000160	GO:0005524	GO:0009898	GO:0009785	GO:0004697	GO:0010181	GO:0009904
CL2005.Contig2_D2	GO:0010155	GO:0009882	GO:0010218	GO:0009744	GO:0010119	GO:0005773	GO:0010114	GO:0023014	GO:0006355	GO:0009638	GO:0010362	GO:0046777	GO:0000155	GO:0009986	GO:0042802	GO:0009644	GO:0009903	GO:0000160	GO:0005524	GO:0009898	GO:0009785	GO:0004697	GO:0010181	GO:0009904
CL2005.Contig3_D2	GO:0010155	GO:0009882	GO:0010218	GO:0009744	GO:0010119	GO:0005773	GO:0010114	GO:0023014	GO:0006355	GO:0009638	GO:0010362	GO:0046777	GO:0000155	GO:0009986	GO:0042802	GO:0009644	GO:0009903	GO:0000160	GO:0005524	GO:0009898	GO:0009785	GO:0004697	GO:0010181	GO:0009904
CL2005.Contig4_D2	GO:0010155	GO:0009882	GO:0010218	GO:0009744	GO:0010119	GO:0005773	GO:0010114	GO:0023014	GO:0006355	GO:0009638	GO:0010362	GO:0046777	GO:0000155	GO:0009986	GO:0042802	GO:0009644	GO:0009903	GO:0000160	GO:0005524	GO:0009898	GO:0009785	GO:0004697	GO:0010181	GO:0009904
CL2006.Contig1_D2	GO:0046777	GO:0004674	GO:0005730	GO:0004713	GO:0005524	GO:0002213	GO:0009507	GO:0050832	GO:0005886															
CL2006.Contig2_D2	GO:0046777	GO:0004674	GO:0005730	GO:0005524	GO:0002213	GO:0004715	GO:0005737	GO:0050832	GO:0005886															
CL2006.Contig3_D2	GO:0046777	GO:0004674	GO:0005730	GO:0005524	GO:0005737	GO:0050832	GO:0005886																	
CL2006.Contig4_D2	GO:0046777	GO:0004674	GO:0005730	GO:0005524	GO:0002213	GO:0005737	GO:0050832	GO:0005886																
CL2006.Contig5_D2	GO:0046777	GO:0004674	GO:0005730	GO:0009536	GO:0005524	GO:0004715	GO:0050832	GO:0005886																
CL2008.Contig1_D2	GO:0006470	GO:0046872	GO:0004722																					
CL2008.Contig2_D2	GO:0006470	GO:0046872	GO:0004722																					
CL2008.Contig3_D2	GO:0006470	GO:0046872	GO:0004722																					
CL201.Contig1_D2	GO:0009793											
CL201.Contig2_D2	GO:0009793											
CL2011.Contig1_D2	GO:0009744	GO:0046686	GO:0000257	GO:0006807	GO:0009749	GO:0009750	GO:0009536					
CL2011.Contig2_D2	GO:0009744	GO:0046686	GO:0000257	GO:0006807	GO:0009749	GO:0009750	GO:0009536					
CL2012.Contig1_D2	GO:0009926	GO:0016021	GO:0009672	GO:0055085								
CL2012.Contig2_D2	GO:0043231	GO:0044444										
CL2012.Contig3_D2	GO:0009926	GO:0016021	GO:0009672	GO:0055085								
CL2012.Contig4_D2	GO:0009926	GO:0016021	GO:0009672	GO:0055085								
CL2014.Contig1_D2	GO:0010103	GO:0005739	GO:0009570	GO:0016787	GO:0019344							
CL2014.Contig2_D2	GO:0010103	GO:0005739	GO:0009570	GO:0016787	GO:0019344							
CL2015.Contig2_D2	GO:0006270	GO:0005634										
CL2015.Contig3_D2	GO:0006270	GO:0005634										
CL2017.Contig1_D2	GO:0055114	GO:0005545	GO:0006623	GO:0048268	GO:0030276	GO:0030118	GO:0006486	GO:0032440	GO:0005886			
CL2017.Contig2_D2	GO:0055114	GO:0005545	GO:0006623	GO:0048268	GO:0030276	GO:0030118	GO:0006486	GO:0032440	GO:0005886			
CL2018.Contig1_D2	GO:0055085	GO:0055114	GO:0016021	GO:0042626	GO:0000325	GO:0016311	GO:0006200	GO:0005774	GO:0016791	GO:0005524	GO:0032440	GO:0005886
CL2019.Contig1_D2	GO:0004004	GO:0003676	GO:0006200	GO:0005524	GO:0005634							
CL2019.Contig2_D2	GO:0004004	GO:0003676	GO:0006200	GO:0042545	GO:0005524	GO:0009664	GO:0005634
CL202.Contig10_D2	GO:0030170	GO:0009097	GO:0004794				
CL202.Contig11_D2	GO:0030170	GO:0009097	GO:0004794				
CL202.Contig12_D2	GO:0030170	GO:0009097	GO:0004794				
CL202.Contig13_D2	GO:0030170	GO:0009097	GO:0004794				
CL202.Contig14_D2	GO:0030170	GO:0009097	GO:0004794				
CL202.Contig1_D2	GO:0030170	GO:0009097	GO:0004794				
CL202.Contig2_D2	GO:0030170	GO:0009097	GO:0004794				
CL202.Contig3_D2	GO:0030170	GO:0009097	GO:0004794				
CL202.Contig4_D2	GO:0030170	GO:0009097	GO:0004794				
CL202.Contig5_D2	GO:0030170	GO:0009097	GO:0004794				
CL202.Contig6_D2	GO:0030170	GO:0009097	GO:0004794				
CL202.Contig7_D2	GO:0030170	GO:0009097	GO:0004794				
CL202.Contig8_D2	GO:0030170	GO:0009097	GO:0004794				
CL202.Contig9_D2	GO:0030170	GO:0009097	GO:0004794				
CL2022.Contig1_D2	GO:0048544	GO:0006468	GO:0005524	GO:0004674			
CL2022.Contig2_D2	GO:0006468	GO:0004674	GO:0004871	GO:0000166	GO:0000165														
CL2022.Contig3_D2	GO:0006468	GO:0004674	GO:0004871	GO:0000166	GO:0000165														
CL2022.Contig4_D2	GO:0016310	GO:0004672	GO:0000166																
CL2022.Contig5_D2	GO:0016310	GO:0004672	GO:0000166																
CL2023.Contig1_D2	GO:0010103	GO:0005198	GO:0000914	GO:0007017	GO:0051641	GO:0005815	GO:0005525	GO:0005618	GO:0006184	GO:0005829	GO:0005874	GO:0051258	GO:0005635	GO:0009553	GO:0048768	GO:0048366	GO:0003924	GO:0005886	GO:0005739
CL2023.Contig2_D2	GO:0010103	GO:0005198	GO:0000914	GO:0007017	GO:0051641	GO:0005815	GO:0005525	GO:0005618	GO:0006184	GO:0005829	GO:0005874	GO:0051258	GO:0005635	GO:0009553	GO:0048768	GO:0048366	GO:0003924	GO:0005886	GO:0005739
CL2024.Contig10_D2	GO:0009987																		
CL2024.Contig11_D2	GO:0005515	GO:0009987																	
CL2024.Contig12_D2	GO:0005515	GO:0009987																	
CL2024.Contig1_D2	GO:0005515	GO:0009987																	
CL2024.Contig2_D2	GO:0009987																		
CL2024.Contig3_D2	GO:0009987																		
CL2024.Contig4_D2	GO:0005515	GO:0009987																	
CL2024.Contig5_D2	GO:0005515	GO:0009987																	
CL2024.Contig6_D2	GO:0005515	GO:0009987																	
CL2024.Contig7_D2	GO:0005515	GO:0009987																	
CL2024.Contig8_D2	GO:0009987																																		
CL2024.Contig9_D2	GO:0005515	GO:0009987																																	
CL2025.Contig1_D2	GO:0010162	GO:0000160	GO:0006355	GO:0007623	GO:0005515	GO:0009740	GO:0009736	GO:0005634																											
CL2025.Contig2_D2	GO:0010162	GO:0000160	GO:0000156	GO:0035556	GO:0006355	GO:0009536	GO:0007623	GO:0005515	GO:0016310	GO:0016301	GO:0009740	GO:0009736	GO:0005634																						
CL2026.Contig1_D2	GO:0005576	GO:0006952																																	
CL2026.Contig2_D2	GO:0005576	GO:0006952																																	
CL2027.Contig1_D2	GO:0010182	GO:0048825	GO:0006499	GO:0030048	GO:0006325	GO:0051646	GO:0051301	GO:0006626	GO:0050826	GO:0010638	GO:0016567	GO:0005829	GO:0006312	GO:0033044	GO:0009845	GO:0010090	GO:0009737	GO:0060151	GO:0010162	GO:0000166	GO:0019915	GO:0051645	GO:0000741	GO:0005739	GO:0010228	GO:0009560	GO:0009640	GO:0009909	GO:0007131	GO:0003924	GO:0009933	GO:0005509	GO:0051604	GO:0009860	GO:0016020
CL2028.Contig1_D2	GO:0003700	GO:0043565	GO:0005634	GO:0006355																															
CL2028.Contig2_D2	GO:0003700	GO:0043565	GO:0005634	GO:0006355																															
CL2028.Contig3_D2	GO:0003700	GO:0043565	GO:0005634	GO:0006355																															
CL203.Contig1_D2	GO:0046872	GO:0009570	GO:0008253																																
CL203.Contig2_D2	GO:0046872	GO:0009570	GO:0008253																																
CL203.Contig3_D2	GO:0046872	GO:0009570	GO:0008253																																
CL203.Contig4_D2	GO:0046872	GO:0009570	GO:0008253																																
CL203.Contig5_D2	GO:0046872	GO:0009570	GO:0008253																																
CL203.Contig6_D2	GO:0046872	GO:0009570	GO:0008253																																
CL203.Contig7_D2	GO:0046872	GO:0009570	GO:0008253							
CL2030.Contig1_D2	GO:0009628	GO:0006605	GO:0005515	GO:0000326	GO:0043067	GO:0016482	GO:0006950	GO:0005783	GO:0005886	GO:0006865
CL2030.Contig3_D2	GO:0009628	GO:0006605	GO:0005515	GO:0000326	GO:0043067	GO:0016482	GO:0006950	GO:0005783	GO:0005886	GO:0006865
CL2031.Contig1_D2	GO:0055114	GO:0005739	GO:0006571	GO:0004665	GO:0008977	GO:0000166	GO:0006567			
CL2031.Contig2_D2	GO:0055114	GO:0005739	GO:0006571	GO:0004665	GO:0008977	GO:0000166	GO:0006567			
CL2031.Contig3_D2	GO:0055114	GO:0005739	GO:0006571	GO:0004665	GO:0008977	GO:0000166	GO:0006567			
CL2031.Contig4_D2	GO:0055114	GO:0006571	GO:0004665	GO:0008977	GO:0000166					
CL2031.Contig5_D2	GO:0055114	GO:0006571	GO:0004665	GO:0008977	GO:0000166	GO:0006567				
CL2031.Contig6_D2	GO:0055114	GO:0005739	GO:0006571	GO:0004665	GO:0008977	GO:0000166	GO:0006567	GO:0009507		
CL2031.Contig7_D2	GO:0016628	GO:0044710								
CL2031.Contig8_D2	GO:0006571	GO:0008977	GO:0004665	GO:0000166	GO:0055114					
CL2033.Contig1_D2	GO:0003676									
CL2033.Contig2_D2	GO:0003723									
CL2034.Contig1_D2	GO:0016592									
CL2034.Contig2_D2	GO:0016592									
CL2035.Contig1_D2	GO:0030246	GO:0005886	GO:0016829							
CL2035.Contig2_D2	GO:0005576	GO:0030246	GO:0005975	GO:0016829									
CL2035.Contig3_D2	GO:0005576	GO:0030246	GO:0005975	GO:0016829									
CL2035.Contig4_D2	GO:0030246	GO:0005975	GO:0016829										
CL2036.Contig1_D2	GO:0004672	GO:0006468	GO:0005524										
CL2036.Contig2_D2	GO:0005886	GO:0006468	GO:0005524	GO:0004674	GO:0007169								
CL2036.Contig3_D2	GO:0005886	GO:0006468	GO:0005524	GO:0004674	GO:0007169								
CL2037.Contig1_D2	GO:0009788	GO:0005515	GO:0000166	GO:0080008	GO:0005737	GO:0048608	GO:0016567	GO:0010100	GO:0010267	GO:0005634	GO:0006281		
CL2037.Contig2_D2	GO:0009788	GO:0005515	GO:0008026	GO:0080008	GO:0005737	GO:0048608	GO:0003676	GO:0016567	GO:0010100	GO:0010267	GO:0005634	GO:0005524	GO:0006281
CL2038.Contig1_D2	GO:0030127	GO:0006886	GO:0006888	GO:0008270	GO:0005215								
CL2038.Contig2_D2	GO:0030127	GO:0006886	GO:0006888	GO:0008270	GO:0005215								
CL2039.Contig1_D2	GO:0005975	GO:0004610	GO:0000719	GO:0005829	GO:0005739	GO:0009411							
CL2039.Contig2_D2	GO:0005975	GO:0004610	GO:0000719	GO:0005829	GO:0005739	GO:0009411							
CL204.Contig1_D2	GO:0030001	GO:0046872											
CL204.Contig2_D2	GO:0030001	GO:0046872											
CL2042.Contig1_D2	GO:0009753	GO:0052726	GO:0009620	GO:0009611	GO:0009695	GO:0005524	GO:0000287	GO:0016310	GO:0005737	GO:0047325	GO:0052725	GO:0005634	GO:0032957
CL2042.Contig2_D2	GO:0009753	GO:0052726	GO:0009620	GO:0009611	GO:0009695	GO:0005524	GO:0000287	GO:0016310	GO:0005737	GO:0047325	GO:0052725	GO:0005634	GO:0032957
CL2042.Contig3_D2	GO:0009753	GO:0052726	GO:0009620	GO:0009611	GO:0009695	GO:0005524	GO:0000287	GO:0016310	GO:0005737	GO:0047325	GO:0052725	GO:0005634	GO:0032957
CL2044.Contig1_D2	GO:0010363	GO:0009963	GO:0006612	GO:0005773	GO:0005634								
CL2044.Contig2_D2	GO:0005634												
CL2045.Contig1_D2	GO:0008270	GO:0005622	GO:0003677										
CL2045.Contig2_D2	GO:0008270	GO:0005622	GO:0003677										
CL2045.Contig3_D2	GO:0008270	GO:0005622	GO:0003677										
CL2046.Contig1_D2	GO:0003676	GO:0008408	GO:0005634	GO:0006139									
CL2046.Contig2_D2	GO:0016556	GO:0003723	GO:0009902	GO:1901259	GO:0004521	GO:0010027	GO:0008408	GO:0010239	GO:0042793	GO:0009507	GO:2001070		
CL2046.Contig3_D2	GO:0003676	GO:0008408	GO:0005634	GO:0006139									
CL2046.Contig4_D2	GO:0016556	GO:0003723	GO:0009902	GO:1901259	GO:0004521	GO:0010027	GO:0010239	GO:0042793	GO:0009507	GO:2001070			
CL2047.Contig1_D2	GO:0008568	GO:0005524											
CL2047.Contig2_D2	GO:0008568	GO:0005524											
CL2047.Contig3_D2	GO:0008568	GO:0005524											
CL2047.Contig4_D2	GO:0008568	GO:0005524											
CL2049.Contig1_D2	GO:0006412	GO:0003723	GO:0006511	GO:0051788	GO:0006354	GO:0003735	GO:0080129	GO:0015934	GO:0016740	GO:0009853	GO:0009507		
CL2049.Contig2_D2	GO:0009749	GO:0009753	GO:0009744	GO:0009527	GO:0016021	GO:0009409	GO:0009611	GO:0009941	GO:0045037	GO:0005773			
CL2049.Contig3_D2	GO:0006412	GO:0003723	GO:0006511	GO:0051788	GO:0006354	GO:0003735	GO:0080129	GO:0015934	GO:0016740	GO:0009853	GO:0009507
CL205.Contig10_D2	GO:0005737	GO:0006400	GO:0000287	GO:0008193							
CL205.Contig11_D2	GO:0005737	GO:0006400	GO:0000287	GO:0008193							
CL205.Contig12_D2	GO:0005737	GO:0006400	GO:0000287	GO:0008193							
CL205.Contig13_D2	GO:0005737	GO:0006400	GO:0000287	GO:0008193							
CL205.Contig14_D2	GO:0005737	GO:0006400	GO:0000287	GO:0008193							
CL205.Contig15_D2	GO:0005737	GO:0006400	GO:0000287	GO:0008193							
CL205.Contig16_D2	GO:0005737	GO:0006400	GO:0000287	GO:0008193							
CL205.Contig17_D2	GO:0005737	GO:0006400	GO:0000287	GO:0008193							
CL205.Contig18_D2	GO:0005737	GO:0006400	GO:0000287	GO:0008193							
CL205.Contig19_D2	GO:0005737	GO:0006400	GO:0000287	GO:0008193							
CL205.Contig1_D2	GO:0005737	GO:0006400	GO:0000287	GO:0008193							
CL205.Contig20_D2	GO:0005737	GO:0006400	GO:0000287	GO:0008193							
CL205.Contig21_D2	GO:0005737	GO:0006400	GO:0000287	GO:0008193							
CL205.Contig22_D2	GO:0005737	GO:0006400	GO:0000287	GO:0008193							
CL205.Contig23_D2	GO:0005737	GO:0006400	GO:0000287	GO:0008193							
CL205.Contig2_D2	GO:0005737	GO:0006400	GO:0000287	GO:0008193	
CL205.Contig3_D2	GO:0005737	GO:0006400	GO:0000287	GO:0008193	
CL205.Contig4_D2	GO:0005737	GO:0006400	GO:0000287	GO:0008193	
CL205.Contig5_D2	GO:0005737	GO:0006400	GO:0000287	GO:0008193	
CL205.Contig6_D2	GO:0005737	GO:0006400	GO:0000287	GO:0008193	
CL205.Contig7_D2	GO:0005737	GO:0006400	GO:0000287	GO:0008193	
CL205.Contig8_D2	GO:0005737	GO:0006400	GO:0000287	GO:0008193	
CL205.Contig9_D2	GO:0005737	GO:0006400	GO:0000287	GO:0008193	
CL2050.Contig1_D2	GO:0008793	GO:0030170	GO:0042218	GO:0004069	GO:0016847
CL2050.Contig2_D2	GO:0008793	GO:0030170	GO:0042218	GO:0004069	GO:0016847
CL2050.Contig3_D2	GO:0008793	GO:0030170	GO:0042218	GO:0004069	GO:0016847
CL2051.Contig1_D2	GO:0016023	GO:0005739			
CL2051.Contig2_D2	GO:0016023	GO:0005739			
CL2051.Contig3_D2	GO:0016023	GO:0005739			
CL2051.Contig4_D2	GO:0016023	GO:0005739			
CL2051.Contig5_D2	GO:0016023	GO:0005739			
CL2051.Contig6_D2	GO:0016023	GO:0005739						
CL2052.Contig1_D2	GO:0016787							
CL2052.Contig2_D2	GO:0016787							
CL2052.Contig3_D2	GO:0004180							
CL2052.Contig4_D2	GO:0016787							
CL2054.Contig1_D2	GO:0005737							
CL2054.Contig2_D2	GO:0044464							
CL2054.Contig3_D2	GO:0044464							
CL2054.Contig4_D2	GO:0044464							
CL2054.Contig5_D2	GO:0005737							
CL2055.Contig1_D2	GO:0003677	GO:0009407						
CL2055.Contig2_D2	GO:0003700	GO:0043565	GO:0005634	GO:0006355				
CL2055.Contig3_D2	GO:0003677	GO:0009407						
CL2057.Contig1_D2	GO:0004526	GO:0055114	GO:0008033	GO:0016874	GO:0032440	GO:0005773	GO:0005634	GO:0009793
CL2057.Contig2_D2	GO:0004526	GO:0055114	GO:0008033	GO:0016874	GO:0032440	GO:0005773	GO:0005634	GO:0009793
CL2057.Contig3_D2	GO:0004526	GO:0055114	GO:0008033	GO:0016874	GO:0032440	GO:0005773	GO:0005634	GO:0009793
CL2057.Contig4_D2	GO:0004526	GO:0055114	GO:0008033	GO:0016874	GO:0032440	GO:0005773	GO:0005634	GO:0009793		
CL2057.Contig5_D2	GO:0004526	GO:0055114	GO:0008033	GO:0016874	GO:0032440	GO:0005773	GO:0005634	GO:0009793		
CL2057.Contig6_D2	GO:0004526	GO:0055114	GO:0008033	GO:0016874	GO:0032440	GO:0005773	GO:0005634	GO:0009793		
CL206.Contig1_D2	GO:0005829	GO:0006355	GO:0009908	GO:0009965	GO:0051781	GO:0010091	GO:0048826	GO:0005634		
CL206.Contig2_D2	GO:0005829	GO:0006355	GO:0009536	GO:0009908	GO:0009965	GO:0051781	GO:0010091	GO:0048826	GO:0005794	GO:0005634
CL2060.Contig1_D2	GO:0009534	GO:0044237								
CL2060.Contig2_D2	GO:0044434									
CL2064.Contig1_D2	GO:0009753	GO:0004842	GO:0016567	GO:0009755	GO:0005515	GO:0010150	GO:0005737	GO:0042542		
CL2064.Contig2_D2	GO:0048519	GO:0044424								
CL2064.Contig3_D2	GO:0048519	GO:0044424								
CL2064.Contig4_D2	GO:0009753	GO:0004842	GO:0016567	GO:0009755	GO:0005515	GO:0010150	GO:0005737	GO:0042542		
CL2065.Contig1_D2	GO:0005794	GO:0030246	GO:0008378	GO:0006486	GO:0016021					
CL2065.Contig2_D2	GO:0005794	GO:0030246	GO:0008378	GO:0006486	GO:0016021					
CL2067.Contig1_D2	GO:0004721	GO:0046872	GO:0008152	GO:0009536						
CL2067.Contig2_D2	GO:0004721	GO:0046872	GO:0008152	GO:0009536						
CL2067.Contig3_D2	GO:0004721	GO:0046872	GO:0008152	GO:0009536						
CL2067.Contig4_D2	GO:0004721	GO:0046872	GO:0008152	GO:0009536																	
CL2067.Contig5_D2	GO:0004721	GO:0046872	GO:0008152																		
CL2067.Contig6_D2	GO:0016787	GO:0009536																			
CL2067.Contig7_D2	GO:0004721	GO:0046872	GO:0008152	GO:0009536																	
CL2067.Contig8_D2	GO:0016787																				
CL2068.Contig1_D2	GO:0016740	GO:0005739																			
CL2068.Contig2_D2	GO:0016740	GO:0005739																			
CL2069.Contig1_D2	GO:0003743	GO:0006413	GO:0005829	GO:0005730	GO:0008026	GO:0009505	GO:0005524	GO:0046686	GO:0005886												
CL2069.Contig2_D2	GO:0005730	GO:0009505	GO:0008026	GO:0003676	GO:0046686	GO:0005886	GO:0005524	GO:0005829													
CL2069.Contig3_D2	GO:0005730	GO:0009505	GO:0008026	GO:0003676	GO:0046686	GO:0005886	GO:0005524	GO:0005829													
CL2071.Contig1_D2	GO:0004402	GO:0016573																			
CL2073.Contig1_D2	GO:0004525	GO:0007267	GO:0005515	GO:0008026	GO:0016569	GO:0010050	GO:0009855	GO:0006342	GO:0010216	GO:0003677	GO:0010014	GO:0035196	GO:0010267	GO:0003725	GO:0045893	GO:0043687	GO:0000398	GO:0010073	GO:0005524	GO:0005634	GO:0009616
CL2074.Contig4_D2	GO:0008284	GO:0045492	GO:0010413	GO:0005634																	
CL2074.Contig5_D2	GO:0008284	GO:0045492	GO:0010413	GO:0005634																	
CL2074.Contig6_D2	GO:0008284	GO:0045492	GO:0010413	GO:0005634																	
CL2074.Contig7_D2	GO:0008284	GO:0045492	GO:0010413	GO:0005634																	
CL2075.Contig1_D2	GO:0005097	GO:0005829	GO:0032851				
CL2075.Contig2_D2	GO:0005622	GO:0032313					
CL2075.Contig3_D2	GO:0005829	GO:0032313	GO:0005634				
CL2075.Contig4_D2	GO:0005097	GO:0005829	GO:0005634	GO:0032851			
CL208.Contig2_D2	GO:0044699						
CL208.Contig3_D2	GO:0044699						
CL2080.Contig1_D2	GO:0005737						
CL2080.Contig2_D2	GO:0016787	GO:0005737					
CL2080.Contig3_D2	GO:0016787	GO:0005737					
CL2080.Contig4_D2	GO:0016787	GO:0005737					
CL2080.Contig5_D2	GO:0005737						
CL2081.Contig1_D2	GO:0005576	GO:0016491	GO:0005634	GO:0016209	GO:0010027	GO:0055114	GO:0009507
CL2081.Contig2_D2	GO:0005576	GO:0016491	GO:0005634	GO:0016209	GO:0010027	GO:0055114	GO:0009507
CL2083.Contig1_D2	GO:0006680	GO:0005886	GO:0004348	GO:0016021			
CL2083.Contig2_D2	GO:0006680	GO:0005886	GO:0004348	GO:0016021			
CL2083.Contig3_D2	GO:0006680	GO:0005886	GO:0004348	GO:0016021			
CL2085.Contig3_D2	GO:0030243	GO:0016049	GO:0009832	GO:0009507													
CL2085.Contig4_D2	GO:0030243	GO:0016049	GO:0009832	GO:0009507													
CL2085.Contig5_D2	GO:0030243	GO:0016049	GO:0009832	GO:0009507													
CL2086.Contig1_D2	GO:0006598	GO:0015706	GO:0006857	GO:0009698	GO:0010106	GO:0042128	GO:0042398	GO:0006826	GO:0010167	GO:0015112	GO:0009734	GO:0005886					
CL2087.Contig1_D2	GO:0000785	GO:0000741	GO:0051567	GO:0001510	GO:0006007	GO:0006333	GO:0009567	GO:0006342	GO:0009560	GO:0003677	GO:0009555	GO:0016572	GO:0003682	GO:0030527	GO:0006606	GO:0005634	GO:0005739
CL2088.Contig1_D2	GO:0034968	GO:0008270	GO:0009294	GO:0009506	GO:0006355	GO:0018024	GO:0003677	GO:0005634									
CL2088.Contig2_D2	GO:0034968	GO:0008270	GO:0009294	GO:0009506	GO:0006355	GO:0018024	GO:0003677	GO:0005634									
CL2089.Contig1_D2	GO:0055085	GO:0016021	GO:0016491	GO:0008324	GO:0009860	GO:0009723	GO:0006812	GO:0009827									
CL2089.Contig2_D2	GO:0005385	GO:0055085	GO:0015103	GO:0006829	GO:0016021	GO:0015562	GO:0016491	GO:0009860	GO:0009723	GO:0005737	GO:0009827						
CL209.Contig1_D2	GO:0005743	GO:0055085	GO:0016021														
CL209.Contig2_D2	GO:0005743	GO:0055085	GO:0016021														
CL2090.Contig1_D2	GO:0046872	GO:0004722	GO:0006470	GO:0005739													
CL2090.Contig2_D2	GO:0046872	GO:0004722	GO:0006470	GO:0005739													
CL2091.Contig1_D2	GO:0006355	GO:0005524	GO:0000186	GO:0004709													
CL2091.Contig2_D2	GO:0010155	GO:0000186	GO:0006355	GO:0004712	GO:0004713	GO:0005737	GO:0046777	GO:0004709	GO:0005634	GO:0005524							
CL2091.Contig3_D2	GO:0010155	GO:0000186	GO:0006355	GO:0004712	GO:0000956	GO:0046777	GO:0004709	GO:0005634	GO:0005524								
CL2092.Contig1_D2	GO:0047044	GO:0051504	GO:0009536	GO:0055114	GO:0000166		
CL2092.Contig2_D2	GO:0047044	GO:0051504	GO:0009536	GO:0055114	GO:0000166		
CL2092.Contig3_D2	GO:0047044	GO:0051504	GO:0009536	GO:0055114	GO:0000166		
CL2094.Contig1_D2	GO:0006306	GO:0006284	GO:0003684	GO:0006289	GO:0005634	GO:0008534	
CL2094.Contig2_D2	GO:0006306	GO:0006284	GO:0003684	GO:0006289	GO:0005634	GO:0008534	
CL2094.Contig3_D2	GO:0006306	GO:0006284	GO:0003684	GO:0006289	GO:0005634	GO:0008534	
CL2094.Contig4_D2	GO:0006306	GO:0006284	GO:0003684	GO:0006289	GO:0005634	GO:0008534	
CL2095.Contig1_D2	GO:0044237	GO:0048040	GO:0050662	GO:0000166	GO:0005886	GO:0042732	
CL2095.Contig2_D2	GO:0044237	GO:0048040	GO:0050662	GO:0000166	GO:0005886	GO:0042732	
CL2096.Contig1_D2	GO:0046872	GO:0016705					
CL2096.Contig2_D2	GO:0046872	GO:0016705	GO:0004497				
CL2098.Contig1_D2	GO:0052659	GO:0052658	GO:0046854	GO:0004445			
CL2098.Contig3_D2	GO:0052659	GO:0052658	GO:0046854	GO:0004445			
CL21.Contig1_D2	GO:0004697	GO:0006468	GO:0005524	GO:0005634			
CL2100.Contig1_D2	GO:0009941	GO:0035194	GO:1901576	GO:0050896	GO:0044271	GO:0006396	GO:0009570
CL2100.Contig3_D2	GO:0009941	GO:0035194	GO:1901576	GO:0050896	GO:0044271	GO:0006396	GO:0009570
CL2101.Contig1_D2	GO:0000160	GO:0000156	GO:0035556	GO:0005739	GO:0006355	GO:0009536	GO:0007623	GO:0005515	GO:0016310	GO:0016301	GO:0009736	GO:0005634
CL2101.Contig2_D2	GO:0000160	GO:0000156	GO:0035556	GO:0005739	GO:0006355	GO:0009536	GO:0016310	GO:0016301	GO:0009736	GO:0005634		
CL2101.Contig3_D2	GO:0000160	GO:0000156	GO:0035556	GO:0005739	GO:0006355	GO:0009536	GO:0016310	GO:0016301	GO:0009736	GO:0005634		
CL2102.Contig10_D2	GO:0016567	GO:0004842	GO:0000151									
CL2102.Contig1_D2	GO:0005737	GO:0006499	GO:0007155	GO:0051604	GO:0016021	GO:0009640	GO:0005634	GO:0000166	GO:0010388			
CL2102.Contig2_D2	GO:0005737	GO:0006499	GO:0007155	GO:0051604	GO:0016021	GO:0009640	GO:0005634	GO:0000166	GO:0010388			
CL2102.Contig3_D2	GO:0005737	GO:0006499	GO:0007155	GO:0051604	GO:0016021	GO:0009640	GO:0005634	GO:0000166	GO:0010388			
CL2102.Contig4_D2	GO:0005737	GO:0006499	GO:0007155	GO:0051604	GO:0016021	GO:0009640	GO:0005634	GO:0000166	GO:0010388			
CL2102.Contig5_D2	GO:0005737	GO:0006499	GO:0007155	GO:0051604	GO:0016021	GO:0009640	GO:0005634	GO:0000166	GO:0010388			
CL2102.Contig6_D2	GO:0005737	GO:0006499	GO:0007155	GO:0051604	GO:0016021	GO:0009640	GO:0005634	GO:0000166	GO:0010388			
CL2102.Contig7_D2	GO:0006499	GO:0007155	GO:0051604	GO:0016021	GO:0009640	GO:0010388	GO:0044424					
CL2102.Contig8_D2	GO:0005737	GO:0006499	GO:0007155	GO:0051604	GO:0016021	GO:0009640	GO:0005634	GO:0000166	GO:0010388			
CL2102.Contig9_D2	GO:0005737	GO:0006499	GO:0007155	GO:0051604	GO:0016021	GO:0009640	GO:0005634	GO:0000166	GO:0010388			
CL2103.Contig3_D2	GO:0043231	GO:0044444										
CL2104.Contig1_D2	GO:0005516	GO:0005739	GO:0019243	GO:0019375	GO:0005524	GO:0042631	GO:0016887	GO:0009507	GO:0016036			
CL2104.Contig2_D2	GO:0005516	GO:0005739	GO:0019243	GO:0019375	GO:0005524	GO:0042631	GO:0016887	GO:0009507	GO:0016036			
CL2104.Contig3_D2	GO:0009987	GO:0005488	GO:0043231	GO:0044444																
CL2104.Contig4_D2	GO:0005516	GO:0005739	GO:0019243	GO:0019375	GO:0005524	GO:0042631	GO:0016887	GO:0009507	GO:0016036											
CL2104.Contig5_D2	GO:0005516	GO:0005739	GO:0019243	GO:0019375	GO:0005524	GO:0042631	GO:0016887	GO:0009507	GO:0016036											
CL2105.Contig1_D2	GO:0006457	GO:0009644	GO:0051082	GO:0042542	GO:0006972	GO:0009408														
CL2107.Contig1_D2	GO:0004045	GO:0005739																		
CL2107.Contig2_D2	GO:0004045	GO:0005739																		
CL2108.Contig1_D2	GO:0010075	GO:0016757	GO:0009506	GO:0005618	GO:0005634	GO:0005783	GO:0005739													
CL2108.Contig2_D2	GO:0009506	GO:0005783	GO:0005618	GO:0005739	GO:0016757															
CL2108.Contig3_D2	GO:0010075	GO:0016757	GO:0009506	GO:0005618	GO:0005634	GO:0005783	GO:0005739													
CL2109.Contig1_D2	GO:0016226	GO:0051536	GO:0005506	GO:0009658	GO:0009570	GO:0005198														
CL2109.Contig2_D2	GO:0016226	GO:0051536	GO:0005506	GO:0009658	GO:0009570	GO:0005198														
CL211.Contig1_D2	GO:0000226	GO:0006346	GO:0031048	GO:0007267	GO:0000911	GO:0051567	GO:0006944	GO:0016926	GO:0050665	GO:0009556	GO:0006075	GO:0010228	GO:0035196	GO:0010267	GO:0000148	GO:0003843	GO:0052543	GO:0009616		
CL211.Contig2_D2	GO:0000226	GO:0006346	GO:0031048	GO:0007267	GO:0000911	GO:0051567	GO:0006944	GO:0009556	GO:0006075	GO:0035196	GO:0010267	GO:0000148	GO:0003843	GO:0052543	GO:0009616					
CL211.Contig3_D2	GO:0000226	GO:0006346	GO:0031048	GO:0007267	GO:0000911	GO:0051567	GO:0006944	GO:0016926	GO:0050665	GO:0009556	GO:0006075	GO:0010228	GO:0035196	GO:0009506	GO:0010267	GO:0000148	GO:0003843	GO:0009504	GO:0052543	GO:0009616
CL211.Contig4_D2	GO:0000226	GO:0006346	GO:0031048	GO:0007267	GO:0000911	GO:0051567	GO:0006944	GO:0009556	GO:0006075	GO:0035196	GO:0010267	GO:0000148	GO:0003843	GO:0009504	GO:0052543	GO:0009616				
CL211.Contig5_D2	GO:0000226	GO:0006346	GO:0031048	GO:0007267	GO:0000911	GO:0051567	GO:0006944	GO:0016926	GO:0050665	GO:0009556	GO:0006075	GO:0010228	GO:0035196	GO:0010267	GO:0000148	GO:0003843	GO:0052543	GO:0009616		
CL2110.Contig1_D2	GO:0051510	GO:0006468	GO:0004674	GO:0005524	GO:0009791	GO:0009742	GO:0004715	GO:0005886								
CL2110.Contig2_D2	GO:0007131	GO:0045492	GO:0045132	GO:0033044	GO:0009791	GO:0042138	GO:0051510	GO:0006468	GO:0004674	GO:0009742	GO:0010413	GO:0009832	GO:0009506	GO:0007062	GO:0005886	GO:0005524
CL2110.Contig3_D2	GO:0007131	GO:0045492	GO:0045132	GO:0033044	GO:0009791	GO:0042138	GO:0051510	GO:0006468	GO:0004674	GO:0009742	GO:0010413	GO:0009832	GO:0009506	GO:0007062	GO:0005886	GO:0005524
CL2113.Contig1_D2	GO:0005737	GO:0008649	GO:0031167													
CL2113.Contig2_D2	GO:0005737	GO:0008649	GO:0031167													
CL2115.Contig1_D2	GO:0005385	GO:0071577	GO:0030125	GO:0006623	GO:0016021	GO:0030244	GO:0030131	GO:0005515	GO:0048193	GO:0009630	GO:0009507	GO:0005375				
CL2115.Contig2_D2	GO:0005385	GO:0071577	GO:0030125	GO:0006623	GO:0016021	GO:0030244	GO:0030131	GO:0005515	GO:0048193	GO:0009630	GO:0009507	GO:0005375				
CL2116.Contig1_D2	GO:0005773	GO:0005525	GO:0046686	GO:0005886	GO:0006888	GO:0007264	GO:0015031									
CL2116.Contig2_D2	GO:0005773	GO:0005525	GO:0005886	GO:0016787	GO:0007264	GO:0015031										
CL2117.Contig1_D2	GO:0004028	GO:0015996	GO:0004491	GO:0006979	GO:0005507	GO:0005739	GO:0055114									
CL2117.Contig2_D2	GO:0004028	GO:0015996	GO:0004491	GO:0006979	GO:0005507	GO:0005739	GO:0055114									
CL2117.Contig3_D2	GO:0004028	GO:0015996	GO:0004491	GO:0006979	GO:0005507	GO:0005739	GO:0055114									
CL2117.Contig4_D2	GO:0004028	GO:0015996	GO:0004491	GO:0006979	GO:0005507	GO:0005739	GO:0055114									
CL212.Contig1_D2	GO:0016021	GO:0006857	GO:0009624	GO:0005886	GO:0005215											
CL212.Contig2_D2	GO:0016020	GO:0006810	GO:0005215													
CL212.Contig3_D2	GO:0016021	GO:0006857	GO:0009624	GO:0005886	GO:0005215											
CL212.Contig4_D2	GO:0016021	GO:0006857	GO:0009624	GO:0005886	GO:0005215	
CL212.Contig5_D2	GO:0016021	GO:0006857	GO:0009624	GO:0005886	GO:0005215	
CL212.Contig6_D2	GO:0016021	GO:0006857	GO:0009624	GO:0005886	GO:0005215	
CL212.Contig7_D2	GO:0016021	GO:0006857	GO:0009624	GO:0005886	GO:0005215	
CL212.Contig8_D2	GO:0016021	GO:0006857	GO:0009624	GO:0005886	GO:0005215	
CL212.Contig9_D2	GO:0016021	GO:0006857	GO:0009624	GO:0005886	GO:0005215	
CL2129.Contig1_D2	GO:0005737	GO:0080188	GO:0003725	GO:0003677	GO:0043621	GO:0009506
CL2130.Contig1_D2	GO:0000166					
CL2131.Contig1_D2	GO:0009560	GO:0005730	GO:0000741	GO:0006364	GO:0005515	GO:0032040
CL2131.Contig2_D2	GO:0009560	GO:0005730	GO:0000741	GO:0006364	GO:0005515	GO:0032040
CL2132.Contig1_D2	GO:0009941					
CL2132.Contig2_D2	GO:0009941					
CL2132.Contig3_D2	GO:0009941					
CL2132.Contig4_D2	GO:0009941					
CL2132.Contig5_D2	GO:0009941					
CL2132.Contig6_D2	GO:0009941					
CL2132.Contig7_D2	GO:0009941																		
CL2132.Contig8_D2	GO:0009941																		
CL2133.Contig1_D2	GO:0007623	GO:0080167																	
CL2133.Contig2_D2	GO:0007623	GO:0080167																	
CL2136.Contig1_D2	GO:0006996																		
CL2136.Contig2_D2	GO:0006996																		
CL2137.Contig1_D2	GO:0005829	GO:0008270	GO:0019243	GO:0009941	GO:0004177	GO:0006508	GO:0008237	GO:0009570	GO:0005773	GO:0046686	GO:0005886	GO:0048046							
CL2137.Contig2_D2	GO:0005829	GO:0008270	GO:0019243	GO:0009941	GO:0004177	GO:0006508	GO:0008237	GO:0009570	GO:0005773	GO:0046686	GO:0005886	GO:0048046							
CL2139.Contig1_D2	GO:0006499	GO:0050826	GO:0009793	GO:0006406	GO:0009640	GO:0005829	GO:0019915	GO:0005643	GO:0010182	GO:0016567	GO:0009845	GO:0010228	GO:0006409	GO:0010014	GO:0000049	GO:0009909	GO:0006606	GO:0015932	GO:0010162
CL2139.Contig2_D2	GO:0006499	GO:0050826	GO:0009793	GO:0006406	GO:0009640	GO:0005829	GO:0019915	GO:0005643	GO:0010182	GO:0016567	GO:0009845	GO:0010228	GO:0006409	GO:0010014	GO:0000049	GO:0009909	GO:0006606	GO:0015932	GO:0010162
CL214.Contig1_D2	GO:0005618	GO:0048767	GO:0009845	GO:0005856	GO:0005739	GO:0005730	GO:0009416	GO:0009611	GO:0051301	GO:0009733	GO:0005524	GO:0005886							
CL214.Contig2_D2	GO:0005618	GO:0048767	GO:0005856	GO:0005524	GO:0005737	GO:0005634	GO:0005886												
CL214.Contig3_D2	GO:0005618	GO:0048767	GO:0005856	GO:0005524	GO:0005737	GO:0005634	GO:0005886												
CL214.Contig4_D2	GO:0005856	GO:0005737	GO:0005524																
CL214.Contig5_D2	GO:0005618	GO:0048767	GO:0009845	GO:0005856	GO:0005739	GO:0005730	GO:0009416	GO:0009611	GO:0051301	GO:0009733	GO:0005524	GO:0005886							
CL2140.Contig10_D2	GO:0008270	GO:0005622																	
CL2140.Contig12_D2	GO:0008270	GO:0005622						
CL2140.Contig1_D2	GO:0008270	GO:0005622						
CL2140.Contig3_D2	GO:0008270	GO:0005622						
CL2140.Contig5_D2	GO:0008270	GO:0005622						
CL2140.Contig9_D2	GO:0008270	GO:0005622						
CL2141.Contig1_D2	GO:0006952	GO:0043565	GO:0009607	GO:0008219	GO:0016021	GO:0005634	GO:0046982	GO:0005516
CL2141.Contig2_D2	GO:0006952	GO:0005516	GO:0016021	GO:0008219	GO:0009607			
CL2141.Contig3_D2	GO:0006952	GO:0043565	GO:0009607	GO:0008219	GO:0016021	GO:0005634	GO:0046982	GO:0005516
CL2141.Contig4_D2	GO:0006952	GO:0043565	GO:0009607	GO:0008219	GO:0016021	GO:0005634	GO:0046982	GO:0005516
CL2141.Contig5_D2	GO:0006952	GO:0005516	GO:0016021	GO:0008219	GO:0009607			
CL2141.Contig6_D2	GO:0006952	GO:0005516	GO:0016021	GO:0008219	GO:0009607			
CL2143.Contig1_D2	GO:0009506	GO:0005886	GO:0004672	GO:0006468	GO:0005524			
CL2143.Contig2_D2	GO:0005886	GO:0004672	GO:0006468	GO:0005524				
CL2143.Contig3_D2	GO:0005886	GO:0004672	GO:0006468	GO:0005524				
CL2145.Contig1_D2	GO:0009560	GO:0009451	GO:0003676	GO:0009651	GO:0009751	GO:0009737	GO:0004540	GO:0005634
CL2145.Contig2_D2	GO:0009560	GO:0009451	GO:0009651	GO:0009751	GO:0009737	GO:0004540		
CL2146.Contig1_D2	GO:0044424													
CL2147.Contig1_D2	GO:0042127	GO:0035265	GO:0051726											
CL2147.Contig2_D2	GO:0005829	GO:0042127	GO:0035265	GO:0051726										
CL2150.Contig1_D2	GO:0042802	GO:0009507												
CL2150.Contig2_D2	GO:0042802	GO:0009507												
CL2151.Contig1_D2	GO:0008152	GO:0003824	GO:0005739	GO:0000166	GO:0009536									
CL2151.Contig2_D2	GO:0008152	GO:0003824	GO:0005739	GO:0000166	GO:0009536									
CL2151.Contig3_D2	GO:0008152	GO:0003824	GO:0005739	GO:0000166	GO:0009536									
CL2151.Contig4_D2	GO:0008152	GO:0003824	GO:0005739	GO:0000166	GO:0009536									
CL2151.Contig5_D2	GO:0008152	GO:0003824	GO:0005739	GO:0000166	GO:0009536									
CL2152.Contig1_D2	GO:0043247	GO:0010332	GO:0007131	GO:0006406	GO:0045132	GO:0042138	GO:0009560	GO:0010074	GO:0032204	GO:0007129	GO:0009909	GO:0007062	GO:0005634	GO:0005739
CL2152.Contig2_D2	GO:0043247	GO:0010332	GO:0007131	GO:0006406	GO:0045132	GO:0042138	GO:0009560	GO:0010074	GO:0032204	GO:0007129	GO:0009909	GO:0007062	GO:0005634	GO:0005739
CL2153.Contig1_D2	GO:0010332	GO:0010165	GO:0006302	GO:0009165	GO:0043687	GO:0007143	GO:0009555	GO:0005515	GO:0045893	GO:0007140	GO:0005634			
CL2153.Contig2_D2	GO:0010332	GO:0010165	GO:0006302	GO:0009165	GO:0043687	GO:0007143	GO:0009555	GO:0005515	GO:0045893	GO:0007140	GO:0005634			
CL2153.Contig3_D2	GO:0010332	GO:0010165	GO:0006302	GO:0009165	GO:0043687	GO:0007143	GO:0009555	GO:0005515	GO:0045893	GO:0007140	GO:0005634			
CL2153.Contig4_D2	GO:0010332	GO:0010165	GO:0006302	GO:0009165	GO:0043687	GO:0007143	GO:0009555	GO:0005515	GO:0045893	GO:0007140	GO:0005634			
CL2153.Contig5_D2	GO:0010332	GO:0010165	GO:0006302	GO:0009165	GO:0043687	GO:0007143	GO:0009555	GO:0005515	GO:0045893	GO:0007140	GO:0005634
CL2153.Contig6_D2	GO:0010332	GO:0010165	GO:0006302	GO:0009165	GO:0043687	GO:0007143	GO:0009555	GO:0005515	GO:0045893	GO:0007140	GO:0005634
CL2154.Contig1_D2	GO:0003723	GO:0055114	GO:0009845	GO:0006417	GO:0000932	GO:0000381	GO:0000166	GO:0032440	GO:0009846	GO:0005634	
CL2154.Contig2_D2	GO:0003723	GO:0055114	GO:0009845	GO:0006417	GO:0000932	GO:0000381	GO:0000166	GO:0032440	GO:0009846	GO:0005634	
CL2154.Contig3_D2	GO:0003723	GO:0009845	GO:0006417	GO:0000932	GO:0000381	GO:0009846	GO:0005634				
CL2154.Contig4_D2	GO:0003723	GO:0009845	GO:0006417	GO:0000932	GO:0000381	GO:0009846	GO:0005634				
CL2154.Contig5_D2	GO:0003723	GO:0055114	GO:0009845	GO:0006417	GO:0000932	GO:0000381	GO:0000166	GO:0032440	GO:0009846	GO:0005634	
CL2154.Contig7_D2	GO:0003723	GO:0055114	GO:0009845	GO:0006417	GO:0000932	GO:0000381	GO:0000166	GO:0032440	GO:0009846	GO:0005634	
CL2154.Contig8_D2	GO:0003723	GO:0055114	GO:0009845	GO:0006417	GO:0000932	GO:0000381	GO:0000166	GO:0032440	GO:0009846	GO:0005634	
CL2158.Contig1_D2	GO:0009560	GO:0005739									
CL2158.Contig2_D2	GO:0009560										
CL216.Contig1_D2	GO:0006301	GO:0005739	GO:0005774	GO:0009060	GO:0006096	GO:0009507	GO:0046686	GO:0005886			
CL216.Contig2_D2	GO:0006301	GO:0005739	GO:0005774	GO:0009060	GO:0006096	GO:0009507	GO:0046686	GO:0005886			
CL216.Contig3_D2	GO:0006301	GO:0005739	GO:0005774	GO:0009060	GO:0006096	GO:0009507	GO:0046686	GO:0005886			
CL216.Contig4_D2	GO:0006301	GO:0005739	GO:0005774	GO:0009060	GO:0006096	GO:0009507	GO:0046686	GO:0005886			
CL216.Contig5_D2	GO:0006301	GO:0005739	GO:0005774	GO:0009060	GO:0006096	GO:0009507	GO:0046686	GO:0005886			
CL216.Contig6_D2	GO:0006301	GO:0005739	GO:0005774	GO:0009060	GO:0006096	GO:0009507	GO:0046686	GO:0005886									
CL216.Contig7_D2	GO:0006301	GO:0005739	GO:0005774	GO:0009060	GO:0006096	GO:0009507	GO:0046686	GO:0005886									
CL216.Contig8_D2	GO:0044464	GO:0016020															
CL216.Contig9_D2	GO:0006301	GO:0005739	GO:0005774	GO:0009060	GO:0006096	GO:0009507	GO:0046686	GO:0005886									
CL2160.Contig1_D2	GO:0005737	GO:0004842	GO:0005634	GO:0008270													
CL2160.Contig2_D2	GO:0005737	GO:0004842	GO:0005634	GO:0008270													
CL2160.Contig3_D2	GO:0005737	GO:0004842	GO:0005634	GO:0008270	GO:0016740												
CL2160.Contig4_D2	GO:0005737	GO:0004842	GO:0005634	GO:0008270													
CL2160.Contig5_D2	GO:0005737	GO:0004842	GO:0005634	GO:0008270	GO:0016740												
CL2160.Contig6_D2	GO:0005737	GO:0004842	GO:0005634	GO:0008270	GO:0016740												
CL2161.Contig1_D2	GO:0007275	GO:0005634															
CL2161.Contig2_D2	GO:0007275	GO:0005634															
CL2164.Contig1_D2	GO:0010103	GO:0019684	GO:0006098	GO:0010218	GO:0009941	GO:0016117	GO:0000166	GO:0010114	GO:0009902	GO:0009508	GO:0015995	GO:0009637	GO:0019761	GO:0009535	GO:0006364	GO:0010027	GO:0007623
CL2164.Contig2_D2	GO:0010103	GO:0019684	GO:0006098	GO:0010218	GO:0009941	GO:0016117	GO:0000166	GO:0010114	GO:0009902	GO:0009508	GO:0015995	GO:0009637	GO:0019761	GO:0009535	GO:0006364	GO:0010027	GO:0007623
CL2167.Contig1_D2	GO:0000278	GO:0010440	GO:0045736	GO:0008353	GO:0051301	GO:0005524	GO:0004693	GO:0005515	GO:0042023	GO:0005634							
CL2167.Contig2_D2	GO:0000278	GO:0010440	GO:0045736	GO:0008353	GO:0005524	GO:0005515	GO:0042023	GO:0005634									
CL2167.Contig3_D2	GO:0000278	GO:0010440	GO:0045736	GO:0008353	GO:0051301	GO:0005524	GO:0004693	GO:0005515	GO:0042023	GO:0005634
CL2167.Contig4_D2	GO:0000278	GO:0010440	GO:0045736	GO:0008353	GO:0005524	GO:0005515	GO:0042023	GO:0005634		
CL2168.Contig1_D2	GO:0006260	GO:0032508	GO:0003678	GO:0005524						
CL2168.Contig2_D2	GO:0006260	GO:0032508	GO:0003678	GO:0005524	GO:0005739					
CL2168.Contig4_D2	GO:0006260	GO:0032508	GO:0003678	GO:0005524	GO:0005739					
CL2169.Contig1_D2	GO:0009507	GO:0005886								
CL2169.Contig2_D2	GO:0009507	GO:0005886								
CL2169.Contig3_D2	GO:0009507	GO:0005886								
CL2169.Contig4_D2	GO:0009507	GO:0005886								
CL2170.Contig1_D2	GO:0005737	GO:0008080	GO:0007126	GO:0043966	GO:0005634					
CL2170.Contig2_D2	GO:0005737	GO:0008080	GO:0007126	GO:0043966	GO:0005634					
CL2170.Contig3_D2	GO:0005737	GO:0008080	GO:0007126	GO:0043966	GO:0005634					
CL2170.Contig4_D2	GO:0005737	GO:0008080	GO:0007126	GO:0043966	GO:0005634					
CL2170.Contig5_D2	GO:0005737	GO:0008080	GO:0007126	GO:0043966	GO:0005634					
CL2170.Contig6_D2	GO:0005737	GO:0008080	GO:0007126	GO:0043966	GO:0005634					
CL2170.Contig7_D2	GO:0005737	GO:0008080	GO:0007126	GO:0043966	GO:0005634					
CL2170.Contig8_D2	GO:0005737	GO:0008080	GO:0007126	GO:0043966	GO:0005634				
CL2171.Contig1_D2	GO:0005840	GO:0003735	GO:0006412						
CL2171.Contig2_D2	GO:0005840	GO:0003735	GO:0006412						
CL2173.Contig1_D2	GO:0016757	GO:0000956							
CL2173.Contig2_D2	GO:0016757	GO:0000956							
CL2174.Contig1_D2	GO:0009753	GO:0055114	GO:0048364	GO:0009611	GO:0009737	GO:0016165	GO:0009816	GO:0005506	GO:0031408
CL2174.Contig3_D2	GO:0009753	GO:0055114	GO:0048364	GO:0009611	GO:0009737	GO:0016165	GO:0009816	GO:0005506	GO:0031408
CL2174.Contig4_D2	GO:0009753	GO:0055114	GO:0048364	GO:0009611	GO:0009737	GO:0016165	GO:0009816	GO:0005506	GO:0031408
CL2175.Contig1_D2	GO:0055114	GO:0006355	GO:0003677	GO:0003700	GO:0032440	GO:0005634			
CL2175.Contig2_D2	GO:0055114	GO:0006355	GO:0003677	GO:0003700	GO:0032440	GO:0005634			
CL2176.Contig1_D2	GO:0046872	GO:0016705	GO:0004497						
CL2177.Contig2_D2	GO:0005829	GO:0016787	GO:0009507						
CL2178.Contig1_D2	GO:0016787	GO:0005488							
CL2179.Contig1_D2	GO:0005737	GO:0005886	GO:0016567	GO:0006511	GO:0004842	GO:0005634			
CL2179.Contig2_D2	GO:0005737	GO:0005886	GO:0016567	GO:0006511	GO:0004842	GO:0005634			
CL2179.Contig3_D2	GO:0005737	GO:0005886	GO:0016567	GO:0006511	GO:0004842	GO:0005634			
CL218.Contig1_D2	GO:0005975	GO:0004553																		
CL218.Contig2_D2	GO:0005975	GO:0004553																		
CL218.Contig3_D2	GO:0005975	GO:0004553																		
CL2182.Contig1_D2	GO:0005739																			
CL2182.Contig2_D2	GO:0005739																			
CL2182.Contig3_D2	GO:0005739																			
CL2182.Contig4_D2	GO:0005739																			
CL2182.Contig5_D2	GO:0005739																			
CL2182.Contig6_D2	GO:0005739																			
CL2182.Contig7_D2	GO:0005739																			
CL2182.Contig8_D2	GO:0005739																			
CL2184.Contig1_D2	GO:0005874	GO:0051258	GO:0006184	GO:0007017	GO:0003924	GO:0005200	GO:0005737	GO:0005525												
CL2184.Contig2_D2	GO:0005774	GO:0007010	GO:0006094	GO:0071258	GO:0045298	GO:0009651	GO:0010498	GO:0005525	GO:0005618	GO:0006184	GO:0005829	GO:0005874	GO:0006084	GO:0051258	GO:0009570	GO:0046686	GO:0003924	GO:0007018	GO:0005886	GO:0005200
CL2184.Contig3_D2	GO:0005874	GO:0051258	GO:0006184	GO:0007017	GO:0003924	GO:0005200	GO:0005737	GO:0005525												
CL2186.Contig1_D2	GO:0009987																			
CL2186.Contig4_D2	GO:0009653	GO:0009908	GO:0009888	GO:0005515	GO:0035194	GO:0045892	GO:0044424	GO:0050896	GO:0048513	GO:0006996	GO:0044767									
CL2186.Contig5_D2	GO:0016023	GO:0016740																			
CL2187.Contig1_D2	GO:0009055	GO:0005506	GO:0020037	GO:0018685	GO:0080110	GO:0070330	GO:0055114														
CL2187.Contig2_D2	GO:0009055	GO:0005506	GO:0020037	GO:0019825	GO:0018685	GO:0080110	GO:0070330	GO:0055114													
CL2188.Contig1_D2	GO:0045492	GO:0006913	GO:0005525	GO:0006184	GO:0005737	GO:0006886	GO:0007264	GO:0010413	GO:0003924	GO:0005886	GO:0005634	GO:0010089									
CL2188.Contig2_D2	GO:0045492	GO:0006913	GO:0005525	GO:0006184	GO:0005737	GO:0006886	GO:0007264	GO:0010413	GO:0003924	GO:0005886	GO:0005634	GO:0010089									
CL2189.Contig1_D2	GO:0003777	GO:0008017	GO:0005875	GO:0005516	GO:0055114	GO:0016491	GO:0005524	GO:0007018	GO:0016887	GO:0010091	GO:0009846	GO:0005886									
CL2189.Contig2_D2	GO:0003777	GO:0008017	GO:0005875	GO:0005516	GO:0055114	GO:0016491	GO:0005524	GO:0007018	GO:0016887	GO:0010091	GO:0009846	GO:0005886									
CL2189.Contig3_D2	GO:0003777	GO:0008017	GO:0005516	GO:0016887	GO:0010091	GO:0009846	GO:0005886														
CL219.Contig1_D2	GO:0004715	GO:0030247	GO:0006468	GO:0005524	GO:0004674																
CL219.Contig2_D2	GO:0031348	GO:0009595	GO:0009867	GO:0004715	GO:0009697	GO:0009862	GO:0010363	GO:0030247	GO:0010310	GO:0010200	GO:0006612	GO:0043900	GO:0050832	GO:0042742	GO:0009625	GO:0006468	GO:0004674	GO:0000165	GO:0009963	GO:0005886	GO:0005524
CL2192.Contig1_D2	GO:0060003	GO:0022626	GO:0004298	GO:0004008	GO:0016021	GO:0006511	GO:0046872	GO:0006754	GO:0019773	GO:0009535	GO:0005886	GO:0005524									
CL2192.Contig2_D2	GO:0060003	GO:0022626	GO:0004298	GO:0004008	GO:0016021	GO:0006511	GO:0046872	GO:0006754	GO:0019773	GO:0009535	GO:0005886	GO:0005524									
CL2193.Contig1_D2	GO:0003677	GO:0008270	GO:0006355																		
CL2193.Contig2_D2	GO:0003677	GO:0008270	GO:0006355																		
CL2194.Contig1_D2	GO:0005319	GO:0005543	GO:0032365	GO:0010207	GO:0009706																
CL2194.Contig2_D2	GO:0005319	GO:0005543	GO:0032365	GO:0010207	GO:0009706																
CL2195.Contig1_D2	GO:0016021	GO:0006627	GO:0042720	GO:0008236	GO:0006508	GO:0005886									
CL2195.Contig2_D2	GO:0016021	GO:0006627	GO:0042720	GO:0008236	GO:0006508	GO:0005886									
CL2196.Contig1_D2	GO:0044763	GO:0004672	GO:0044464	GO:0006950											
CL2196.Contig2_D2	GO:0044763	GO:0004672	GO:0044464	GO:0006950											
CL2196.Contig3_D2	GO:0009987	GO:0050896	GO:0016772												
CL2197.Contig1_D2	GO:0005634	GO:0005886													
CL220.Contig1_D2	GO:0006952	GO:0043531	GO:0005524	GO:0007165	GO:0017111										
CL220.Contig2_D2	GO:0006952	GO:0043531	GO:0005524	GO:0007165	GO:0017111										
CL220.Contig3_D2	GO:0006952	GO:0043531	GO:0005524	GO:0007165	GO:0017111										
CL220.Contig4_D2	GO:0006952	GO:0043531	GO:0005524	GO:0007165	GO:0017111										
CL220.Contig6_D2	GO:0006952	GO:0043531	GO:0005524	GO:0007165	GO:0017111										
CL2200.Contig1_D2	GO:0005737	GO:0004842	GO:0008270												
CL2201.Contig1_D2	GO:0051788	GO:0000226	GO:0005515	GO:0043161	GO:0000166	GO:0000911	GO:0080008	GO:0008283	GO:0009524	GO:0051510	GO:0000776	GO:0042023	GO:0007094	GO:0005634	GO:0043248
CL2201.Contig2_D2	GO:0051788	GO:0000226	GO:0005515	GO:0043161	GO:0000166	GO:0000911	GO:0080008	GO:0008283	GO:0009524	GO:0051510	GO:0000776	GO:0042023	GO:0007094	GO:0005634	GO:0043248
CL2202.Contig1_D2	GO:0090404	GO:0030036	GO:0009860	GO:0005737	GO:0030048	GO:0009827	GO:0005634	GO:0005886							
CL2203.Contig1_D2	GO:0016592	GO:0008380	GO:0070063	GO:0005829											
CL2203.Contig2_D2	GO:0016592	GO:0008380	GO:0070063	GO:0005829							
CL2204.Contig1_D2	GO:0020037	GO:0033773	GO:0005506	GO:0009055	GO:0055114						
CL2204.Contig2_D2	GO:0046872	GO:0004497	GO:0016705	GO:0005783							
CL2205.Contig1_D2	GO:0005737	GO:0007018	GO:0005875	GO:0010215	GO:0005524	GO:0003777	GO:0005874				
CL2205.Contig2_D2	GO:0005737	GO:0007018	GO:0005875	GO:0010215	GO:0005524	GO:0003777	GO:0005874				
CL2205.Contig3_D2	GO:0005737	GO:0007018	GO:0005875	GO:0010215	GO:0005524	GO:0003777	GO:0005874				
CL2205.Contig4_D2	GO:0005737	GO:0007018	GO:0005875	GO:0010215	GO:0005524	GO:0003777	GO:0005874				
CL2205.Contig5_D2	GO:0007018	GO:0005875	GO:0000911	GO:0008283	GO:0009506	GO:0005524	GO:0005634	GO:0003777	GO:0005874		
CL2205.Contig6_D2	GO:0000394	GO:0010215	GO:0010075	GO:0009086	GO:0005737	GO:0005874	GO:0003777	GO:0005875	GO:0007018	GO:0005634	GO:0005524
CL2205.Contig7_D2	GO:0000394	GO:0010215	GO:0010075	GO:0009086	GO:0005737	GO:0005874	GO:0003777	GO:0005875	GO:0007018	GO:0005634	GO:0005524
CL2205.Contig8_D2	GO:0000394	GO:0010215	GO:0010075	GO:0009086	GO:0005737	GO:0005874	GO:0003777	GO:0005875	GO:0007018	GO:0005634	GO:0005524
CL2205.Contig9_D2	GO:0000394	GO:0010215	GO:0010075	GO:0009086	GO:0005737	GO:0005874	GO:0003777	GO:0005875	GO:0007018	GO:0005634	GO:0005524
CL2206.Contig1_D2	GO:0045132	GO:0007062	GO:0031048								
CL2206.Contig2_D2	GO:0045132	GO:0007062	GO:0031048								
CL2207.Contig1_D2	GO:0044710	GO:0016705	GO:0004497	GO:0000166	GO:0050662						
CL2207.Contig2_D2	GO:0016705	GO:0004497	GO:0000166	GO:0050662	GO:0019761						
CL2209.Contig1_D2	GO:0055114	GO:0010027	GO:0006508	GO:0000023	GO:0019252	GO:0032440	GO:0010206	GO:0004252	GO:0019761	GO:0009543
CL2209.Contig2_D2	GO:0055114	GO:0010027	GO:0006508	GO:0000023	GO:0019252	GO:0032440	GO:0010206	GO:0004252	GO:0019761	GO:0009543
CL221.Contig1_D2	GO:0020037	GO:0033772	GO:0005506	GO:0009055	GO:0055114					
CL221.Contig2_D2	GO:0020037	GO:0033772	GO:0005506	GO:0009055	GO:0055114					
CL221.Contig3_D2	GO:0020037	GO:0033772	GO:0005506	GO:0009055	GO:0055114					
CL221.Contig4_D2	GO:0020037	GO:0033772	GO:0005506	GO:0009055	GO:0055114					
CL2211.Contig1_D2	GO:0006351	GO:0005488								
CL2211.Contig2_D2	GO:0003677	GO:0005634	GO:0008270	GO:0006355						
CL2211.Contig3_D2	GO:0003677	GO:0005634	GO:0008270	GO:0006355						
CL2211.Contig4_D2	GO:0003677	GO:0005634	GO:0008270	GO:0006355						
CL2214.Contig1_D2	GO:0016310	GO:0004672	GO:0016020	GO:0000166						
CL2214.Contig2_D2	GO:0016491	GO:0006468	GO:0005524	GO:0016021	GO:0004674	GO:0055114				
CL2216.Contig1_D2	GO:0008270	GO:0003676								
CL2217.Contig1_D2	GO:0052862	GO:0005681	GO:0016998	GO:0006355	GO:0000398	GO:0003677	GO:0052861	GO:0003700		
CL2217.Contig2_D2	GO:0052862	GO:0005681	GO:0016998	GO:0006355	GO:0000398	GO:0003677	GO:0052861	GO:0003700		
CL2217.Contig3_D2	GO:0052862	GO:0005681	GO:0016998	GO:0006355	GO:0000398	GO:0003677	GO:0052861	GO:0003700		
CL2217.Contig4_D2	GO:0052862	GO:0005681	GO:0016998	GO:0006355	GO:0000398	GO:0003677	GO:0052861	GO:0003700													
CL2219.Contig1_D2	GO:0004739	GO:0055114	GO:0005730	GO:0042742	GO:0006086	GO:0006096	GO:0005759	GO:0005886													
CL2219.Contig2_D2	GO:0004739	GO:0055114	GO:0005730	GO:0042742	GO:0006086	GO:0006096	GO:0005759	GO:0005886													
CL2219.Contig3_D2	GO:0004739	GO:0055114	GO:0005730	GO:0042742	GO:0006086	GO:0006096	GO:0005759	GO:0005886													
CL2219.Contig4_D2	GO:0004739	GO:0055114	GO:0005730	GO:0042742	GO:0006086	GO:0006096	GO:0005759	GO:0005886													
CL222.Contig1_D2	GO:0006457	GO:0003676	GO:0031072	GO:0005524	GO:0051082	GO:0008270	GO:0009408	GO:0005739													
CL222.Contig2_D2	GO:0006457	GO:0003676	GO:0031072	GO:0005524	GO:0051082	GO:0008270	GO:0009408	GO:0005739													
CL2222.Contig1_D2	GO:0051788	GO:0009853	GO:0006833	GO:0006623	GO:0009651	GO:0000902	GO:0007033	GO:0005525	GO:0080129	GO:0005794	GO:0006972	GO:0005829	GO:0006511	GO:0007030	GO:0006096	GO:0048193	GO:0046686	GO:0009266	GO:0016049	GO:0005783	GO:0005886
CL2222.Contig2_D2	GO:0005525	GO:0005794	GO:0016192	GO:0006886	GO:0005783																
CL2224.Contig1_D2	GO:0003700	GO:0003677	GO:0005634	GO:0006355																	
CL2224.Contig2_D2	GO:0003700	GO:0003677	GO:0005634	GO:0006355																	
CL2224.Contig3_D2	GO:0003700	GO:0003677	GO:0005634	GO:0006355																	
CL2224.Contig4_D2	GO:0003700	GO:0003677	GO:0005634	GO:0006355																	
CL2225.Contig1_D2	GO:0016021	GO:0009011	GO:0009507	GO:0055085																	
CL2225.Contig2_D2	GO:0016021	GO:0009011	GO:0009507	GO:0055085																	
CL2225.Contig3_D2	GO:0009011	GO:0009507																			
CL2225.Contig4_D2	GO:0009011	GO:0009507														
CL2225.Contig5_D2	GO:0009011	GO:0009507														
CL2225.Contig6_D2	GO:0009011	GO:0009507														
CL2226.Contig1_D2	GO:0000226	GO:0006346	GO:0031048	GO:0007267	GO:0000911	GO:0051567	GO:0048449	GO:0046777	GO:0006306	GO:0004674	GO:0035196	GO:0010267	GO:0009909	GO:0005524	GO:0005634	GO:0009616
CL2226.Contig2_D2	GO:0000226	GO:0006346	GO:0031048	GO:0007267	GO:0000911	GO:0051567	GO:0048449	GO:0046777	GO:0006306	GO:0004674	GO:0035196	GO:0010267	GO:0009909	GO:0005524	GO:0009616	
CL2229.Contig1_D2	GO:0005794	GO:0005886														
CL2229.Contig2_D2	GO:0005886															
CL223.Contig1_D2	GO:0032259	GO:0009536	GO:0008168													
CL2230.Contig1_D2	GO:0005743	GO:0005507	GO:0070469	GO:0016021	GO:0022900	GO:0004129										
CL2231.Contig1_D2	GO:0047213	GO:0050502	GO:0008152	GO:0050403												
CL2231.Contig2_D2	GO:0035251															
CL2231.Contig3_D2	GO:0016758															
CL2231.Contig4_D2	GO:0047213	GO:0050502	GO:0008152	GO:0050403												
CL2233.Contig1_D2	GO:0009651	GO:0032588	GO:0007034													
CL2234.Contig1_D2	GO:0047672															
CL2236.Contig1_D2	GO:0006355	GO:0015996	GO:0003677	GO:0003682												
CL2236.Contig2_D2	GO:0005488	GO:0006355	GO:0015996								
CL2237.Contig1_D2	GO:0016787	GO:0005634	GO:0008152								
CL2237.Contig2_D2	GO:0016787	GO:0005634	GO:0008152								
CL2238.Contig1_D2	GO:0005829	GO:0005739	GO:0004817	GO:0006423	GO:0010197	GO:0009658	GO:0048481	GO:0005524	GO:0043067	GO:0009570	GO:0042407
CL2238.Contig2_D2	GO:0005829	GO:0005739	GO:0004817	GO:0006423	GO:0010197	GO:0009658	GO:0048481	GO:0005524	GO:0043067	GO:0009570	GO:0042407
CL2238.Contig3_D2	GO:0005829	GO:0005739	GO:0004817	GO:0006423	GO:0010197	GO:0009658	GO:0048481	GO:0005524	GO:0043067	GO:0009570	GO:0042407
CL2239.Contig1_D2	GO:0005634										
CL2239.Contig2_D2	GO:0009507										
CL2239.Contig3_D2	GO:0009507										
CL2239.Contig4_D2	GO:0005634										
CL224.Contig1_D2	GO:0016020										
CL2240.Contig1_D2	GO:0008757	GO:0009699	GO:0008171	GO:0044424							
CL2241.Contig1_D2	GO:0051536	GO:0009055	GO:0009853	GO:0006511	GO:0080129	GO:0009507	GO:0051788	GO:0005739			
CL2241.Contig2_D2	GO:0003676	GO:0000166	GO:0009507								
CL2241.Contig3_D2	GO:0003676	GO:0000166	GO:0009507								
CL2242.Contig1_D2	GO:0046686	GO:0032259	GO:0005739	GO:0008168							
CL2242.Contig2_D2	GO:0046686	GO:0032259	GO:0005739	GO:0008168							
CL2242.Contig3_D2	GO:0046686	GO:0032259	GO:0005739	GO:0008168							
CL2242.Contig4_D2	GO:0046686	GO:0032259	GO:0005739	GO:0008168							
CL2243.Contig1_D2	GO:0005524	GO:0000186	GO:0004709								
CL2243.Contig2_D2	GO:0005524	GO:0000186	GO:0004709								
CL2244.Contig1_D2	GO:0000278	GO:0043631	GO:0003723	GO:0005515	GO:0004652	GO:0005634					
CL2244.Contig2_D2	GO:0000278	GO:0043631	GO:0003723	GO:0005515	GO:0004652	GO:0005634					
CL2245.Contig1_D2	GO:0005786	GO:0008312	GO:0051607	GO:0005525	GO:0006184	GO:0005829	GO:0035196	GO:0010267	GO:0003924	GO:0006617	GO:0003729
CL2246.Contig1_D2	GO:0005488										
CL2246.Contig2_D2	GO:0046872										
CL2247.Contig1_D2	GO:0046872	GO:0009610	GO:0003824								
CL2247.Contig2_D2	GO:0009610	GO:0008270	GO:0016874								
CL2247.Contig3_D2	GO:0009610	GO:0008270	GO:0016874								
CL2247.Contig4_D2	GO:0046872	GO:0009610	GO:0003824								
CL2248.Contig1_D2	GO:0030170	GO:0008710	GO:0008483	GO:0005829	GO:0009102	GO:0005739					
CL2249.Contig2_D2	GO:0043231										
CL2249.Contig3_D2	GO:0005634						
CL225.Contig1_D2	GO:0005737	GO:0010200	GO:0006499	GO:0006865			
CL2250.Contig1_D2	GO:0007030	GO:0005768	GO:0005794	GO:0009826	GO:0016021	GO:0009306	GO:0005802
CL2250.Contig2_D2	GO:0007030	GO:0005768	GO:0005794	GO:0009826	GO:0016021	GO:0009306	GO:0005802
CL2251.Contig1_D2	GO:0050896	GO:0000166					
CL2251.Contig2_D2	GO:0050896	GO:0000166					
CL2251.Contig3_D2	GO:0043531						
CL2251.Contig4_D2	GO:0050896	GO:0000166					
CL2251.Contig5_D2	GO:0006950	GO:0043168	GO:0032559	GO:0032550			
CL2252.Contig1_D2	GO:0006626	GO:0005739					
CL2252.Contig3_D2	GO:0006626	GO:0005739					
CL2253.Contig1_D2	GO:0005739	GO:0043167					
CL2253.Contig2_D2	GO:0005739	GO:0043167					
CL2254.Contig1_D2	GO:0016310	GO:0004674	GO:0000166				
CL2254.Contig2_D2	GO:0016310	GO:0004674	GO:0000166				
CL2255.Contig1_D2	GO:0005516	GO:0009507					
CL2256.Contig1_D2	GO:0055114	GO:0070330	GO:0019288	GO:0009055	GO:0019825	GO:0009570	GO:0020037	GO:0031969	GO:0005506				
CL2256.Contig2_D2	GO:0055114	GO:0070330	GO:0019288	GO:0009055	GO:0019825	GO:0009570	GO:0020037	GO:0031969	GO:0005506				
CL2257.Contig2_D2	GO:0012505	GO:0047220	GO:0005794	GO:0030246	GO:0018258	GO:0016021	GO:0010405						
CL2258.Contig1_D2	GO:0000278	GO:0010440	GO:0045736	GO:0006661	GO:0051301	GO:0004693	GO:0005515	GO:0042023	GO:0005737	GO:0016538	GO:0005634		
CL2258.Contig2_D2	GO:0000278	GO:0010440	GO:0045736	GO:0006661	GO:0051301	GO:0004693	GO:0005515	GO:0042023	GO:0005737	GO:0016538	GO:0005634		
CL2259.Contig1_D2	GO:0044237	GO:0019201											
CL2259.Contig2_D2	GO:0016310	GO:0006139	GO:0005524	GO:0019201	GO:0005739								
CL226.Contig1_D2	GO:0016758												
CL2260.Contig1_D2	GO:0035251												
CL2260.Contig2_D2	GO:0035251												
CL2261.Contig1_D2	GO:0006979	GO:0005829	GO:0046654	GO:0005739	GO:0004156	GO:0003848	GO:0016310	GO:0016301					
CL2262.Contig1_D2	GO:0007131	GO:0006974	GO:0005694	GO:0044428	GO:0007059	GO:0000723	GO:1901564						
CL2262.Contig2_D2	GO:0007127	GO:0030983	GO:0051276	GO:0005694	GO:0006298	GO:0005524							
CL2262.Contig3_D2	GO:0006259	GO:0007126	GO:0043229										
CL2264.Contig1_D2	GO:0030244	GO:0005795	GO:0009737	GO:0005515	GO:0048193	GO:0046686	GO:0005886						
CL2264.Contig2_D2	GO:0031072	GO:0006457	GO:0030244	GO:0007264	GO:0005795	GO:0009737	GO:0048193	GO:0051082	GO:0006886	GO:0046686	GO:0005525	GO:0005634	GO:0005886
CL2265.Contig1_D2	GO:0055114	GO:0005739	GO:0004656	GO:0031418	GO:0018401	GO:0005576	GO:0005506	GO:0005794	GO:0006487					
CL2265.Contig2_D2	GO:0055114	GO:0005739	GO:0004656	GO:0031418	GO:0018401	GO:0005576	GO:0005506	GO:0005794	GO:0006487					
CL2265.Contig3_D2	GO:0055114	GO:0005739	GO:0004656	GO:0031418	GO:0018401	GO:0005576	GO:0005506	GO:0005794	GO:0006487					
CL2266.Contig1_D2	GO:0043531													
CL2266.Contig2_D2	GO:0006952	GO:0043531												
CL2266.Contig3_D2	GO:0043531													
CL2267.Contig1_D2	GO:0052689													
CL2267.Contig2_D2	GO:0008152	GO:0052689												
CL2268.Contig1_D2	GO:0005773	GO:0030003	GO:0016491	GO:0005576	GO:0007169	GO:0006468	GO:0004674	GO:0000165	GO:0070838	GO:0006569	GO:0009684	GO:0005886	GO:0005524	GO:0044242
CL2268.Contig2_D2	GO:0000186	GO:0005773	GO:0030003	GO:0032440	GO:0005576	GO:0070838	GO:0006569	GO:0004709	GO:0009684	GO:0055114	GO:0005886	GO:0005524	GO:0044242	
CL2269.Contig1_D2	GO:0030170	GO:0004124	GO:0048573	GO:0006535	GO:0016740									
CL2269.Contig2_D2	GO:0030170	GO:0004124	GO:0048573	GO:0006535	GO:0016740									
CL2269.Contig3_D2	GO:0030170	GO:0004124	GO:0048573	GO:0006535	GO:0016740									
CL2269.Contig4_D2	GO:0030170	GO:0004124	GO:0048573	GO:0006535	GO:0016740									
CL227.Contig1_D2	GO:0009987	GO:0047213	GO:0008152											
CL227.Contig2_D2	GO:0009987	GO:0047213	GO:0008152											
CL2270.Contig1_D2	GO:0005634								
CL2270.Contig2_D2	GO:0005634								
CL2273.Contig1_D2	GO:0009793	GO:0005737							
CL2273.Contig2_D2	GO:0009793	GO:0005737							
CL2274.Contig1_D2	GO:0005737	GO:0006413	GO:0003743						
CL2275.Contig1_D2	GO:0009627	GO:0034976	GO:0043090	GO:0009506	GO:0055085	GO:0050832	GO:0016021	GO:0006888	GO:0009507
CL2276.Contig2_D2	GO:0016787	GO:0000166							
CL2277.Contig2_D2	GO:0005634	GO:0009507							
CL228.Contig1_D2	GO:0006457	GO:0005737	GO:0006950	GO:0031072					
CL228.Contig2_D2	GO:0006457	GO:0005737	GO:0006950	GO:0031072					
CL228.Contig3_D2	GO:0006457	GO:0005737	GO:0006950	GO:0031072					
CL2280.Contig1_D2	GO:0009507	GO:0016740							
CL2280.Contig2_D2	GO:0032259	GO:0009507	GO:0008168						
CL2280.Contig3_D2	GO:0009507	GO:0016740							
CL2280.Contig4_D2	GO:0032259	GO:0009507	GO:0008168						
CL2280.Contig5_D2	GO:0032259	GO:0009507	GO:0008168						
CL2281.Contig1_D2	GO:0006184	GO:0003924	GO:0009507	GO:0005525	GO:0009793																			
CL2281.Contig2_D2	GO:0006184	GO:0003924	GO:0009507	GO:0005525	GO:0009793																			
CL2283.Contig1_D2	GO:0016772	GO:0005829	GO:0052542	GO:0006355	GO:0010200	GO:0007166	GO:0016757	GO:0005634																
CL2283.Contig2_D2	GO:0016772	GO:0005829	GO:0052542	GO:0006355	GO:0010200	GO:0007166	GO:0016757	GO:0005634																
CL2286.Contig2_D2	GO:0046872																							
CL2287.Contig1_D2	GO:0043247	GO:0008094	GO:0006312	GO:0010332	GO:0007131	GO:0003684	GO:0000911	GO:0032504	GO:0030983	GO:0000710	GO:0004672	GO:0042138	GO:0006302	GO:0010564	GO:0051026	GO:0000795	GO:0007067	GO:0032204	GO:0032300	GO:0009506	GO:0006200	GO:0007062	GO:0005524	GO:0045143
CL2287.Contig2_D2	GO:0043247	GO:0008094	GO:0006312	GO:0010332	GO:0007131	GO:0003684	GO:0000911	GO:0032504	GO:0030983	GO:0000710	GO:0004672	GO:0042138	GO:0006302	GO:0010564	GO:0051026	GO:0000795	GO:0007067	GO:0032204	GO:0032300	GO:0009506	GO:0006200	GO:0007062	GO:0005524	GO:0045143
CL2289.Contig1_D2	GO:0016310	GO:0004143	GO:0009723	GO:0007205																				
CL2289.Contig2_D2	GO:0016310	GO:0004143	GO:0009723	GO:0007205																				
CL2289.Contig3_D2	GO:0007205	GO:0009507	GO:0009723	GO:0004143																				
CL2289.Contig4_D2	GO:0007205	GO:0009507	GO:0009723	GO:0004143																				
CL2290.Contig2_D2	GO:0005634																							
CL2292.Contig1_D2	GO:0042626	GO:0016757	GO:0055085	GO:0005524	GO:0016021	GO:0005739																		
CL2292.Contig2_D2	GO:0042626	GO:0016757	GO:0055085	GO:0005524	GO:0016021	GO:0005739																		
CL2293.Contig1_D2	GO:0008152	GO:0004722																						
CL2293.Contig2_D2	GO:0008152	GO:0004722																						
CL2294.Contig1_D2	GO:0003899	GO:0005665	GO:0000166	GO:0000394	GO:0006366				
CL2294.Contig2_D2	GO:0003899	GO:0005665	GO:0000166	GO:0000394	GO:0006366				
CL2294.Contig3_D2	GO:0003899	GO:0005665	GO:0000166	GO:0000394	GO:0006366				
CL2295.Contig1_D2	GO:0004743	GO:0016310	GO:0030955	GO:0000287	GO:0006096	GO:0005739			
CL2295.Contig2_D2	GO:0004743	GO:0016310	GO:0030955	GO:0000287	GO:0006096	GO:0005739			
CL2296.Contig1_D2	GO:0004364	GO:0060416	GO:0006749	GO:0048527	GO:0004462	GO:0009507	GO:0046686	GO:0080167	GO:0009704
CL2298.Contig1_D2	GO:0015031	GO:0016020	GO:0005829	GO:0005773	GO:0007030	GO:0005794			
CL2298.Contig2_D2	GO:0015031	GO:0016020	GO:0005829	GO:0005773	GO:0007030	GO:0005794			
CL2298.Contig3_D2	GO:0015031	GO:0016020	GO:0005829	GO:0005773	GO:0007030	GO:0005794			
CL2299.Contig1_D2	GO:0003676	GO:0005622	GO:0016567	GO:0004842	GO:0016020	GO:0008270			
CL2299.Contig2_D2	GO:0003676	GO:0005622	GO:0016567	GO:0004842	GO:0008270				
CL2299.Contig3_D2	GO:0046872								
CL230.Contig1_D2	GO:0008526	GO:0005794	GO:0005886	GO:0006810	GO:0009908				
CL230.Contig2_D2	GO:0005622	GO:0006810	GO:0005886	GO:0005215					
CL2301.Contig1_D2	GO:0051567	GO:0006342	GO:0005737						
CL2301.Contig2_D2	GO:0051567	GO:0006342	GO:0005737						
CL2301.Contig3_D2	GO:0051567	GO:0006342	GO:0005737												
CL2302.Contig1_D2	GO:0055085	GO:0009744	GO:0010224	GO:0016021	GO:0009718	GO:0008324	GO:0006812	GO:0005634	GO:0005886						
CL2302.Contig2_D2	GO:0009744	GO:0010224	GO:0009718	GO:0008324	GO:0055085	GO:0006812	GO:0016021								
CL2302.Contig3_D2	GO:0009744	GO:0010224	GO:0005886	GO:0009718	GO:0008324	GO:0055085	GO:0006812	GO:0016021							
CL2303.Contig1_D2	GO:0010287	GO:0046872	GO:0009941	GO:0009765	GO:0009637	GO:0048046	GO:0010218	GO:0010114	GO:0009535	GO:0005739					
CL2303.Contig2_D2	GO:0010287	GO:0046872	GO:0009941	GO:0009765	GO:0005886	GO:0009637	GO:0010218	GO:0010114	GO:0009535						
CL2303.Contig3_D2	GO:0009522	GO:0010114	GO:0016168	GO:0005739	GO:0016021	GO:0046872	GO:0018298	GO:0009941	GO:0009637	GO:0009535	GO:0009523	GO:0010287	GO:0010218	GO:0009765	GO:0048046
CL2303.Contig4_D2	GO:0010287	GO:0046872	GO:0009941	GO:0009765	GO:0009637	GO:0048046	GO:0010218	GO:0010114	GO:0009535	GO:0005739					
CL2303.Contig5_D2	GO:0010287	GO:0046872	GO:0009941	GO:0009765	GO:0009637	GO:0048046	GO:0010218	GO:0010114	GO:0009535	GO:0005739					
CL2303.Contig6_D2	GO:0009522	GO:0010114	GO:0016168	GO:0005739	GO:0016021	GO:0046872	GO:0018298	GO:0009941	GO:0009637	GO:0009535	GO:0009523	GO:0010287	GO:0010218	GO:0009765	GO:0048046
CL2303.Contig7_D2	GO:0009522	GO:0010114	GO:0016168	GO:0005739	GO:0016021	GO:0046872	GO:0018298	GO:0009941	GO:0009637	GO:0009535	GO:0009523	GO:0010287	GO:0010218	GO:0009765	GO:0048046
CL2303.Contig8_D2	GO:0010287	GO:0046872	GO:0009941	GO:0009765	GO:0009637	GO:0048046	GO:0010218	GO:0010114	GO:0009535	GO:0005739					
CL2304.Contig1_D2	GO:0030570	GO:0016020													
CL2304.Contig2_D2	GO:0016020	GO:0016829													
CL2304.Contig3_D2	GO:0016020	GO:0016829													
CL2307.Contig1_D2	GO:0022900	GO:0010295	GO:0009414	GO:0046345	GO:0032940	GO:0009055	GO:0019825	GO:0030912	GO:0009737	GO:0020037	GO:0005576	GO:0048838	GO:0050832	GO:0009639	GO:0005506
CL2307.Contig2_D2	GO:0022900	GO:0010295	GO:0009414	GO:0046345	GO:0032940	GO:0009055	GO:0019825	GO:0030912	GO:0009737	GO:0020037	GO:0005576	GO:0048838	GO:0050832	GO:0009639	GO:0005506
CL2307.Contig3_D2	GO:0020037	GO:0016705	GO:0004497	GO:0005506	GO:0009055	GO:0055114									
CL2308.Contig10_D2	GO:0006355														
CL2308.Contig11_D2	GO:0005634	GO:0006355													
CL2308.Contig12_D2	GO:0005634	GO:0006355													
CL2308.Contig1_D2	GO:0005634	GO:0006355													
CL2308.Contig2_D2	GO:0006355														
CL2308.Contig3_D2	GO:0005634	GO:0006355													
CL2308.Contig4_D2	GO:0005634	GO:0006355													
CL2308.Contig5_D2	GO:0005634	GO:0006355													
CL2308.Contig6_D2	GO:0005634	GO:0006355													
CL2308.Contig7_D2	GO:0005634	GO:0006355													
CL2308.Contig8_D2	GO:0005634	GO:0006355													
CL2308.Contig9_D2	GO:0005634	GO:0006355													
CL2310.Contig1_D2	GO:0016787	GO:0044036	GO:0005576	GO:0010089	GO:0009860										
CL2310.Contig2_D2	GO:0016787	GO:0044036	GO:0005576	GO:0010089	GO:0009860										
CL2310.Contig3_D2	GO:0016787	GO:0044036	GO:0005576	GO:0010089	GO:0009860						
CL2310.Contig4_D2	GO:0016787	GO:0044036	GO:0005576	GO:0010089	GO:0009860						
CL2310.Contig5_D2	GO:0016787	GO:0044036	GO:0005576	GO:0010089	GO:0009860						
CL2310.Contig6_D2	GO:0016787	GO:0044036	GO:0005576	GO:0010089	GO:0009860						
CL2310.Contig7_D2	GO:0016787	GO:0044036	GO:0005576	GO:0010089	GO:0009860						
CL2311.Contig1_D2	GO:0016310	GO:0004672									
CL2311.Contig2_D2	GO:0016301										
CL2312.Contig1_D2	GO:0005737	GO:0003887	GO:0006260	GO:0003677							
CL2313.Contig1_D2	GO:0005634										
CL2313.Contig2_D2	GO:0005634										
CL2314.Contig1_D2	GO:0003735	GO:0005886	GO:0005618	GO:0022627	GO:0006412						
CL2314.Contig2_D2	GO:0003735	GO:0005886	GO:0005618	GO:0022627	GO:0006412						
CL2314.Contig3_D2	GO:0003735	GO:0005886	GO:0005618	GO:0022627	GO:0006412						
CL2315.Contig1_D2	GO:0005730	GO:0003735	GO:0005886	GO:0022625	GO:0009507	GO:0006412					
CL2315.Contig2_D2	GO:0005730	GO:0003735	GO:0005886	GO:0022625	GO:0009507	GO:0006412					
CL2316.Contig1_D2	GO:0001510	GO:0003690	GO:0003727	GO:0000398	GO:0004536	GO:0042802	GO:0006626	GO:0051604	GO:0005737	GO:0000175	GO:0005634
CL2316.Contig2_D2	GO:0001510	GO:0003723	GO:0000398	GO:0006626	GO:0051604	GO:0005737	GO:0000175									
CL2316.Contig3_D2	GO:0001510	GO:0003723	GO:0000398	GO:0006626	GO:0051604	GO:0005737	GO:0000175									
CL2316.Contig4_D2	GO:0001510	GO:0003690	GO:0003727	GO:0000398	GO:0004536	GO:0042802	GO:0006626	GO:0051604	GO:0005737	GO:0000175	GO:0005634					
CL2316.Contig5_D2	GO:0001510	GO:0003690	GO:0003727	GO:0000398	GO:0004536	GO:0042802	GO:0006626	GO:0051604	GO:0005737	GO:0000175	GO:0005634					
CL2316.Contig6_D2	GO:0001510	GO:0003723	GO:0000398	GO:0006626	GO:0051604	GO:0005737	GO:0000175									
CL2317.Contig1_D2	GO:0006355	GO:0003677	GO:0016491	GO:0046983	GO:0003700	GO:0005634										
CL2317.Contig2_D2	GO:0003700	GO:0003677	GO:0046983	GO:0005634	GO:0006355											
CL2318.Contig1_D2	GO:0005634															
CL2318.Contig2_D2	GO:0005634															
CL2320.Contig1_D2	GO:0009978	GO:0031407	GO:0009753	GO:0055114	GO:0009620	GO:0005739	GO:0009611	GO:0009941	GO:0016705	GO:0009055	GO:0004497	GO:0009535	GO:0010287	GO:0020037	GO:0005506	
CL2320.Contig2_D2	GO:0009978	GO:0031407	GO:0009753	GO:0055114	GO:0009620	GO:0005739	GO:0009611	GO:0009941	GO:0016705	GO:0009055	GO:0004497	GO:0009535	GO:0047987	GO:0010287	GO:0020037	GO:0005506
CL2320.Contig3_D2	GO:0009978	GO:0031407	GO:0009753	GO:0055114	GO:0009620	GO:0005739	GO:0009611	GO:0009941	GO:0016705	GO:0009055	GO:0004497	GO:0009535	GO:0047987	GO:0010287	GO:0020037	GO:0005506
CL2321.Contig1_D2	GO:0005634	GO:0005739														
CL2321.Contig2_D2	GO:0005634	GO:0005739														
CL2321.Contig3_D2	GO:0005634	GO:0005739														
CL2321.Contig4_D2	GO:0005634	GO:0005739														
CL2322.Contig1_D2	GO:0005737	GO:0016310	GO:0005524	GO:0004674									
CL2323.Contig1_D2	GO:0044036	GO:0010089	GO:0005739	GO:0005634									
CL2323.Contig2_D2	GO:0044036	GO:0010089	GO:0005739	GO:0005634									
CL2325.Contig1_D2	GO:0030551	GO:0005249	GO:0005886	GO:0055085	GO:0006813	GO:0016021	GO:0005516						
CL2327.Contig1_D2	GO:0048768	GO:0060151	GO:0016459	GO:0010154	GO:0042802	GO:0051301	GO:0005524	GO:0003774	GO:0003779	GO:0009791	GO:0051646	GO:0010091	GO:0051645
CL2328.Contig1_D2	GO:0000956	GO:0005634	GO:0006487										
CL2328.Contig2_D2	GO:0000956	GO:0005634	GO:0006487										
CL2328.Contig3_D2	GO:0000956	GO:0005634	GO:0006487										
CL2329.Contig1_D2	GO:0006266	GO:1901969	GO:0010385	GO:0005622	GO:1901972	GO:0080111							
CL2329.Contig2_D2	GO:0006266	GO:1901969	GO:0010385	GO:0006281	GO:1901972	GO:0003713	GO:0080111	GO:0005634					
CL233.Contig1_D2	GO:0005975	GO:0042132	GO:0009409	GO:0009773	GO:0010319	GO:0009570	GO:0032440	GO:0048046					
CL233.Contig2_D2	GO:0005975	GO:0042132	GO:0004331	GO:0009409	GO:0009773	GO:0010319	GO:0009570	GO:0032440	GO:0048046				
CL233.Contig3_D2	GO:0005975	GO:0042132	GO:0009409	GO:0009773	GO:0010319	GO:0009570	GO:0032440	GO:0048046					
CL233.Contig4_D2	GO:0005975	GO:0042132	GO:0009409	GO:0009773	GO:0010319	GO:0009570	GO:0032440	GO:0048046					
CL233.Contig5_D2	GO:0005975	GO:0042132	GO:0009409	GO:0016491	GO:0009773	GO:0010319	GO:0009570	GO:0048046					
CL233.Contig6_D2	GO:0005975	GO:0042132	GO:0004331	GO:0009409	GO:0016491	GO:0009773	GO:0010319	GO:0009570	GO:0048046				
CL233.Contig7_D2	GO:0044435	GO:0042578	GO:0016491	GO:0009507	GO:0055114			
CL233.Contig8_D2	GO:0044435	GO:0042578	GO:0016491	GO:0009507	GO:0055114			
CL2330.Contig2_D2	GO:0048868	GO:0048767	GO:0005509	GO:0048610	GO:0009409	GO:0016491	GO:0005737	GO:0005634
CL2332.Contig1_D2	GO:0009941	GO:0006508	GO:0000023	GO:0019252	GO:0009534	GO:0004252	GO:0009840	
CL2332.Contig2_D2	GO:0009941	GO:0006508	GO:0000023	GO:0019252	GO:0009534	GO:0004252	GO:0009840	
CL2334.Contig1_D2	GO:0042802	GO:0006468	GO:0005524	GO:0000287	GO:0009507	GO:0005634	GO:0004674	
CL2334.Contig2_D2	GO:0042802	GO:0006468	GO:0005524	GO:0009507	GO:0005634	GO:0004674		
CL2334.Contig3_D2	GO:0042802	GO:0006468	GO:0005524	GO:0009507	GO:0005634	GO:0004674		
CL2335.Contig1_D2	GO:0016023	GO:0009664	GO:0005576	GO:0016020				
CL2335.Contig2_D2	GO:0016023	GO:0009664	GO:0005576	GO:0016020	GO:0006949	GO:0080167		
CL2336.Contig1_D2	GO:0005576	GO:0016020	GO:0009664	GO:0009505	GO:0006949			
CL2336.Contig2_D2	GO:0005576	GO:0016020	GO:0009664	GO:0009505	GO:0006949			
CL2336.Contig3_D2	GO:0005576	GO:0016020	GO:0009664	GO:0009505	GO:0006949			
CL2336.Contig4_D2	GO:0005576	GO:0009664	GO:0016020					
CL2336.Contig5_D2	GO:0005576	GO:0016020	GO:0009664	GO:0009505	GO:0006949			
CL2337.Contig1_D2	GO:0003676	GO:0006355	GO:0008026	GO:0009220	GO:0005524	GO:0005634		
CL2337.Contig2_D2	GO:0003676	GO:0006355	GO:0008026	GO:0009220	GO:0005524	GO:0005634	
CL2339.Contig1_D2	GO:0009506	GO:0009630	GO:0005634	GO:0008270			
CL2339.Contig2_D2	GO:0008270						
CL2339.Contig3_D2	GO:0009506	GO:0009630	GO:0005634	GO:0008270			
CL234.Contig1_D2	GO:0005829	GO:0046872	GO:0008152	GO:0005634	GO:0009536	GO:0008081	
CL2341.Contig1_D2	GO:0008327	GO:0005720	GO:0010370	GO:0043621	GO:0005731	GO:0019899	GO:0051747
CL2341.Contig2_D2	GO:0008327	GO:0005720	GO:0010370	GO:0043621	GO:0005731	GO:0019899	GO:0051747
CL2341.Contig3_D2	GO:0008327	GO:0005720	GO:0010370	GO:0043621	GO:0005731	GO:0019899	GO:0051747
CL2341.Contig4_D2	GO:0008327	GO:0005720	GO:0010370	GO:0043621	GO:0005731	GO:0019899	GO:0051747
CL2341.Contig5_D2	GO:0008327	GO:0005720	GO:0010370	GO:0043621	GO:0005731	GO:0019899	GO:0051747
CL2341.Contig6_D2	GO:0008327	GO:0005720	GO:0010370	GO:0043621	GO:0005731	GO:0019899	GO:0051747
CL2342.Contig1_D2	GO:0003676	GO:0005634	GO:0000166				
CL2342.Contig2_D2	GO:0003676	GO:0005634	GO:0000166				
CL2343.Contig1_D2	GO:0008171	GO:0046983	GO:0032259				
CL2343.Contig2_D2	GO:0046983	GO:0050630	GO:0032259				
CL2343.Contig3_D2	GO:0046983	GO:0050630	GO:0032259				
CL2344.Contig1_D2	GO:0009615	GO:0003723	GO:0044238	GO:0044763	GO:0044260	GO:0009737						
CL2347.Contig1_D2	GO:0010440	GO:0010389	GO:0045736	GO:0051301	GO:0019901	GO:0042023	GO:0005737	GO:0016538	GO:0005634			
CL2347.Contig2_D2	GO:0010440	GO:0010389	GO:0045736	GO:0051301	GO:0019901	GO:0042023	GO:0005737	GO:0016538	GO:0005634			
CL2347.Contig3_D2	GO:0005737	GO:0000079	GO:0019901	GO:0005634	GO:0051301							
CL2347.Contig5_D2	GO:0005737	GO:0000079	GO:0019901	GO:0005634	GO:0051301							
CL2348.Contig1_D2	GO:0003777	GO:0005875	GO:0055114	GO:0005874	GO:0016705	GO:0009055	GO:0004497	GO:0005524	GO:0007018	GO:0020037	GO:0005506	GO:0005783
CL2348.Contig2_D2	GO:0003777	GO:0005875	GO:0005874	GO:0046872	GO:0016491	GO:0005524	GO:0007018					
CL2349.Contig1_D2	GO:0009941											
CL2349.Contig2_D2	GO:0009941											
CL235.Contig1_D2	GO:0000186	GO:0009911	GO:0004713	GO:0048573	GO:0005737	GO:0046777	GO:0004709	GO:0005634	GO:0005524			
CL235.Contig2_D2	GO:0044699	GO:0050896	GO:0006468	GO:0004674	GO:0050789	GO:0005524						
CL235.Contig3_D2	GO:0048518	GO:0009791	GO:0048608	GO:0006468	GO:0004674	GO:0000165	GO:0005524					
CL2350.Contig1_D2	GO:0042752	GO:0005634	GO:0009416									
CL2350.Contig3_D2	GO:0042752	GO:0005634	GO:0009416									
CL2350.Contig4_D2	GO:0042752	GO:0005634	GO:0009416									
CL2350.Contig5_D2	GO:0043231											
CL2351.Contig1_D2	GO:0005886	GO:0006468	GO:0005524	GO:0004674					
CL2351.Contig2_D2	GO:0005886	GO:0006468	GO:0005524	GO:0004674					
CL2352.Contig1_D2	GO:0006508	GO:0004190	GO:0006810	GO:0005886					
CL2352.Contig2_D2	GO:0006508	GO:0004190	GO:0006810	GO:0005886					
CL2352.Contig3_D2	GO:0006508	GO:0004190	GO:0006810	GO:0005886					
CL2353.Contig2_D2	GO:0016787								
CL2354.Contig1_D2	GO:0005576	GO:0006629	GO:0004091						
CL2355.Contig1_D2	GO:0000932	GO:0003677	GO:0035278	GO:0031053	GO:0006351	GO:0005576	GO:0005634		
CL2355.Contig2_D2	GO:0000932	GO:0003677	GO:0035278	GO:0031053	GO:0006351	GO:0005576	GO:0005634		
CL2355.Contig3_D2	GO:0000932	GO:0003677	GO:0035278	GO:0031053	GO:0006351	GO:0005576	GO:0005634		
CL2356.Contig1_D2	GO:0009941	GO:0051301	GO:0004222	GO:0006508	GO:0005524	GO:0008568	GO:0010020	GO:0007020	GO:0005886
CL2356.Contig2_D2	GO:0009941	GO:0008568	GO:0010020	GO:0051301	GO:0007020	GO:0004222	GO:0006508	GO:0005886	GO:0005524
CL2356.Contig3_D2	GO:0009941	GO:0008568	GO:0010020	GO:0051301	GO:0007020	GO:0004222	GO:0006508	GO:0005886	GO:0005524
CL2357.Contig1_D2	GO:0004301	GO:0005829	GO:0005777	GO:0005634					
CL2357.Contig2_D2	GO:0005829	GO:0016787	GO:0016740						
CL2357.Contig3_D2	GO:0004301	GO:0005829	GO:0008152	GO:0005634	GO:0004715				
CL2357.Contig4_D2	GO:0004301	GO:0005829	GO:0008152	GO:0005634	GO:0004715						
CL2357.Contig5_D2	GO:0004301	GO:0005829	GO:0008152	GO:0005634	GO:0004715						
CL2357.Contig6_D2	GO:0004301	GO:0005829	GO:0008152	GO:0005634	GO:0004715						
CL2358.Contig1_D2	GO:0005886	GO:0009055	GO:0045454	GO:0006662	GO:0005634	GO:0005829	GO:0015035	GO:0009536	GO:0007154	GO:0016772	GO:0005215
CL2358.Contig2_D2	GO:0005886	GO:0009055	GO:0045454	GO:0006662	GO:0005634	GO:0005829	GO:0015035	GO:0009536	GO:0007154	GO:0016772	GO:0005215
CL2359.Contig1_D2	GO:0009725	GO:0008270	GO:0009409	GO:0003677	GO:0016740	GO:0050794	GO:0006351	GO:0003682	GO:0005634		
CL2359.Contig2_D2	GO:0009987	GO:0050896	GO:0008270	GO:0003677	GO:0016740	GO:0003682	GO:0005634				
CL2359.Contig3_D2	GO:0009987	GO:0050896	GO:0008270	GO:0003677	GO:0016740	GO:0003682	GO:0005634				
CL2359.Contig4_D2	GO:0009987	GO:0050896	GO:0008270	GO:0003677	GO:0003682	GO:0005634					
CL236.Contig1_D2	GO:0005794	GO:0005739	GO:0016757								
CL236.Contig2_D2	GO:0005794	GO:0005739	GO:0016757								
CL236.Contig3_D2	GO:0005794	GO:0005739	GO:0016757								
CL236.Contig4_D2	GO:0005794	GO:0016757									
CL236.Contig5_D2	GO:0005794	GO:0005739	GO:0016757								
CL2360.Contig1_D2	GO:0006952	GO:0005829	GO:0009693	GO:0008219	GO:0048255	GO:0017091	GO:0005515	GO:0010150	GO:0009738	GO:0005634	
CL2360.Contig2_D2	GO:0006952	GO:0005829	GO:0009693	GO:0008219	GO:0048255	GO:0017091	GO:0005515	GO:0010150	GO:0009738	GO:0005634	
CL2360.Contig3_D2	GO:0006952	GO:0005829	GO:0009693	GO:0008219	GO:0017091	GO:0005515	GO:0010150	GO:0009738	GO:0005634						
CL2361.Contig1_D2	GO:0009651	GO:0046872	GO:0005750	GO:0005741	GO:0004222	GO:0006508	GO:0005758	GO:0005524	GO:0005759	GO:0009507	GO:0005886				
CL2361.Contig2_D2	GO:0006511	GO:0008270	GO:0009651	GO:0051788	GO:0005750	GO:0080129	GO:0005741	GO:0004222	GO:0005774	GO:0005758	GO:0005524	GO:0005759	GO:0009853	GO:0009507	GO:0005886
CL2361.Contig3_D2	GO:0009651	GO:0046872	GO:0005750	GO:0005741	GO:0004222	GO:0006508	GO:0005758	GO:0005524	GO:0005759	GO:0009507	GO:0005886				
CL2362.Contig1_D2	GO:0005773	GO:0005794	GO:0009506	GO:0005515	GO:0016021	GO:0005576	GO:0046786								
CL2362.Contig2_D2	GO:0005773	GO:0005794	GO:0009506	GO:0005515	GO:0016021	GO:0005576	GO:0046786								
CL2365.Contig1_D2	GO:0000911	GO:0005829	GO:0003723	GO:0004004	GO:0005739	GO:0009506	GO:0000226	GO:0005524	GO:0006486	GO:0005634					
CL2367.Contig3_D2	GO:0008152														
CL2369.Contig1_D2	GO:0044434														
CL2369.Contig2_D2	GO:0009055	GO:0045454	GO:0006662	GO:0009570	GO:0009534	GO:0015035									
CL237.Contig1_D2	GO:0003899	GO:0005829	GO:0046872	GO:0009506	GO:0005665	GO:0003677	GO:0000956	GO:0032549	GO:0000394	GO:0009793	GO:0006366				
CL237.Contig2_D2	GO:0003899	GO:0005829	GO:0046872	GO:0009506	GO:0005665	GO:0003677	GO:0000956	GO:0032549	GO:0000394	GO:0009793	GO:0006366				
CL237.Contig3_D2	GO:0003899	GO:0005829	GO:0046872	GO:0009506	GO:0005665	GO:0003677	GO:0000956	GO:0032549	GO:0000394	GO:0009793	GO:0006366				
CL237.Contig4_D2	GO:0003899	GO:0005829	GO:0046872	GO:0009506	GO:0005665	GO:0003677	GO:0000956	GO:0032549	GO:0000394	GO:0009793	GO:0006366				
CL2370.Contig1_D2	GO:0009899	GO:0000287	GO:0009570	GO:0009686											
CL2370.Contig2_D2	GO:0009899	GO:0000287	GO:0009570	GO:0009686											
CL2370.Contig3_D2	GO:0000287	GO:0009570	GO:0009686	GO:0009740	GO:0042546	GO:0009899	
CL2370.Contig4_D2	GO:0000287	GO:0009570	GO:0009686	GO:0009740	GO:0042546	GO:0009899	
CL2370.Contig5_D2	GO:0009899	GO:0000287	GO:0009570	GO:0009686			
CL2373.Contig1_D2	GO:0006400	GO:0036265	GO:0008176	GO:0005634	GO:0005739		
CL2373.Contig2_D2	GO:0006400	GO:0036265	GO:0008176	GO:0005634	GO:0005739		
CL2373.Contig3_D2	GO:0032259	GO:0008168	GO:0009451	GO:0005739	GO:0006396		
CL2375.Contig1_D2	GO:0071704	GO:0016787	GO:0008270	GO:0044238			
CL2375.Contig3_D2	GO:0071704	GO:0016787	GO:0008270	GO:0044238			
CL2376.Contig1_D2	GO:0016023	GO:0005739	GO:0009507				
CL2376.Contig2_D2	GO:0016023	GO:0005739	GO:0009507				
CL2378.Contig1_D2	GO:0005768	GO:0019375	GO:0016757	GO:0005794	GO:0001666	GO:0005802	GO:0005739
CL2378.Contig2_D2	GO:0005768	GO:0019375	GO:0016757	GO:0005794	GO:0001666	GO:0005802	GO:0005739
CL2378.Contig3_D2	GO:0005768	GO:0019375	GO:0016757	GO:0005794	GO:0001666	GO:0005802	GO:0005739
CL2378.Contig4_D2	GO:0005768	GO:0019375	GO:0016757	GO:0005794	GO:0001666	GO:0005802	GO:0005739
CL2378.Contig5_D2	GO:0005768	GO:0019375	GO:0016757	GO:0005794	GO:0001666	GO:0005802	GO:0005739
CL2379.Contig1_D2	GO:0005739	GO:0006508	GO:0004252	GO:0009507			
CL2379.Contig2_D2	GO:0005739	GO:0009507	GO:0008236												
CL2380.Contig1_D2	GO:0005739														
CL2380.Contig2_D2	GO:0005739														
CL2380.Contig3_D2	GO:0005739														
CL2380.Contig4_D2	GO:0005739														
CL2381.Contig1_D2	GO:0009753	GO:0006355	GO:0009751	GO:0009909	GO:0003677	GO:0048443	GO:0003700	GO:0003682	GO:0005634						
CL2381.Contig2_D2	GO:0009751	GO:0009753	GO:0003677	GO:0003682											
CL2382.Contig1_D2	GO:0005975	GO:0008422													
CL2382.Contig2_D2	GO:0005975	GO:0008422													
CL2384.Contig1_D2	GO:0005886														
CL2384.Contig2_D2	GO:0005886														
CL2387.Contig1_D2	GO:0006355	GO:0009908	GO:0003677	GO:0046983	GO:0009734	GO:0005634									
CL2387.Contig2_D2	GO:0006355	GO:0009908	GO:0003677	GO:0046983	GO:0009734	GO:0005634									
CL2387.Contig3_D2	GO:0006355	GO:0009908	GO:0003677	GO:0046983	GO:0009734	GO:0005634									
CL2387.Contig4_D2	GO:0048519	GO:0006355	GO:0010014	GO:0009909	GO:0009887	GO:0010051	GO:0010073	GO:0003677	GO:0048481	GO:0046983	GO:0003700	GO:0048439	GO:0009855	GO:0009734	GO:0005634
CL2387.Contig5_D2	GO:0009987	GO:0009725													
CL2389.Contig1_D2	GO:0043247	GO:0010332	GO:0032504	GO:0009554	GO:0045132	GO:0051026	GO:0000794	GO:0006302	GO:0009556	GO:0000237	GO:0003677	GO:0042138	GO:0007062	GO:0000785	GO:0007131	GO:0032204	GO:0005654	GO:0000238
CL2389.Contig3_D2	GO:0043247	GO:0010332	GO:0032504	GO:0009554	GO:0045132	GO:0051026	GO:0000794	GO:0006302	GO:0009556	GO:0000237	GO:0003677	GO:0042138	GO:0007062	GO:0000785	GO:0007131	GO:0032204	GO:0005654	GO:0000238
CL2389.Contig4_D2	GO:0010212	GO:0051026	GO:0000794	GO:0000723	GO:0007059	GO:0000785	GO:0005654	GO:0006974										
CL239.Contig1_D2	GO:0005634																	
CL239.Contig2_D2	GO:0005634																	
CL2390.Contig1_D2	GO:0048767	GO:0030244	GO:0051753	GO:0030173	GO:0009409	GO:0005768	GO:0016760	GO:0005802	GO:0009832	GO:0005783	GO:0005886							
CL2390.Contig2_D2	GO:0048767	GO:0030244	GO:0030173	GO:0009409	GO:0016760	GO:0005783	GO:0005886											
CL2390.Contig3_D2	GO:0048767	GO:0030244	GO:0030173	GO:0009409	GO:0016760	GO:0005783	GO:0005886											
CL2390.Contig4_D2	GO:0048767	GO:0030244	GO:0051753	GO:0030173	GO:0009409	GO:0005768	GO:0016760	GO:0005802	GO:0009832	GO:0005783	GO:0005886							
CL2391.Contig1_D2	GO:0005737	GO:0045116	GO:0016881	GO:0019781	GO:0005524	GO:0046982												
CL2391.Contig2_D2	GO:0016126	GO:0009825	GO:0019288	GO:0006007	GO:0005794	GO:0005829	GO:0010051	GO:0006084	GO:0030797	GO:0032259	GO:0005783	GO:0032876	GO:0016132					
CL2392.Contig1_D2	GO:0043531																	
CL2394.Contig1_D2	GO:0003724	GO:0008026	GO:0003676	GO:0009506	GO:0005524	GO:0005634	GO:0005829											
CL2394.Contig2_D2	GO:0003724	GO:0008026	GO:0003676	GO:0009506	GO:0005524	GO:0005634	GO:0005829											
CL2394.Contig3_D2	GO:0003724	GO:0008026	GO:0003676	GO:0009506	GO:0005524	GO:0005634	GO:0005829											
CL2395.Contig1_D2	GO:0016021	GO:0005886	GO:0055085															
CL2395.Contig2_D2	GO:0055085	GO:0016021													
CL2396.Contig1_D2	GO:0003824														
CL2396.Contig3_D2	GO:0003824														
CL2399.Contig1_D2	GO:0006165	GO:0004550	GO:0006228	GO:0005524	GO:0006183	GO:0006241									
CL2401.Contig1_D2	GO:0009705	GO:0008270	GO:0000166	GO:0006816	GO:0009651	GO:0009624	GO:0042742	GO:0043069	GO:0006730	GO:0004089	GO:0006882	GO:0055081	GO:0005388	GO:0009535	GO:0005516
CL2401.Contig2_D2	GO:0009705	GO:0008270	GO:0000166	GO:0006816	GO:0009651	GO:0009624	GO:0042742	GO:0043069	GO:0006730	GO:0004089	GO:0006882	GO:0055081	GO:0005388	GO:0009535	GO:0005516
CL2401.Contig3_D2	GO:0009705	GO:0008270	GO:0000166	GO:0006816	GO:0009651	GO:0009624	GO:0042742	GO:0043069	GO:0006730	GO:0004089	GO:0006882	GO:0055081	GO:0005388	GO:0009535	GO:0005516
CL2402.Contig1_D2	GO:0005739														
CL2402.Contig2_D2	GO:0005739														
CL2402.Contig3_D2	GO:0005739														
CL2404.Contig1_D2	GO:0005634	GO:0008270													
CL2404.Contig2_D2	GO:0005634	GO:0008270													
CL2404.Contig3_D2	GO:0005634	GO:0008270													
CL2405.Contig1_D2	GO:0004715	GO:0005886	GO:0006468	GO:0004712	GO:0005524	GO:0005634	GO:0005829	GO:0004674							
CL2405.Contig2_D2	GO:0009644	GO:0016310	GO:0004672	GO:0042542											
CL2405.Contig3_D2	GO:0016310	GO:0004672													
CL2406.Contig1_D2	GO:0042787	GO:0004842	GO:0005634	GO:0000151																												
CL2408.Contig1_D2	GO:0042335	GO:0008270	GO:0009651	GO:0000987	GO:0009536	GO:0009908	GO:0007623	GO:2000037	GO:0003700	GO:0045892	GO:0045893	GO:0010310	GO:0005634																			
CL2408.Contig2_D2	GO:0042335	GO:0008270	GO:0009651	GO:0000987	GO:0009536	GO:0009908	GO:0007623	GO:2000037	GO:0003700	GO:0045892	GO:0045893	GO:0010310	GO:0005634																			
CL241.Contig1_D2	GO:0005488																															
CL2410.Contig1_D2	GO:0003676	GO:0019104	GO:0003906	GO:0006281																												
CL2410.Contig2_D2	GO:0006979	GO:0009560	GO:0006289	GO:0003684	GO:0008270	GO:0000741	GO:0006284	GO:0006312	GO:0008534	GO:0005634																						
CL2410.Contig3_D2	GO:0006289	GO:0003684	GO:0008270	GO:0006284	GO:0008534																											
CL2410.Contig4_D2	GO:0006979	GO:0009560	GO:0006289	GO:0003684	GO:0008270	GO:0000741	GO:0006284	GO:0006312	GO:0008534	GO:0005634																						
CL2412.Contig1_D2	GO:0016226	GO:0009073	GO:0009507	GO:0005739																												
CL2412.Contig2_D2	GO:0016226	GO:0009073	GO:0009507	GO:0005739																												
CL2413.Contig1_D2	GO:0000166																															
CL2413.Contig2_D2	GO:0055114	GO:0047526	GO:0000166																													
CL2413.Contig3_D2	GO:0055114	GO:0047526	GO:0000166																													
CL2413.Contig4_D2	GO:0055114	GO:0047526	GO:0000166																													
CL2414.Contig1_D2	GO:0009910	GO:0005856	GO:0042742	GO:0006355	GO:0009266	GO:0005515	GO:0005200	GO:0030029	GO:0008283	GO:0005737	GO:0006338	GO:0005634																				
CL2415.Contig1_D2	GO:0009107	GO:0006636	GO:0032922	GO:0004620	GO:0005759	GO:0051539	GO:0016042	GO:0047714	GO:0019288	GO:0004806	GO:0006766	GO:0016992	GO:0005615	GO:0006546	GO:0019748	GO:0005525	GO:0009507	GO:0009640	GO:0015995	GO:0009965	GO:0007264	GO:0009695	GO:0030154	GO:0019344	GO:0045893	GO:0009073	GO:0003924	GO:0008134	GO:0005634	GO:0005524	GO:0006733	GO:0009117
CL2415.Contig2_D2	GO:0009107	GO:0006636	GO:0032922	GO:0004620	GO:0005759	GO:0051539	GO:0016042	GO:0047714	GO:0019288	GO:0004806	GO:0006766	GO:0016992	GO:0005615	GO:0006546	GO:0019748	GO:0005525	GO:0009507	GO:0009640	GO:0015995	GO:0009965	GO:0007264	GO:0009695	GO:0030154	GO:0019344	GO:0045893	GO:0009073	GO:0003924	GO:0008134	GO:0005634	GO:0005524	GO:0006733	GO:0009117
CL2415.Contig3_D2	GO:0009107	GO:0006636	GO:0032922	GO:0004620	GO:0005759	GO:0051539	GO:0016042	GO:0047714	GO:0019288	GO:0004806	GO:0006766	GO:0016992	GO:0005615	GO:0006546	GO:0019748	GO:0005525	GO:0009507	GO:0009640	GO:0015995	GO:0009965	GO:0007264	GO:0009695	GO:0030154	GO:0019344	GO:0045893	GO:0009073	GO:0003924	GO:0008134	GO:0005634	GO:0005524	GO:0006733	GO:0009117
CL2417.Contig1_D2	GO:0048573	GO:0032259	GO:0005634	GO:0008168																												
CL2417.Contig2_D2	GO:0048573	GO:0032259	GO:0005634	GO:0008168																												
CL2419.Contig1_D2	GO:0016491	GO:0016310	GO:0004672	GO:0000166																												
CL2419.Contig2_D2	GO:0006468	GO:0005524	GO:0032440	GO:0004674	GO:0055114																											
CL2419.Contig3_D2	GO:0006468	GO:0005524	GO:0032440	GO:0004674	GO:0055114																											
CL242.Contig1_D2	GO:0006355	GO:0009741	GO:0042802	GO:0046983	GO:0003700	GO:0048527	GO:0010583	GO:0009734	GO:0005634																							
CL242.Contig2_D2	GO:0009411	GO:0000038	GO:0042335	GO:0009813	GO:0008610	GO:0010345	GO:0009409	GO:0009611	GO:0006970	GO:0009922	GO:0005634																					
CL242.Contig3_D2	GO:0006417	GO:0006355	GO:0009536	GO:0046983	GO:0009734	GO:0005634																										
CL2420.Contig1_D2	GO:0043231																															
CL2420.Contig2_D2	GO:0043231																															
CL2421.Contig1_D2	GO:0015423	GO:0006200	GO:0005524	GO:0005886																												
CL2421.Contig2_D2	GO:0015423	GO:0006200	GO:0005524	GO:0005886																												
CL2422.Contig1_D2	GO:0005774	GO:0009611	GO:0009739	GO:0008270	GO:0042542	GO:0004402	GO:0010227	GO:0003712	GO:0010200	GO:0006355	GO:0009651	GO:0009753	GO:0005576	GO:0009751	GO:0009409	GO:0009954	GO:0048439	GO:0005886	GO:0005516	GO:0005634	GO:0009733	GO:0016573										
CL2422.Contig2_D2	GO:0005774	GO:0009611	GO:0009739	GO:0008270	GO:0042542	GO:0004402	GO:0010227	GO:0003712	GO:0010200	GO:0006355	GO:0009651	GO:0009753	GO:0005576	GO:0009751	GO:0009409	GO:0009954	GO:0048439	GO:0005886	GO:0005516	GO:0005634	GO:0009733	GO:0016573										
CL2423.Contig1_D2	GO:0006346	GO:0031048	GO:0016246	GO:0006275	GO:0016538	GO:0051567	GO:0019901	GO:0008283	GO:0051301	GO:0010440	GO:0000079	GO:0006306	GO:0006270	GO:0005634
CL2423.Contig2_D2	GO:0006346	GO:0031048	GO:0016246	GO:0006275	GO:0016538	GO:0051567	GO:0019901	GO:0008283	GO:0051301	GO:0010440	GO:0000079	GO:0006306	GO:0006270	GO:0005634
CL2424.Contig2_D2	GO:0006457	GO:0009644	GO:0005737	GO:0042542	GO:0009408									
CL2424.Contig3_D2	GO:0006457	GO:0009644	GO:0005737	GO:0042542	GO:0009408									
CL2425.Contig1_D2	GO:0006457	GO:0051082	GO:0009638	GO:0008092	GO:0031072	GO:0009958								
CL2425.Contig2_D2	GO:0006457	GO:0051082	GO:0009638	GO:0008092	GO:0031072	GO:0009958								
CL2426.Contig1_D2	GO:0000278	GO:0016568	GO:0051726	GO:0000724	GO:0016444	GO:0043687	GO:0031047	GO:0006271	GO:0009555	GO:0006270	GO:0045893	GO:0006275	GO:0006306	
CL2426.Contig2_D2	GO:0000278	GO:0016568	GO:0051726	GO:0000724	GO:0016444	GO:0043687	GO:0031047	GO:0006271	GO:0009555	GO:0006270	GO:0045893	GO:0006275	GO:0006306	
CL2428.Contig1_D2	GO:0016021													
CL2429.Contig1_D2	GO:0003949	GO:0000105	GO:0009507	GO:0007020										
CL2429.Contig2_D2	GO:0003949	GO:0000105	GO:0009507	GO:0007020										
CL2429.Contig3_D2	GO:0003949	GO:0000105	GO:0009507	GO:0007020										
CL2430.Contig2_D2	GO:0006655	GO:0007638	GO:0070509	GO:0007020	GO:0019344	GO:0048528	GO:0007231	GO:0005887	GO:0033500					
CL2430.Contig3_D2	GO:0006655	GO:0007638	GO:0070509	GO:0007020	GO:0019344	GO:0048528	GO:0007231	GO:0005887	GO:0033500					
CL2432.Contig1_D2	GO:0005886	GO:0005524	GO:0009560	GO:0008568										
CL2432.Contig2_D2	GO:0005886	GO:0005524	GO:0009560	GO:0008568	GO:0051301									
CL2434.Contig1_D2	GO:0004222	GO:0009793	GO:0009570	GO:0006508	GO:0008270	GO:0005739						
CL2434.Contig2_D2	GO:0004222	GO:0009793	GO:0009570	GO:0006508	GO:0008270	GO:0005739						
CL2435.Contig1_D2	GO:0012505	GO:0005829	GO:0030276	GO:0005739	GO:0005634	GO:0005886						
CL2435.Contig2_D2	GO:0005737											
CL2435.Contig3_D2	GO:0012505	GO:0005829	GO:0030276	GO:0005739	GO:0005634	GO:0005886						
CL2435.Contig4_D2	GO:0005739											
CL2436.Contig1_D2	GO:0004163	GO:0019745	GO:0005524	GO:0016126	GO:0042803							
CL2439.Contig1_D2	GO:0006979	GO:0033588	GO:0006357	GO:0010928	GO:0035265	GO:2000024	GO:0031538	GO:0071329	GO:0009737	GO:0005515	GO:0043609	GO:0008284
CL2439.Contig2_D2	GO:0006979	GO:0033588	GO:0006357	GO:0010928	GO:0035265	GO:2000024	GO:0031538	GO:0071329	GO:0009737	GO:0005515	GO:0043609	GO:0008284
CL2439.Contig3_D2	GO:0006979	GO:0033588	GO:0006357	GO:0010928	GO:0035265	GO:2000024	GO:0031538	GO:0071329	GO:0009737	GO:0005515	GO:0043609	GO:0008284
CL2439.Contig4_D2	GO:0006979	GO:0033588	GO:0006357	GO:0010928	GO:0035265	GO:2000024	GO:0031538	GO:0071329	GO:0009737	GO:0005515	GO:0043609	GO:0008284
CL244.Contig2_D2	GO:0009507	GO:0005794										
CL244.Contig3_D2	GO:0005794											
CL2444.Contig1_D2	GO:0006506	GO:0005739	GO:0016021	GO:0042732	GO:0051301	GO:0005789	GO:0005886					
CL2444.Contig2_D2	GO:0006506	GO:0005739	GO:0016021	GO:0042732	GO:0005789	GO:0005886						
CL2445.Contig1_D2	GO:0005802	GO:0005794	GO:0005768									
CL2446.Contig1_D2	GO:0004568	GO:0005975	GO:0006032	GO:0008061	GO:0016998			
CL2446.Contig2_D2	GO:0004568	GO:0005975	GO:0006032	GO:0008061	GO:0016998			
CL2446.Contig3_D2	GO:0004568	GO:0005975	GO:0006032	GO:0008061	GO:0016998			
CL2446.Contig4_D2	GO:0004568	GO:0005975	GO:0006032	GO:0008061	GO:0016998			
CL2448.Contig1_D2	GO:0009846	GO:0046872	GO:0003993	GO:0030170	GO:0008792	GO:0003676	GO:0008152	GO:0009845
CL2448.Contig2_D2	GO:0009846	GO:0046872	GO:0003993	GO:0030170	GO:0008792	GO:0003676	GO:0008152	GO:0009845
CL245.Contig1_D2	GO:0006810	GO:0006996	GO:0000325	GO:0016020				
CL245.Contig2_D2	GO:0016020	GO:0005484	GO:0016192	GO:0006886				
CL2451.Contig1_D2	GO:0010158	GO:0009887	GO:0009956	GO:0005515	GO:0010051	GO:0009944	GO:0005634	GO:0048481
CL2451.Contig2_D2	GO:0010158	GO:0009887	GO:0009956	GO:0005515	GO:0010051	GO:0009944	GO:0005634	GO:0048481
CL2454.Contig1_D2	GO:0000312	GO:0032544	GO:0003723	GO:0003735	GO:0009941	GO:0022627	GO:0009534	GO:0009570
CL2456.Contig1_D2	GO:0046872	GO:0006355	GO:0003677	GO:0003824	GO:0005634			
CL2456.Contig2_D2	GO:0046872	GO:0006355	GO:0003677	GO:0003824	GO:0005634			
CL2456.Contig3_D2	GO:0046872	GO:0006355	GO:0003677	GO:0003824	GO:0005634			
CL2459.Contig1_D2	GO:0009507							
CL2459.Contig2_D2	GO:0009507							
CL2459.Contig3_D2	GO:0009507									
CL2460.Contig1_D2	GO:0051726	GO:0009506	GO:0051567	GO:0003896	GO:0006269	GO:0006270	GO:0008283	GO:0006275	GO:0006306	GO:0005634
CL2460.Contig2_D2	GO:0051726	GO:0009506	GO:0051567	GO:0003896	GO:0006269	GO:0006270	GO:0008283	GO:0006275	GO:0006306	GO:0005634
CL2460.Contig3_D2	GO:0051726	GO:0009506	GO:0051567	GO:0003896	GO:0006269	GO:0006270	GO:0008283	GO:0006275	GO:0006306	GO:0005634
CL2460.Contig4_D2	GO:0051726	GO:0009506	GO:0051567	GO:0003896	GO:0006269	GO:0006270	GO:0008283	GO:0006275	GO:0006306	GO:0005634
CL2461.Contig1_D2	GO:0034968	GO:0005739	GO:0009909	GO:0009640	GO:0009220	GO:0010388				
CL2461.Contig2_D2	GO:0034968	GO:0005739	GO:0009909	GO:0009640	GO:0009220	GO:0010388				
CL2462.Contig1_D2	GO:0047213	GO:0050502	GO:0008152	GO:0050403						
CL2466.Contig1_D2	GO:0097159	GO:1901363								
CL2466.Contig2_D2	GO:0097159	GO:1901363								
CL2467.Contig1_D2	GO:0003825	GO:0004805	GO:0051301	GO:0005992	GO:0009664	GO:0009832	GO:0005737	GO:0010182	GO:0009793	
CL2467.Contig2_D2	GO:0003825	GO:0004805	GO:0051301	GO:0005992	GO:0009664	GO:0009832	GO:0005737	GO:0010182	GO:0009793	
CL247.Contig1_D2	GO:0003677	GO:0000956	GO:0005634	GO:0006487						
CL247.Contig2_D2	GO:0003677	GO:0000956	GO:0005634	GO:0006487						
CL2473.Contig1_D2	GO:0016905	GO:0010235	GO:0000226	GO:0009825	GO:0010052	GO:0005634	GO:0080008			
CL2473.Contig2_D2	GO:0016905	GO:0010235	GO:0000226	GO:0009825	GO:0010052	GO:0005634	GO:0080008			
CL2475.Contig2_D2	GO:0015238	GO:0031348	GO:0005739	GO:0006855	GO:0009507	GO:0016020	GO:0009624	GO:0015297	GO:0009697												
CL2476.Contig1_D2	GO:0050502	GO:0010224	GO:0016131	GO:0050403	GO:0080044	GO:0047213	GO:0080043	GO:0051555	GO:0080046	GO:0009507											
CL2478.Contig1_D2	GO:0016760	GO:0030244	GO:0016021																		
CL2479.Contig1_D2	GO:0030968	GO:0052542	GO:0005516																		
CL2479.Contig2_D2	GO:0030968	GO:0052542	GO:0005516																		
CL2480.Contig1_D2	GO:0005737	GO:0046854	GO:0004527	GO:0004519	GO:0004445	GO:0052659	GO:0010305	GO:0046855	GO:0052658	GO:0032957											
CL2480.Contig2_D2	GO:0046855	GO:0009944	GO:0048519	GO:0004519	GO:0009850	GO:0010014	GO:0010305	GO:0009887	GO:0052659	GO:0009737	GO:0052658	GO:0046854	GO:0048439	GO:0004445	GO:0009855	GO:0048016	GO:0004527	GO:0010588	GO:0005737	GO:0010067	GO:0032957
CL2480.Contig3_D2	GO:0052659	GO:0052658	GO:0046854	GO:0004445																	
CL2481.Contig1_D2	GO:0005763	GO:0000312	GO:0003735	GO:0009507	GO:0006412	GO:0019843															
CL2481.Contig2_D2	GO:0000312	GO:0006412	GO:0008137	GO:0019843	GO:0003735	GO:0042773	GO:0005763	GO:0009507													
CL2482.Contig1_D2	GO:0055114	GO:0050236																			
CL2482.Contig2_D2	GO:0055114	GO:0050236																			
CL2482.Contig3_D2	GO:0055114	GO:0050236																			
CL2483.Contig1_D2	GO:0005794	GO:0050508	GO:0045492	GO:0010413	GO:0016020																
CL2483.Contig2_D2	GO:0050508	GO:0016020	GO:0005794																		
CL2483.Contig3_D2	GO:0050508	GO:0016020																			
CL2484.Contig1_D2	GO:0043231	GO:0009734										
CL2485.Contig1_D2	GO:0050590	GO:0010439	GO:0005506	GO:0055114								
CL2489.Contig1_D2	GO:0015238	GO:0005886	GO:0006855	GO:0009507	GO:0015297							
CL2489.Contig2_D2	GO:0015238	GO:0006855	GO:0009507	GO:0016020	GO:0015297							
CL2489.Contig3_D2	GO:0015238	GO:0006855	GO:0009507	GO:0016020	GO:0015297							
CL2491.Contig1_D2	GO:0022626	GO:0008240	GO:0004252	GO:0005886	GO:0005774	GO:0009507	GO:0006508	GO:0009630	GO:0005739			
CL2493.Contig1_D2	GO:0005388	GO:0006310	GO:0006281	GO:0009432	GO:0005739	GO:0009408	GO:0000002	GO:0005524	GO:0003697	GO:0008094		
CL2493.Contig2_D2	GO:0005388	GO:0006310	GO:0006281	GO:0009432	GO:0005739	GO:0004553	GO:0005975	GO:0009408	GO:0000002	GO:0005524	GO:0003697	GO:0008094
CL2495.Contig1_D2	GO:0005730	GO:0009414	GO:0009409	GO:0003676	GO:0008270	GO:0009651	GO:0000166					
CL2495.Contig2_D2	GO:0005730	GO:0009414	GO:0009409	GO:0003676	GO:0008270	GO:0009651	GO:0000166					
CL2495.Contig3_D2	GO:0003676	GO:0009628	GO:0006950	GO:0005634								
CL2496.Contig1_D2	GO:0050253	GO:0080031	GO:0004091	GO:0080032	GO:0080030							
CL2496.Contig2_D2	GO:0050253	GO:0080031	GO:0004091	GO:0080032	GO:0080030							
CL2496.Contig3_D2	GO:0050253	GO:0080031	GO:0004091	GO:0080032	GO:0080030							
CL2498.Contig1_D2	GO:0009725	GO:1901700										
CL2498.Contig2_D2	GO:0005634	GO:0003677	GO:0003682									
CL2498.Contig3_D2	GO:0005488							
CL25.Contig2_D2	GO:0005886							
CL2501.Contig1_D2	GO:0017038	GO:0008270	GO:0009941	GO:0016905	GO:0006605	GO:0005524	GO:0005886	GO:0009790
CL2501.Contig2_D2	GO:0017038	GO:0008270	GO:0009941	GO:0016905	GO:0006605	GO:0005524	GO:0005886	GO:0009790
CL2501.Contig3_D2	GO:0017038	GO:0008270	GO:0009941	GO:0016905	GO:0006605	GO:0005524	GO:0005886	GO:0009790
CL2502.Contig1_D2	GO:0035335	GO:0004045	GO:0004725					
CL2502.Contig2_D2	GO:0035335	GO:0004045	GO:0004725					
CL2503.Contig1_D2	GO:0004683	GO:0006468	GO:0005524	GO:0007165	GO:0005634			
CL2503.Contig2_D2	GO:0004683	GO:0006468	GO:0005524	GO:0007165	GO:0005634			
CL2504.Contig1_D2	GO:0010413	GO:0016556	GO:0006468	GO:0004672	GO:0005524	GO:0045492	GO:0009507	GO:0005886
CL2504.Contig2_D2	GO:0010413	GO:0016556	GO:0006468	GO:0004672	GO:0005524	GO:0045492	GO:0009507	GO:0005886
CL2506.Contig1_D2	GO:0003899	GO:0006351	GO:0000419					
CL2506.Contig2_D2	GO:0003899	GO:0006351	GO:0000419					
CL2507.Contig1_D2	GO:0008270	GO:0003676						
CL2507.Contig2_D2	GO:0008270	GO:0003676						
CL2507.Contig3_D2	GO:0008270	GO:0003676						
CL2507.Contig4_D2	GO:0008270	GO:0003676														
CL2508.Contig1_D2	GO:0000325	GO:0005774	GO:0015700	GO:0009407	GO:0071992	GO:0032440	GO:0046685	GO:0016021	GO:0071994	GO:0015446	GO:0010583	GO:0008559	GO:0055114	GO:0006200	GO:0005524	
CL2508.Contig2_D2	GO:0000325	GO:0005774	GO:0015700	GO:0009407	GO:0071992	GO:0046685	GO:0016021	GO:0071994	GO:0015446	GO:0010583	GO:0008559	GO:0006200	GO:0005524			
CL2508.Contig3_D2	GO:0000325	GO:0005774	GO:0015700	GO:0009407	GO:0071992	GO:0032440	GO:0046685	GO:0016021	GO:0071994	GO:0015446	GO:0010583	GO:0008559	GO:0055114	GO:0006200	GO:0005524	
CL2508.Contig4_D2	GO:0015700	GO:0071992	GO:0032440	GO:0046685	GO:0016021	GO:0071994	GO:0015446	GO:0008559	GO:0055114	GO:0006200	GO:0005524					
CL2509.Contig1_D2	GO:0005515															
CL2509.Contig2_D2	GO:0006979	GO:0000213	GO:0009753	GO:0009744	GO:0009750	GO:0009611	GO:0005515	GO:0007568	GO:0000214	GO:0009507	GO:0006388					
CL2510.Contig1_D2	GO:0015810	GO:0015175	GO:0015172	GO:0005886	GO:0015827	GO:0016021										
CL2510.Contig2_D2	GO:0015810	GO:0015175	GO:0015172	GO:0005886	GO:0015827	GO:0016021										
CL2511.Contig1_D2	GO:0042176	GO:0051788	GO:0006635	GO:0043161	GO:0009793	GO:0009407	GO:0080129	GO:0051510	GO:0005829	GO:0008541	GO:0042023	GO:0050790	GO:0009506	GO:0005886	GO:0005634	GO:0030234
CL2511.Contig2_D2	GO:0042176	GO:0051788	GO:0006635	GO:0043161	GO:0009793	GO:0009407	GO:0080129	GO:0051510	GO:0005829	GO:0008541	GO:0042023	GO:0050790	GO:0009506	GO:0005886	GO:0005634	GO:0030234
CL2512.Contig1_D2	GO:0006626	GO:0004526	GO:0005634													
CL2512.Contig2_D2	GO:0006626	GO:0004526	GO:0005634													
CL2513.Contig1_D2	GO:0016787															
CL2514.Contig1_D2	GO:0009624	GO:0005794	GO:0009705	GO:0005886	GO:0055085	GO:0005351	GO:0008643	GO:0032440	GO:0016021	GO:0005337	GO:0055114					
CL2514.Contig2_D2	GO:0009624	GO:0005794	GO:0009705	GO:0005886	GO:0055085	GO:0005351	GO:0008643	GO:0032440	GO:0016021	GO:0005337	GO:0055114					
CL2514.Contig3_D2	GO:0009624	GO:0005794	GO:0009705	GO:0005886	GO:0055085	GO:0005351	GO:0008643	GO:0032440	GO:0016021	GO:0005337	GO:0055114																						
CL2514.Contig4_D2	GO:0022891	GO:0009624	GO:0009705	GO:0005886	GO:0055085	GO:0008643	GO:0032440	GO:0016021	GO:0055114																								
CL2514.Contig5_D2	GO:0022891	GO:0009624	GO:0009705	GO:0005886	GO:0055085	GO:0008643	GO:0032440	GO:0016021	GO:0055114																								
CL2514.Contig6_D2	GO:0022891	GO:0009624	GO:0009705	GO:0005886	GO:0055085	GO:0008643	GO:0032440	GO:0016021	GO:0055114																								
CL2514.Contig7_D2	GO:0022891	GO:0009624	GO:0009705	GO:0005886	GO:0055085	GO:0008643	GO:0032440	GO:0016021	GO:0055114																								
CL2515.Contig1_D2	GO:0016871	GO:0008152																															
CL2515.Contig2_D2	GO:0016871	GO:0008152																															
CL2515.Contig3_D2	GO:0016866	GO:0008152																															
CL2515.Contig4_D2	GO:0016117	GO:0006655	GO:0016126	GO:0006636	GO:0005773	GO:0019288	GO:0045892	GO:0015995	GO:0009555	GO:0016871	GO:0019745	GO:0010027																					
CL2516.Contig1_D2	GO:0009630	GO:0010218	GO:0008270	GO:0009585	GO:0000956	GO:0004553	GO:0006487	GO:0008284	GO:0003700	GO:0045893	GO:0042753	GO:0005634																					
CL2516.Contig2_D2	GO:0009630	GO:0010218	GO:0008270	GO:0009585	GO:0000956	GO:0004553	GO:0006487	GO:0008284	GO:0003700	GO:0045893	GO:0042753	GO:0005634																					
CL2516.Contig3_D2	GO:0000278	GO:0009630	GO:0080019	GO:0009611	GO:0005515	GO:0008270	GO:0000166	GO:0016579	GO:0009585	GO:0010345	GO:0009410	GO:0016571	GO:0000724	GO:0009651	GO:0010018	GO:0009507	GO:0000956	GO:0016627	GO:0010388	GO:0009640	GO:0006487	GO:0008284	GO:0006396	GO:0016567	GO:0009556	GO:0050062	GO:0003700	GO:0010212	GO:0055114	GO:0045893	GO:0042753	GO:0005886	GO:0005634
CL2516.Contig4_D2	GO:0009630	GO:0010218	GO:0008270	GO:0009585	GO:0000956	GO:0004553	GO:0006487	GO:0008284	GO:0003700	GO:0045893	GO:0042753	GO:0005634																					
CL2517.Contig1_D2	GO:0005886	GO:0005524	GO:0009560	GO:0008568	GO:0051301																												
CL2517.Contig2_D2	GO:0005886	GO:0005524	GO:0009560	GO:0008568	GO:0051301																												
CL2517.Contig3_D2	GO:0005886	GO:0005524	GO:0009560	GO:0008568	GO:0051301																												
CL2517.Contig4_D2	GO:0005886	GO:0005524	GO:0009560	GO:0008568	GO:0051301									
CL2517.Contig5_D2	GO:0005886	GO:0005524	GO:0009560	GO:0008568	GO:0051301									
CL2517.Contig6_D2	GO:0005886	GO:0005524	GO:0009560	GO:0008568	GO:0051301									
CL2518.Contig1_D2	GO:0031348													
CL2518.Contig2_D2	GO:0031348													
CL2519.Contig1_D2	GO:0003700	GO:0043565	GO:0005634	GO:0006355										
CL2519.Contig2_D2	GO:0003700	GO:0043565	GO:0005634	GO:0005739	GO:0006355									
CL2519.Contig3_D2	GO:0003700	GO:0043565	GO:0005634	GO:0005739	GO:0006355									
CL2522.Contig1_D2	GO:0048281	GO:0009624	GO:0016021	GO:0046872	GO:0006754	GO:0048367	GO:0006882	GO:0005388	GO:0009506	GO:0070588	GO:0005886	GO:0005516	GO:0005524	
CL2522.Contig2_D2	GO:0048281	GO:0009624	GO:0016021	GO:0046872	GO:0006754	GO:0048367	GO:0006882	GO:0005388	GO:0009506	GO:0070588	GO:0005886	GO:0005516	GO:0005524	
CL2522.Contig3_D2	GO:0048281	GO:0009624	GO:0016021	GO:0046872	GO:0006754	GO:0048367	GO:0006882	GO:0005388	GO:0009506	GO:0070588	GO:0005886	GO:0005516	GO:0005524	
CL2522.Contig4_D2	GO:0048281	GO:0009624	GO:0016021	GO:0046872	GO:0006754	GO:0048367	GO:0006882	GO:0005388	GO:0009506	GO:0070588	GO:0005886	GO:0005516	GO:0005524	
CL2522.Contig5_D2	GO:0007338	GO:0010584	GO:0009827	GO:0009624	GO:0016021	GO:0046872	GO:0006754	GO:0006882	GO:0005388	GO:0070588	GO:0005886	GO:0005516	GO:0005524	GO:0009860
CL2522.Contig6_D2	GO:0007338	GO:0010584	GO:0009827	GO:0009624	GO:0016021	GO:0046872	GO:0006754	GO:0006882	GO:0005388	GO:0070588	GO:0005886	GO:0005516	GO:0005524	GO:0009860
CL2522.Contig7_D2	GO:0007338	GO:0010584	GO:0009827	GO:0006816	GO:0009624	GO:0006882	GO:0005388	GO:0005886	GO:0005516	GO:0009860				
CL2522.Contig8_D2	GO:0007338	GO:0010584	GO:0009827	GO:0006816	GO:0009624	GO:0006882	GO:0005388	GO:0005886	GO:0005516	GO:0009860				
CL2523.Contig1_D2	GO:0009536																						
CL2523.Contig2_D2	GO:0009536																						
CL2523.Contig3_D2	GO:0009536																						
CL2523.Contig4_D2	GO:0009536																						
CL2523.Contig5_D2	GO:0009536																						
CL2523.Contig6_D2	GO:0009536																						
CL2526.Contig1_D2	GO:0009909	GO:0051568	GO:0010228	GO:0016740	GO:0010452	GO:0005737	GO:0005634																
CL2526.Contig2_D2	GO:0009909	GO:0051568	GO:0010228	GO:0016740	GO:0010452	GO:0005737	GO:0005634																
CL2527.Contig1_D2	GO:0004871	GO:0005095	GO:0009749	GO:0042127	GO:0042388	GO:0051020	GO:0005834	GO:0005525	GO:0005789	GO:0006184	GO:0006571	GO:0031683	GO:0009094	GO:0016247	GO:0009845	GO:0010244	GO:0008219	GO:0003924	GO:0006952	GO:0001789	GO:0009789	GO:0010027	
CL2527.Contig2_D2	GO:0004871	GO:0005095	GO:0009749	GO:0042127	GO:0042388	GO:0051020	GO:0005834	GO:0005525	GO:0005789	GO:0006184	GO:0006571	GO:0031683	GO:0009094	GO:0016247	GO:0009845	GO:0010244	GO:0008219	GO:0003924	GO:0006952	GO:0001789	GO:0009789	GO:0010027	
CL2527.Contig3_D2	GO:0004871	GO:0005095	GO:0009749	GO:0042127	GO:0042388	GO:0051020	GO:0005834	GO:0005525	GO:0005789	GO:0006184	GO:0006571	GO:0046872	GO:0031683	GO:0009094	GO:0016247	GO:0009845	GO:0010244	GO:0008219	GO:0003924	GO:0006952	GO:0001789	GO:0009789	GO:0010027
CL2528.Contig1_D2	GO:0009553	GO:0009875	GO:0010183	GO:0005634																			
CL2528.Contig2_D2	GO:0009553	GO:0009875	GO:0010183	GO:0005634																			
CL253.Contig1_D2	GO:0006354	GO:0005761	GO:0003735	GO:0051536	GO:0006412																		
CL253.Contig2_D2	GO:0006354	GO:0005761	GO:0003735	GO:0006412																			
CL2531.Contig1_D2	GO:0016021																						
CL2531.Contig2_D2	GO:0016021																							
CL2531.Contig3_D2	GO:0016021																							
CL2531.Contig4_D2	GO:0016021																							
CL2531.Contig5_D2	GO:0016021																							
CL2531.Contig6_D2	GO:0016021																							
CL2533.Contig1_D2	GO:0016117	GO:0019252	GO:0009825	GO:0003878	GO:0009911	GO:0007568	GO:0043481	GO:0048767	GO:0015995	GO:0005829	GO:0010817	GO:0030244	GO:0048193	GO:0045793	GO:0045995	GO:0019344	GO:0009346	GO:0048366	GO:0009932	GO:0010025	GO:0006085	GO:0005524	GO:0071555	GO:0004775
CL2533.Contig2_D2	GO:0016117	GO:0019252	GO:0009825	GO:0003878	GO:0009911	GO:0007568	GO:0043481	GO:0048767	GO:0015995	GO:0005829	GO:0010817	GO:0030244	GO:0048193	GO:0045793	GO:0045995	GO:0019344	GO:0009346	GO:0048366	GO:0009932	GO:0010025	GO:0006085	GO:0005524	GO:0071555	GO:0004775
CL2533.Contig3_D2	GO:0006085	GO:0005829	GO:0006629	GO:0016829	GO:0006623	GO:0003878	GO:0009346	GO:0004775	GO:0005524															
CL2535.Contig1_D2	GO:0015693	GO:0005773	GO:0005886	GO:0055085	GO:0015095																			
CL2535.Contig2_D2	GO:0015693	GO:0005773	GO:0005886	GO:0055085	GO:0015095																			
CL2536.Contig1_D2	GO:0034976	GO:0006457	GO:0009220	GO:0009408	GO:0009644	GO:0042542																		
CL2536.Contig2_D2	GO:0034976	GO:0006457	GO:0009220	GO:0009408	GO:0009507	GO:0009644	GO:0042542																	
CL2539.Contig1_D2	GO:0003723	GO:0000956	GO:0005634	GO:0000166																				
CL2539.Contig2_D2	GO:0097159	GO:1901363																						
CL2539.Contig3_D2	GO:0097159	GO:1901363																						
CL254.Contig1_D2	GO:0048868	GO:0005829	GO:0006662	GO:0003756	GO:0034976	GO:0006457	GO:0009651	GO:0045454	GO:0009553	GO:0009055	GO:0009627	GO:0009505	GO:0005774	GO:0006096	GO:0006094	GO:0005576	GO:0046686	GO:0009567	GO:0005794	GO:0005783	GO:0015035	GO:0005886	GO:0009793	
CL254.Contig2_D2	GO:0048868	GO:0006662	GO:0003756	GO:0034976	GO:0006457	GO:0045454	GO:0009553	GO:0009055	GO:0009505	GO:0046686	GO:0009567	GO:0005783	GO:0015035	GO:0005886	GO:0009793			
CL254.Contig3_D2	GO:0048868	GO:0006662	GO:0003756	GO:0034976	GO:0006457	GO:0045454	GO:0009553	GO:0009055	GO:0009505	GO:0046686	GO:0009567	GO:0005783	GO:0015035	GO:0005886	GO:0009793			
CL254.Contig4_D2	GO:0048868	GO:0006662	GO:0003756	GO:0022900	GO:0034976	GO:0006457	GO:0045454	GO:0009553	GO:0009055	GO:0009505	GO:0016023	GO:0005576	GO:0046686	GO:0009567	GO:0005783	GO:0015035	GO:0005886	GO:0009793
CL2540.Contig1_D2	GO:0003743	GO:0006413	GO:0005667	GO:0003677	GO:0046982	GO:0006352	GO:0000394	GO:0006366										
CL2540.Contig2_D2	GO:0006413	GO:0003743	GO:0046982	GO:0006366														
CL2540.Contig3_D2	GO:0003743	GO:0006413	GO:0005667	GO:0003677	GO:0046982	GO:0006352	GO:0000394	GO:0006366										
CL2540.Contig4_D2	GO:0006413	GO:0003743	GO:0046982	GO:0006366														
CL2541.Contig1_D2	GO:0005829	GO:0009867	GO:0051879	GO:0010072	GO:0010051	GO:0009733	GO:0042803	GO:0045892	GO:0005634									
CL2541.Contig2_D2	GO:0005829	GO:0009867	GO:0051879	GO:0010072	GO:0010051	GO:0009733	GO:0042803	GO:0045892	GO:0005634									
CL2542.Contig2_D2	GO:0003735	GO:0003723	GO:0015935	GO:0006412														
CL2542.Contig3_D2	GO:0003735	GO:0003723	GO:0015935	GO:0006412														
CL2542.Contig4_D2	GO:0003735	GO:0003723	GO:0015935	GO:0006412														
CL2543.Contig1_D2	GO:0016757	GO:0009793	GO:0015631	GO:0044430	GO:0015630													
CL2543.Contig2_D2	GO:0005815	GO:0016757	GO:0009793	GO:0015631	GO:0000226	GO:0000922												
CL2543.Contig3_D2	GO:0005815	GO:0009793	GO:0015631	GO:0000226	GO:0016740	GO:0000922												
CL2547.Contig1_D2	GO:0010224	GO:0005634																
CL2547.Contig2_D2	GO:0010224	GO:0005634						
CL2548.Contig1_D2	GO:0030127	GO:0006886	GO:0006888	GO:0008270	GO:0005829	GO:0009536		
CL2548.Contig2_D2	GO:0030127	GO:0006886	GO:0006888	GO:0008270	GO:0005829	GO:0009536		
CL2549.Contig1_D2	GO:0005737	GO:0006099	GO:0008964	GO:0015977				
CL2549.Contig2_D2	GO:0005737	GO:0006099	GO:0008964	GO:0015977				
CL2554.Contig1_D2	GO:0006457	GO:0016567	GO:0004842	GO:0000413	GO:0005634	GO:0003755	GO:0000151	
CL2554.Contig2_D2	GO:0006457	GO:0016567	GO:0004842	GO:0000413	GO:0005634	GO:0003755	GO:0000151	
CL2555.Contig1_D2	GO:0012505	GO:0048363	GO:0009827	GO:0005886	GO:0080001	GO:0004842	GO:0008270	
CL2555.Contig2_D2	GO:0012505	GO:0048363	GO:0009827	GO:0005886	GO:0080001	GO:0004842	GO:0008270	
CL2556.Contig1_D2	GO:0006606							
CL2556.Contig2_D2	GO:0006606							
CL2556.Contig3_D2	GO:0006606							
CL2558.Contig1_D2	GO:0009627	GO:0080030	GO:0009611	GO:0009694	GO:0050529	GO:0009696	GO:0080031	GO:0080032
CL2559.Contig1_D2	GO:0003899	GO:0006351	GO:0003677					
CL2559.Contig2_D2	GO:0003899	GO:0006351	GO:0003677					
CL2560.Contig1_D2	GO:0005576							
CL2560.Contig2_D2	GO:0005576						
CL2560.Contig3_D2	GO:0005576						
CL2560.Contig4_D2	GO:0005576						
CL2560.Contig5_D2	GO:0005576						
CL2560.Contig6_D2	GO:0005576						
CL2560.Contig7_D2	GO:0005576						
CL2561.Contig1_D2	GO:0000159	GO:0007165	GO:0008601				
CL2561.Contig2_D2	GO:0000159	GO:0007165	GO:0008601				
CL2565.Contig3_D2	GO:0005739	GO:0016558	GO:0006635	GO:0016020			
CL2565.Contig4_D2	GO:0005739	GO:0016558	GO:0006635	GO:0016020			
CL2565.Contig5_D2	GO:0005739	GO:0016558	GO:0006635	GO:0016020			
CL2565.Contig7_D2	GO:0005739	GO:0016558	GO:0006635	GO:0016020			
CL2566.Contig1_D2	GO:0008270	GO:0003676	GO:0006355	GO:0009536	GO:0005515	GO:0003700	GO:0005634
CL2566.Contig2_D2	GO:0006355						
CL2567.Contig1_D2	GO:0005783	GO:0008152	GO:0016491	GO:0009617	GO:0005739		
CL2567.Contig2_D2	GO:0005783	GO:0016491	GO:0009617	GO:0005739	GO:0055114		
CL2568.Contig1_D2	GO:0020037	GO:0033772	GO:0005506	GO:0009055	GO:0055114																	
CL2568.Contig2_D2	GO:0020037	GO:0033772	GO:0005506	GO:0009055	GO:0055114																	
CL2569.Contig1_D2	GO:0005886																					
CL2569.Contig2_D2	GO:0005886																					
CL257.Contig4_D2	GO:0043231	GO:0000166																				
CL2570.Contig1_D2	GO:0055114	GO:0005777	GO:0042742	GO:0052853	GO:0008891	GO:0052854	GO:0010204	GO:0052852	GO:0050665	GO:0010181												
CL2571.Contig3_D2	GO:0005634																					
CL2572.Contig2_D2	GO:0006094	GO:0009941	GO:0009505	GO:0009740	GO:0016818	GO:0006355	GO:0009651	GO:0009407	GO:0016310	GO:0042742	GO:0005829	GO:0019904	GO:0006096	GO:0032880	GO:0009742	GO:0046686	GO:0048366	GO:0009686	GO:0005886	GO:0005634	GO:0005524	GO:0045309
CL2572.Contig3_D2	GO:0006094	GO:0009941	GO:0009505	GO:0009740	GO:0016818	GO:0006355	GO:0009651	GO:0009407	GO:0016310	GO:0042742	GO:0005829	GO:0019904	GO:0006096	GO:0032880	GO:0009742	GO:0046686	GO:0048366	GO:0009686	GO:0005886	GO:0005634	GO:0005524	GO:0045309
CL2573.Contig1_D2	GO:0003723	GO:0000398	GO:0005634	GO:0005829	GO:0000166																	
CL2573.Contig2_D2	GO:0003723	GO:0000398	GO:0005634	GO:0005829	GO:0000166																	
CL2573.Contig3_D2	GO:0003723	GO:0000398	GO:0005634	GO:0005829	GO:0000166																	
CL2574.Contig1_D2	GO:0005737	GO:0009954	GO:0048439	GO:0005634	GO:0046982	GO:0010114	GO:0042803	GO:0010227														
CL2574.Contig2_D2	GO:0005737	GO:0009954	GO:0048439	GO:0005634	GO:0046982	GO:0010114	GO:0042803	GO:0010227														
CL2574.Contig5_D2	GO:0005737	GO:0009954	GO:0048439	GO:0005634	GO:0046982	GO:0010114	GO:0042803	GO:0010227														
CL2575.Contig1_D2	GO:0046872	GO:0008152	GO:0005634	GO:0008081																		
CL2575.Contig2_D2	GO:0005737	GO:0046872	GO:0008081	GO:0051536	GO:0001510	GO:0006364	GO:0008173	GO:0005634
CL2575.Contig3_D2	GO:0005737	GO:0046872	GO:0008081	GO:0051536	GO:0001510	GO:0006364	GO:0008173	GO:0005634
CL2576.Contig1_D2	GO:0005634							
CL2576.Contig2_D2	GO:0005634							
CL258.Contig1_D2	GO:0005524	GO:0000186	GO:0004709					
CL258.Contig2_D2	GO:0005524	GO:0000186	GO:0004709					
CL258.Contig3_D2	GO:0005524	GO:0000186	GO:0004709					
CL2580.Contig1_D2	GO:0005576	GO:0050253	GO:0006629	GO:0004806				
CL2580.Contig2_D2	GO:0005576	GO:0050253	GO:0006629	GO:0004806				
CL2580.Contig3_D2	GO:0005576	GO:0050253	GO:0006629	GO:0004806				
CL2581.Contig1_D2	GO:0016558	GO:0006635	GO:0016887	GO:0005515	GO:0000166	GO:0009507		
CL2581.Contig2_D2	GO:0016558	GO:0006635	GO:0016887	GO:0005515	GO:0000166	GO:0009507		
CL2581.Contig3_D2	GO:0016558	GO:0006635	GO:0016887	GO:0005515	GO:0000166	GO:0009507		
CL2581.Contig4_D2	GO:0016558	GO:0006635	GO:0016887	GO:0005515	GO:0000166	GO:0009507		
CL2582.Contig1_D2	GO:0046872							
CL2582.Contig2_D2	GO:0046872							
CL2582.Contig3_D2	GO:0046872																
CL2583.Contig1_D2	GO:0005634																
CL2585.Contig1_D2	GO:0008168	GO:0032259															
CL2586.Contig1_D2	GO:0042742	GO:0006457	GO:0005886	GO:0005618	GO:0046685	GO:0005524	GO:0051082	GO:0005829	GO:0009408								
CL2586.Contig2_D2	GO:0005829	GO:0005618	GO:0006457	GO:0009408	GO:0005524	GO:0051082	GO:0046685	GO:0009644	GO:0042542	GO:0009816	GO:0005886						
CL2586.Contig3_D2	GO:0006952	GO:0005829	GO:0005618	GO:0009414	GO:0005739	GO:0006457	GO:0005730	GO:0009651	GO:0010286	GO:0009908	GO:0050821	GO:0005524	GO:0071277	GO:0048366	GO:0051082	GO:0005886	GO:0048046
CL2587.Contig1_D2	GO:0016020	GO:0032440	GO:0055114	GO:0008270	GO:0016740												
CL2587.Contig2_D2	GO:0016740	GO:0032440	GO:0016020	GO:0008270	GO:0055114												
CL2587.Contig3_D2	GO:0016740	GO:0032440	GO:0016020	GO:0008270	GO:0055114												
CL2587.Contig4_D2	GO:0016020	GO:0032440	GO:0055114	GO:0008270	GO:0016740												
CL2587.Contig5_D2	GO:0016020	GO:0032440	GO:0055114	GO:0008270	GO:0016740												
CL259.Contig1_D2	GO:0051287	GO:0000287	GO:0006099	GO:0004449	GO:0008270	GO:0006102	GO:0005739										
CL259.Contig2_D2	GO:0051287	GO:0008270	GO:0005739	GO:0009651	GO:0006098	GO:0004449	GO:0006099	GO:0000287	GO:0006096	GO:0006102	GO:0009853	GO:0046686					
CL2590.Contig1_D2	GO:0000272	GO:0009536	GO:0016161														
CL2590.Contig2_D2	GO:0000272	GO:0009536	GO:0016161														
CL2591.Contig1_D2	GO:0009941	GO:0016655	GO:0009535	GO:0055114													
CL2591.Contig2_D2	GO:0009941	GO:0016655	GO:0009535	GO:0055114
CL2591.Contig3_D2	GO:0009941	GO:0016655	GO:0009535	GO:0055114
CL2591.Contig4_D2	GO:0009941	GO:0016655	GO:0009535	GO:0055114
CL2591.Contig5_D2	GO:0009941	GO:0016655	GO:0009535	GO:0055114
CL2593.Contig1_D2	GO:0046686	GO:0016740	GO:0005829	
CL2593.Contig2_D2	GO:0046686	GO:0016740	GO:0005829	
CL2595.Contig1_D2	GO:0016020			
CL2595.Contig2_D2	GO:0016020			
CL2595.Contig3_D2	GO:0016020			
CL2596.Contig1_D2	GO:0003676			
CL2596.Contig2_D2	GO:0003676			
CL2598.Contig1_D2	GO:0035556	GO:0055114	GO:0047134	
CL2598.Contig2_D2	GO:0009987	GO:0008152	GO:0003824	
CL2598.Contig3_D2	GO:0009987	GO:0008152	GO:0003824	
CL2598.Contig4_D2	GO:0055114	GO:0047134	GO:0035556	
CL2598.Contig5_D2	GO:0035556	GO:0055114	GO:0047134	
CL2599.Contig1_D2	GO:0006468	GO:0004672	GO:0009536	GO:0000956	GO:0005524	GO:0006486	GO:0005634
CL2599.Contig2_D2	GO:0006468	GO:0004672	GO:0009536	GO:0000956	GO:0005524	GO:0006486	GO:0005634
CL2599.Contig3_D2	GO:0006468	GO:0004672	GO:0009536	GO:0000956	GO:0005524	GO:0006486	GO:0005634
CL2599.Contig4_D2	GO:0006468	GO:0004672	GO:0009536	GO:0000956	GO:0005524	GO:0006486	GO:0005634
CL26.Contig1_D2	GO:0004697	GO:0016023	GO:0004713	GO:0006468	GO:0005524		
CL260.Contig1_D2	GO:0010027	GO:0016021	GO:0009535				
CL260.Contig2_D2	GO:0010027	GO:0016021	GO:0009535				
CL260.Contig3_D2	GO:0009902	GO:0016021	GO:0010027	GO:0034660	GO:0009535	GO:0042793	GO:0005886
CL260.Contig4_D2	GO:0009902	GO:0016021	GO:0010027	GO:0034660	GO:0009535	GO:0042793	GO:0005886
CL2600.Contig1_D2	GO:0005794	GO:0009507	GO:0016757				
CL2600.Contig2_D2	GO:0005794	GO:0016757					
CL2601.Contig1_D2	GO:0009507						
CL2601.Contig2_D2	GO:0009507						
CL2602.Contig1_D2	GO:0006357	GO:0001104	GO:0016592				
CL2602.Contig2_D2	GO:0006357	GO:0001104	GO:0016592				
CL2603.Contig1_D2	GO:0016174	GO:0016021	GO:0004601	GO:0005739	GO:0005509	GO:0055114	
CL2603.Contig2_D2	GO:0016174	GO:0016021	GO:0004601	GO:0005739	GO:0005509	GO:0055114										
CL2604.Contig1_D2	GO:0005737	GO:0008195	GO:0005887	GO:0003993	GO:0008152	GO:0009738										
CL2605.Contig1_D2	GO:0010035	GO:0009987	GO:1901700													
CL2605.Contig2_D2	GO:0009987															
CL2606.Contig1_D2	GO:0004683	GO:0005886	GO:0005509	GO:0006468	GO:0005524											
CL2606.Contig2_D2	GO:0004723	GO:0009825	GO:0004713	GO:0016926	GO:0005509	GO:0030833	GO:0005737	GO:0003779	GO:0010090	GO:0006468	GO:0004674	GO:0050665	GO:0005885	GO:0010228	GO:0005886	GO:0005524
CL2606.Contig3_D2	GO:0004723	GO:0009825	GO:0004713	GO:0016926	GO:0005509	GO:0030833	GO:0005737	GO:0003779	GO:0010090	GO:0006468	GO:0004674	GO:0050665	GO:0005885	GO:0010228	GO:0005886	GO:0005524
CL2607.Contig1_D2	GO:0006468	GO:0004674	GO:0010014	GO:0009887	GO:0010051	GO:0010073	GO:0005524	GO:0010089	GO:0043069	GO:0005515	GO:0048439	GO:0009855	GO:0044036	GO:0005634	GO:0005886	
CL2607.Contig2_D2	GO:0006468	GO:0004674	GO:0010014	GO:0009887	GO:0010051	GO:0010073	GO:0005524	GO:0010089	GO:0043069	GO:0005515	GO:0048439	GO:0009855	GO:0044036	GO:0005634	GO:0005886	
CL2609.Contig1_D2	GO:0047262	GO:0005768	GO:0005794	GO:0010289	GO:0005802	GO:0005739										
CL2609.Contig2_D2	GO:0047262	GO:0005768	GO:0005794	GO:0010289	GO:0005802	GO:0005739										
CL261.Contig1_D2	GO:0008270	GO:0003676														
CL261.Contig2_D2	GO:0003676	GO:0005634	GO:0008270													
CL261.Contig3_D2	GO:0003676	GO:0005634	GO:0008270													
CL261.Contig4_D2	GO:0003676	GO:0005634	GO:0008270													
CL261.Contig5_D2	GO:0008270	GO:0003676														
CL2610.Contig1_D2	GO:0009506	GO:0030276	GO:0016192	GO:0006886	GO:0005634	GO:0005829	GO:0030126	GO:0005198
CL2610.Contig2_D2	GO:0009506	GO:0030276	GO:0016192	GO:0006886	GO:0005634	GO:0005829	GO:0030126	GO:0005198
CL2610.Contig3_D2	GO:0009506	GO:0030276	GO:0016192	GO:0006886	GO:0005634	GO:0005829	GO:0030126	GO:0005198
CL2610.Contig4_D2	GO:0009506	GO:0030276	GO:0016192	GO:0006886	GO:0005634	GO:0005829	GO:0030126	GO:0005198
CL2610.Contig5_D2	GO:0009506	GO:0030276	GO:0016192	GO:0006886	GO:0005634	GO:0005829	GO:0030126	GO:0005198
CL2611.Contig1_D2	GO:0016021	GO:0015562	GO:0008324	GO:0006812	GO:0055085			
CL2611.Contig2_D2	GO:0016021	GO:0008324	GO:0006812	GO:0055085				
CL2611.Contig3_D2	GO:0016021	GO:0015562	GO:0008324	GO:0006812	GO:0055085			
CL2612.Contig1_D2	GO:0005737	GO:0004518						
CL2612.Contig2_D2	GO:0005737	GO:0004518						
CL2613.Contig1_D2	GO:0009507	GO:0005634						
CL2613.Contig2_D2	GO:0009507	GO:0005634						
CL2613.Contig3_D2	GO:0009507	GO:0005634						
CL2613.Contig4_D2	GO:0009507	GO:0005634						
CL2614.Contig1_D2	GO:0009941	GO:0006626	GO:0009543	GO:0009535				
CL2614.Contig2_D2	GO:0009941	GO:0006626	GO:0009543	GO:0009535				
CL2616.Contig1_D2	GO:0000278	GO:0006457	GO:0009644	GO:0042542	GO:0009507	GO:0009408	GO:0006396						
CL2616.Contig2_D2	GO:0000278	GO:0006457	GO:0009644	GO:0042542	GO:0009507	GO:0009408	GO:0006396						
CL2616.Contig3_D2	GO:0000278	GO:0006457	GO:0009644	GO:0042542	GO:0009507	GO:0009408	GO:0006396						
CL2616.Contig5_D2	GO:0000278	GO:0006457	GO:0009644	GO:0042542	GO:0009507	GO:0009408	GO:0006396						
CL2618.Contig1_D2	GO:0000394	GO:0008270	GO:0009414	GO:0009651	GO:0009086	GO:0006511	GO:0004842	GO:0016567	GO:0006301	GO:0009789	GO:0005634		
CL2618.Contig2_D2	GO:0000394	GO:0008270	GO:0009414	GO:0009651	GO:0009086	GO:0006511	GO:0004842	GO:0016567	GO:0006301	GO:0009789	GO:0005634		
CL2618.Contig3_D2	GO:0000394	GO:0008270	GO:0009414	GO:0009651	GO:0009086	GO:0006511	GO:0004842	GO:0016567	GO:0006301	GO:0009789	GO:0005634		
CL2618.Contig4_D2	GO:0000394	GO:0008270	GO:0009414	GO:0009651	GO:0009086	GO:0006511	GO:0004842	GO:0016567	GO:0006301	GO:0009789	GO:0005634		
CL2618.Contig5_D2	GO:0000394	GO:0008270	GO:0009414	GO:0009651	GO:0009086	GO:0006511	GO:0004842	GO:0016567	GO:0006301	GO:0009789	GO:0005634		
CL2618.Contig6_D2	GO:0000394	GO:0008270	GO:0009414	GO:0009651	GO:0009086	GO:0006511	GO:0004842	GO:0016567	GO:0006301	GO:0009789	GO:0005634		
CL2619.Contig1_D2	GO:0010090	GO:0071555	GO:0007155	GO:0048765	GO:0045010	GO:0016592	GO:2000762						
CL2619.Contig2_D2	GO:0010090	GO:0071555	GO:0007155	GO:0048765	GO:0045010	GO:0016592	GO:2000762						
CL2619.Contig3_D2	GO:0010090	GO:0071555	GO:0007155	GO:0048765	GO:0045010	GO:0016592	GO:2000762						
CL2619.Contig4_D2	GO:0010090	GO:0071555	GO:0007155	GO:0048765	GO:0045010	GO:0016592	GO:2000762						
CL262.Contig1_D2	GO:0009630	GO:0009651	GO:0015706	GO:0009965	GO:0043565	GO:0009637	GO:0015996	GO:0010228	GO:0010167	GO:0003700	GO:0045893	GO:0042803	GO:0005634
CL262.Contig2_D2	GO:0003700	GO:0043565	GO:0005634	GO:0006355									
CL262.Contig3_D2	GO:0003700	GO:0043565	GO:0005634	GO:0006355								
CL262.Contig4_D2	GO:0003700	GO:0043565	GO:0005634	GO:0006355								
CL262.Contig5_D2	GO:0003677											
CL2621.Contig1_D2	GO:0005737	GO:0008168	GO:0032259									
CL2621.Contig2_D2	GO:0005737	GO:0008168	GO:0032259									
CL2622.Contig1_D2	GO:0005737	GO:0052692	GO:0047274	GO:0006979	GO:0034484	GO:0009506	GO:0080167					
CL2622.Contig2_D2	GO:0005737	GO:0052692	GO:0047274	GO:0006979	GO:0034484	GO:0009506	GO:0080167					
CL2625.Contig1_D2	GO:0046777	GO:0004674										
CL2625.Contig2_D2	GO:0046777	GO:0004674										
CL2626.Contig1_D2	GO:0016192	GO:0070382	GO:0090404	GO:0019900	GO:0007264	GO:0080092	GO:0016787	GO:0045177	GO:0009827	GO:0015031	GO:0005794	GO:0005525
CL2626.Contig2_D2	GO:0016192	GO:0070382	GO:0090404	GO:0019900	GO:0007264	GO:0080092	GO:0016787	GO:0045177	GO:0009827	GO:0015031	GO:0005794	GO:0005525
CL2627.Contig1_D2	GO:0005634	GO:0005829	GO:0016829									
CL2627.Contig2_D2	GO:0005829	GO:0016787	GO:0005634	GO:0016829								
CL2628.Contig1_D2	GO:0005739	GO:0009536										
CL2628.Contig2_D2	GO:0005739	GO:0009536										
CL2628.Contig3_D2	GO:0005739	GO:0009536										
CL2629.Contig1_D2	GO:0004676	GO:0005515	GO:0009827	GO:0035091	GO:0046777	GO:0045860	GO:0005886	GO:0070300	GO:0005634	GO:0005524	GO:0009860	GO:0004697	
CL2629.Contig2_D2	GO:0004676	GO:0005515	GO:0009827	GO:0035091	GO:0004713	GO:0046777	GO:0045860	GO:0005886	GO:0070300	GO:0005634	GO:0005524	GO:0009860	GO:0004697
CL2629.Contig3_D2	GO:0004676	GO:0005515	GO:0009827	GO:0035091	GO:0004713	GO:0046777	GO:0045860	GO:0005886	GO:0070300	GO:0005634	GO:0005524	GO:0009860	GO:0004697
CL2629.Contig4_D2	GO:0004676	GO:0005515	GO:0009827	GO:0035091	GO:0046777	GO:0045860	GO:0005886	GO:0070300	GO:0005634	GO:0005524	GO:0009860	GO:0004697	
CL2633.Contig1_D2	GO:0005737	GO:0006364	GO:0032259	GO:0008168									
CL2633.Contig2_D2	GO:0006364	GO:0032259	GO:0008168	GO:0009536									
CL2634.Contig1_D2	GO:0003676	GO:0009506	GO:0043167	GO:0005634									
CL2634.Contig2_D2	GO:0004386	GO:0003677	GO:0009506	GO:0005524	GO:0005634	GO:0008270							
CL2635.Contig1_D2	GO:0003676	GO:0016607	GO:0000166										
CL2635.Contig2_D2	GO:0003676	GO:0016607	GO:0000166										
CL2635.Contig3_D2	GO:0003676	GO:0016607	GO:0000166										
CL2635.Contig4_D2	GO:0003676	GO:0016607	GO:0000166										
CL2636.Contig1_D2	GO:0005774	GO:0016021	GO:0015171	GO:0005886									
CL2636.Contig2_D2	GO:0005774	GO:0016021	GO:0015171	GO:0005886									
CL2636.Contig3_D2	GO:0005774	GO:0016021	GO:0015171	GO:0005886									
CL2639.Contig1_D2	GO:0046872	GO:0020037	GO:0016126	GO:0005739									
CL2639.Contig2_D2	GO:0046872	GO:0020037	GO:0016126	GO:0005739												
CL2640.Contig1_D2	GO:0004553	GO:0005975	GO:0044464													
CL2640.Contig2_D2	GO:0045493	GO:0005829	GO:0010411	GO:0005982	GO:0009506	GO:0032450	GO:0009505	GO:0080176	GO:0046556	GO:0009664	GO:0009507	GO:0009832	GO:0046686	GO:0030246	GO:0009044	GO:0048046
CL2642.Contig1_D2	GO:0006355	GO:0003677	GO:0016491	GO:0009555	GO:0046983	GO:0005634										
CL2642.Contig2_D2	GO:0006355	GO:0003677	GO:0016491	GO:0009555	GO:0046983	GO:0005634										
CL2644.Contig1_D2	GO:0009941	GO:0015120	GO:0015713	GO:0015714	GO:0015121	GO:0009528	GO:0016021	GO:0005739								
CL2644.Contig2_D2	GO:0009941	GO:0015120	GO:0015713	GO:0015714	GO:0015121	GO:0009528	GO:0016021	GO:0005739								
CL2646.Contig1_D2	GO:0005634															
CL2646.Contig2_D2	GO:0005634															
CL2648.Contig1_D2	GO:0016772															
CL265.Contig1_D2	GO:0009941	GO:0008508	GO:0016021	GO:0035725												
CL2650.Contig1_D2	GO:0005774	GO:0005886														
CL2650.Contig2_D2	GO:0005774	GO:0005886														
CL2651.Contig1_D2	GO:0005737	GO:0033473	GO:0080030	GO:0048367												
CL2651.Contig2_D2	GO:0005737	GO:0033473	GO:0080030	GO:0048367												
CL2652.Contig1_D2	GO:0005634	GO:0003677														
CL2653.Contig1_D2	GO:0043231											
CL2654.Contig1_D2	GO:0003777	GO:0000911	GO:0005875	GO:0006281	GO:0051225	GO:0005874	GO:0003677	GO:0005524	GO:0007018	GO:0009507	GO:0008283	GO:0005794
CL2654.Contig2_D2	GO:0003777	GO:0000911	GO:0005875	GO:0006281	GO:0051225	GO:0005874	GO:0003677	GO:0005524	GO:0007018	GO:0009507	GO:0008283	GO:0005794
CL2654.Contig3_D2	GO:0003777	GO:0000911	GO:0005875	GO:0006281	GO:0051225	GO:0005874	GO:0003677	GO:0005524	GO:0007018	GO:0009507	GO:0008283	GO:0005794
CL2655.Contig1_D2	GO:0030001	GO:0046872										
CL2656.Contig1_D2	GO:0016301	GO:0016310										
CL2656.Contig2_D2	GO:0016301	GO:0016310										
CL2657.Contig1_D2	GO:0005634											
CL2657.Contig2_D2	GO:0005634											
CL2657.Contig3_D2	GO:0005634											
CL2657.Contig4_D2	GO:0005634											
CL2657.Contig5_D2	GO:0005634											
CL2657.Contig6_D2	GO:0005634											
CL2658.Contig1_D2	GO:0004843	GO:0006508	GO:0005634									
CL2658.Contig2_D2	GO:0008234											
CL2658.Contig3_D2	GO:0004843	GO:0006508	GO:0005634									
CL2658.Contig4_D2	GO:0004843	GO:0006508	GO:0005634																											
CL2658.Contig5_D2	GO:0004843	GO:0006508	GO:0005634																											
CL2658.Contig6_D2	GO:0004843	GO:0005634																												
CL2659.Contig1_D2	GO:0006357	GO:0090213	GO:0001104	GO:0016592	GO:0040034																									
CL2659.Contig2_D2	GO:0006357	GO:0090213	GO:0001104	GO:0016592	GO:0040034																									
CL266.Contig1_D2	GO:0005975	GO:0008422																												
CL266.Contig2_D2	GO:0008152	GO:0004553																												
CL2660.Contig1_D2	GO:0006944	GO:0009506	GO:0005886	GO:0008565	GO:0016192	GO:0009507																								
CL2660.Contig5_D2	GO:1901701	GO:0051707	GO:0071310	GO:0044424	GO:0007165	GO:0016043	GO:0006725	GO:0009719	GO:1901360	GO:0031347	GO:0045087	GO:0019752																		
CL2660.Contig6_D2	GO:0031348	GO:0009595	GO:0071577	GO:0010119	GO:0009867	GO:0009697	GO:0009862	GO:0006944	GO:0010363	GO:0010310	GO:0002679	GO:0010200	GO:0043900	GO:0006612	GO:0050832	GO:0042742	GO:0009625	GO:0043069	GO:0005737	GO:0010197	GO:0000165	GO:0005385	GO:0006569	GO:0009684	GO:0009646	GO:0002237	GO:0005516	GO:0030968	GO:0005634	GO:0009581
CL2660.Contig7_D2	GO:0031348	GO:0009595	GO:0071577	GO:0010119	GO:0009867	GO:0009697	GO:0009862	GO:0006944	GO:0010363	GO:0010310	GO:0002679	GO:0010200	GO:0043900	GO:0006612	GO:0050832	GO:0042742	GO:0009625	GO:0043069	GO:0005737	GO:0010197	GO:0000165	GO:0005385	GO:0006569	GO:0009684	GO:0009646	GO:0002237	GO:0005516	GO:0030968	GO:0005634	GO:0009581
CL2660.Contig8_D2	GO:1901701	GO:0051707	GO:0071310	GO:0044424	GO:0007165	GO:0016043	GO:0006725	GO:0009719	GO:1901360	GO:0031347	GO:0045087	GO:0019752																		
CL2661.Contig1_D2	GO:0004930	GO:0007166	GO:0005230	GO:0006810	GO:0016020																									
CL2663.Contig1_D2	GO:0006281	GO:0016444	GO:0003677	GO:0005524	GO:1900426	GO:0008094	GO:0005737																							
CL2663.Contig2_D2	GO:0006281	GO:0016444	GO:0003677	GO:0005524	GO:1900426	GO:0008094	GO:0005737																							
CL2663.Contig3_D2	GO:0006281	GO:0016444	GO:0003677	GO:0005524	GO:1900426	GO:0008094	GO:0005737																							
CL2665.Contig1_D2	GO:0005488	GO:0004672						
CL2667.Contig1_D2	GO:0016310	GO:0004672	GO:0000166					
CL2667.Contig2_D2	GO:0016772							
CL2668.Contig1_D2	GO:0006623	GO:0016192	GO:0005634	GO:0008270				
CL2668.Contig2_D2	GO:0006623	GO:0016192	GO:0005634	GO:0008270				
CL267.Contig1_D2	GO:0010468	GO:0003723	GO:0009658	GO:0000373	GO:0009507	GO:0008270	GO:0015979	GO:0005739
CL267.Contig2_D2	GO:0010468	GO:0003723	GO:0009658	GO:0000373	GO:0009507	GO:0008270	GO:0015979	GO:0005739
CL267.Contig3_D2	GO:0010468	GO:0003723	GO:0009658	GO:0000373	GO:0009507	GO:0008270	GO:0015979	GO:0005739
CL267.Contig4_D2	GO:0010468	GO:0003723	GO:0009658	GO:0000373	GO:0009507	GO:0008270	GO:0015979	GO:0005739
CL2670.Contig1_D2	GO:0016157	GO:0005618	GO:0009058	GO:0080165	GO:0005985			
CL2670.Contig2_D2	GO:0005986	GO:0019375	GO:0016157	GO:0005618	GO:0080165	GO:0001666	GO:0009507	
CL2671.Contig1_D2	GO:0005576	GO:0004091						
CL2675.Contig1_D2	GO:0004715	GO:0006468	GO:0005524	GO:0004674				
CL2675.Contig2_D2	GO:0006468	GO:0005524	GO:0004674					
CL2676.Contig1_D2	GO:0008270	GO:0016874						
CL2676.Contig2_D2	GO:0005634	GO:0008270	GO:0016874					
CL2676.Contig3_D2	GO:0008270	GO:0016874			
CL2676.Contig4_D2	GO:0005634	GO:0008270	GO:0016874		
CL2677.Contig1_D2	GO:0005783				
CL2677.Contig2_D2	GO:0005783				
CL2677.Contig3_D2	GO:0005783				
CL2677.Contig4_D2	GO:0005783				
CL2678.Contig1_D2	GO:0005739	GO:0009536			
CL2678.Contig2_D2	GO:0005739	GO:0009536			
CL2678.Contig3_D2	GO:0005739	GO:0009536			
CL2680.Contig1_D2	GO:0080167	GO:0015198	GO:0016020	GO:0006857	GO:0055085
CL2680.Contig2_D2	GO:0080167	GO:0015198	GO:0016020	GO:0006857	GO:0055085
CL2681.Contig1_D2	GO:0006511	GO:0005634	GO:0003824		
CL2681.Contig2_D2	GO:0016874	GO:0006511	GO:0005634		
CL2681.Contig3_D2	GO:0016874	GO:0006511			
CL2682.Contig2_D2	GO:0009793	GO:0005739			
CL2682.Contig3_D2	GO:0009793	GO:0005739			
CL2683.Contig1_D2	GO:0016706	GO:0035514	GO:0016702	GO:0005634	GO:0055114	GO:0006281									
CL2683.Contig2_D2	GO:0016706	GO:0035514	GO:0016702	GO:0005634	GO:0055114	GO:0006281									
CL2684.Contig1_D2	GO:0016020	GO:0005773													
CL2684.Contig2_D2	GO:0016020	GO:0005773													
CL2685.Contig1_D2	GO:0010030	GO:0016746	GO:0005634												
CL2685.Contig2_D2	GO:0010030	GO:0004402	GO:0005634	GO:0016573											
CL2686.Contig1_D2	GO:0005739	GO:0000166	GO:0055114	GO:0050897	GO:0008270	GO:0004022									
CL2686.Contig2_D2	GO:0005739	GO:0000166	GO:0055114	GO:0050897	GO:0008270	GO:0004022									
CL2688.Contig1_D2	GO:0003860	GO:0034968	GO:0005739	GO:0009909	GO:0009640	GO:0009220	GO:0010388	GO:0006635	GO:0016853						
CL2688.Contig2_D2	GO:0006635	GO:0003860	GO:0009220	GO:0004300	GO:0016853	GO:0010388	GO:0009640	GO:0009909	GO:0034968	GO:0005739					
CL2689.Contig1_D2	GO:0052632	GO:0006979	GO:0005507	GO:0005618	GO:0005739	GO:0009651	GO:0052633	GO:0051539	GO:0005524	GO:0009737	GO:0006102	GO:0009507	GO:0046686	GO:0006101	GO:0005886
CL2689.Contig2_D2	GO:0052632	GO:0006979	GO:0005507	GO:0005618	GO:0005739	GO:0009651	GO:0052633	GO:0051539	GO:0005524	GO:0009737	GO:0006102	GO:0009507	GO:0046686	GO:0006101	GO:0005886
CL269.Contig1_D2	GO:0004407	GO:0008270	GO:0009294	GO:0048573	GO:0009536	GO:0016575	GO:0005634								
CL2690.Contig1_D2	GO:0044763	GO:0065007	GO:0016043	GO:0003682											
CL2690.Contig2_D2	GO:0044763	GO:0065007	GO:0016043												
CL2692.Contig1_D2	GO:0005516	GO:0010103	GO:0005634												
CL2692.Contig2_D2	GO:0010103													
CL2693.Contig1_D2	GO:0050897	GO:0000724	GO:0005515	GO:0003697	GO:0005634	GO:0003690	GO:0005739							
CL2693.Contig2_D2	GO:0050897	GO:0000724	GO:0005515	GO:0003697	GO:0005634	GO:0003690	GO:0005739							
CL2694.Contig1_D2	GO:0009560	GO:0005730	GO:0000741	GO:0006364	GO:0009536	GO:0080008	GO:0000166							
CL2694.Contig2_D2	GO:0009560	GO:0005730	GO:0000741	GO:0006364	GO:0009536	GO:0080008	GO:0000166							
CL2695.Contig1_D2	GO:0004185	GO:0005615	GO:0006508	GO:0016023	GO:0009742									
CL2695.Contig2_D2	GO:0004185	GO:0005615	GO:0006508	GO:0016023	GO:0009742									
CL2696.Contig1_D2	GO:0010048	GO:0048587	GO:0007155	GO:0009793	GO:0045010	GO:0016926	GO:0010090	GO:0050665	GO:0001666	GO:0048765	GO:0009506	GO:0031519	GO:0035064	GO:0071555
CL2696.Contig2_D2	GO:0048587	GO:0007155	GO:0009793	GO:0045010	GO:0016926	GO:0010090	GO:0050665	GO:0048765	GO:0009506	GO:0031519	GO:0035064	GO:0071555		
CL2698.Contig1_D2	GO:0000278	GO:0009506	GO:0005515	GO:0005634	GO:0006396									
CL2698.Contig2_D2	GO:0000278	GO:0009506	GO:0005515	GO:0005634	GO:0006396									
CL27.Contig2_D2	GO:0005739	GO:0005886												
CL270.Contig2_D2	GO:0006952	GO:0043531	GO:0005524	GO:0007165	GO:0017111									
CL2700.Contig1_D2	GO:0016746	GO:0006655	GO:0005739											
CL2700.Contig2_D2	GO:0016740	GO:0008152												
CL2701.Contig1_D2	GO:0005634	GO:0005886												
CL2701.Contig2_D2	GO:0005634	GO:0005886													
CL2702.Contig1_D2	GO:0016558	GO:0006635													
CL2702.Contig2_D2	GO:0016558	GO:0006635	GO:0009507												
CL2702.Contig3_D2	GO:0016558	GO:0006635	GO:0009507												
CL2702.Contig4_D2	GO:0016558	GO:0006635	GO:0009507												
CL2702.Contig5_D2	GO:0016558	GO:0006635	GO:0009507												
CL2706.Contig1_D2	GO:0016132	GO:0006598	GO:0005829	GO:0009805	GO:0009506	GO:0009611	GO:0006084	GO:0003838	GO:0032259	GO:0042398	GO:0005773	GO:0005783	GO:0019745	GO:0009793	GO:0016126
CL2707.Contig2_D2	GO:0005737	GO:0008897	GO:0009059	GO:0000287											
CL2708.Contig1_D2	GO:0003676														
CL2708.Contig2_D2	GO:0097159	GO:1901363	GO:0003824												
CL2709.Contig1_D2	GO:0044763	GO:0004674	GO:0004713	GO:0000166	GO:0016310	GO:0005886									
CL271.Contig1_D2	GO:0006979	GO:0005829	GO:0008270	GO:0009651	GO:0006816	GO:0030127	GO:0007030	GO:0006888	GO:0005215	GO:0006886					
CL271.Contig2_D2	GO:0006979	GO:0005829	GO:0008270	GO:0009651	GO:0006816	GO:0030127	GO:0007030	GO:0006888	GO:0005215	GO:0006886					
CL271.Contig3_D2	GO:0006810														
CL271.Contig5_D2	GO:0006979	GO:0005829	GO:0008270	GO:0009651	GO:0006816	GO:0030127	GO:0007030	GO:0006888	GO:0006886						
CL271.Contig6_D2	GO:0006810														
CL2711.Contig2_D2	GO:0005488	GO:0006355																		
CL2711.Contig3_D2	GO:0005488	GO:0043231	GO:0006355																	
CL2712.Contig1_D2	GO:0052542																			
CL2712.Contig2_D2	GO:0052542																			
CL2713.Contig1_D2	GO:0003861	GO:0009651	GO:0008652	GO:0051539	GO:0000023	GO:0019252	GO:0006096	GO:0009570	GO:0006094	GO:0046686	GO:0019761	GO:0050486								
CL2714.Contig1_D2	GO:0006810																			
CL2714.Contig3_D2	GO:0008289	GO:0016023	GO:0006869																	
CL2715.Contig2_D2	GO:0009507																			
CL2716.Contig1_D2	GO:0007010	GO:0006399	GO:0006094	GO:0006261	GO:0009793	GO:0005971	GO:0009902	GO:0010498	GO:0009507	GO:0004748	GO:0009202	GO:0046686	GO:0003723	GO:0055114	GO:0009165	GO:0006364	GO:0005524	GO:0000175	GO:0010027	GO:0005739
CL2716.Contig2_D2	GO:0055114	GO:0009202	GO:0006260	GO:0005524	GO:0005971	GO:0004748	GO:0046686													
CL2719.Contig1_D2	GO:0009957	GO:0004672	GO:0000166	GO:0016310	GO:0005634	GO:0005886														
CL272.Contig10_D2	GO:0009086	GO:0035196	GO:0009616	GO:0010050	GO:0010267	GO:0000394														
CL272.Contig11_D2	GO:0009086	GO:0035196	GO:0009616	GO:0010050	GO:0010267	GO:0000394														
CL272.Contig12_D2	GO:0009086	GO:0035196	GO:0009616	GO:0010050	GO:0010267	GO:0000394														
CL272.Contig13_D2	GO:0009086	GO:0035196	GO:0009616	GO:0010050	GO:0010267	GO:0000394														
CL272.Contig14_D2	GO:0009086	GO:0035196	GO:0009616	GO:0010050	GO:0010267	GO:0000394														
CL272.Contig15_D2	GO:0009086	GO:0035196	GO:0009616	GO:0010050	GO:0010267	GO:0000394	GO:0005634
CL272.Contig1_D2	GO:0009086	GO:0035196	GO:0009616	GO:0010050	GO:0010267	GO:0000394	
CL272.Contig2_D2	GO:0009086	GO:0035196	GO:0009616	GO:0010050	GO:0010267	GO:0000394	
CL272.Contig3_D2	GO:0009086	GO:0035196	GO:0009616	GO:0010050	GO:0010267	GO:0000394	GO:0005634
CL272.Contig4_D2	GO:0009086	GO:0035196	GO:0009616	GO:0010050	GO:0010267	GO:0000394	
CL272.Contig5_D2	GO:0009086	GO:0035196	GO:0009616	GO:0010050	GO:0010267	GO:0000394	
CL272.Contig6_D2	GO:0009086	GO:0035196	GO:0009616	GO:0010050	GO:0010267	GO:0000394	
CL272.Contig7_D2	GO:0009086	GO:0035196	GO:0009616	GO:0010050	GO:0010267	GO:0000394	
CL272.Contig8_D2	GO:0009086	GO:0035196	GO:0009616	GO:0010050	GO:0010267	GO:0000394	
CL272.Contig9_D2	GO:0009086	GO:0035196	GO:0009616	GO:0010050	GO:0010267	GO:0000394	
CL2721.Contig1_D2	GO:0043231	GO:0044444					
CL2722.Contig1_D2	GO:0000256	GO:0004038	GO:0050897	GO:0010136	GO:0008270	GO:0005783	GO:0006995
CL2722.Contig2_D2	GO:0004672	GO:0044260	GO:0019538	GO:0000166	GO:0016310		
CL2722.Contig3_D2	GO:0000256	GO:0004038	GO:0050897	GO:0010136	GO:0008270	GO:0005783	GO:0006995
CL2722.Contig4_D2	GO:0000256	GO:0004038	GO:0050897	GO:0010136	GO:0008270	GO:0005783	GO:0006995
CL2723.Contig1_D2	GO:0006979						
CL2724.Contig1_D2	GO:0006476	GO:0008270	GO:0031348	GO:0042742	GO:0005677	GO:0070403	GO:0003677	GO:0006342	GO:0005737
CL2724.Contig2_D2	GO:0006476	GO:0008270	GO:0031348	GO:0042742	GO:0005677	GO:0070403	GO:0003677	GO:0006342	GO:0005737
CL2724.Contig3_D2	GO:0006476	GO:0008270	GO:0031348	GO:0042742	GO:0005677	GO:0070403	GO:0003677	GO:0006342	GO:0005737
CL2724.Contig4_D2	GO:0006476	GO:0008270	GO:0031348	GO:0042742	GO:0005677	GO:0070403	GO:0003677	GO:0006342	GO:0005737
CL2724.Contig5_D2	GO:0006476	GO:0008270	GO:0031348	GO:0042742	GO:0005677	GO:0070403	GO:0003677	GO:0006342	GO:0005737
CL2724.Contig6_D2	GO:0006476	GO:0008270	GO:0031348	GO:0042742	GO:0005677	GO:0070403	GO:0003677	GO:0006342	GO:0005737
CL2725.Contig1_D2	GO:0006457	GO:0005634	GO:0005515	GO:0005886					
CL2725.Contig2_D2	GO:0006457	GO:0005634	GO:0005515	GO:0005886					
CL2727.Contig1_D2	GO:0016558	GO:0016884	GO:0006891	GO:0006869	GO:0004040	GO:0016740	GO:0006635	GO:0010351	GO:0006487
CL2727.Contig2_D2	GO:0016558	GO:0016884	GO:0006891	GO:0006869	GO:0004040	GO:0016740	GO:0006635	GO:0010351	GO:0006487
CL2727.Contig3_D2	GO:0016558	GO:0016884	GO:0006891	GO:0006869	GO:0004040	GO:0016740	GO:0006635	GO:0010351	GO:0006487
CL2727.Contig4_D2	GO:0016558	GO:0016884	GO:0006891	GO:0006869	GO:0004040	GO:0016740	GO:0006635	GO:0010351	GO:0006487
CL2727.Contig5_D2	GO:0016558	GO:0016884	GO:0006891	GO:0006869	GO:0004040	GO:0016740	GO:0006635	GO:0010351	GO:0006487
CL2727.Contig6_D2	GO:0016558	GO:0016884	GO:0006891	GO:0006869	GO:0004040	GO:0016740	GO:0006635	GO:0010351	GO:0006487
CL2729.Contig3_D2	GO:0042742	GO:0000724	GO:0044212	GO:0005634	GO:0008270	GO:0005739			
CL2729.Contig4_D2	GO:0042742	GO:0000724	GO:0044212	GO:0005634	GO:0008270	GO:0005739			
CL2731.Contig1_D2	GO:0001510	GO:0006412	GO:0005829	GO:0003723	GO:0006164	GO:0005730	GO:0003735	GO:0009220	GO:0015934	GO:0016020
CL2731.Contig2_D2	GO:0001510	GO:0006412	GO:0005829	GO:0003723	GO:0006164	GO:0005730	GO:0003735	GO:0009220	GO:0015934	GO:0016020
CL2732.Contig1_D2	GO:0042742	GO:0009409	GO:0005886	GO:0009733	GO:0009507	GO:0010218	GO:0010114			
CL2733.Contig1_D2	GO:0016023	GO:0048573	GO:0006661							
CL2733.Contig2_D2	GO:0016023	GO:0048573	GO:0006661							
CL2733.Contig3_D2	GO:0016023	GO:0048573	GO:0006661							
CL2734.Contig1_D2	GO:0016787	GO:0000166								
CL2734.Contig2_D2	GO:0000166									
CL2734.Contig4_D2	GO:0016787	GO:0000166								
CL2734.Contig5_D2	GO:0016787	GO:0000166								
CL2734.Contig6_D2	GO:0000166									
CL2735.Contig1_D2	GO:0016758	GO:0008152								
CL2735.Contig2_D2	GO:0016758	GO:0008152								
CL2735.Contig3_D2	GO:0047213	GO:0008152								
CL2736.Contig1_D2	GO:0048868	GO:0000213	GO:0008295	GO:0005739	GO:0009553	GO:0008033	GO:0005634			
CL2736.Contig2_D2	GO:0048868	GO:0000213	GO:0008295	GO:0005739	GO:0009553	GO:0008033	GO:0005634			
CL2737.Contig1_D2	GO:0048700	GO:0009793	GO:0005634	GO:0080008	GO:0000166																															
CL2737.Contig2_D2	GO:0048700	GO:0009793	GO:0005634	GO:0080008	GO:0000166																															
CL2737.Contig3_D2	GO:0048700	GO:0009793	GO:0005634	GO:0080008	GO:0000166																															
CL2737.Contig4_D2	GO:0048700	GO:0009793	GO:0005634	GO:0080008	GO:0000166																															
CL2739.Contig1_D2	GO:0016491	GO:0016301	GO:0016310	GO:0000166																																
CL2739.Contig2_D2	GO:0009880	GO:0050826	GO:0007131	GO:0007155	GO:0009944	GO:0045010	GO:0045132	GO:0033044	GO:0006355	GO:0010075	GO:0048825	GO:0042138	GO:0051301	GO:0009855	GO:0009640	GO:0010564	GO:0019915	GO:0010051	GO:0010182	GO:0009965	GO:0010090	GO:0016567	GO:0080060	GO:0043565	GO:0009845	GO:0048765	GO:0010228	GO:0045595	GO:0003700	GO:0016049	GO:0009909	GO:0007062	GO:0005634	GO:0010072	GO:0071555	GO:0010162
CL2739.Contig3_D2	GO:0048519	GO:0007155	GO:0009944	GO:0045010	GO:0006355	GO:0010075	GO:0009855	GO:0010051	GO:0009965	GO:0010090	GO:0043565	GO:0048765	GO:0045595	GO:0008289	GO:0009956	GO:0003700	GO:0016049	GO:0048439	GO:0005634	GO:0010072	GO:0071555															
CL2739.Contig4_D2	GO:0048519	GO:0007155	GO:0009944	GO:0045010	GO:0006355	GO:0010075	GO:0009855	GO:0010051	GO:0009965	GO:0010090	GO:0043565	GO:0048765	GO:0045595	GO:0008289	GO:0009956	GO:0003700	GO:0016049	GO:0048439	GO:0005634	GO:0010072	GO:0071555															
CL2739.Contig5_D2	GO:0003700	GO:0043565	GO:0005634	GO:0006355																																
CL2739.Contig6_D2	GO:0003700	GO:0043565	GO:0005634	GO:0006355																																
CL2741.Contig1_D2	GO:0045437	GO:0047622	GO:0072585	GO:0006218	GO:0006152	GO:0047724	GO:0005829																													
CL2741.Contig2_D2	GO:0045437	GO:0047622	GO:0072585	GO:0006218	GO:0006152	GO:0047724	GO:0005829																													
CL2742.Contig1_D2	GO:0046872	GO:0019243	GO:0048868	GO:0009055	GO:0051537	GO:0005739																														
CL2743.Contig1_D2	GO:0005829	GO:0005507	GO:0009086	GO:0008705	GO:0008270	GO:0005777	GO:0009651	GO:0009506	GO:0009941	GO:0003871	GO:0032259	GO:0005774	GO:0009570	GO:0010043	GO:0046686	GO:0005794	GO:0005886	GO:0048046																		
CL2743.Contig2_D2	GO:0008705	GO:0009086	GO:0032259	GO:0009507	GO:0005829	GO:0008270	GO:0003871																													
CL2745.Contig1_D2	GO:0004190	GO:0006508																																		
CL2745.Contig2_D2	GO:0004190	GO:0006508																										
CL2745.Contig3_D2	GO:0008233																											
CL2746.Contig1_D2	GO:0009908	GO:0006094	GO:0005773	GO:0022626	GO:0009816	GO:0009651	GO:0052544	GO:0004298	GO:0009753	GO:0009524	GO:0050832	GO:0006511	GO:0009700	GO:0019773	GO:0005819	GO:0006096	GO:0030244	GO:0009570	GO:0019761	GO:0002213	GO:0046686	GO:0019344	GO:0009408	GO:0010193	GO:0006750	GO:0005886	GO:0005634	GO:0004357
CL2750.Contig1_D2	GO:0030170	GO:0046686	GO:0030148	GO:0005515	GO:0016049	GO:0004758	GO:0043067	GO:0009507	GO:0005783																			
CL2750.Contig2_D2	GO:0030170	GO:0046686	GO:0030148	GO:0005515	GO:0016049	GO:0004758	GO:0043067	GO:0009507	GO:0005783																			
CL2755.Contig1_D2	GO:0009987	GO:0006508	GO:0004177	GO:0009570																								
CL2755.Contig2_D2	GO:0009987	GO:0006508	GO:0004177	GO:0009570																								
CL2756.Contig1_D2	GO:0006164	GO:0005739																										
CL2756.Contig2_D2	GO:0006164	GO:0005739																										
CL276.Contig1_D2	GO:0035196	GO:0000398	GO:0043687	GO:0042780	GO:0030422	GO:0042781	GO:0045893	GO:0005634																				
CL276.Contig2_D2	GO:0035196	GO:0000398	GO:0043687	GO:0042780	GO:0030422	GO:0042781	GO:0045893	GO:0005634																				
CL276.Contig3_D2	GO:0035196	GO:0000398	GO:0043687	GO:0042780	GO:0030422	GO:0042781	GO:0045893	GO:0005634																				
CL276.Contig4_D2	GO:0035196	GO:0000398	GO:0043687	GO:0042780	GO:0030422	GO:0042781	GO:0045893	GO:0005634																				
CL2761.Contig1_D2	GO:0005975	GO:0005618	GO:0030246	GO:0004565																								
CL2761.Contig2_D2	GO:0005975	GO:0005618	GO:0030246	GO:0004565																								
CL2761.Contig3_D2	GO:0005975	GO:0005618	GO:0030246	GO:0004565																								
CL2761.Contig4_D2	GO:0005975	GO:0005618	GO:0030246	GO:0004565													
CL2762.Contig1_D2	GO:0006506	GO:0031227	GO:0000030	GO:0005634													
CL2762.Contig2_D2	GO:0006506	GO:0031227	GO:0000030	GO:0005634													
CL2763.Contig1_D2	GO:0009753	GO:0009739	GO:0009626	GO:0009414	GO:0009651	GO:0010468	GO:0009751	GO:0009617	GO:0003677	GO:0009733	GO:0010200	GO:0009737	GO:0042761	GO:0009723	GO:0046686	GO:0080167	GO:0003682
CL2765.Contig1_D2	GO:0003676																
CL2765.Contig2_D2	GO:0003676																
CL2766.Contig1_D2	GO:0005730	GO:0016556	GO:0009536	GO:0005739													
CL2767.Contig1_D2	GO:0005507	GO:0032259	GO:0006412	GO:0008168	GO:0005739												
CL2767.Contig2_D2	GO:0005507	GO:0032259	GO:0006412	GO:0008168	GO:0005739												
CL2767.Contig3_D2	GO:0005507	GO:0032259	GO:0006412	GO:0008168	GO:0005739												
CL2768.Contig1_D2	GO:0016773	GO:0016301	GO:0008152	GO:0005739													
CL2768.Contig2_D2	GO:0016773	GO:0016301	GO:0008152	GO:0005739													
CL2771.Contig1_D2	GO:0008353	GO:0006468	GO:0005524														
CL2771.Contig2_D2	GO:0008353	GO:0030247	GO:0006468	GO:0005524													
CL2772.Contig1_D2	GO:0004190	GO:0006508															
CL2772.Contig2_D2	GO:0005802	GO:0005794	GO:0005768	GO:0006508	GO:0004190	GO:0009507											
CL2772.Contig3_D2	GO:0005802	GO:0005794	GO:0005768	GO:0006508	GO:0004190	GO:0009507
CL2774.Contig1_D2	GO:0005488					
CL2775.Contig1_D2	GO:0005886	GO:0016310	GO:0004674	GO:0000166		
CL2775.Contig2_D2	GO:0005886	GO:0016310	GO:0004674	GO:0000166		
CL2775.Contig3_D2	GO:0005886	GO:0016310	GO:0004674	GO:0000166		
CL2775.Contig4_D2	GO:0005886	GO:0016310	GO:0004674	GO:0000166		
CL2775.Contig5_D2	GO:0004693	GO:0030246	GO:0005886	GO:0007049	GO:0006468	GO:0005524
CL2775.Contig6_D2	GO:0005488	GO:0004672	GO:0009987			
CL2775.Contig7_D2	GO:0005488	GO:0004672	GO:0009987			
CL2776.Contig1_D2	GO:0005634					
CL2777.Contig1_D2	GO:0005986	GO:0016311	GO:0050307	GO:0000287	GO:0044424	
CL2777.Contig2_D2	GO:0005986	GO:0016311	GO:0050307	GO:0000287	GO:0044424	
CL2779.Contig1_D2	GO:0005507	GO:0052716	GO:0008447	GO:0048046	GO:0046274	GO:0055114
CL2779.Contig2_D2	GO:0009414	GO:0005507	GO:0052716	GO:0048046	GO:0046274	GO:0055114
CL2779.Contig3_D2	GO:0009414	GO:0005507	GO:0052716	GO:0048046	GO:0046274	GO:0055114
CL2779.Contig4_D2	GO:0009414	GO:0005507	GO:0052716	GO:0048046	GO:0046274	GO:0055114
CL2779.Contig5_D2	GO:0009414	GO:0005507	GO:0052716	GO:0048046	GO:0046274	GO:0055114							
CL2779.Contig6_D2	GO:0005507	GO:0052716	GO:0008447	GO:0048046	GO:0046274	GO:0055114							
CL278.Contig1_D2	GO:0005840	GO:0003735	GO:0006412	GO:0000166									
CL2780.Contig1_D2	GO:0005634												
CL2780.Contig2_D2	GO:0005634												
CL2783.Contig1_D2	GO:0005829	GO:0006281	GO:0010224	GO:0005730	GO:0046872	GO:0010090	GO:0009908	GO:0009965	GO:0080008	GO:0009826	GO:0016573	GO:0004402	
CL2783.Contig2_D2	GO:0005730	GO:0046872	GO:0010090	GO:0009908	GO:0009965	GO:0009826	GO:0016573	GO:0004402	GO:0005737				
CL2783.Contig3_D2	GO:0005829	GO:0006281	GO:0010224	GO:0005730	GO:0046872	GO:0010090	GO:0009908	GO:0009965	GO:0080008	GO:0009826	GO:0016573	GO:0004402	
CL2785.Contig1_D2	GO:0042744	GO:0055114	GO:0009055	GO:0016491	GO:0010200	GO:0050660	GO:0046482	GO:0010583	GO:0009407	GO:0005794	GO:0005886		
CL2786.Contig1_D2	GO:0006468	GO:0043234	GO:0016021	GO:0009556	GO:0005524	GO:0010227	GO:0007030	GO:0010152	GO:0009742	GO:0007178	GO:0004675	GO:0005886	GO:0009793
CL2786.Contig2_D2	GO:0006468	GO:0043234	GO:0016021	GO:0009556	GO:0005524	GO:0010227	GO:0007030	GO:0010152	GO:0009742	GO:0007178	GO:0004675	GO:0005886	GO:0009793
CL2788.Contig1_D2	GO:0009228	GO:0016310	GO:0004417										
CL2788.Contig2_D2	GO:0009228	GO:0016310	GO:0004417										
CL2789.Contig1_D2	GO:0042742	GO:0050832	GO:0048364	GO:0071433	GO:0005739								
CL2789.Contig2_D2	GO:0042742	GO:0050832	GO:0048364	GO:0071433	GO:0005739								
CL279.Contig1_D2	GO:0008026	GO:0003676	GO:0005524										
CL279.Contig2_D2	GO:0008026	GO:0003676	GO:0005524			
CL279.Contig3_D2	GO:0008026	GO:0003676	GO:0005524			
CL279.Contig4_D2	GO:0016787	GO:1901363	GO:0097159			
CL279.Contig5_D2	GO:0016787	GO:1901363	GO:0097159			
CL279.Contig6_D2	GO:0016787	GO:1901363	GO:0097159			
CL2790.Contig1_D2	GO:0016020	GO:0009941				
CL2792.Contig1_D2	GO:0010030	GO:0004402	GO:0005634	GO:0016573		
CL2792.Contig2_D2	GO:0010030	GO:0004402	GO:0005634	GO:0016573		
CL2793.Contig1_D2	GO:0009062	GO:0080046	GO:0080043	GO:0080044	GO:0005634	
CL2793.Contig2_D2	GO:0009062	GO:0047213	GO:0080046	GO:0080043	GO:0080044	GO:0005634
CL2794.Contig2_D2	GO:0003899	GO:0006351	GO:0003677	GO:0009507		
CL2794.Contig3_D2	GO:0003899	GO:0006351	GO:0003677	GO:0009507		
CL2795.Contig1_D2	GO:0003677	GO:0004518	GO:0006289	GO:0009507	GO:0005634	
CL2795.Contig2_D2	GO:0003677	GO:0004518	GO:0006289	GO:0009507	GO:0005634	
CL2795.Contig3_D2	GO:0003677	GO:0004518	GO:0006289	GO:0009507	GO:0005634	
CL2795.Contig4_D2	GO:0003677	GO:0004518	GO:0006289	GO:0009507	GO:0005634	
CL2796.Contig1_D2	GO:0010294	GO:0051707	GO:0006355	GO:0032940	GO:0080044	GO:0043565	GO:0016023	GO:0047213	GO:0080043	GO:0003700	GO:0047893	GO:0051555
CL2797.Contig1_D2	GO:0009536											
CL2798.Contig1_D2	GO:0009941	GO:0009793	GO:0045036									
CL2798.Contig2_D2	GO:0009941	GO:0009793	GO:0045036									
CL2799.Contig1_D2	GO:0046527	GO:0048366	GO:0016021	GO:0005783	GO:0009651	GO:0006487						
CL2799.Contig2_D2	GO:0046527	GO:0048366	GO:0016021	GO:0005783	GO:0009651	GO:0006487						
CL2799.Contig3_D2	GO:0046527	GO:0048366	GO:0016021	GO:0005783	GO:0009651	GO:0006487						
CL280.Contig1_D2	GO:0006629	GO:0016788										
CL2800.Contig1_D2	GO:0016023	GO:0005886	GO:0004672									
CL2800.Contig2_D2	GO:0016023	GO:0005886	GO:0006468	GO:0005524	GO:0004674							
CL2803.Contig1_D2	GO:0005739											
CL2803.Contig2_D2	GO:0005739											
CL2805.Contig1_D2	GO:0005737	GO:0009954	GO:0048439	GO:0010227								
CL2805.Contig2_D2	GO:0005737	GO:0003746	GO:0009954	GO:0048439	GO:0006414	GO:0010227						
CL2807.Contig1_D2	GO:0010025	GO:0010029	GO:0006511	GO:0050994	GO:0006723	GO:0004842	GO:0009737					
CL2808.Contig1_D2	GO:0004721	GO:0006952	GO:0043531									
CL2808.Contig3_D2	GO:0006952	GO:0043531							
CL2809.Contig1_D2	GO:0004842	GO:0016567	GO:0008270						
CL281.Contig1_D2	GO:0005634								
CL281.Contig2_D2	GO:0005634								
CL2811.Contig1_D2	GO:0007076	GO:0005634							
CL2811.Contig2_D2	GO:0000799	GO:0007076							
CL2812.Contig1_D2	GO:0006120	GO:0008137	GO:0005747	GO:0016021					
CL2812.Contig2_D2	GO:0006120	GO:0008137	GO:0005747	GO:0016021					
CL2813.Contig1_D2	GO:0055085	GO:0016021							
CL2813.Contig2_D2	GO:0055085	GO:0016021							
CL2815.Contig1_D2	GO:0003700	GO:0032259	GO:0005634	GO:0008270	GO:0008168	GO:0006355			
CL2817.Contig1_D2	GO:0005737	GO:0009695	GO:0009611	GO:0046686	GO:0031407	GO:0016629	GO:0010181	GO:0009751	GO:0055114
CL2817.Contig2_D2	GO:0005737	GO:0009695	GO:0009611	GO:0046686	GO:0031407	GO:0016629	GO:0010181	GO:0009751	GO:0055114
CL2817.Contig3_D2	GO:0009611	GO:0016491	GO:0046686	GO:0031407	GO:0010181	GO:0009751	GO:0055114		
CL2817.Contig4_D2	GO:0009611	GO:0046686	GO:0016629	GO:0031407	GO:0010181	GO:0009751	GO:0055114		
CL2818.Contig1_D2	GO:0048193	GO:0006944	GO:0010200						
CL2818.Contig2_D2	GO:0048193	GO:0006944	GO:0010200																				
CL2818.Contig3_D2	GO:0048193	GO:0006944	GO:0010200																				
CL2819.Contig1_D2	GO:0005773	GO:0016491	GO:0055114	GO:0010181																			
CL2819.Contig2_D2	GO:0005773	GO:0016491	GO:0010181	GO:0006661	GO:0005576	GO:0055114																	
CL282.Contig1_D2	GO:0005634																						
CL282.Contig2_D2	GO:0005634																						
CL2820.Contig1_D2	GO:0009507	GO:0016020																					
CL2820.Contig2_D2	GO:0009507	GO:0016020																					
CL2820.Contig3_D2	GO:0009507	GO:0016020																					
CL2820.Contig4_D2	GO:0009507	GO:0016020																					
CL2821.Contig1_D2	GO:0004672	GO:0048544	GO:0006468	GO:0005524																			
CL2822.Contig1_D2	GO:0010264	GO:0010207	GO:0016787	GO:0009507																			
CL2822.Contig2_D2	GO:0010264	GO:0010207	GO:0016787	GO:0009507																			
CL2823.Contig1_D2	GO:0000278	GO:0005515	GO:0007155	GO:0009793	GO:0009910	GO:0045010	GO:0048453	GO:0042742	GO:0005618	GO:0003676	GO:0003002	GO:0010090	GO:0048451	GO:0048765	GO:0006338	GO:0010228	GO:0046686	GO:0003824	GO:0005634	GO:0071555			
CL2823.Contig2_D2	GO:0000278	GO:0005515	GO:0007155	GO:0009793	GO:0016514	GO:0009910	GO:0045010	GO:0016740	GO:0048453	GO:0042742	GO:0005618	GO:0003002	GO:0004386	GO:0010090	GO:0048451	GO:0003677	GO:0048765	GO:0006338	GO:0010228	GO:0046686	GO:0003682	GO:0005524	GO:0071555
CL2825.Contig10_D2	GO:0015450	GO:0009527	GO:0005744	GO:0016021	GO:0009507	GO:0015031																	
CL2825.Contig11_D2	GO:0031967	GO:0031090	GO:0044425	GO:0009536				
CL2825.Contig12_D2	GO:0016020							
CL2825.Contig13_D2	GO:0015450	GO:0009527	GO:0005744	GO:0016021	GO:0009507	GO:0015031		
CL2825.Contig1_D2	GO:0015450	GO:0009527	GO:0005744	GO:0016021	GO:0009507	GO:0015031		
CL2825.Contig2_D2	GO:0031967	GO:0031090	GO:0044425	GO:0009536				
CL2825.Contig3_D2	GO:0015450	GO:0009527	GO:0005744	GO:0016021	GO:0009507	GO:0015031		
CL2825.Contig4_D2	GO:0015450	GO:0009527	GO:0005744	GO:0016021	GO:0009507	GO:0015031		
CL2825.Contig5_D2	GO:0015450	GO:0009527	GO:0005744	GO:0016021	GO:0009507	GO:0015031		
CL2825.Contig6_D2	GO:0031967	GO:0031090	GO:0044425	GO:0009536				
CL2825.Contig7_D2	GO:0015450	GO:0009527	GO:0005744	GO:0016021	GO:0009507	GO:0015031		
CL2825.Contig8_D2	GO:0031967	GO:0031090	GO:0044425	GO:0009536				
CL2825.Contig9_D2	GO:0015450	GO:0009527	GO:0005744	GO:0016021	GO:0009507	GO:0015031		
CL2827.Contig1_D2	GO:0043161	GO:0051788	GO:0080129	GO:0006635	GO:0009407	GO:0050832	GO:0006914	GO:0005634
CL2827.Contig2_D2	GO:0043161	GO:0051788	GO:0080129	GO:0006635	GO:0009407	GO:0050832	GO:0006914	GO:0005634
CL2827.Contig3_D2	GO:0043161	GO:0051788	GO:0080129	GO:0006635	GO:0009407	GO:0050832	GO:0006914	GO:0005634
CL2827.Contig4_D2	GO:0043161	GO:0051788	GO:0080129	GO:0006635	GO:0009407	GO:0050832	GO:0006914	GO:0005634
CL2828.Contig1_D2	GO:0016746																		
CL2829.Contig1_D2	GO:0009610	GO:0047077	GO:0009507	GO:0016207	GO:0055114	GO:0006914													
CL2829.Contig2_D2	GO:0009610	GO:0006914	GO:0016207	GO:0009507															
CL283.Contig1_D2	GO:0032440	GO:0005524	GO:0006950	GO:0055114															
CL283.Contig2_D2	GO:0009615	GO:0005618	GO:0055114	GO:0005730	GO:0009409	GO:0009941	GO:0009408	GO:0009617	GO:0005524	GO:0032440	GO:0005773	GO:0046686	GO:0022626	GO:0080167	GO:0005886	GO:0048046			
CL283.Contig3_D2	GO:0055114	GO:0005739	GO:0006457	GO:0009409	GO:0009941	GO:0009408	GO:0009579	GO:0005524	GO:0009570	GO:0032440	GO:0051082	GO:0045036	GO:0046686	GO:0005634	GO:0048046				
CL283.Contig4_D2	GO:0055114	GO:0005739	GO:0006457	GO:0009409	GO:0009941	GO:0009408	GO:0009658	GO:0048481	GO:0009579	GO:0005524	GO:0009570	GO:0032440	GO:0051082	GO:0045036	GO:0046686	GO:0005634	GO:0048046		
CL283.Contig5_D2	GO:0055114	GO:0005739	GO:0006457	GO:0009409	GO:0009941	GO:0009408	GO:0009658	GO:0048481	GO:0009579	GO:0005524	GO:0009570	GO:0032440	GO:0051082	GO:0045036	GO:0046686	GO:0005634	GO:0048046		
CL283.Contig6_D2	GO:0009615	GO:0005618	GO:0005730	GO:0009409	GO:0009941	GO:0009408	GO:0009617	GO:0005524	GO:0005773	GO:0046686	GO:0022626	GO:0080167	GO:0005886	GO:0048046					
CL283.Contig7_D2	GO:0009615	GO:0005829	GO:0005618	GO:0055114	GO:0006457	GO:0009408	GO:0009627	GO:0009617	GO:0005524	GO:0005515	GO:0030968	GO:0032440	GO:0046686	GO:0009644	GO:0042542	GO:0005794	GO:0005634	GO:0005886	GO:0009697
CL283.Contig8_D2	GO:0032440	GO:0005524	GO:0006950	GO:0055114															
CL2830.Contig1_D2	GO:0009688																		
CL2830.Contig2_D2	GO:0009688																		
CL2831.Contig1_D2	GO:0005634																		
CL2833.Contig1_D2	GO:0015198	GO:0006865	GO:0006857	GO:0005886	GO:0055085														
CL2834.Contig1_D2	GO:0004715	GO:0006468	GO:0005524	GO:0032440	GO:0016021	GO:0004674	GO:0055114												
CL2835.Contig1_D2	GO:0005739	GO:0009706							
CL2836.Contig1_D2	GO:0003777	GO:0005875	GO:0045132	GO:0005874	GO:0005524	GO:0007018	GO:0007062	GO:0031048	
CL2836.Contig2_D2	GO:0003777	GO:0005875	GO:0045132	GO:0005874	GO:0005524	GO:0007018	GO:0007062	GO:0031048	GO:0005634
CL2836.Contig3_D2	GO:0003777	GO:0005875	GO:0045132	GO:0005874	GO:0005524	GO:0007018	GO:0007062	GO:0031048	GO:0005634
CL2836.Contig4_D2	GO:0003777	GO:0043234	GO:0015630	GO:0045132	GO:0007062	GO:0000166	GO:0031048	GO:0044430	GO:0005634
CL2836.Contig5_D2	GO:0003777	GO:0043234	GO:0015630	GO:0045132	GO:0007062	GO:0000166	GO:0031048	GO:0044430	GO:0005634
CL2836.Contig6_D2	GO:0003777	GO:0005875	GO:0045132	GO:0005874	GO:0005524	GO:0007018	GO:0007062	GO:0031048	GO:0005634
CL2838.Contig1_D2	GO:0009941	GO:0008119	GO:0018708	GO:0006952	GO:0019762	GO:0005886	GO:0032259	GO:0005829	
CL2838.Contig2_D2	GO:0009941	GO:0008119	GO:0018708	GO:0006952	GO:0019762	GO:0005886	GO:0032259	GO:0005829	
CL2840.Contig1_D2	GO:0005730	GO:0003676	GO:0000398	GO:0016607	GO:0005829	GO:0008270	GO:0000166		
CL2840.Contig2_D2	GO:0005730	GO:0003676	GO:0000398	GO:0016607	GO:0005829	GO:0008270	GO:0000166		
CL2840.Contig3_D2	GO:0005730	GO:0003676	GO:0000398	GO:0016607	GO:0005829	GO:0008270	GO:0000166		
CL2842.Contig2_D2	GO:0043231								
CL2844.Contig1_D2	GO:0005737	GO:0016151	GO:0043419	GO:0009039					
CL2844.Contig2_D2	GO:0005737	GO:0016151	GO:0043419	GO:0009039					
CL2844.Contig3_D2	GO:0005737	GO:0016151	GO:0043419	GO:0009039					
CL2845.Contig1_D2	GO:0005886	GO:0005993	GO:0004555															
CL2846.Contig1_D2	GO:0005618	GO:0006555	GO:0005730	GO:0009651	GO:0004478	GO:0046872	GO:0009409	GO:0006556	GO:0006730	GO:0005524	GO:0009809	GO:0005886						
CL2846.Contig2_D2	GO:0004478	GO:0046872	GO:0006556	GO:0006730	GO:0005524													
CL2846.Contig3_D2	GO:0004478	GO:0046872	GO:0006556	GO:0006730	GO:0005524													
CL2846.Contig4_D2	GO:0005618	GO:0006555	GO:0005730	GO:0009651	GO:0004478	GO:0046872	GO:0009409	GO:0006556	GO:0006730	GO:0005524	GO:0009809	GO:0005886						
CL2846.Contig5_D2	GO:0004478	GO:0009055	GO:0006556	GO:0006730	GO:0031361	GO:0005524	GO:0020037	GO:0015979	GO:0005737	GO:0005506								
CL2846.Contig6_D2	GO:0009651	GO:0004478	GO:0046872	GO:0006556	GO:0006730	GO:0005524	GO:0005737											
CL2847.Contig1_D2	GO:0048766	GO:0009958	GO:0009734	GO:0080167	GO:0048825	GO:0043481	GO:0048767	GO:0009640	GO:0009986	GO:0008361	GO:0006468	GO:0042802	GO:0009637	GO:0009926	GO:0005634	GO:0005524	GO:0048443	GO:0004697
CL2847.Contig2_D2	GO:0048766	GO:0009958	GO:0009734	GO:0080167	GO:0048825	GO:0043481	GO:0048767	GO:0009640	GO:0009986	GO:0008361	GO:0006468	GO:0042802	GO:0009637	GO:2000012	GO:0005634	GO:0005524	GO:0048443	GO:0004697
CL2849.Contig1_D2	GO:0009744	GO:0009750	GO:0005739	GO:0050897	GO:0006552	GO:0005524	GO:0004075	GO:0004485	GO:0022626									
CL2849.Contig2_D2	GO:0009744	GO:0009750	GO:0005739	GO:0050897	GO:0006552	GO:0004485	GO:0022626											
CL285.Contig1_D2	GO:0015700	GO:0042344	GO:0071992	GO:0046938	GO:0052544	GO:0046685	GO:0042742	GO:0071994	GO:0005829	GO:0015446	GO:0046870	GO:0046686	GO:0005507	GO:0016756				
CL285.Contig2_D2	GO:0015700	GO:0042344	GO:0071992	GO:0046938	GO:0052544	GO:0046685	GO:0042742	GO:0071994	GO:0005829	GO:0015446	GO:0046870	GO:0046686	GO:0005507	GO:0016756				
CL2850.Contig1_D2	GO:0006457	GO:0003723	GO:0000398	GO:0005515	GO:0000413	GO:0005634	GO:0005829	GO:0008270	GO:0003755	GO:0000166								
CL2851.Contig1_D2	GO:0008270	GO:0005737																
CL2851.Contig2_D2	GO:0008270	GO:0005737																
CL2851.Contig3_D2	GO:0033587	GO:0009423	GO:0003849	GO:0009073	GO:0009507	GO:0016020		
CL2851.Contig4_D2	GO:0033587	GO:0009423	GO:0003849	GO:0009073	GO:0009507	GO:0016020		
CL2853.Contig1_D2	GO:0016021	GO:0005739	GO:0005509					
CL2853.Contig2_D2	GO:0016021	GO:0005739	GO:0005509					
CL2853.Contig3_D2	GO:0016021	GO:0005739	GO:0005509					
CL2854.Contig1_D2	GO:0030976	GO:0009097	GO:0009099	GO:0000287	GO:0050660	GO:0009570	GO:0003984	GO:0004737
CL2855.Contig1_D2	GO:0003824	GO:0008152						
CL2855.Contig2_D2	GO:0003824	GO:0008152						
CL2855.Contig3_D2	GO:0003824	GO:0008152						
CL2855.Contig4_D2	GO:0003824	GO:0008152						
CL2856.Contig1_D2	GO:0030247	GO:0009507						
CL2856.Contig2_D2	GO:0030247	GO:0009507						
CL2856.Contig3_D2	GO:0030247	GO:0009507						
CL2856.Contig4_D2	GO:0030247	GO:0009507						
CL2856.Contig5_D2	GO:0030247	GO:0009507						
CL2856.Contig6_D2	GO:0030247	GO:0009507						
CL2856.Contig7_D2	GO:0030247	GO:0009507																
CL2856.Contig8_D2	GO:0030247	GO:0009507																
CL2857.Contig1_D2	GO:0005739	GO:0016021	GO:0019829	GO:0005524	GO:0015914	GO:0000287	GO:0004012	GO:0006812										
CL2857.Contig2_D2	GO:0005739	GO:0016021	GO:0019829	GO:0005524	GO:0015914	GO:0000287	GO:0004012	GO:0006812										
CL2858.Contig1_D2	GO:0043247	GO:0010332	GO:0045132	GO:0008270	GO:0042138	GO:0007062	GO:0007131	GO:0032204	GO:0005634									
CL2858.Contig2_D2	GO:0043247	GO:0010332	GO:0045132	GO:0008270	GO:0042138	GO:0007062	GO:0007131	GO:0032204	GO:0005634									
CL2859.Contig1_D2	GO:0008559	GO:0006200	GO:0005524															
CL2859.Contig2_D2	GO:0008559	GO:0006200	GO:0005524															
CL2860.Contig1_D2	GO:0005737	GO:0005886	GO:0016567	GO:0006511	GO:0004842	GO:0005634												
CL2860.Contig2_D2	GO:0009960	GO:0051788	GO:0006635	GO:0043161	GO:0006944	GO:0051049	GO:0016558	GO:0051510	GO:0005737	GO:0048193	GO:0042023	GO:0004842	GO:0031625	GO:0016567	GO:0006301	GO:0005886	GO:0005634	GO:0043248
CL2861.Contig2_D2	GO:0008152	GO:0009536	GO:0008675															
CL2862.Contig1_D2	GO:0016760	GO:0030244	GO:0016021															
CL2862.Contig2_D2	GO:0016760	GO:0030244	GO:0016021															
CL2863.Contig1_D2	GO:0005634	GO:0009506																
CL2863.Contig2_D2	GO:0005634	GO:0009506																
CL2864.Contig1_D2	GO:0005634	GO:0008270																
CL2864.Contig2_D2	GO:0005634	GO:0008270									
CL2867.Contig1_D2	GO:0055085	GO:0015786	GO:0016021	GO:0005460	GO:0005459	GO:0015785	GO:0080147	GO:0048527	GO:0008643	GO:0005794	GO:0005886
CL2867.Contig2_D2	GO:0055085	GO:0015786	GO:0016021	GO:0005460	GO:0005459	GO:0015785	GO:0080147	GO:0048527	GO:0008643	GO:0005794	GO:0005886
CL2868.Contig1_D2	GO:0005829	GO:0046654	GO:0016491	GO:0008168							
CL2868.Contig2_D2	GO:0005829	GO:0055114	GO:0004799	GO:0009257	GO:0006730	GO:0032259	GO:0006545	GO:0004146	GO:0006231		
CL2868.Contig3_D2	GO:0005829	GO:0055114	GO:0004799	GO:0009257	GO:0006730	GO:0032259	GO:0006545	GO:0004146	GO:0006231	GO:0009507	
CL2869.Contig1_D2	GO:0004378	GO:0033164	GO:0009058								
CL2869.Contig2_D2	GO:0004378	GO:0033164	GO:0009058								
CL2869.Contig3_D2	GO:0004378	GO:0033164	GO:0009058								
CL287.Contig1_D2	GO:0016702	GO:0050589	GO:0055114								
CL2872.Contig1_D2	GO:0005634	GO:0009536									
CL2872.Contig2_D2	GO:0044248	GO:0044710	GO:0005739	GO:0009536	GO:1901565	GO:0005634					
CL2872.Contig3_D2	GO:0044710	GO:0005739	GO:0009536	GO:0044237	GO:0005634						
CL2873.Contig1_D2	GO:0009684	GO:0015706	GO:0006569	GO:0010167	GO:0005886						
CL2873.Contig2_D2	GO:0009684	GO:0015706	GO:0005739	GO:0006569	GO:0010167	GO:0005886					
CL2875.Contig1_D2	GO:0050896	GO:0000166									
CL2875.Contig3_D2	GO:0006952	GO:0043531	GO:0007165								
CL2875.Contig4_D2	GO:0006952	GO:0043531	GO:0007165								
CL2875.Contig6_D2	GO:0006952	GO:0043531	GO:0007165								
CL2875.Contig7_D2	GO:0006952	GO:0043531	GO:0007165								
CL2875.Contig8_D2	GO:0050896										
CL2875.Contig9_D2	GO:0050896	GO:0000166									
CL2877.Contig1_D2	GO:0006810	GO:0015416	GO:0006200	GO:0009941	GO:0043190	GO:0005524					
CL2877.Contig2_D2	GO:0006810	GO:0015416	GO:0006200	GO:0009941	GO:0043190	GO:0005524					
CL2878.Contig1_D2	GO:0003676	GO:0008408	GO:0005634	GO:0006139							
CL2878.Contig2_D2	GO:0003676	GO:0008408	GO:0005634	GO:0006139							
CL288.Contig1_D2	GO:0009753	GO:0055114	GO:0009620	GO:0009611	GO:0009941	GO:0009695	GO:0009535	GO:0009570	GO:0016165	GO:0005506	GO:0031408
CL288.Contig2_D2	GO:0009753	GO:0055114	GO:0009620	GO:0009611	GO:0009941	GO:0009695	GO:0009535	GO:0009570	GO:0016165	GO:0005506	GO:0031408
CL288.Contig3_D2	GO:0009753	GO:0055114	GO:0009620	GO:0009611	GO:0009941	GO:0009695	GO:0009535	GO:0009570	GO:0016165	GO:0005506	GO:0031408
CL288.Contig4_D2	GO:0009753	GO:0055114	GO:0009620	GO:0009611	GO:0009941	GO:0009695	GO:0009535	GO:0009570	GO:0016165	GO:0005506	GO:0031408
CL288.Contig5_D2	GO:0009753	GO:0055114	GO:0009620	GO:0009611	GO:0009941	GO:0009695	GO:0009535	GO:0009570	GO:0016165	GO:0005506	GO:0031408
CL288.Contig6_D2	GO:0031408	GO:0005506	GO:0016165	GO:0055114							
CL288.Contig7_D2	GO:0009753	GO:0055114	GO:0009620	GO:0009611	GO:0009941	GO:0009695	GO:0009535	GO:0009570	GO:0016165	GO:0005506	GO:0031408			
CL2880.Contig1_D2	GO:0008152	GO:0016787	GO:0009507											
CL2880.Contig2_D2	GO:0016787	GO:0009507												
CL2881.Contig1_D2	GO:0009788	GO:0009934	GO:0006635	GO:0042127	GO:0005515	GO:0009414	GO:0018343	GO:0004660	GO:0005965	GO:0016558	GO:0004311	GO:0005739		
CL2881.Contig2_D2	GO:0005739	GO:0005965	GO:0004660	GO:0009737	GO:0042127	GO:0018343								
CL2883.Contig1_D2	GO:0006364	GO:0032259	GO:0008168	GO:0009536										
CL2884.Contig1_D2	GO:0005794	GO:0009630												
CL2884.Contig2_D2	GO:0005794	GO:0009630												
CL2884.Contig3_D2	GO:0005794	GO:0009630												
CL2884.Contig4_D2	GO:0005794	GO:0009630												
CL2885.Contig1_D2	GO:0005737													
CL2888.Contig1_D2	GO:0071472	GO:0008138	GO:0009611	GO:0033549	GO:0009507	GO:0000188	GO:0070417	GO:0034605	GO:0006661	GO:0010193	GO:0006470	GO:0005886	GO:0005516	GO:0005634
CL2888.Contig2_D2	GO:0071472	GO:0008138	GO:0009611	GO:0033549	GO:0009507	GO:0000188	GO:0070417	GO:0034605	GO:0006661	GO:0010193	GO:0006470	GO:0005886	GO:0005516	GO:0005634
CL2889.Contig1_D2	GO:0008270	GO:0005622												
CL2889.Contig2_D2	GO:0008270	GO:0005622												
CL2890.Contig1_D2	GO:0046520	GO:0005739	GO:0030244	GO:0004578	GO:0048193	GO:0016126								
CL2893.Contig1_D2	GO:0008152																													
CL2895.Contig1_D2	GO:0005516	GO:0009862	GO:0015706	GO:0042742	GO:0009409	GO:0006355	GO:0006857	GO:0043565	GO:0009410	GO:0030968	GO:0003700	GO:0010167	GO:0010043	GO:0010260	GO:0005634															
CL2897.Contig1_D2	GO:0005829	GO:0010048	GO:0003723	GO:0016558	GO:0048573	GO:0006635	GO:0000166	GO:0005634																						
CL2897.Contig2_D2	GO:0005829	GO:0010048	GO:0003723	GO:0016558	GO:0048573	GO:0006635	GO:0000166	GO:0005634																						
CL2897.Contig3_D2	GO:0005829	GO:0010048	GO:0003723	GO:0016558	GO:0048573	GO:0006635	GO:0000166	GO:0005634																						
CL2897.Contig4_D2	GO:0005829	GO:0010048	GO:0003723	GO:0016558	GO:0048573	GO:0006635	GO:0000166	GO:0005634																						
CL2897.Contig5_D2	GO:0005829	GO:0010048	GO:0003723	GO:0016558	GO:0048573	GO:0006635	GO:0000166	GO:0005634																						
CL2897.Contig6_D2	GO:0005829	GO:0010048	GO:0003723	GO:0016558	GO:0048573	GO:0006635	GO:0000166	GO:0005634																						
CL2897.Contig7_D2	GO:0005829	GO:0010048	GO:0003723	GO:0016558	GO:0048573	GO:0006635	GO:0000166	GO:0005634																						
CL2897.Contig8_D2	GO:0005829	GO:0010048	GO:0003723	GO:0016558	GO:0048573	GO:0006635	GO:0000166	GO:0005634																						
CL29.Contig1_D2	GO:0000166	GO:0044464	GO:0043167	GO:0006468	GO:0004674	GO:0000165																								
CL29.Contig2_D2	GO:0071704	GO:0004672	GO:0016310	GO:0007165	GO:0044238	GO:0005488																								
CL29.Contig3_D2	GO:0016020	GO:0000166	GO:0044464	GO:0043167	GO:0006468	GO:0004674	GO:0000165																							
CL290.Contig1_D2	GO:0090305	GO:0006281	GO:0045132	GO:0003677	GO:0007062	GO:0004527	GO:0031048	GO:0005634																						
CL290.Contig2_D2	GO:0090305	GO:0006281	GO:0045132	GO:0004519	GO:0046872	GO:0003677	GO:0007062	GO:0004527	GO:0031048	GO:0005634																				
CL2900.Contig1_D2	GO:0000278	GO:0051788	GO:0043247	GO:0031048	GO:0005515	GO:0010332	GO:0007131	GO:0043161	GO:0045492	GO:0016579	GO:0045132	GO:0009410	GO:0016571	GO:0042138	GO:0051510	GO:0010388	GO:0009640	GO:0008284	GO:0006396	GO:0016567	GO:0032204	GO:0010413	GO:0051302	GO:0032875	GO:0007276	GO:0045893	GO:0043687	GO:0007062	GO:0005634	GO:0043248
CL2900.Contig2_D2	GO:0000278	GO:0051788	GO:0043247	GO:0031048	GO:0005515	GO:0010332	GO:0007131	GO:0043161	GO:0045492	GO:0016579	GO:0045132	GO:0009410	GO:0016571	GO:0042138	GO:0051510	GO:0010388	GO:0009640	GO:0008284	GO:0006396	GO:0016567	GO:0032204	GO:0010413	GO:0051302	GO:0032875	GO:0007276	GO:0045893	GO:0043687	GO:0007062	GO:0005634	GO:0043248
CL2901.Contig1_D2	GO:0005829	GO:0009824	GO:0052381	GO:0043167	GO:0000166	GO:0007131	GO:0009691	GO:0005634																						
CL2901.Contig2_D2	GO:0005829	GO:0008270	GO:0009824	GO:0008033	GO:0052381	GO:0005524	GO:0007131	GO:0009691	GO:0005634																					
CL2903.Contig1_D2	GO:0006471	GO:0006302	GO:0003950	GO:0010332	GO:0005634																									
CL2903.Contig2_D2	GO:0006471	GO:0003676	GO:0006302	GO:0003950	GO:0010332	GO:0005634																								
CL2904.Contig1_D2	GO:0003899	GO:0006351	GO:0000418	GO:0000419																										
CL2904.Contig2_D2	GO:0003899	GO:0006351	GO:0000418	GO:0000419																										
CL2909.Contig1_D2	GO:0005886																													
CL2909.Contig2_D2	GO:0005886																													
CL2909.Contig3_D2	GO:0005886																													
CL291.Contig1_D2	GO:0009987	GO:0048731	GO:0044767	GO:0044464																										
CL291.Contig2_D2	GO:0009987	GO:0048731	GO:0044767	GO:0044464																										
CL291.Contig3_D2	GO:0009987	GO:0048731	GO:0044767	GO:0044464																										
CL291.Contig4_D2	GO:0009987	GO:0048731	GO:0044767	GO:0044464																										
CL2910.Contig1_D2	GO:0030246	GO:0005886	GO:0006468	GO:0005524	GO:0004674																									
CL2911.Contig2_D2	GO:0005834	GO:0004871	GO:0005515	GO:0007186																										
CL2911.Contig3_D2	GO:0005834	GO:0004871	GO:0005515	GO:0007186							
CL2912.Contig1_D2	GO:0004722	GO:0005739									
CL2912.Contig2_D2	GO:0004722	GO:0005739									
CL2912.Contig3_D2	GO:0004722	GO:0005739									
CL2913.Contig1_D2	GO:0005829	GO:0002161	GO:0008295	GO:0009506	GO:0004823	GO:0006450	GO:0005524	GO:0006429	GO:0009507		
CL2913.Contig2_D2	GO:0005829	GO:0002161	GO:0008295	GO:0009506	GO:0004823	GO:0006450	GO:0005524	GO:0006429	GO:0009507		
CL2915.Contig1_D2	GO:0003723										
CL2915.Contig2_D2	GO:0003723										
CL2915.Contig3_D2	GO:0005829	GO:0003723	GO:0005634								
CL2917.Contig1_D2	GO:0004386	GO:0003677	GO:0008270								
CL2917.Contig2_D2	GO:0008270	GO:0009630									
CL2917.Contig5_D2	GO:0008270	GO:0009630									
CL2917.Contig6_D2	GO:0004386	GO:0003677	GO:0008270								
CL2918.Contig1_D2	GO:0008270										
CL2918.Contig2_D2	GO:0008270	GO:0016740									
CL2919.Contig1_D2	GO:0005737	GO:0009813	GO:0009744	GO:0080030	GO:0009704	GO:0010224	GO:0004091	GO:0050253	GO:0080031	GO:0080032	GO:0080167
CL2919.Contig2_D2	GO:0005737	GO:0009813	GO:0009744	GO:0080030	GO:0009704	GO:0010224	GO:0004091	GO:0050253	GO:0080031	GO:0080032	GO:0080167										
CL292.Contig1_D2	GO:0006310	GO:0006281																			
CL2921.Contig1_D2	GO:0016192	GO:0005083	GO:0006623	GO:0009506	GO:0042732	GO:0007033	GO:0009793	GO:0006487													
CL2921.Contig2_D2	GO:0016192	GO:0005083	GO:0006623	GO:0009506	GO:0042732	GO:0007033	GO:0009793	GO:0006487													
CL2921.Contig3_D2	GO:0016192	GO:0005083	GO:0006623	GO:0009506	GO:0042732	GO:0007033	GO:0009793	GO:0006487													
CL2921.Contig4_D2	GO:0016192	GO:0005083	GO:0006623	GO:0009506	GO:0042732	GO:0007033	GO:0009793	GO:0006487													
CL2922.Contig1_D2	GO:0005886	GO:0004702	GO:0006468	GO:0005524	GO:0005576																
CL2923.Contig1_D2	GO:0000166																				
CL2924.Contig1_D2	GO:0015297	GO:0005774	GO:0009611	GO:0009620	GO:0009414	GO:0015969	GO:0009624	GO:0009753	GO:0009507	GO:0006855	GO:0046872	GO:0042538	GO:0008728	GO:0048765	GO:0009695	GO:0009738	GO:0015238	GO:0008081	GO:0005886	GO:0009723	GO:0009733
CL2924.Contig2_D2	GO:0015297	GO:0009611	GO:0009620	GO:0009414	GO:0005773	GO:0015969	GO:0009624	GO:0009753	GO:0009507	GO:0006855	GO:0046872	GO:0042538	GO:0008728	GO:0048765	GO:0009695	GO:0009738	GO:0015238	GO:0008081	GO:0005886	GO:0009723	GO:0009733
CL2925.Contig1_D2	GO:0016021	GO:0005509	GO:0055085																		
CL2925.Contig2_D2	GO:0016021	GO:0005509	GO:0055085																		
CL2925.Contig3_D2	GO:0016021	GO:0005509	GO:0055085																		
CL2926.Contig1_D2	GO:0000139	GO:0005789	GO:0006944	GO:0005484	GO:0005795	GO:0016192															
CL2926.Contig2_D2	GO:0000139	GO:0005789	GO:0006944	GO:0005484	GO:0005795	GO:0016192															
CL2926.Contig3_D2	GO:0000139	GO:0005789	GO:0006944	GO:0005484	GO:0005795	GO:0016192															
CL2927.Contig1_D2	GO:0006346	GO:0031048	GO:0042393	GO:0008270	GO:0010429	GO:0051567	GO:0016579	GO:0018024	GO:0045132	GO:0010200	GO:0010388	GO:0010216	GO:0009640	GO:0005694	GO:0016567	GO:0008327	GO:0045893	GO:0007062	GO:0005634	GO:0010428
CL2927.Contig2_D2	GO:0006346	GO:0031048	GO:0042393	GO:0008270	GO:0010429	GO:0051567	GO:0016579	GO:0018024	GO:0045132	GO:0010200	GO:0010388	GO:0010216	GO:0009640	GO:0005694	GO:0016567	GO:0008327	GO:0045893	GO:0007062	GO:0005634	GO:0010428
CL2930.Contig1_D2	GO:0000785	GO:0003700	GO:0003677	GO:0006333	GO:0003682	GO:0030527	GO:0005634	GO:0006007												
CL2930.Contig2_D2	GO:0000785	GO:0003700	GO:0003677	GO:0006333	GO:0003682	GO:0030527	GO:0005634	GO:0006007												
CL2931.Contig1_D2	GO:0008536	GO:0005634	GO:0003677																	
CL2931.Contig2_D2	GO:0008536	GO:0005634	GO:0003677																	
CL2932.Contig1_D2	GO:0005634	GO:0008270																		
CL2932.Contig2_D2	GO:0005634	GO:0008270																		
CL2932.Contig3_D2	GO:0005634	GO:0008270																		
CL2932.Contig4_D2	GO:0005634	GO:0008270																		
CL2932.Contig5_D2	GO:0005634	GO:0008270																		
CL2932.Contig6_D2	GO:0005634	GO:0008270																		
CL2934.Contig1_D2	GO:0000166	GO:0006406	GO:0009220	GO:0080008	GO:0001510	GO:0005730	GO:0009553	GO:0006606	GO:0016905	GO:0006364										
CL2934.Contig2_D2	GO:0000166	GO:0006406	GO:0009220	GO:0080008	GO:0001510	GO:0005730	GO:0009553	GO:0006606	GO:0016905	GO:0006364										
CL2935.Contig1_D2	GO:0016706																			
CL2935.Contig2_D2	GO:0055114	GO:0016706																		
CL2935.Contig3_D2	GO:0019761	GO:0016706	GO:0055114					
CL2936.Contig1_D2	GO:0015691	GO:0009611	GO:0015238	GO:0005886	GO:0006855	GO:0051238	GO:0015297	
CL2936.Contig2_D2	GO:0015691	GO:0009611	GO:0015238	GO:0005886	GO:0006855	GO:0051238	GO:0015297	
CL2938.Contig3_D2	GO:0003899	GO:0005634						
CL2938.Contig4_D2	GO:0003899	GO:0006351	GO:0003677	GO:0005634				
CL2939.Contig1_D2	GO:0044710	GO:0016491						
CL294.Contig1_D2	GO:0047262	GO:0010075	GO:0005768	GO:0010289	GO:0005802	GO:0005794		
CL294.Contig2_D2	GO:0047262	GO:0010075	GO:0005768	GO:0010289	GO:0005802	GO:0005794		
CL294.Contig3_D2	GO:0047262	GO:0010075	GO:0005768	GO:0010289	GO:0005802	GO:0005794		
CL294.Contig4_D2	GO:0047262	GO:0010075	GO:0005768	GO:0010289	GO:0005802	GO:0005794		
CL2940.Contig1_D2	GO:0035091	GO:0005737	GO:0007165	GO:0008270				
CL2940.Contig2_D2	GO:0035091	GO:0005737	GO:0007165	GO:0008270				
CL2941.Contig1_D2	GO:0007018	GO:0005875	GO:0005886	GO:0005524	GO:0005634	GO:0005739	GO:0003777	GO:0005874
CL2941.Contig2_D2	GO:0007018	GO:0005875	GO:0005886	GO:0005524	GO:0005634	GO:0003777	GO:0005874	
CL2941.Contig3_D2	GO:0007018	GO:0005875	GO:0005886	GO:0005524	GO:0005634	GO:0005739	GO:0003777	GO:0005874
CL2941.Contig4_D2	GO:0007018	GO:0005875	GO:0005886	GO:0005524	GO:0005634	GO:0005739	GO:0003777	GO:0005874
CL2941.Contig5_D2	GO:0007018	GO:0005875	GO:0005886	GO:0005524	GO:0005634	GO:0005739	GO:0003777	GO:0005874												
CL2941.Contig6_D2	GO:0007018	GO:0005875	GO:0005886	GO:0005524	GO:0005634	GO:0003777	GO:0005874													
CL2943.Contig1_D2	GO:0015691	GO:0006828	GO:0006816	GO:0009705	GO:0055085	GO:0015369	GO:0016021													
CL2943.Contig2_D2	GO:0009705	GO:0015691	GO:0006862	GO:0006944	GO:0010363	GO:0015802	GO:0006816	GO:0009624	GO:0006612	GO:0016021	GO:0043069	GO:0015369	GO:0043090	GO:0015696	GO:0006882	GO:0006888	GO:0055085	GO:0012505	GO:0006828	GO:0043269
CL2943.Contig3_D2	GO:0009705	GO:0015691	GO:0006862	GO:0006944	GO:0010363	GO:0015802	GO:0006816	GO:0009624	GO:0006612	GO:0016021	GO:0043069	GO:0015369	GO:0043090	GO:0015696	GO:0006882	GO:0006888	GO:0055085	GO:0012505	GO:0006828	GO:0043269
CL2944.Contig1_D2	GO:0009793	GO:0050896	GO:0044702	GO:0048367	GO:0009933	GO:0010074	GO:0048609	GO:0032876												
CL2944.Contig2_D2	GO:0009793	GO:0050896	GO:0044702	GO:0048367	GO:0009933	GO:0010074	GO:0048609	GO:0032876												
CL2945.Contig1_D2	GO:0046969	GO:0009941	GO:0070932	GO:0005515	GO:0010431	GO:0009793	GO:0032041	GO:0006355	GO:0009651	GO:0070933	GO:0010388	GO:0009640	GO:0016441	GO:0097372	GO:0010228	GO:0009737	GO:0046970	GO:0005634		
CL2947.Contig1_D2	GO:0006891	GO:0005795	GO:0005886	GO:0008565	GO:0006886	GO:0005634	GO:0005829													
CL2947.Contig2_D2	GO:0006891	GO:0005795	GO:0005886	GO:0008565	GO:0006886	GO:0005634	GO:0005829													
CL2947.Contig3_D2	GO:0006891	GO:0005795	GO:0005886	GO:0008565	GO:0006886	GO:0005634	GO:0005829													
CL2948.Contig1_D2	GO:0032440	GO:0000166	GO:0055114	GO:0008270																
CL2948.Contig2_D2	GO:0032440	GO:0005737	GO:0000166	GO:0055114	GO:0008270															
CL2948.Contig3_D2	GO:0032440	GO:0005737	GO:0000166	GO:0055114	GO:0008270															
CL2949.Contig1_D2	GO:0005576																			
CL2949.Contig2_D2	GO:0005576																			
CL2950.Contig1_D2	GO:0005730	GO:0009524	GO:0003779	GO:0005886	GO:0009826	GO:0005618	GO:0005819	GO:0009507	GO:0008154													
CL2950.Contig2_D2	GO:0030036	GO:0005856	GO:0005737	GO:0003779																		
CL2951.Contig1_D2	GO:0005634	GO:0008270	GO:0005515																			
CL2951.Contig2_D2	GO:0005634	GO:0008270	GO:0005515																			
CL2952.Contig1_D2	GO:0009735	GO:0006355	GO:0043565	GO:0003700	GO:0005634																	
CL2952.Contig2_D2	GO:0009735	GO:0006473	GO:0006355	GO:0043565	GO:0003700	GO:0005634																
CL2952.Contig3_D2	GO:0009735	GO:0006355	GO:0043565	GO:0003700	GO:0005634																	
CL2952.Contig4_D2	GO:0003677	GO:0006351																				
CL2954.Contig1_D2	GO:0016023	GO:0006468	GO:0005524	GO:0032440	GO:0016021	GO:0004674	GO:0055114															
CL2954.Contig2_D2	GO:0006468	GO:0055114	GO:0004674	GO:0016021	GO:0016023	GO:0005524	GO:0032440															
CL2955.Contig1_D2	GO:0000239	GO:0007135	GO:0000079	GO:0051445	GO:0009556	GO:0051301	GO:0019901	GO:0005737	GO:0007140	GO:0005634												
CL2955.Contig2_D2	GO:0007126	GO:0000079	GO:0051301	GO:0019901	GO:0022414	GO:0005634																
CL2957.Contig1_D2	GO:0006833	GO:0010483	GO:0009651	GO:0000902	GO:0009791	GO:0050832	GO:0048767	GO:0006972	GO:0046777	GO:0007030	GO:0043680	GO:0006096	GO:0030244	GO:0004674	GO:0048193	GO:0046686	GO:0009506	GO:0009266	GO:0010193	GO:0005886	GO:0005524	
CL2957.Contig2_D2	GO:0004715	GO:0006833	GO:0010483	GO:0009651	GO:0000902	GO:0009791	GO:0050832	GO:0048767	GO:0006972	GO:0046777	GO:0007030	GO:0043680	GO:0006096	GO:0030244	GO:0004674	GO:0048193	GO:0046686	GO:0009506	GO:0009266	GO:0010193	GO:0005886	GO:0005524
CL2957.Contig3_D2	GO:0016310	GO:0004672	GO:0000166																			
CL2958.Contig1_D2	GO:0055085	GO:0046777	GO:0016021	GO:0006813	GO:0010155	GO:0000166	GO:0009507	GO:0005886	GO:0015386													
CL2958.Contig3_D2	GO:0055085	GO:0046777	GO:0016021	GO:0006813	GO:0010155	GO:0000166	GO:0009507	GO:0005886	GO:0015386											
CL2959.Contig1_D2	GO:0010439	GO:0016706	GO:0055114																	
CL2961.Contig1_D2	GO:0015198	GO:0006857	GO:0005886	GO:0055085																
CL2961.Contig2_D2	GO:0015198	GO:0006865	GO:0006857	GO:0005886	GO:0055085															
CL2961.Contig3_D2	GO:0055085	GO:0005886																		
CL2962.Contig1_D2	GO:0045492	GO:0000166	GO:0005773	GO:0030003	GO:0016491	GO:0006468	GO:0004674	GO:0000165	GO:0070838	GO:0006569	GO:0010413	GO:0009684	GO:0005886	GO:0044242						
CL2964.Contig1_D2	GO:0006761	GO:0004326	GO:0006730	GO:0046901	GO:0005524	GO:0005759	GO:0008841	GO:0009793												
CL2964.Contig2_D2	GO:0006761	GO:0004326	GO:0006730	GO:0046901	GO:0005524	GO:0005759	GO:0008841	GO:0009793												
CL2964.Contig3_D2	GO:0006761	GO:0004326	GO:0006730	GO:0046901	GO:0005524	GO:0005759	GO:0008841	GO:0009793												
CL2964.Contig4_D2	GO:0006761	GO:0004326	GO:0006730	GO:0046901	GO:0005524	GO:0005759	GO:0008841	GO:0009793												
CL2966.Contig2_D2	GO:0008270	GO:0003676																		
CL2968.Contig1_D2	GO:0004725	GO:0009825	GO:0004300	GO:0009923	GO:0080023	GO:0016021	GO:0043481	GO:0048767	GO:0005829	GO:0048640	GO:0050732	GO:0010817	GO:0042761	GO:0000271	GO:0051302	GO:0019344	GO:0009932	GO:0005634	GO:0071555	GO:0005739
CL2968.Contig2_D2	GO:0005829	GO:0051302	GO:0006633	GO:0016021	GO:0050732	GO:0030154	GO:0009923	GO:0007275	GO:0004300	GO:0005634	GO:0048640									
CL2968.Contig3_D2	GO:0005829	GO:0051302	GO:0006633	GO:0016021	GO:0050732	GO:0030154	GO:0009923	GO:0007275	GO:0004300	GO:0005634	GO:0048640									
CL2968.Contig4_D2	GO:0005829	GO:0051302	GO:0006633	GO:0016021	GO:0050732	GO:0030154	GO:0009923	GO:0007275	GO:0004300	GO:0005634	GO:0048640									
CL297.Contig1_D2	GO:0016021	GO:0045038	GO:0010027	GO:0009535	GO:0009523	GO:0009570	GO:0015979	GO:0007186	GO:0045037	GO:0009707	GO:0010182	GO:0009528	GO:0010319							
CL297.Contig2_D2	GO:0009527	GO:0007186	GO:0009941	GO:0006655	GO:0005515	GO:0010319	GO:0035304	GO:0010207	GO:0019288	GO:0009902	GO:0042742	GO:0009773	GO:0010182	GO:0009570	GO:0006417	GO:0009523	GO:0045038	GO:0045893	GO:0042793	GO:0009535	GO:0045037	GO:0006364	GO:0009528	GO:0010027
CL2972.Contig1_D2	GO:0008270	GO:0003676																						
CL2972.Contig2_D2	GO:0008270	GO:0003676																						
CL2974.Contig1_D2	GO:0005198																							
CL2974.Contig2_D2	GO:0044464	GO:0016020																						
CL2975.Contig1_D2	GO:0047672																							
CL2975.Contig2_D2	GO:0010363	GO:0005829	GO:0009805	GO:0009611	GO:0047672	GO:0009963	GO:0047172	GO:0047205	GO:0006612	GO:0005515	GO:0010252	GO:0009809	GO:0016020											
CL2976.Contig1_D2	GO:0009941	GO:0019252	GO:0016020	GO:0005634	GO:0000023	GO:0000166																		
CL2976.Contig2_D2	GO:0009941	GO:0019252	GO:0016020	GO:0005634	GO:0000023	GO:0000166																		
CL2977.Contig1_D2	GO:0005507	GO:0005634	GO:0006825																					
CL2977.Contig2_D2	GO:0006825	GO:0005507	GO:0005634																					
CL2978.Contig1_D2	GO:0006810	GO:0046872	GO:0090304	GO:0000166	GO:0004386	GO:0007165																		
CL2978.Contig2_D2	GO:0006810	GO:0046872	GO:0090304	GO:0000166	GO:0004386	GO:0007165																		
CL2978.Contig3_D2	GO:0006810	GO:0046872	GO:0090304	GO:0000166	GO:0004386	GO:0007165																		
CL2978.Contig4_D2	GO:0006810	GO:0016829	GO:0046872	GO:0090304	GO:0051716																			
CL2978.Contig5_D2	GO:0006810	GO:0046872	GO:0090304	GO:0000166	GO:0004386	GO:0007165																		
CL2979.Contig1_D2	GO:0009507																									
CL2979.Contig2_D2	GO:0009507																									
CL298.Contig1_D2	GO:0006261	GO:0007062	GO:0016887	GO:0000166	GO:0005657	GO:0005634																				
CL298.Contig2_D2	GO:0006261	GO:0007062	GO:0005657																							
CL2981.Contig1_D2	GO:0008270																									
CL2981.Contig2_D2	GO:0009616	GO:0005634	GO:0008270	GO:0010050																						
CL2982.Contig1_D2	GO:0009793	GO:0009506	GO:0009507	GO:0005739																						
CL2982.Contig2_D2	GO:0009793	GO:0009506	GO:0009507	GO:0005739																						
CL2982.Contig3_D2	GO:0009793	GO:0009506	GO:0009507	GO:0005739																						
CL2982.Contig4_D2	GO:0009793	GO:0009506	GO:0009507	GO:0005739																						
CL2982.Contig5_D2	GO:0009793	GO:0009506	GO:0009507	GO:0005739																						
CL2983.Contig1_D2	GO:0020037	GO:0016705	GO:0004497	GO:0005506	GO:0009055	GO:0055114																				
CL2983.Contig2_D2	GO:0020037	GO:0005506	GO:0009055	GO:0070330	GO:0055114																					
CL2984.Contig1_D2	GO:0005515	GO:0009867	GO:0042542	GO:0009414	GO:0048519	GO:0009816	GO:0009873	GO:0009651	GO:0006605	GO:0043067	GO:2000377	GO:0005737	GO:0006809	GO:0016192	GO:0000303	GO:0009790	GO:0016043	GO:0044723	GO:0009737	GO:0009266	GO:0010193	GO:0031347	GO:0033554	GO:0009863	GO:0010102	GO:0005634
CL2984.Contig2_D2	GO:0005515	GO:0009867	GO:0042542	GO:0009414	GO:0048519	GO:0009816	GO:0009873	GO:0009651	GO:0006605	GO:0043067	GO:2000377	GO:0005737	GO:0006809	GO:0016192	GO:0000303	GO:0009790	GO:0016043	GO:0044723	GO:0009737	GO:0009266	GO:0010193	GO:0031347	GO:0033554	GO:0009863	GO:0010102	GO:0005634
CL2985.Contig1_D2	GO:0032440	GO:0019722	GO:0005509	GO:0055114																						
CL2985.Contig2_D2	GO:0032440	GO:0019722	GO:0005509	GO:0055114						
CL2988.Contig1_D2	GO:0006629	GO:0046872	GO:0008728	GO:0008081	GO:0009611	GO:0009507	GO:0015969			
CL2988.Contig2_D2	GO:0006629	GO:0046872	GO:0008728	GO:0008081	GO:0009611	GO:0009507	GO:0015969			
CL2989.Contig1_D2	GO:0016023									
CL2989.Contig2_D2	GO:0016023									
CL299.Contig1_D2	GO:0004849	GO:0044211	GO:0016773	GO:0005524	GO:0044206	GO:0016310	GO:0016757			
CL299.Contig2_D2	GO:0007010	GO:0006094	GO:0004845	GO:0004849	GO:0016773	GO:0010498	GO:0016310	GO:0044206	GO:0044211	GO:0005524
CL2990.Contig1_D2	GO:0010417	GO:0010584	GO:0009834	GO:0006486	GO:0042285	GO:0005794				
CL2990.Contig2_D2	GO:0010417	GO:0010584	GO:0009834	GO:0006486	GO:0042285	GO:0005794				
CL2992.Contig1_D2	GO:0042545	GO:0005618	GO:0030599	GO:0045330	GO:0004857	GO:0043086	GO:0045490			
CL2993.Contig1_D2	GO:0005829	GO:0003723	GO:0030529	GO:0000166						
CL2993.Contig2_D2	GO:0097159	GO:1901363								
CL2996.Contig1_D2	GO:0006614	GO:0005786	GO:0008312							
CL2996.Contig2_D2	GO:0006614	GO:0005786	GO:0008312							
CL2996.Contig3_D2	GO:0006614	GO:0005786	GO:0008312							
CL2996.Contig4_D2	GO:0006614	GO:0005786	GO:0008312							
CL2996.Contig5_D2	GO:0006614	GO:0005786	GO:0008312										
CL2996.Contig6_D2	GO:0006614	GO:0005786	GO:0008312										
CL2997.Contig1_D2	GO:0010103	GO:0006655	GO:0043085	GO:0009793	GO:0019252	GO:0019288	GO:0006355	GO:0000023	GO:0009507	GO:0016226	GO:0043565	GO:0003700	GO:0010027
CL2997.Contig2_D2	GO:0010103	GO:0006655	GO:0043085	GO:0009793	GO:0019252	GO:0019288	GO:0006355	GO:0000023	GO:0009507	GO:0016226	GO:0043565	GO:0003700	GO:0010027
CL2997.Contig3_D2	GO:0010103	GO:0006655	GO:0043085	GO:0009793	GO:0019252	GO:0019288	GO:0006355	GO:0000023	GO:0009507	GO:0016226	GO:0043565	GO:0003700	GO:0010027
CL2998.Contig1_D2	GO:0009910	GO:0042742	GO:0006355	GO:0009266	GO:0005515	GO:0005200	GO:0030029	GO:0008283	GO:0005737	GO:0006338	GO:0005634		
CL2998.Contig3_D2	GO:0044699												
CL2998.Contig4_D2	GO:0009910	GO:0042742	GO:0006355	GO:0009266	GO:0005515	GO:0005200	GO:0030029	GO:0008283	GO:0005737	GO:0006338	GO:0005634		
CL2999.Contig1_D2	GO:0009630	GO:0009651	GO:0015706	GO:0009965	GO:0009637	GO:0015996	GO:0010228	GO:0010167	GO:0003700	GO:0000976	GO:0045893	GO:0042803	GO:0005634
CL2999.Contig2_D2	GO:0009630	GO:0009651	GO:0015706	GO:0009965	GO:0009637	GO:0015996	GO:0010228	GO:0010167	GO:0003700	GO:0000976	GO:0045893	GO:0042803	GO:0005634
CL3.Contig1_D2	GO:0005739	GO:0006098	GO:0010304	GO:0015996	GO:0006508	GO:0009535	GO:0010206	GO:0004252	GO:0019761	GO:0005634	GO:0009543		
CL3.Contig2_D2	GO:0005739	GO:0006098	GO:0010304	GO:0015996	GO:0006508	GO:0009535	GO:0032440	GO:0010206	GO:0004252	GO:0019761	GO:0005634	GO:0009543	
CL30.Contig1_D2	GO:0006413	GO:0046686	GO:0009506	GO:0005515	GO:0003743	GO:0005829	GO:0080008	GO:0009651	GO:0000166				
CL30.Contig2_D2	GO:0006413	GO:0046686	GO:0009506	GO:0005515	GO:0003743	GO:0005829	GO:0080008	GO:0009651	GO:0000166				
CL30.Contig3_D2	GO:0006413	GO:0046686	GO:0009506	GO:0005515	GO:0003743	GO:0005829	GO:0080008	GO:0009651	GO:0000166				
CL30.Contig4_D2	GO:0006413	GO:0046686	GO:0009506	GO:0005515	GO:0003743	GO:0005829	GO:0080008	GO:0009651	GO:0000166				
CL30.Contig5_D2	GO:0005737	GO:0006413	GO:0046686	GO:0009506	GO:0003743	GO:0080008	GO:0009651	GO:0000166			
CL3000.Contig1_D2	GO:0005829	GO:0009888	GO:0006468	GO:0033044	GO:0008353	GO:0009887	GO:0000956	GO:0005524	GO:0005515	GO:0010638	GO:0005634
CL3000.Contig2_D2	GO:0005829	GO:0009888	GO:0006468	GO:0033044	GO:0008353	GO:0009887	GO:0000956	GO:0005524	GO:0005515	GO:0010638	GO:0005634
CL3000.Contig3_D2	GO:0005829	GO:0009888	GO:0006468	GO:0033044	GO:0008353	GO:0009887	GO:0000956	GO:0005524	GO:0005515	GO:0010638	GO:0005634
CL3004.Contig1_D2	GO:0005886	GO:0004672	GO:0006468	GO:0005524	GO:0005215						
CL3004.Contig2_D2	GO:0005886	GO:0004672	GO:0006468	GO:0005524	GO:0005215						
CL3005.Contig1_D2	GO:0005829	GO:0003855	GO:0055114	GO:0004764	GO:0000166	GO:0009570	GO:0019632	GO:0009793	GO:0006865		
CL3005.Contig2_D2	GO:0005829	GO:0003855	GO:0055114	GO:0004764	GO:0000166	GO:0009570	GO:0019632	GO:0009793	GO:0006865		
CL3005.Contig3_D2	GO:0050661	GO:0003855	GO:0004764	GO:0009507	GO:0055114	GO:0019632					
CL3006.Contig1_D2	GO:0001510	GO:0009452	GO:0005634	GO:0008168	GO:0005739						
CL3006.Contig2_D2	GO:0001510	GO:0009452	GO:0005634	GO:0008168	GO:0005739						
CL3008.Contig1_D2	GO:0008152	GO:0005886	GO:0008168								
CL3008.Contig2_D2	GO:0005886	GO:0008168	GO:0032259								
CL3008.Contig3_D2	GO:0005886	GO:0008168	GO:0032259								
CL3009.Contig1_D2	GO:0005576	GO:0016023	GO:0016021	GO:0007568	GO:0005739						
CL3009.Contig2_D2	GO:0005576	GO:0016023	GO:0016021	GO:0007568	GO:0005739						
CL301.Contig1_D2	GO:0000278	GO:0009630	GO:0080019	GO:0009611	GO:0005515	GO:0008270	GO:0000166	GO:0016579	GO:0010345	GO:0009410	GO:0016571	GO:0000724	GO:0009651	GO:0010018	GO:0009507	GO:0016627	GO:0010388	GO:0009640	GO:0006396	GO:0016567	GO:0009556	GO:0050062	GO:0003700	GO:0010212	GO:0055114	GO:0045893	GO:0042753	GO:0005886	GO:0005634
CL301.Contig2_D2	GO:0000278	GO:0009630	GO:0080019	GO:0009611	GO:0005515	GO:0008270	GO:0000166	GO:0016579	GO:0010345	GO:0009410	GO:0016571	GO:0000724	GO:0009651	GO:0010018	GO:0009507	GO:0016627	GO:0010388	GO:0009640	GO:0006396	GO:0016567	GO:0009556	GO:0050062	GO:0003700	GO:0010212	GO:0055114	GO:0045893	GO:0042753	GO:0005886	GO:0005634
CL3010.Contig1_D2	GO:0050661	GO:0004345	GO:0006098																										
CL3010.Contig2_D2	GO:0046777	GO:0019288	GO:0009637	GO:0010155	GO:0009051	GO:0005515	GO:0009570	GO:0004345	GO:0050661	GO:0015979																			
CL3010.Contig3_D2	GO:0046777	GO:0019288	GO:0009637	GO:0010155	GO:0009051	GO:0005515	GO:0009570	GO:0004345	GO:0050661	GO:0015979																			
CL3010.Contig4_D2	GO:0005975																												
CL3011.Contig1_D2	GO:0005634																												
CL3012.Contig1_D2	GO:0048453	GO:0031072	GO:0048451	GO:0006457	GO:0006261	GO:0051082	GO:0005737	GO:0006950																					
CL3012.Contig2_D2	GO:0048453	GO:0031072	GO:0048451	GO:0006457	GO:0006261	GO:0051082	GO:0005737	GO:0006950																					
CL3013.Contig1_D2	GO:0006355	GO:0003677	GO:0003700	GO:0005634																									
CL3013.Contig2_D2	GO:0006355	GO:0003677	GO:0003700	GO:0005634																									
CL3014.Contig1_D2	GO:0042335	GO:0006473	GO:0006355	GO:0043565	GO:0043481	GO:0003700	GO:0048765	GO:0050692	GO:0005634																				
CL3014.Contig2_D2	GO:0048364	GO:0006355	GO:0043565	GO:0043481	GO:0003700	GO:0050692	GO:0005634																						
CL3015.Contig1_D2	GO:0009828	GO:0009506	GO:0009826	GO:0005576	GO:0019953	GO:0006949																							
CL3015.Contig2_D2	GO:0009828	GO:0009506	GO:0009826	GO:0005576	GO:0019953	GO:0006949																							
CL3017.Contig3_D2	GO:0005634																												
CL3017.Contig4_D2	GO:0005634															
CL3019.Contig1_D2	GO:0007165															
CL3019.Contig2_D2	GO:0035091	GO:0005634	GO:0035556													
CL3021.Contig1_D2	GO:0000226	GO:0006346	GO:0031048	GO:0000911	GO:0051567	GO:0015074	GO:0048453	GO:0005874	GO:0003676	GO:0006306	GO:0008569	GO:0048451	GO:0005875	GO:0009909	GO:0007018	GO:0005524
CL3021.Contig2_D2	GO:0000226	GO:0006346	GO:0031048	GO:0000911	GO:0051567	GO:0015074	GO:0048453	GO:0005874	GO:0003676	GO:0006306	GO:0008569	GO:0048451	GO:0005875	GO:0009909	GO:0007018	GO:0005524
CL3022.Contig1_D2	GO:0016491															
CL3022.Contig2_D2	GO:0016491															
CL3024.Contig2_D2	GO:0006468	GO:0005524	GO:0005634	GO:0004674												
CL3024.Contig3_D2	GO:0006468	GO:0005524	GO:0005634	GO:0004674												
CL3024.Contig4_D2	GO:0006468	GO:0005524	GO:0005634	GO:0004674												
CL3024.Contig5_D2	GO:0006468	GO:0005524	GO:0005634	GO:0004674												
CL3025.Contig1_D2	GO:0030308	GO:0010090	GO:0032876	GO:0008361	GO:0003682	GO:0005634										
CL3025.Contig2_D2	GO:0030308	GO:0010090	GO:0032876	GO:0008361	GO:0003682	GO:0005634										
CL3025.Contig3_D2	GO:0030308	GO:0010090	GO:0032876	GO:0008361	GO:0003682	GO:0005634										
CL3027.Contig1_D2	GO:0005634	GO:0005737														
CL3027.Contig2_D2	GO:0044424															
CL3027.Contig3_D2	GO:0005634	GO:0005737												
CL3027.Contig6_D2	GO:0044424													
CL3028.Contig1_D2	GO:0015824	GO:0005576	GO:0046872	GO:0004722	GO:0003993									
CL3028.Contig2_D2	GO:0015824	GO:0005576	GO:0046872	GO:0004722	GO:0003993									
CL3029.Contig1_D2	GO:0009744	GO:0019684	GO:0009750	GO:0009651	GO:0042742	GO:0009416	GO:0009409	GO:0009941	GO:0006833	GO:0009535	GO:0030003	GO:0009570	GO:0070838	GO:0010319
CL3029.Contig2_D2	GO:0009744	GO:0019684	GO:0009750	GO:0009651	GO:0042742	GO:0009416	GO:0009409	GO:0009941	GO:0006833	GO:0009535	GO:0030003	GO:0009570	GO:0070838	GO:0010319
CL3029.Contig3_D2	GO:0009744	GO:0019684	GO:0009750	GO:0009651	GO:0042742	GO:0009416	GO:0009409	GO:0009941	GO:0006833	GO:0009535	GO:0030003	GO:0009570	GO:0070838	GO:0010319
CL3029.Contig4_D2	GO:0009744	GO:0019684	GO:0009750	GO:0009651	GO:0042742	GO:0009416	GO:0009409	GO:0009941	GO:0006833	GO:0009535	GO:0030003	GO:0009570	GO:0070838	GO:0010319
CL303.Contig1_D2	GO:0005576	GO:0016985	GO:0005975											
CL303.Contig2_D2	GO:0005576	GO:0016985	GO:0005975											
CL3032.Contig1_D2	GO:0055085	GO:0055114	GO:0016021	GO:0042626	GO:0009506	GO:0006200	GO:0005524	GO:0032440	GO:0009624	GO:0005886				
CL3033.Contig1_D2	GO:0009507													
CL3033.Contig2_D2	GO:0009507													
CL3034.Contig3_D2	GO:0097159	GO:1901363												
CL3034.Contig4_D2	GO:0097159	GO:1901363												
CL3034.Contig5_D2	GO:0006333	GO:0003677	GO:0000166
[truncated: 2,247,185 more chars]
