# Supplementary material for: Transcriptome Analysis and Gene Expression Profiling of Abortive and Developing Ovules during Fruit Development in Hazelnut
Source: PLoS One. 2015 Apr 2;10(4):e0122072. doi: 10.1371/journal.pone.0122072 (PMC4383543; doi:10.1371/journal.pone.0122072)
Supplement: S4 Table — (XLS) [file pone.0122072.s004.xls]

Table S4. Unigenes with Kyoto Encyclopedia of Genes and Genomes (KEGG) annotation.
geneID	KO_id	KEGG-Evalue	KEGG-Score	KEGG-Gene	ko_definition
A67998.1| PsbN [Nothofagus antarctica] >gi|281398339|gb|ADA68002.1| PsbN [Nothofagus dombeyi] >gi|281398343|gb|ADA68005.1| PsbN [Nothofagus nervosa] >gi|281398348|gb|ADA68009.1| PsbN [Nothofagus antarctica] >gi|281398353|gb|ADA68013.1| PsbN [Nothofagus dombeyi] >gi|281398357|gb|ADA68016.1| PsbN [Nothofagus nervosa] >gi|281398361|gb|ADA68019.1| PsbN [Nothofagus obliqua] >gi|281398366|gb|ADA68023.1…	GO:0009539//photosystem II reaction center;GO:0016023//cytoplasmic membrane-bounded vesicle;GO:0016021//integral to membrane;GO:0009535//chloroplast thylakoid membrane;GO:0005739//mitochondrion
CL1087.Contig1_D2	K00001	2.00E-23	109	gmx:100787307	alcohol dehydrogenase [EC:1.1.1.1]
CL1978.Contig1_D2	K00001	4.00E-17	84.3	aly:ARALYDRAFT_473464	alcohol dehydrogenase [EC:1.1.1.1]
CL2708.Contig2_D2	K00001	3.00E-18	92	gmx:100787307	alcohol dehydrogenase [EC:1.1.1.1]
CL3177.Contig1_D2	K00001	4.00E-24	111	gmx:100787307	alcohol dehydrogenase [EC:1.1.1.1]
CL331.Contig1_D2	K00001	1.00E-26	121	gmx:100787307	alcohol dehydrogenase [EC:1.1.1.1]
CL331.Contig2_D2	K00001	8.00E-14	76.6	gmx:100787307	alcohol dehydrogenase [EC:1.1.1.1]
CL331.Contig3_D2	K00001	4.00E-26	117	gmx:100787307	alcohol dehydrogenase [EC:1.1.1.1]
CL5803.Contig1_D2	K00001	0	721	rcu:RCOM_0138590	alcohol dehydrogenase [EC:1.1.1.1]
CL5803.Contig2_D2	K00001	0	651	rcu:RCOM_0236080	alcohol dehydrogenase [EC:1.1.1.1]
CL7529.Contig1_D2	K00001	2.00E-21	103	gmx:100787307	alcohol dehydrogenase [EC:1.1.1.1]
Unigene10396_D2	K00001	8.00E-34	139	gmx:100787307	alcohol dehydrogenase [EC:1.1.1.1]
Unigene10397_D2	K00001	2.00E-95	346	vvi:100256495	alcohol dehydrogenase [EC:1.1.1.1]
Unigene14084_D2	K00001	3.00E-16	81.6	gmx:100819938	alcohol dehydrogenase [EC:1.1.1.1]
Unigene14235_D2	K00001	1.00E-17	88.6	gmx:100787307	alcohol dehydrogenase [EC:1.1.1.1]
Unigene15734_D2	K00001	2.00E-16	84	gmx:100787307	alcohol dehydrogenase [EC:1.1.1.1]
Unigene1677_D2	K00001	2.00E-12	71.6	gmx:100787307	alcohol dehydrogenase [EC:1.1.1.1]
Unigene179_D2	K00001	6.00E-07	52.4	gmx:100787307	alcohol dehydrogenase [EC:1.1.1.1]
Unigene18233_D2	K00001	2.00E-08	58.2	gmx:100787307	alcohol dehydrogenase [EC:1.1.1.1]
Unigene22382_D2	K00001	6.00E-10	60.5	vvi:100232854	alcohol dehydrogenase [EC:1.1.1.1]
Unigene24464_D2	K00001	2.00E-11	67	gmx:100787307	alcohol dehydrogenase [EC:1.1.1.1]
Unigene27167_D2	K00001	0	682	pop:POPTR_1075155	alcohol dehydrogenase [EC:1.1.1.1]
Unigene27258_D2	K00001	7.00E-23	107	gmx:100787307	alcohol dehydrogenase [EC:1.1.1.1]
Unigene28246_D2	K00001	7.00E-13	74.3	gmx:100787307	alcohol dehydrogenase [EC:1.1.1.1]
Unigene28247_D2	K00001	3.00E-07	53.5	gmx:100787307	alcohol dehydrogenase [EC:1.1.1.1]
Unigene30490_D2	K00001	1.00E-20	99	gmx:100787307	alcohol dehydrogenase [EC:1.1.1.1]
Unigene6609_D2	K00001	9.00E-25	109	vvi:100256495	alcohol dehydrogenase [EC:1.1.1.1]
CL6804.Contig1_D2	K00002	2.00E-56	217	osa:4338987	alcohol dehydrogenase (NADP+) [EC:1.1.1.2]
CL6804.Contig2_D2	K00002	9.00E-69	258	osa:4338987	alcohol dehydrogenase (NADP+) [EC:1.1.1.2]
CL1221.Contig1_D2	K00006	3.00E-09	61.2	smo:SELMODRAFT_132832	glycerol-3-phosphate dehydrogenase (NAD+) [EC:1.1.1.8]
CL1221.Contig2_D2	K00006	2.00E-12	72.4	bdi:100833474	glycerol-3-phosphate dehydrogenase (NAD+) [EC:1.1.1.8]
CL1221.Contig3_D2	K00006	2.00E-12	72.4	bdi:100833474	glycerol-3-phosphate dehydrogenase (NAD+) [EC:1.1.1.8]
CL5035.Contig1_D2	K00006	4.00E-30	130	sbi:SORBI_03g047310	glycerol-3-phosphate dehydrogenase (NAD+) [EC:1.1.1.8]
CL5035.Contig3_D2	K00006	2.00E-15	80.9	smo:SELMODRAFT_451466	glycerol-3-phosphate dehydrogenase (NAD+) [EC:1.1.1.8]
Unigene886_D2	K00006	0	647	vvi:100261224	glycerol-3-phosphate dehydrogenase (NAD+) [EC:1.1.1.8]
CL6100.Contig1_D2	K00008	0	672	pop:POPTR_823499	L-iditol 2-dehydrogenase [EC:1.1.1.14]
CL6100.Contig2_D2	K00008	2.00E-161	566	mtr:MTR_054s0019	L-iditol 2-dehydrogenase [EC:1.1.1.14]
Unigene20455_D2	K00008	2.00E-64	243	pop:POPTR_890818	L-iditol 2-dehydrogenase [EC:1.1.1.14]
Unigene20456_D2	K00008	1.00E-118	423	pop:POPTR_890818	L-iditol 2-dehydrogenase [EC:1.1.1.14]
CL3656.Contig2_D2	K00010	1.00E-11	69.3	cme:CMR475C	myo-inositol 2-dehydrogenase [EC:1.1.1.18]
CL3656.Contig4_D2	K00010	3.00E-09	61.6	cme:CMF086C	myo-inositol 2-dehydrogenase [EC:1.1.1.18]
Unigene17704_D2	K00010	4.00E-09	60.8	cme:CMR475C	myo-inositol 2-dehydrogenase [EC:1.1.1.18]
Unigene22214_D2	K00010	1.00E-07	56.2	cme:CMF086C	myo-inositol 2-dehydrogenase [EC:1.1.1.18]
CL3830.Contig1_D2	K00011	1.00E-33	139	ath:AT2G37790	aldehyde reductase [EC:1.1.1.21]
CL3830.Contig2_D2	K00011	4.00E-25	110	ath:AT2G37790	aldehyde reductase [EC:1.1.1.21]
CL51.Contig1_D2	K00011	4.00E-148	522	ath:AT2G37790	aldehyde reductase [EC:1.1.1.21]
CL51.Contig2_D2	K00011	1.00E-35	145	ath:AT2G37790	aldehyde reductase [EC:1.1.1.21]
CL51.Contig3_D2	K00011	2.00E-33	138	ath:AT2G37790	aldehyde reductase [EC:1.1.1.21]
CL51.Contig4_D2	K00011	2.00E-27	118	ath:AT2G37790	aldehyde reductase [EC:1.1.1.21]
Unigene21644_D2	K00011	2.00E-06	48.5	ath:AT2G37790	aldehyde reductase [EC:1.1.1.21]
Unigene21645_D2	K00011	7.00E-60	228	ath:AT2G37790	aldehyde reductase [EC:1.1.1.21]
Unigene21653_D2	K00011	3.00E-67	254	ath:AT2G37790	aldehyde reductase [EC:1.1.1.21]
Unigene35810_D2	K00011	2.00E-27	118	ath:AT2G37790	aldehyde reductase [EC:1.1.1.21]
CL795.Contig1_D2	K00012	0	888	vvi:100264653	UDPglucose 6-dehydrogenase [EC:1.1.1.22]
CL795.Contig2_D2	K00012	0	928	vvi:100264653	UDPglucose 6-dehydrogenase [EC:1.1.1.22]
CL795.Contig3_D2	K00012	0	907	vvi:100261061	UDPglucose 6-dehydrogenase [EC:1.1.1.22]
Unigene999_D2	K00013	0	762	rcu:RCOM_1045330	histidinol dehydrogenase [EC:1.1.1.23]
Unigene21390_D2	K00016	6.00E-176	615	vvi:100250615	L-lactate dehydrogenase [EC:1.1.1.27]
CL1231.Contig3_D2	K00020	2.00E-07	55.1	olu:OSTLU_45774	3-hydroxyisobutyrate dehydrogenase [EC:1.1.1.31]
CL3237.Contig1_D2	K00020	1.00E-29	129	olu:OSTLU_45774	3-hydroxyisobutyrate dehydrogenase [EC:1.1.1.31]
CL3237.Contig2_D2	K00020	7.00E-30	129	olu:OSTLU_45774	3-hydroxyisobutyrate dehydrogenase [EC:1.1.1.31]
CL3237.Contig3_D2	K00020	7.00E-30	129	olu:OSTLU_45774	3-hydroxyisobutyrate dehydrogenase [EC:1.1.1.31]
CL3241.Contig1_D2	K00020	5.00E-36	149	pop:POPTR_550610	3-hydroxyisobutyrate dehydrogenase [EC:1.1.1.31]
CL3241.Contig2_D2	K00020	1.00E-88	324	pop:POPTR_550610	3-hydroxyisobutyrate dehydrogenase [EC:1.1.1.31]
CL3241.Contig3_D2	K00020	9.00E-154	541	pop:POPTR_550610	3-hydroxyisobutyrate dehydrogenase [EC:1.1.1.31]
CL3241.Contig4_D2	K00020	4.00E-35	145	pop:POPTR_550610	3-hydroxyisobutyrate dehydrogenase [EC:1.1.1.31]
CL3241.Contig5_D2	K00020	9.00E-88	322	vvi:100242424	3-hydroxyisobutyrate dehydrogenase [EC:1.1.1.31]
CL3366.Contig1_D2	K00020	1.00E-30	128	olu:OSTLU_45774	3-hydroxyisobutyrate dehydrogenase [EC:1.1.1.31]
CL3366.Contig2_D2	K00020	2.00E-49	194	olu:OSTLU_45774	3-hydroxyisobutyrate dehydrogenase [EC:1.1.1.31]
CL3366.Contig3_D2	K00020	6.00E-41	164	olu:OSTLU_45774	3-hydroxyisobutyrate dehydrogenase [EC:1.1.1.31]
Unigene1881_D2	K00020	3.00E-29	125	olu:OSTLU_45774	3-hydroxyisobutyrate dehydrogenase [EC:1.1.1.31]
Unigene19223_D2	K00020	2.00E-26	118	ppp:PHYPADRAFT_205200	3-hydroxyisobutyrate dehydrogenase [EC:1.1.1.31]
Unigene19898_D2	K00020	7.00E-80	296	olu:OSTLU_45774	3-hydroxyisobutyrate dehydrogenase [EC:1.1.1.31]
Unigene24264_D2	K00020	7.00E-35	145	olu:OSTLU_45774	3-hydroxyisobutyrate dehydrogenase [EC:1.1.1.31]
Unigene25451_D2	K00020	6.00E-20	95.1	pop:POPTR_550610	3-hydroxyisobutyrate dehydrogenase [EC:1.1.1.31]
CL8.Contig1_D2	K00021	0	939	rcu:RCOM_1602200	hydroxymethylglutaryl-CoA reductase (NADPH) [EC:1.1.1.34]
CL8.Contig2_D2	K00021	6.00E-134	474	vvi:100265082	hydroxymethylglutaryl-CoA reductase (NADPH) [EC:1.1.1.34]
Unigene10517_D2	K00021	3.00E-26	114	pop:POPTR_820962	hydroxymethylglutaryl-CoA reductase (NADPH) [EC:1.1.1.34]
Unigene32681_D2	K00021	2.00E-07	52.4	rcu:RCOM_1565000	hydroxymethylglutaryl-CoA reductase (NADPH) [EC:1.1.1.34]
Unigene14074_D2	K00025	3.00E-178	623	rcu:RCOM_0400340	malate dehydrogenase [EC:1.1.1.37]
Unigene20806_D2	K00025	4.00E-175	612	rcu:RCOM_1609380	malate dehydrogenase [EC:1.1.1.37]
Unigene1685_D2	K00026	0	647	vvi:100260994	malate dehydrogenase [EC:1.1.1.37]
Unigene18262_D2	K00026	1.00E-170	597	rcu:RCOM_1520380	malate dehydrogenase [EC:1.1.1.37]
Unigene19946_D2	K00026	0	681	pop:POPTR_785828	malate dehydrogenase [EC:1.1.1.37]
Unigene14675_D2	K00028	0	779	pop:POPTR_816506	malate dehydrogenase (decarboxylating) [EC:1.1.1.39]
Unigene14676_D2	K00028	4.00E-104	375	rcu:RCOM_0658870	malate dehydrogenase (decarboxylating) [EC:1.1.1.39]
Unigene19921_D2	K00028	2.00E-103	373	rcu:RCOM_1614520	malate dehydrogenase (decarboxylating) [EC:1.1.1.39]
Unigene19922_D2	K00028	0	749	rcu:RCOM_1614520	malate dehydrogenase (decarboxylating) [EC:1.1.1.39]
CL411.Contig1_D2	K00029	1.00E-54	211	vvi:100249166	malate dehydrogenase (oxaloacetate-decarboxylating)(NADP+) [EC:1.1.1.40]
CL411.Contig2_D2	K00029	1.00E-54	211	vvi:100249166	malate dehydrogenase (oxaloacetate-decarboxylating)(NADP+) [EC:1.1.1.40]
CL411.Contig3_D2	K00029	4.00E-174	609	vvi:100249166	malate dehydrogenase (oxaloacetate-decarboxylating)(NADP+) [EC:1.1.1.40]
CL411.Contig4_D2	K00029	1.00E-54	211	vvi:100249166	malate dehydrogenase (oxaloacetate-decarboxylating)(NADP+) [EC:1.1.1.40]
CL411.Contig5_D2	K00029	5.00E-174	609	vvi:100249166	malate dehydrogenase (oxaloacetate-decarboxylating)(NADP+) [EC:1.1.1.40]
CL411.Contig6_D2	K00029	3.00E-64	242	vvi:100249166	malate dehydrogenase (oxaloacetate-decarboxylating)(NADP+) [EC:1.1.1.40]
Unigene26771_D2	K00029	0	1084	rcu:RCOM_1489870	malate dehydrogenase (oxaloacetate-decarboxylating)(NADP+) [EC:1.1.1.40]
Unigene29718_D2	K00029	5.00E-148	522	vvi:100233140	malate dehydrogenase (oxaloacetate-decarboxylating)(NADP+) [EC:1.1.1.40]
Unigene29719_D2	K00029	3.00E-124	442	pop:POPTR_561733	malate dehydrogenase (oxaloacetate-decarboxylating)(NADP+) [EC:1.1.1.40]
Unigene29720_D2	K00029	2.00E-159	560	pop:POPTR_737670	malate dehydrogenase (oxaloacetate-decarboxylating)(NADP+) [EC:1.1.1.40]
Unigene29721_D2	K00029	7.00E-133	471	mtr:MTR_8g102620	malate dehydrogenase (oxaloacetate-decarboxylating)(NADP+) [EC:1.1.1.40]
Unigene29723_D2	K00029	7.00E-64	242	vvi:100249166	malate dehydrogenase (oxaloacetate-decarboxylating)(NADP+) [EC:1.1.1.40]
Unigene29724_D2	K00029	0	639	vvi:100249166	malate dehydrogenase (oxaloacetate-decarboxylating)(NADP+) [EC:1.1.1.40]
Unigene29725_D2	K00029	0	639	vvi:100249166	malate dehydrogenase (oxaloacetate-decarboxylating)(NADP+) [EC:1.1.1.40]
Unigene29726_D2	K00029	6.00E-64	242	vvi:100249166	malate dehydrogenase (oxaloacetate-decarboxylating)(NADP+) [EC:1.1.1.40]
CL259.Contig1_D2	K00030	2.00E-48	187	rcu:RCOM_0519460	isocitrate dehydrogenase (NAD+) [EC:1.1.1.41]
CL259.Contig2_D2	K00030	0	654	rcu:RCOM_0519460	isocitrate dehydrogenase (NAD+) [EC:1.1.1.41]
Unigene14115_D2	K00030	7.00E-16	80.9	vvi:100253697	isocitrate dehydrogenase (NAD+) [EC:1.1.1.41]
Unigene16005_D2	K00030	0	677	rcu:RCOM_1355470	isocitrate dehydrogenase (NAD+) [EC:1.1.1.41]
Unigene65_D2	K00030	1.00E-41	166	rcu:RCOM_0519460	isocitrate dehydrogenase (NAD+) [EC:1.1.1.41]
Unigene956_D2	K00030	2.00E-35	145	osa:4329858	isocitrate dehydrogenase (NAD+) [EC:1.1.1.41]
Unigene20383_D2	K00031	0	788	pop:POPTR_648243	isocitrate dehydrogenase [EC:1.1.1.42]
Unigene24257_D2	K00031	0	774	aly:ARALYDRAFT_488300	isocitrate dehydrogenase [EC:1.1.1.42]
Unigene16156_D2	K00033	0	851	gmx:100803740	6-phosphogluconate dehydrogenase [EC:1.1.1.44]
Unigene20009_D2	K00033	4.00E-53	113	ppp:PHYPADRAFT_227811	6-phosphogluconate dehydrogenase [EC:1.1.1.44]
Unigene25750_D2	K00033	0	910	rcu:RCOM_0876630	6-phosphogluconate dehydrogenase [EC:1.1.1.44]
CL3010.Contig1_D2	K00036	0	631	vvi:100266583	glucose-6-phosphate 1-dehydrogenase [EC:1.1.1.49]
CL3010.Contig2_D2	K00036	0	933	rcu:RCOM_0347870	glucose-6-phosphate 1-dehydrogenase [EC:1.1.1.49]
CL3010.Contig3_D2	K00036	0	1001	rcu:RCOM_0347870	glucose-6-phosphate 1-dehydrogenase [EC:1.1.1.49]
CL3010.Contig4_D2	K00036	2.00E-16	83.2	pop:POPTR_807677	glucose-6-phosphate 1-dehydrogenase [EC:1.1.1.49]
CL4508.Contig1_D2	K00036	0	883	vvi:100254628	glucose-6-phosphate 1-dehydrogenase [EC:1.1.1.49]
CL4508.Contig2_D2	K00036	4.00E-37	150	rcu:RCOM_1436130	glucose-6-phosphate 1-dehydrogenase [EC:1.1.1.49]
CL4508.Contig3_D2	K00036	0	519	vvi:100254628	glucose-6-phosphate 1-dehydrogenase [EC:1.1.1.49]
CL4508.Contig4_D2	K00036	0	637	gmx:100796541	glucose-6-phosphate 1-dehydrogenase [EC:1.1.1.49]
CL4508.Contig5_D2	K00036	0	373	rcu:RCOM_1436130	glucose-6-phosphate 1-dehydrogenase [EC:1.1.1.49]
Unigene1313_D2	K00036	0	1025	vvi:100267681	glucose-6-phosphate 1-dehydrogenase [EC:1.1.1.49]
Unigene24896_D2	K00036	0	933	pop:POPTR_736146	glucose-6-phosphate 1-dehydrogenase [EC:1.1.1.49]
Unigene28752_D2	K00036	6.00E-13	71.2	aly:ARALYDRAFT_471034	glucose-6-phosphate 1-dehydrogenase [EC:1.1.1.49]
Unigene9849_D2	K00036	4.00E-12	67.8	rcu:RCOM_0058240	glucose-6-phosphate 1-dehydrogenase [EC:1.1.1.49]
Unigene9850_D2	K00036	6.00E-29	123	pop:POPTR_807677	glucose-6-phosphate 1-dehydrogenase [EC:1.1.1.49]
Unigene24010_D2	K00051	0	767	vvi:100247974	malate dehydrogenase (NADP+) [EC:1.1.1.82]
Unigene28188_D2	K00052	0	677	rcu:RCOM_0011000	3-isopropylmalate dehydrogenase [EC:1.1.1.85]
CL3963.Contig1_D2	K00053	2.00E-117	414	rcu:RCOM_1014850	ketol-acid reductoisomerase [EC:1.1.1.86]
CL3963.Contig2_D2	K00053	0	1002	pop:POPTR_817858	ketol-acid reductoisomerase [EC:1.1.1.86]
Unigene19726_D2	K00053	5.00E-48	186	vvi:100262542	ketol-acid reductoisomerase [EC:1.1.1.86]
Unigene19727_D2	K00053	2.00E-107	387	gmx:100789879	ketol-acid reductoisomerase [EC:1.1.1.86]
CL5234.Contig1_D2	K00058	6.00E-137	484	vvi:100259056	D-3-phosphoglycerate dehydrogenase [EC:1.1.1.95]
CL5234.Contig2_D2	K00058	2.00E-141	499	vvi:100259056	D-3-phosphoglycerate dehydrogenase [EC:1.1.1.95]
CL5234.Contig3_D2	K00058	5.00E-26	114	pop:POPTR_201872	D-3-phosphoglycerate dehydrogenase [EC:1.1.1.95]
CL5234.Contig4_D2	K00058	0	1006	gmx:100808771	D-3-phosphoglycerate dehydrogenase [EC:1.1.1.95]
CL6907.Contig1_D2	K00058	1.00E-25	116	aly:ARALYDRAFT_471986	D-3-phosphoglycerate dehydrogenase [EC:1.1.1.95]
CL6907.Contig2_D2	K00058	1.00E-25	116	aly:ARALYDRAFT_471986	D-3-phosphoglycerate dehydrogenase [EC:1.1.1.95]
Unigene21033_D2	K00058	6.00E-111	398	rcu:RCOM_1589250	D-3-phosphoglycerate dehydrogenase [EC:1.1.1.95]
Unigene26938_D2	K00058	0	932	pop:POPTR_1084113	D-3-phosphoglycerate dehydrogenase [EC:1.1.1.95]
CL3294.Contig1_D2	K00059	1.00E-146	518	vvi:100257887	3-oxoacyl-[acyl-carrier protein] reductase [EC:1.1.1.100]
CL3294.Contig2_D2	K00059	1.00E-146	518	vvi:100257887	3-oxoacyl-[acyl-carrier protein] reductase [EC:1.1.1.100]
CL6897.Contig1_D2	K00059	1.00E-27	122	pop:POPTR_726104	3-oxoacyl-[acyl-carrier protein] reductase [EC:1.1.1.100]
CL6897.Contig2_D2	K00059	1.00E-27	122	pop:POPTR_726104	3-oxoacyl-[acyl-carrier protein] reductase [EC:1.1.1.100]
Unigene17140_D2	K00059	1.00E-106	384	vvi:100241750	3-oxoacyl-[acyl-carrier protein] reductase [EC:1.1.1.100]
Unigene18498_D2	K00059	5.00E-47	185	vvi:100254351	3-oxoacyl-[acyl-carrier protein] reductase [EC:1.1.1.100]
Unigene18499_D2	K00059	7.00E-84	308	pop:POPTR_726104	3-oxoacyl-[acyl-carrier protein] reductase [EC:1.1.1.100]
Unigene20530_D2	K00059	5.00E-123	439	rcu:RCOM_1121790	3-oxoacyl-[acyl-carrier protein] reductase [EC:1.1.1.100]
Unigene21917_D2	K00059	6.00E-23	106	vcn:VOLCADRAFT_79385	3-oxoacyl-[acyl-carrier protein] reductase [EC:1.1.1.100]
Unigene25192_D2	K00059	3.00E-27	121	osa:4340334	3-oxoacyl-[acyl-carrier protein] reductase [EC:1.1.1.100]
CL1675.Contig2_D2	K00064	6.00E-08	57	ath:AT4G33670	D-threo-aldose 1-dehydrogenase [EC:1.1.1.122]
CL4177.Contig1_D2	K00064	1.00E-20	97.8	ath:AT4G33670	D-threo-aldose 1-dehydrogenase [EC:1.1.1.122]
CL4177.Contig2_D2	K00064	3.00E-07	51.6	vcn:VOLCADRAFT_93987	D-threo-aldose 1-dehydrogenase [EC:1.1.1.122]
Unigene25748_D2	K00064	3.00E-152	536	vvi:100263479	D-threo-aldose 1-dehydrogenase [EC:1.1.1.122]
Unigene25749_D2	K00064	5.00E-09	57.4	vvi:100263479	D-threo-aldose 1-dehydrogenase [EC:1.1.1.122]
Unigene27860_D2	K00064	8.00E-12	67	smo:SELMODRAFT_124085	D-threo-aldose 1-dehydrogenase [EC:1.1.1.122]
CL5686.Contig1_D2	K00065	6.00E-19	93.6	rcu:RCOM_2018270	2-deoxy-D-gluconate 3-dehydrogenase [EC:1.1.1.125]
CL5686.Contig2_D2	K00065	3.00E-18	91.3	rcu:RCOM_2018270	2-deoxy-D-gluconate 3-dehydrogenase [EC:1.1.1.125]
Unigene14311_D2	K00071	2.00E-10	63.9	zma:100191884	corticosteroid 11-beta-dehydrogenase isozyme 2 [EC:1.1.1.-]
Unigene4508_D2	K00071	6.00E-09	59.7	zma:100191884	corticosteroid 11-beta-dehydrogenase isozyme 2 [EC:1.1.1.-]
Unigene534_D2	K00074	2.00E-133	474	pop:POPTR_742962	3-hydroxybutyryl-CoA dehydrogenase [EC:1.1.1.157]
CL3179.Contig1_D2	K00079	2.00E-92	337	aly:ARALYDRAFT_919433	carbonyl reductase 1 [EC:1.1.1.184 1.1.1.189 1.1.1.197]
CL3179.Contig2_D2	K00079	7.00E-51	200	aly:ARALYDRAFT_919433	carbonyl reductase 1 [EC:1.1.1.184 1.1.1.189 1.1.1.197]
Unigene10165_D2	K00079	8.00E-98	354	pop:POPTR_929217	carbonyl reductase 1 [EC:1.1.1.184 1.1.1.189 1.1.1.197]
Unigene14847_D2	K00079	2.00E-29	125	aly:ARALYDRAFT_919433	carbonyl reductase 1 [EC:1.1.1.184 1.1.1.189 1.1.1.197]
CL1845.Contig1_D2	K00083	6.00E-165	578	pop:POPTR_667694	cinnamyl-alcohol dehydrogenase [EC:1.1.1.195]
CL1845.Contig2_D2	K00083	8.00E-165	578	pop:POPTR_667694	cinnamyl-alcohol dehydrogenase [EC:1.1.1.195]
CL4711.Contig1_D2	K00083	5.00E-19	90.5	osa:4346989	cinnamyl-alcohol dehydrogenase [EC:1.1.1.195]
CL6805.Contig1_D2	K00083	2.00E-64	243	pop:POPTR_815665	cinnamyl-alcohol dehydrogenase [EC:1.1.1.195]
CL6805.Contig2_D2	K00083	2.00E-107	387	pop:POPTR_815665	cinnamyl-alcohol dehydrogenase [EC:1.1.1.195]
CL6944.Contig1_D2	K00083	0	648	vvi:100257308	cinnamyl-alcohol dehydrogenase [EC:1.1.1.195]
CL7537.Contig1_D2	K00083	0	642	pop:POPTR_667694	cinnamyl-alcohol dehydrogenase [EC:1.1.1.195]
Unigene23413_D2	K00083	4.00E-177	619	pop:POPTR_815665	cinnamyl-alcohol dehydrogenase [EC:1.1.1.195]
Unigene3786_D2	K00083	6.00E-32	133	osa:4346989	cinnamyl-alcohol dehydrogenase [EC:1.1.1.195]
Unigene15821_D2	K00085	1.00E-154	544	ath:AT2G21260	aldose-6-phosphate reductase (NADPH2) [EC:1.1.1.200]
Unigene27259_D2	K00088	0	712	rcu:RCOM_1425680	IMP dehydrogenase [EC:1.1.1.205]
Unigene21335_D2	K00099	0	867	vvi:100248516	1-deoxy-D-xylulose-5-phosphate reductoisomerase [EC:1.1.1.267]
CL1323.Contig2_D2	K00100	5.00E-18	89.7	olu:OSTLU_36252	[EC:1.1.1.-]
CL1323.Contig3_D2	K00100	3.00E-35	147	olu:OSTLU_36252	[EC:1.1.1.-]
CL4631.Contig1_D2	K00100	8.00E-31	132	olu:OSTLU_36252	[EC:1.1.1.-]
CL4631.Contig2_D2	K00100	5.00E-33	140	olu:OSTLU_36252	[EC:1.1.1.-]
CL72.Contig1_D2	K00100	3.00E-10	64.3	olu:OSTLU_36252	[EC:1.1.1.-]
Unigene18381_D2	K00100	1.00E-11	67	olu:OSTLU_36252	[EC:1.1.1.-]
Unigene18382_D2	K00100	1.00E-28	125	olu:OSTLU_36252	[EC:1.1.1.-]
Unigene18488_D2	K00100	1.00E-16	85.1	olu:OSTLU_36252	[EC:1.1.1.-]
Unigene22440_D2	K00100	8.00E-28	123	olu:OSTLU_36252	[EC:1.1.1.-]
Unigene7947_D2	K00100	1.00E-36	152	olu:OSTLU_36252	[EC:1.1.1.-]
CL4084.Contig1_D2	K00102	0	943	vvi:100242784	D-lactate dehydrogenase (cytochrome) [EC:1.1.2.4]
CL4084.Contig2_D2	K00102	0	930	vvi:100242784	D-lactate dehydrogenase (cytochrome) [EC:1.1.2.4]
Unigene27165_D2	K00102	3.00E-38	158	gmx:100803612	D-lactate dehydrogenase (cytochrome) [EC:1.1.2.4]
Unigene17709_D2	K00106	7.00E-116	415	vvi:100248547	xanthine dehydrogenase/oxidase [EC:1.17.1.4 1.17.3.2]
Unigene17710_D2	K00106	6.00E-112	401	pop:POPTR_804467	xanthine dehydrogenase/oxidase [EC:1.17.1.4 1.17.3.2]
Unigene24492_D2	K00106	0	848	rcu:RCOM_1577610	xanthine dehydrogenase/oxidase [EC:1.17.1.4 1.17.3.2]
Unigene24493_D2	K00106	0	649	gmx:100800309	xanthine dehydrogenase/oxidase [EC:1.17.1.4 1.17.3.2]
CL3819.Contig2_D2	K00109	5.00E-28	122	ppp:PHYPADRAFT_124552	2-hydroxyglutarate dehydrogenase [EC:1.1.99.2]
Unigene22694_D2	K00111	0	1086	vvi:100266754	glycerol-3-phosphate dehydrogenase [EC:1.1.5.3]
CL3251.Contig1_D2	K00120	5.00E-95	347	vvi:100262718	[EC:1.1.-.-]
CL3251.Contig3_D2	K00120	0	763	vvi:100262718	[EC:1.1.-.-]
Unigene30529_D2	K00120	0	721	vvi:100262718	[EC:1.1.-.-]
Unigene30530_D2	K00120	0	714	vvi:100262718	[EC:1.1.-.-]
Unigene30531_D2	K00120	8.00E-118	421	vvi:100262718	[EC:1.1.-.-]
CL1496.Contig1_D2	K00121	0	661	rcu:RCOM_1600190	S-(hydroxymethyl)glutathione dehydrogenase / alcohol dehydrogenase [EC:1.1.1.284 1.1.1.1]
CL1496.Contig2_D2	K00121	0	661	rcu:RCOM_1600190	S-(hydroxymethyl)glutathione dehydrogenase / alcohol dehydrogenase [EC:1.1.1.284 1.1.1.1]
CL1978.Contig2_D2	K00121	2.00E-98	358	zma:100273217	S-(hydroxymethyl)glutathione dehydrogenase / alcohol dehydrogenase [EC:1.1.1.284 1.1.1.1]
CL1978.Contig3_D2	K00121	4.00E-52	203	zma:100273217	S-(hydroxymethyl)glutathione dehydrogenase / alcohol dehydrogenase [EC:1.1.1.284 1.1.1.1]
CL1978.Contig4_D2	K00121	2.00E-100	364	zma:100273217	S-(hydroxymethyl)glutathione dehydrogenase / alcohol dehydrogenase [EC:1.1.1.284 1.1.1.1]
CL1978.Contig5_D2	K00121	1.00E-54	211	vvi:100245520	S-(hydroxymethyl)glutathione dehydrogenase / alcohol dehydrogenase [EC:1.1.1.284 1.1.1.1]
CL1978.Contig6_D2	K00121	3.00E-14	75.9	zma:100273217	S-(hydroxymethyl)glutathione dehydrogenase / alcohol dehydrogenase [EC:1.1.1.284 1.1.1.1]
CL2686.Contig1_D2	K00121	4.00E-28	124	osa:4343942	S-(hydroxymethyl)glutathione dehydrogenase / alcohol dehydrogenase [EC:1.1.1.284 1.1.1.1]
CL2686.Contig2_D2	K00121	6.00E-47	187	cme:CMS125C	S-(hydroxymethyl)glutathione dehydrogenase / alcohol dehydrogenase [EC:1.1.1.284 1.1.1.1]
Unigene14179_D2	K00121	1.00E-31	132	bdi:100821142	S-(hydroxymethyl)glutathione dehydrogenase / alcohol dehydrogenase [EC:1.1.1.284 1.1.1.1]
Unigene22300_D2	K00121	0	741	rcu:RCOM_0996200	S-(hydroxymethyl)glutathione dehydrogenase / alcohol dehydrogenase [EC:1.1.1.284 1.1.1.1]
Unigene26465_D2	K00121	1.00E-55	214	mtr:MTR_3g099460	S-(hydroxymethyl)glutathione dehydrogenase / alcohol dehydrogenase [EC:1.1.1.284 1.1.1.1]
Unigene26466_D2	K00121	6.00E-155	545	vvi:100245520	S-(hydroxymethyl)glutathione dehydrogenase / alcohol dehydrogenase [EC:1.1.1.284 1.1.1.1]
Unigene20319_D2	K00122	0	684	vvi:100261093	formate dehydrogenase [EC:1.2.1.2]
CL4297.Contig1_D2	K00128	0	759	gmx:100778722	aldehyde dehydrogenase (NAD+) [EC:1.2.1.3]
CL4297.Contig2_D2	K00128	7.00E-126	448	gmx:100800699	aldehyde dehydrogenase (NAD+) [EC:1.2.1.3]
CL4297.Contig3_D2	K00128	1.00E-52	204	vvi:100266331	aldehyde dehydrogenase (NAD+) [EC:1.2.1.3]
CL4297.Contig4_D2	K00128	5.00E-166	582	gmx:100800699	aldehyde dehydrogenase (NAD+) [EC:1.2.1.3]
CL4297.Contig5_D2	K00128	0	780	gmx:100800699	aldehyde dehydrogenase (NAD+) [EC:1.2.1.3]
CL531.Contig1_D2	K00128	1.00E-42	169	gmx:100786773	aldehyde dehydrogenase (NAD+) [EC:1.2.1.3]
CL531.Contig2_D2	K00128	3.00E-76	281	gmx:100782019	aldehyde dehydrogenase (NAD+) [EC:1.2.1.3]
CL531.Contig3_D2	K00128	0	959	gmx:100788570	aldehyde dehydrogenase (NAD+) [EC:1.2.1.3]
Unigene1306_D2	K00128	0	897	vvi:100259296	aldehyde dehydrogenase (NAD+) [EC:1.2.1.3]
Unigene1683_D2	K00128	0	768	vvi:100247106	aldehyde dehydrogenase (NAD+) [EC:1.2.1.3]
Unigene5484_D2	K00128	2.00E-49	192	gmx:100786773	aldehyde dehydrogenase (NAD+) [EC:1.2.1.3]
Unigene24223_D2	K00130	9.00E-57	220	smo:SELMODRAFT_272160	betaine-aldehyde dehydrogenase [EC:1.2.1.8]
Unigene24993_D2	K00130	0	906	rcu:RCOM_1512620	betaine-aldehyde dehydrogenase [EC:1.2.1.8]
CL1718.Contig1_D2	K00131	0	861	gmx:100789100	glyceraldehyde-3-phosphate dehydrogenase (NADP) [EC:1.2.1.9]
CL1718.Contig2_D2	K00131	0	937	gmx:100789100	glyceraldehyde-3-phosphate dehydrogenase (NADP) [EC:1.2.1.9]
CL1718.Contig3_D2	K00131	0	937	gmx:100789100	glyceraldehyde-3-phosphate dehydrogenase (NADP) [EC:1.2.1.9]
Unigene28691_D2	K00131	5.00E-14	73.9	zma:542583	glyceraldehyde-3-phosphate dehydrogenase (NADP) [EC:1.2.1.9]
Unigene25064_D2	K00133	5.00E-179	625	mtr:MTR_8g105860	aspartate-semialdehyde dehydrogenase [EC:1.2.1.11]
CL4726.Contig1_D2	K00134	2.00E-180	630	gmx:100782924	glyceraldehyde 3-phosphate dehydrogenase [EC:1.2.1.12]
CL4726.Contig2_D2	K00134	0	632	rcu:RCOM_1507100	glyceraldehyde 3-phosphate dehydrogenase [EC:1.2.1.12]
CL4726.Contig3_D2	K00134	0	636	gmx:100807342	glyceraldehyde 3-phosphate dehydrogenase [EC:1.2.1.12]
Unigene23346_D2	K00134	9.00E-35	144	pop:POPTR_832627	glyceraldehyde 3-phosphate dehydrogenase [EC:1.2.1.12]
Unigene23347_D2	K00134	3.00E-138	489	rcu:RCOM_1574030	glyceraldehyde 3-phosphate dehydrogenase [EC:1.2.1.12]
Unigene35037_D2	K00134	1.00E-12	69.3	bdi:100843479	glyceraldehyde 3-phosphate dehydrogenase [EC:1.2.1.12]
CL7909.Contig1_D2	K00135	0	851	gmx:100808318	succinate-semialdehyde dehydrogenase (NADP+) [EC:1.2.1.16]
CL7909.Contig2_D2	K00135	0	862	gmx:100808318	succinate-semialdehyde dehydrogenase (NADP+) [EC:1.2.1.16]
CL1203.Contig1_D2	K00140	2.00E-06	52	rcu:RCOM_0818840	malonate-semialdehyde dehydrogenase (acetylating) / methylmalonate-semialdehyde dehydrogenase [EC:1.2.1.18 1.2.1.27]
CL1203.Contig2_D2	K00140	4.00E-174	610	pop:POPTR_863097	malonate-semialdehyde dehydrogenase (acetylating) / methylmalonate-semialdehyde dehydrogenase [EC:1.2.1.18 1.2.1.27]
CL2117.Contig1_D2	K00140	2.00E-94	343	rcu:RCOM_0818840	malonate-semialdehyde dehydrogenase (acetylating) / methylmalonate-semialdehyde dehydrogenase [EC:1.2.1.18 1.2.1.27]
CL2117.Contig2_D2	K00140	0	946	vvi:100266351	malonate-semialdehyde dehydrogenase (acetylating) / methylmalonate-semialdehyde dehydrogenase [EC:1.2.1.18 1.2.1.27]
CL2117.Contig3_D2	K00140	0	848	rcu:RCOM_0818840	malonate-semialdehyde dehydrogenase (acetylating) / methylmalonate-semialdehyde dehydrogenase [EC:1.2.1.18 1.2.1.27]
CL2117.Contig4_D2	K00140	0	848	rcu:RCOM_0818840	malonate-semialdehyde dehydrogenase (acetylating) / methylmalonate-semialdehyde dehydrogenase [EC:1.2.1.18 1.2.1.27]
CL4621.Contig1_D2	K00140	4.00E-122	436	rcu:RCOM_0818840	malonate-semialdehyde dehydrogenase (acetylating) / methylmalonate-semialdehyde dehydrogenase [EC:1.2.1.18 1.2.1.27]
CL5244.Contig1_D2	K00142	4.00E-143	506	pop:POPTR_1108091	acyl-CoA synthetase [EC:6.2.1.-]
CL5244.Contig2_D2	K00142	0	484	rcu:RCOM_1516860	acyl-CoA synthetase [EC:6.2.1.-]
CL5244.Contig3_D2	K00142	0	721	rcu:RCOM_1516860	acyl-CoA synthetase [EC:6.2.1.-]
Unigene16949_D2	K00142	2.00E-23	105	mtr:MTR_8g035620	acyl-CoA synthetase [EC:6.2.1.-]
Unigene16950_D2	K00142	1.00E-76	283	vvi:100244930	acyl-CoA synthetase [EC:6.2.1.-]
Unigene3017_D2	K00142	2.00E-22	101	pop:POPTR_1108091	acyl-CoA synthetase [EC:6.2.1.-]
Unigene34834_D2	K00142	4.00E-33	137	rcu:RCOM_1516860	acyl-CoA synthetase [EC:6.2.1.-]
CL3801.Contig1_D2	K00145	0	645	vvi:100255475	N-acetyl-gamma-glutamyl-phosphate reductase [EC:1.2.1.38]
CL3801.Contig2_D2	K00145	8.00E-166	581	vvi:100255475	N-acetyl-gamma-glutamyl-phosphate reductase [EC:1.2.1.38]
Unigene1955_D2	K00161	0	761	rcu:RCOM_1339660	pyruvate dehydrogenase E1 component subunit alpha [EC:1.2.4.1]
Unigene25681_D2	K00161	0	707	pop:POPTR_1090032	pyruvate dehydrogenase E1 component subunit alpha [EC:1.2.4.1]
CL2219.Contig1_D2	K00162	0	660	rcu:RCOM_1437610	pyruvate dehydrogenase E1 component subunit beta [EC:1.2.4.1]
CL2219.Contig2_D2	K00162	0	660	rcu:RCOM_1437610	pyruvate dehydrogenase E1 component subunit beta [EC:1.2.4.1]
CL2219.Contig3_D2	K00162	0	667	rcu:RCOM_1437610	pyruvate dehydrogenase E1 component subunit beta [EC:1.2.4.1]
CL2219.Contig4_D2	K00162	0	667	rcu:RCOM_1437610	pyruvate dehydrogenase E1 component subunit beta [EC:1.2.4.1]
Unigene28213_D2	K00162	0	730	rcu:RCOM_0632150	pyruvate dehydrogenase E1 component subunit beta [EC:1.2.4.1]
CL6143.Contig1_D2	K00164	0	811	rcu:RCOM_0465620	2-oxoglutarate dehydrogenase E1 component [EC:1.2.4.2]
CL6143.Contig2_D2	K00164	0	811	rcu:RCOM_0465620	2-oxoglutarate dehydrogenase E1 component [EC:1.2.4.2]
Unigene12935_D2	K00164	0	1161	rcu:RCOM_0465620	2-oxoglutarate dehydrogenase E1 component [EC:1.2.4.2]
Unigene14573_D2	K00166	4.00E-70	261	gmx:100796766	2-oxoisovalerate dehydrogenase E1 component, alpha subunit [EC:1.2.4.4]
Unigene233_D2	K00166	0	702	vvi:100258429	2-oxoisovalerate dehydrogenase E1 component, alpha subunit [EC:1.2.4.4]
Unigene24172_D2	K00166	3.00E-31	132	vvi:100258429	2-oxoisovalerate dehydrogenase E1 component, alpha subunit [EC:1.2.4.4]
Unigene24173_D2	K00166	1.00E-05	48.9	vvi:100258429	2-oxoisovalerate dehydrogenase E1 component, alpha subunit [EC:1.2.4.4]
Unigene35367_D2	K00166	3.00E-37	150	vvi:100258429	2-oxoisovalerate dehydrogenase E1 component, alpha subunit [EC:1.2.4.4]
Unigene4333_D2	K00166	1.00E-51	199	vvi:100245451	2-oxoisovalerate dehydrogenase E1 component, alpha subunit [EC:1.2.4.4]
Unigene24434_D2	K00167	0	647	mtr:MTR_4g021470	2-oxoisovalerate dehydrogenase E1 component, beta subunit [EC:1.2.4.4]
Unigene22712_D2	K00207	0	747	vvi:100249021	dihydropyrimidine dehydrogenase (NADP+) [EC:1.3.1.2]
Unigene19437_D2	K00208	0	659	pop:POPTR_576267	enoyl-[acyl-carrier protein] reductase I [EC:1.3.1.9]
Unigene22087_D2	K00208	0	674	pop:POPTR_555276	enoyl-[acyl-carrier protein] reductase I [EC:1.3.1.9]
Unigene19748_D2	K00213	2.00E-54	210	rcu:RCOM_1573850	7-dehydrocholesterol reductase [EC:1.3.1.21]
Unigene21521_D2	K00213	0	850	pop:POPTR_833904	7-dehydrocholesterol reductase [EC:1.3.1.21]
CL785.Contig1_D2	K00215	7.00E-137	486	vvi:100268085	dihydrodipicolinate reductase [EC:1.3.1.26]
CL785.Contig2_D2	K00215	6.00E-137	486	vvi:100268085	dihydrodipicolinate reductase [EC:1.3.1.26]
Unigene17634_D2	K00215	2.00E-24	72	pop:POPTR_835294	dihydrodipicolinate reductase [EC:1.3.1.26]
CL6871.Contig1_D2	K00218	0	675	vvi:100241491	protochlorophyllide reductase [EC:1.3.1.33]
CL6871.Contig2_D2	K00218	2.00E-179	626	vvi:100241491	protochlorophyllide reductase [EC:1.3.1.33]
CL6871.Contig3_D2	K00218	4.00E-180	629	vvi:100241491	protochlorophyllide reductase [EC:1.3.1.33]
CL72.Contig3_D2	K00218	6.00E-06	48.5	rcu:RCOM_1175550	protochlorophyllide reductase [EC:1.3.1.33]
Unigene22112_D2	K00218	6.00E-18	90.9	pop:POPTR_568934	protochlorophyllide reductase [EC:1.3.1.33]
Unigene24536_D2	K00218	1.00E-27	122	pop:POPTR_571754	protochlorophyllide reductase [EC:1.3.1.33]
Unigene27059_D2	K00218	0	714	rcu:RCOM_0252880	protochlorophyllide reductase [EC:1.3.1.33]
Unigene28570_D2	K00222	0	671	vvi:100247778	delta14-sterol reductase [EC:1.3.1.70]
CL2130.Contig1_D2	K00224	2.00E-15	79.7	aly:ARALYDRAFT_476671	[EC:1.3.1.-]
CL2413.Contig1_D2	K00224	2.00E-103	375	aly:ARALYDRAFT_476671	[EC:1.3.1.-]
CL2413.Contig2_D2	K00224	1.00E-103	375	aly:ARALYDRAFT_476671	[EC:1.3.1.-]
CL2413.Contig3_D2	K00224	3.00E-114	410	aly:ARALYDRAFT_476671	[EC:1.3.1.-]
CL2413.Contig4_D2	K00224	1.00E-119	428	aly:ARALYDRAFT_476671	[EC:1.3.1.-]
CL5651.Contig1_D2	K00224	5.00E-129	459	aly:ARALYDRAFT_476671	[EC:1.3.1.-]
CL5651.Contig2_D2	K00224	9.00E-40	159	aly:ARALYDRAFT_476671	[EC:1.3.1.-]
Unigene11104_D2	K00224	1.00E-06	53.1	ath:AT1G75280	[EC:1.3.1.-]
Unigene1207_D2	K00224	2.00E-87	320	aly:ARALYDRAFT_476671	[EC:1.3.1.-]
Unigene18010_D2	K00224	2.00E-45	179	aly:ARALYDRAFT_476671	[EC:1.3.1.-]
Unigene1916_D2	K00224	5.00E-33	138	ath:AT1G75280	[EC:1.3.1.-]
Unigene1967_D2	K00224	5.00E-48	187	ath:AT4G13660	[EC:1.3.1.-]
Unigene20298_D2	K00224	1.00E-113	407	ath:AT4G13660	[EC:1.3.1.-]
Unigene20299_D2	K00224	8.00E-108	388	ath:AT4G13660	[EC:1.3.1.-]
Unigene7623_D2	K00224	4.00E-21	97.4	aly:ARALYDRAFT_476671	[EC:1.3.1.-]
CL6128.Contig1_D2	K00225	4.00E-07	52.8	bdi:100840661	L-galactono-1,4-lactone dehydrogenase [EC:1.3.2.3]
Unigene17231_D2	K00225	5.00E-12	71.2	bdi:100840661	L-galactono-1,4-lactone dehydrogenase [EC:1.3.2.3]
Unigene24661_D2	K00225	0	995	rcu:RCOM_1108220	L-galactono-1,4-lactone dehydrogenase [EC:1.3.2.3]
Unigene25062_D2	K00225	1.00E-06	52.8	ota:Ot04g02840	L-galactono-1,4-lactone dehydrogenase [EC:1.3.2.3]
Unigene16985_D2	K00227	3.00E-10	61.6	aly:ARALYDRAFT_477495	lathosterol oxidase [EC:1.14.21.6]
Unigene16986_D2	K00227	1.00E-127	454	pop:POPTR_831136	lathosterol oxidase [EC:1.14.21.6]
Unigene18423_D2	K00228	0	650	vvi:100243271	coproporphyrinogen III oxidase [EC:1.3.3.3]
CL3098.Contig1_D2	K00231	1.00E-160	564	vvi:100254398	oxygen-dependent protoporphyrinogen oxidase [EC:1.3.3.4]
CL3098.Contig2_D2	K00231	1.00E-132	470	vvi:100254398	oxygen-dependent protoporphyrinogen oxidase [EC:1.3.3.4]
CL3681.Contig1_D2	K00231	3.00E-94	343	vvi:100243415	oxygen-dependent protoporphyrinogen oxidase [EC:1.3.3.4]
CL3681.Contig2_D2	K00231	0	879	rcu:RCOM_1343150	oxygen-dependent protoporphyrinogen oxidase [EC:1.3.3.4]
CL3681.Contig3_D2	K00231	1.00E-63	241	vvi:100243415	oxygen-dependent protoporphyrinogen oxidase [EC:1.3.3.4]
Unigene14039_D2	K00231	8.00E-64	142	rcu:RCOM_1678480	oxygen-dependent protoporphyrinogen oxidase [EC:1.3.3.4]
CL1814.Contig1_D2	K00232	0	1195	rcu:RCOM_1119640	acyl-CoA oxidase [EC:1.3.3.6]
CL1814.Contig2_D2	K00232	0	1195	rcu:RCOM_1119640	acyl-CoA oxidase [EC:1.3.3.6]
CL7143.Contig1_D2	K00232	0	1053	vvi:100255430	acyl-CoA oxidase [EC:1.3.3.6]
CL7143.Contig2_D2	K00232	0	836	vvi:100255430	acyl-CoA oxidase [EC:1.3.3.6]
Unigene1502_D2	K00232	1.00E-45	180	gmx:100799226	acyl-CoA oxidase [EC:1.3.3.6]
Unigene15806_D2	K00232	0	784	rcu:RCOM_0186930	acyl-CoA oxidase [EC:1.3.3.6]
Unigene27309_D2	K00232	0	1110	vvi:100257524	acyl-CoA oxidase [EC:1.3.3.6]
Unigene24513_D2	K00234	0	1225	pop:POPTR_219180	succinate dehydrogenase (ubiquinone) flavoprotein subunit [EC:1.3.5.1]
Unigene23317_D2	K00235	1.00E-138	491	gmx:100815377	succinate dehydrogenase (ubiquinone) iron-sulfur subunit [EC:1.3.5.1]
Unigene33400_D2	K00235	1.00E-41	165	rcu:RCOM_0325190	succinate dehydrogenase (ubiquinone) iron-sulfur subunit [EC:1.3.5.1]
CL7449.Contig1_D2	K00249	0	1145	rcu:RCOM_0682080	acyl-CoA dehydrogenase [EC:1.3.99.3]
CL7449.Contig2_D2	K00249	0	1320	rcu:RCOM_0682080	acyl-CoA dehydrogenase [EC:1.3.99.3]
CL4189.Contig1_D2	K00253	2.00E-102	370	mtr:MTR_4g060480	isovaleryl-CoA dehydrogenase [EC:1.3.8.4]
CL4189.Contig2_D2	K00253	0	749	vvi:100265639	isovaleryl-CoA dehydrogenase [EC:1.3.8.4]
CL4189.Contig3_D2	K00253	2.00E-31	134	vvi:100265639	isovaleryl-CoA dehydrogenase [EC:1.3.8.4]
Unigene26111_D2	K00254	0	793	gmx:100800054	dihydroorotate dehydrogenase [EC:1.3.5.2]
Unigene22371_D2	K00261	0	752	gmx:100801250	glutamate dehydrogenase (NAD(P)+) [EC:1.4.1.3]
Unigene25643_D2	K00261	0	772	rcu:RCOM_1502760	glutamate dehydrogenase (NAD(P)+) [EC:1.4.1.3]
Unigene31775_D2	K00261	7.00E-51	196	vvi:100232993	glutamate dehydrogenase (NAD(P)+) [EC:1.4.1.3]
Unigene4514_D2	K00261	6.00E-97	351	rcu:RCOM_1121650	glutamate dehydrogenase (NAD(P)+) [EC:1.4.1.3]
CL6681.Contig1_D2	K00262	0	1193	vvi:100244689	glutamate dehydrogenase (NADP+) [EC:1.4.1.4]
CL6681.Contig2_D2	K00262	3.00E-82	303	rcu:RCOM_1485390	glutamate dehydrogenase (NADP+) [EC:1.4.1.4]
CL1680.Contig1_D2	K00264	0	3694	rcu:RCOM_1579610	glutamate synthase (NADPH/NADH) [EC:1.4.1.13 1.4.1.14]
CL1680.Contig2_D2	K00264	0	3431	rcu:RCOM_1579610	glutamate synthase (NADPH/NADH) [EC:1.4.1.13 1.4.1.14]
CL833.Contig1_D2	K00264	4.00E-56	218	vvi:100246868	glutamate synthase (NADPH/NADH) [EC:1.4.1.13 1.4.1.14]
CL833.Contig2_D2	K00264	2.00E-56	218	vvi:100246868	glutamate synthase (NADPH/NADH) [EC:1.4.1.13 1.4.1.14]
CL42.Contig1_D2	K00276	0	1412	gmx:100783091	primary-amine oxidase [EC:1.4.3.21]
CL42.Contig2_D2	K00276	0	1189	gmx:100783091	primary-amine oxidase [EC:1.4.3.21]
CL7920.Contig1_D2	K00276	5.00E-77	287	cme:CMS002C	primary-amine oxidase [EC:1.4.3.21]
CL840.Contig1_D2	K00276	8.00E-17	83.6	pop:POPTR_570122	primary-amine oxidase [EC:1.4.3.21]
CL840.Contig2_D2	K00276	4.00E-53	207	cme:CMT003C	primary-amine oxidase [EC:1.4.3.21]
Unigene16365_D2	K00276	3.00E-26	115	vvi:100267280	primary-amine oxidase [EC:1.4.3.21]
Unigene24181_D2	K00276	2.00E-82	303	vvi:100267280	primary-amine oxidase [EC:1.4.3.21]
Unigene32680_D2	K00276	6.00E-07	50.4	gmx:100778802	primary-amine oxidase [EC:1.4.3.21]
CL6387.Contig1_D2	K00278	3.00E-95	345	gmx:100782806	L-aspartate oxidase [EC:1.4.3.16]
Unigene15465_D2	K00278	4.00E-93	338	vvi:100242339	L-aspartate oxidase [EC:1.4.3.16]
Unigene21841_D2	K00278	2.00E-101	366	vvi:100242339	L-aspartate oxidase [EC:1.4.3.16]
Unigene8304_D2	K00278	4.00E-06	47.8	mtr:MTR_6g007070	L-aspartate oxidase [EC:1.4.3.16]
CL4988.Contig2_D2	K00279	7.00E-08	58.2	mtr:MTR_7g090920	cytokinin dehydrogenase [EC:1.5.99.12]
CL7097.Contig1_D2	K00279	3.00E-06	52	smo:SELMODRAFT_98722	cytokinin dehydrogenase [EC:1.5.99.12]
CL7361.Contig2_D2	K00279	8.00E-09	60.5	smo:SELMODRAFT_98722	cytokinin dehydrogenase [EC:1.5.99.12]
CL7426.Contig1_D2	K00279	0	640	pop:POPTR_819456	cytokinin dehydrogenase [EC:1.5.99.12]
CL7426.Contig2_D2	K00279	0	798	pop:POPTR_819456	cytokinin dehydrogenase [EC:1.5.99.12]
Unigene11580_D2	K00279	6.00E-127	451	vvi:100260570	cytokinin dehydrogenase [EC:1.5.99.12]
Unigene2087_D2	K00279	4.00E-31	130	pop:POPTR_762685	cytokinin dehydrogenase [EC:1.5.99.12]
Unigene22125_D2	K00279	0	887	rcu:RCOM_1595810	cytokinin dehydrogenase [EC:1.5.99.12]
Unigene2581_D2	K00279	2.00E-50	194	rcu:RCOM_1047010	cytokinin dehydrogenase [EC:1.5.99.12]
Unigene2582_D2	K00279	4.00E-28	120	gmx:100804431	cytokinin dehydrogenase [EC:1.5.99.12]
Unigene31293_D2	K00279	9.00E-09	56.6	mtr:MTR_2g039410	cytokinin dehydrogenase [EC:1.5.99.12]
Unigene32819_D2	K00279	8.00E-28	119	pop:POPTR_762685	cytokinin dehydrogenase [EC:1.5.99.12]
Unigene8584_D2	K00279	1.00E-90	330	pop:POPTR_777093	cytokinin dehydrogenase [EC:1.5.99.12]
Unigene8585_D2	K00279	2.00E-22	101	gmx:100808738	cytokinin dehydrogenase [EC:1.5.99.12]
Unigene1511_D2	K00281	0	1905	pop:POPTR_832093	glycine dehydrogenase [EC:1.4.4.2]
Unigene89_D2	K00284	0	2925	vvi:100233082	glutamate synthase (ferredoxin) [EC:1.4.7.1]
Unigene22916_D2	K00286	6.00E-124	442	gmx:100784362	pyrroline-5-carboxylate reductase [EC:1.5.1.2]
Unigene29144_D2	K00294	0	990	vvi:100251938	1-pyrroline-5-carboxylate dehydrogenase [EC:1.5.1.12]
CL608.Contig1_D2	K00297	0	1088	pop:POPTR_828552	methylenetetrahydrofolate reductase (NADPH) [EC:1.5.1.20]
Unigene28474_D2	K00306	6.00E-68	255	bdi:100834553	sarcosine oxidase / L-pipecolate oxidase [EC:1.5.3.1 1.5.3.7]
CL6239.Contig1_D2	K00311	0	592	vvi:100244062	electron-transferring-flavoprotein dehydrogenase [EC:1.5.5.1]
CL6239.Contig2_D2	K00311	0	821	vvi:100244062	electron-transferring-flavoprotein dehydrogenase [EC:1.5.5.1]
Unigene27462_D2	K00311	1.00E-60	230	gmx:100807623	electron-transferring-flavoprotein dehydrogenase [EC:1.5.5.1]
Unigene13608_D2	K00318	5.00E-34	141	gmx:100799876	proline dehydrogenase [EC:1.5.99.8]
Unigene21304_D2	K00318	2.00E-147	520	pop:POPTR_859200	proline dehydrogenase [EC:1.5.99.8]
CL3662.Contig1_D2	K00326	2.00E-84	310	rcu:RCOM_0737910	cytochrome-b5 reductase [EC:1.6.2.2]
CL3662.Contig2_D2	K00326	2.00E-84	310	rcu:RCOM_0737910	cytochrome-b5 reductase [EC:1.6.2.2]
Unigene14204_D2	K00326	7.00E-121	431	gmx:100784114	cytochrome-b5 reductase [EC:1.6.2.2]
Unigene14848_D2	K00326	9.00E-55	210	gmx:100812559	cytochrome-b5 reductase [EC:1.6.2.2]
Unigene17662_D2	K00326	2.00E-145	513	gmx:100816447	cytochrome-b5 reductase [EC:1.6.2.2]
Unigene26007_D2	K00326	1.00E-52	203	vvi:100254338	cytochrome-b5 reductase [EC:1.6.2.2]
Unigene778_D2	K00326	2.00E-114	409	pop:POPTR_716762	cytochrome-b5 reductase [EC:1.6.2.2]
CL1242.Contig1_D2	K00327	7.00E-11	64.7	smo:SELMODRAFT_152770	NADPH-ferrihemoprotein reductase [EC:1.6.2.4]
CL1242.Contig2_D2	K00327	2.00E-18	90.1	ppp:PHYPADRAFT_201169	NADPH-ferrihemoprotein reductase [EC:1.6.2.4]
Unigene26456_D2	K00327	0	1211	vvi:100240979	NADPH-ferrihemoprotein reductase [EC:1.6.2.4]
Unigene29484_D2	K00327	7.00E-46	182	sbi:SORBI_07g007640	NADPH-ferrihemoprotein reductase [EC:1.6.2.4]
Unigene29486_D2	K00327	6.00E-56	216	sbi:SORBI_07g007640	NADPH-ferrihemoprotein reductase [EC:1.6.2.4]
Unigene731_D2	K00327	0	1189	gmx:100798676	NADPH-ferrihemoprotein reductase [EC:1.6.2.4]
CL1730.Contig1_D2	K00344	6.00E-07	52.8	osa:4331066	NADPH2:quinone reductase [EC:1.6.5.5]
CL1730.Contig2_D2	K00344	4.00E-24	111	osa:4331066	NADPH2:quinone reductase [EC:1.6.5.5]
CL4718.Contig1_D2	K00344	1.00E-98	357	osa:4331066	NADPH2:quinone reductase [EC:1.6.5.5]
CL5920.Contig1_D2	K00344	9.00E-22	99.8	osa:4331066	NADPH2:quinone reductase [EC:1.6.5.5]
Unigene21642_D2	K00344	2.00E-167	587	gmx:100793768	NADPH2:quinone reductase [EC:1.6.5.5]
Unigene4171_D2	K00344	1.00E-08	55.8	osa:4331066	NADPH2:quinone reductase [EC:1.6.5.5]
Unigene7833_D2	K00344	9.00E-49	192	osa:4338383	NADPH2:quinone reductase [EC:1.6.5.5]
CL2639.Contig1_D2	K00360	7.00E-13	72.8	olu:OSTLU_37938	nitrate reductase (NADH) [EC:1.7.1.1]
CL2639.Contig2_D2	K00360	1.00E-12	72.8	olu:OSTLU_37938	nitrate reductase (NADH) [EC:1.7.1.1]
Unigene12757_D2	K00360	2.00E-19	91.7	ppp:PHYPADRAFT_184973	nitrate reductase (NADH) [EC:1.7.1.1]
Unigene13708_D2	K00360	5.00E-16	82.8	ppp:PHYPADRAFT_184973	nitrate reductase (NADH) [EC:1.7.1.1]
Unigene15328_D2	K00360	5.00E-13	72.8	ppp:PHYPADRAFT_184973	nitrate reductase (NADH) [EC:1.7.1.1]
Unigene16643_D2	K00360	2.00E-13	75.1	ppp:PHYPADRAFT_184973	nitrate reductase (NADH) [EC:1.7.1.1]
Unigene21915_D2	K00360	1.00E-14	78.6	ppp:PHYPADRAFT_184973	nitrate reductase (NADH) [EC:1.7.1.1]
Unigene22759_D2	K00360	2.00E-15	80.9	ota:Ot10g00920	nitrate reductase (NADH) [EC:1.7.1.1]
Unigene3647_D2	K00360	4.00E-53	205	ppp:PHYPADRAFT_184973	nitrate reductase (NADH) [EC:1.7.1.1]
Unigene20987_D2	K00365	1.00E-138	491	pop:POPTR_822690	urate oxidase [EC:1.7.3.3]
Unigene21764_D2	K00366	1.00E-06	52.8	ota:Ot10g00930	ferredoxin-nitrite reductase [EC:1.7.7.1]
Unigene2773_D2	K00366	4.00E-81	298	gmx:100775519	ferredoxin-nitrite reductase [EC:1.7.7.1]
Unigene577_D2	K00366	2.00E-12	69.3	gmx:100775519	ferredoxin-nitrite reductase [EC:1.7.7.1]
Unigene8228_D2	K00366	2.00E-170	596	gmx:100775519	ferredoxin-nitrite reductase [EC:1.7.7.1]
Unigene22058_D2	K00382	0	920	rcu:RCOM_1002450	dihydrolipoamide dehydrogenase [EC:1.8.1.4]
Unigene26415_D2	K00382	0	973	rcu:RCOM_0999900	dihydrolipoamide dehydrogenase [EC:1.8.1.4]
Unigene21701_D2	K00383	0	891	vvi:100254507	glutathione reductase (NADPH) [EC:1.8.1.7]
Unigene27386_D2	K00383	0	924	pop:POPTR_575013	glutathione reductase (NADPH) [EC:1.8.1.7]
CL4936.Contig1_D2	K00384	0	878	vvi:100262307	thioredoxin reductase (NADPH) [EC:1.8.1.9]
CL4936.Contig2_D2	K00384	0	477	vvi:100262307	thioredoxin reductase (NADPH) [EC:1.8.1.9]
Unigene16185_D2	K00384	3.00E-171	599	vvi:100263578	thioredoxin reductase (NADPH) [EC:1.8.1.9]
Unigene24228_D2	K00387	0	720	rcu:RCOM_1677230	sulfite oxidase [EC:1.8.3.1]
CL4617.Contig1_D2	K00391	5.00E-78	290	osa:4334011	[EC:1.8.4.-]
CL4617.Contig2_D2	K00391	4.00E-78	290	osa:4334011	[EC:1.8.4.-]
CL7650.Contig1_D2	K00391	5.00E-28	122	olu:OSTLU_9083	[EC:1.8.4.-]
CL7650.Contig2_D2	K00391	7.00E-35	145	olu:OSTLU_9083	[EC:1.8.4.-]
Unigene22390_D2	K00391	4.00E-36	150	olu:OSTLU_9083	[EC:1.8.4.-]
CL5350.Contig1_D2	K00392	0	1202	gmx:547693	sulfite reductase (ferredoxin) [EC:1.8.7.1]
Unigene12343_D2	K00411	6.00E-128	455	rcu:RCOM_1445040	ubiquinol-cytochrome c reductase iron-sulfur subunit [EC:1.10.2.2]
Unigene17204_D2	K00411	7.00E-128	455	pop:POPTR_712114	ubiquinol-cytochrome c reductase iron-sulfur subunit [EC:1.10.2.2]
Unigene14505_D2	K00412	1.00E-107	387	ota:OstapMp38	ubiquinol-cytochrome c reductase cytochrome b subunit
Unigene27979_D2	K00412	0	803	pop:POPTR_593309	ubiquinol-cytochrome c reductase cytochrome b subunit
Unigene27980_D2	K00412	6.00E-07	50.8	vvi:7498619	ubiquinol-cytochrome c reductase cytochrome b subunit
Unigene17087_D2	K00413	2.00E-156	550	vvi:100250724	ubiquinol-cytochrome c reductase cytochrome c1 subunit
Unigene22643_D2	K00414	7.00E-11	68.6	zma:100382975	ubiquinol-cytochrome c reductase core subunit 1
Unigene16558_D2	K00416	8.00E-36	147	pop:POPTR_714709	ubiquinol-cytochrome c reductase subunit 6
Unigene7188_D2	K00417	2.00E-57	221	pop:POPTR_813950	ubiquinol-cytochrome c reductase subunit 7
CL1035.Contig1_D2	K00419	1.00E-29	128	gmx:100792906	ubiquinol-cytochrome c reductase subunit 9
CL1035.Contig2_D2	K00419	1.00E-29	128	gmx:100792906	ubiquinol-cytochrome c reductase subunit 9
CL2939.Contig1_D2	K00422	2.00E-62	237	vvi:100256583	polyphenol oxidase [EC:1.10.3.1]
CL8212.Contig1_D2	K00422	0	652	vvi:100256583	polyphenol oxidase [EC:1.10.3.1]
Unigene1453_D2	K00422	2.00E-40	161	vvi:100256583	polyphenol oxidase [EC:1.10.3.1]
Unigene20835_D2	K00422	2.00E-57	220	vvi:100256583	polyphenol oxidase [EC:1.10.3.1]
CL2779.Contig1_D2	K00423	6.00E-36	149	bdi:100828749	L-ascorbate oxidase [EC:1.10.3.3]
CL2779.Contig2_D2	K00423	1.00E-65	249	ppp:PHYPADRAFT_163787	L-ascorbate oxidase [EC:1.10.3.3]
CL2779.Contig3_D2	K00423	6.00E-41	166	pop:POPTR_1086023	L-ascorbate oxidase [EC:1.10.3.3]
CL2779.Contig4_D2	K00423	1.00E-65	249	ppp:PHYPADRAFT_163787	L-ascorbate oxidase [EC:1.10.3.3]
CL2779.Contig5_D2	K00423	1.00E-65	249	ppp:PHYPADRAFT_163787	L-ascorbate oxidase [EC:1.10.3.3]
CL2779.Contig6_D2	K00423	3.00E-40	164	ppp:PHYPADRAFT_163787	L-ascorbate oxidase [EC:1.10.3.3]
CL4612.Contig1_D2	K00423	7.00E-175	612	aly:ARALYDRAFT_892557	L-ascorbate oxidase [EC:1.10.3.3]
CL4612.Contig2_D2	K00423	1.00E-165	582	aly:ARALYDRAFT_892557	L-ascorbate oxidase [EC:1.10.3.3]
CL5888.Contig1_D2	K00423	2.00E-149	528	aly:ARALYDRAFT_892557	L-ascorbate oxidase [EC:1.10.3.3]
CL5888.Contig2_D2	K00423	2.00E-149	528	aly:ARALYDRAFT_892557	L-ascorbate oxidase [EC:1.10.3.3]
CL5888.Contig3_D2	K00423	6.00E-152	536	ath:AT1G55570	L-ascorbate oxidase [EC:1.10.3.3]
CL5888.Contig4_D2	K00423	4.00E-144	510	ath:AT1G55570	L-ascorbate oxidase [EC:1.10.3.3]
CL780.Contig1_D2	K00423	3.00E-27	120	ppp:PHYPADRAFT_163787	L-ascorbate oxidase [EC:1.10.3.3]
CL8112.Contig1_D2	K00423	7.00E-65	246	ppp:PHYPADRAFT_163787	L-ascorbate oxidase [EC:1.10.3.3]
CL8112.Contig2_D2	K00423	1.00E-66	252	rcu:RCOM_0657480	L-ascorbate oxidase [EC:1.10.3.3]
Unigene12937_D2	K00423	8.00E-24	107	aly:ARALYDRAFT_489021	L-ascorbate oxidase [EC:1.10.3.3]
Unigene13671_D2	K00423	3.00E-08	54.7	gmx:100808812	L-ascorbate oxidase [EC:1.10.3.3]
Unigene13672_D2	K00423	6.00E-29	123	smo:SELMODRAFT_104957	L-ascorbate oxidase [EC:1.10.3.3]
Unigene15490_D2	K00423	1.00E-38	158	ppp:PHYPADRAFT_163787	L-ascorbate oxidase [EC:1.10.3.3]
Unigene16907_D2	K00423	1.00E-24	109	smo:SELMODRAFT_104957	L-ascorbate oxidase [EC:1.10.3.3]
Unigene16908_D2	K00423	3.00E-15	80.5	rcu:RCOM_0657480	L-ascorbate oxidase [EC:1.10.3.3]
Unigene207_D2	K00423	2.00E-12	70.5	smo:SELMODRAFT_104957	L-ascorbate oxidase [EC:1.10.3.3]
Unigene21643_D2	K00423	6.00E-67	253	ppp:PHYPADRAFT_163787	L-ascorbate oxidase [EC:1.10.3.3]
Unigene2233_D2	K00423	5.00E-09	57.4	aly:ARALYDRAFT_489021	L-ascorbate oxidase [EC:1.10.3.3]
Unigene22358_D2	K00423	7.00E-68	256	rcu:RCOM_0657480	L-ascorbate oxidase [EC:1.10.3.3]
Unigene22975_D2	K00423	1.00E-62	239	aly:ARALYDRAFT_489021	L-ascorbate oxidase [EC:1.10.3.3]
Unigene24570_D2	K00423	2.00E-24	110	ppp:PHYPADRAFT_163787	L-ascorbate oxidase [EC:1.10.3.3]
Unigene26337_D2	K00423	2.00E-172	604	ath:AT1G55570	L-ascorbate oxidase [EC:1.10.3.3]
Unigene27427_D2	K00423	2.00E-63	239	aly:ARALYDRAFT_892557	L-ascorbate oxidase [EC:1.10.3.3]
Unigene27428_D2	K00423	8.00E-105	378	aly:ARALYDRAFT_892557	L-ascorbate oxidase [EC:1.10.3.3]
Unigene27507_D2	K00423	1.00E-45	181	aly:ARALYDRAFT_892557	L-ascorbate oxidase [EC:1.10.3.3]
Unigene27508_D2	K00423	5.00E-125	446	aly:ARALYDRAFT_892557	L-ascorbate oxidase [EC:1.10.3.3]
Unigene28076_D2	K00423	4.00E-09	58.5	ppp:PHYPADRAFT_163787	L-ascorbate oxidase [EC:1.10.3.3]
Unigene28077_D2	K00423	6.00E-59	227	aly:ARALYDRAFT_489021	L-ascorbate oxidase [EC:1.10.3.3]
Unigene28146_D2	K00423	0	963	vvi:100251280	L-ascorbate oxidase [EC:1.10.3.3]
Unigene32636_D2	K00423	1.00E-23	106	ppp:PHYPADRAFT_163787	L-ascorbate oxidase [EC:1.10.3.3]
Unigene34038_D2	K00423	3.00E-30	127	ppp:PHYPADRAFT_163787	L-ascorbate oxidase [EC:1.10.3.3]
Unigene34049_D2	K00423	2.00E-21	99	ath:AT5G21100	L-ascorbate oxidase [EC:1.10.3.3]
Unigene35025_D2	K00423	2.00E-07	52	ppp:PHYPADRAFT_163787	L-ascorbate oxidase [EC:1.10.3.3]
Unigene4567_D2	K00423	1.00E-92	337	vvi:100251280	L-ascorbate oxidase [EC:1.10.3.3]
Unigene4816_D2	K00423	7.00E-19	92.4	smo:SELMODRAFT_104957	L-ascorbate oxidase [EC:1.10.3.3]
Unigene5370_D2	K00423	4.00E-19	90.9	ppp:PHYPADRAFT_163787	L-ascorbate oxidase [EC:1.10.3.3]
Unigene9523_D2	K00423	9.00E-28	122	rcu:RCOM_0657480	L-ascorbate oxidase [EC:1.10.3.3]
Unigene9636_D2	K00423	7.00E-06	47	zma:100273169	L-ascorbate oxidase [EC:1.10.3.3]
Unigene9637_D2	K00423	1.00E-12	69.7	ath:AT5G21100	L-ascorbate oxidase [EC:1.10.3.3]
Unigene9898_D2	K00423	2.00E-18	89.7	zma:100273169	L-ascorbate oxidase [EC:1.10.3.3]
CL1283.Contig1_D2	K00430	4.00E-113	406	mtr:MTR_7g086820	peroxidase [EC:1.11.1.7]
CL1283.Contig2_D2	K00430	7.00E-113	406	mtr:MTR_7g086820	peroxidase [EC:1.11.1.7]
CL5627.Contig1_D2	K00430	7.00E-56	213	pop:POPTR_817692	peroxidase [EC:1.11.1.7]
CL5627.Contig2_D2	K00430	6.00E-15	77	pop:POPTR_814782	peroxidase [EC:1.11.1.7]
CL5865.Contig1_D2	K00430	3.00E-81	198	mtr:MTR_124s0011	peroxidase [EC:1.11.1.7]
CL5865.Contig2_D2	K00430	9.00E-108	388	vvi:100257059	peroxidase [EC:1.11.1.7]
CL6341.Contig1_D2	K00430	4.00E-108	389	rcu:RCOM_0578390	peroxidase [EC:1.11.1.7]
CL6962.Contig1_D2	K00430	8.00E-160	561	rcu:RCOM_1012870	peroxidase [EC:1.11.1.7]
CL6962.Contig2_D2	K00430	4.00E-60	229	rcu:RCOM_1012870	peroxidase [EC:1.11.1.7]
CL746.Contig1_D2	K00430	4.00E-64	242	mtr:MTR_3g094670	peroxidase [EC:1.11.1.7]
CL746.Contig2_D2	K00430	3.00E-109	393	mtr:MTR_3g094670	peroxidase [EC:1.11.1.7]
CL746.Contig3_D2	K00430	1.00E-108	391	mtr:MTR_3g094670	peroxidase [EC:1.11.1.7]
Unigene12683_D2	K00430	3.00E-42	168	gmx:100788562	peroxidase [EC:1.11.1.7]
Unigene12684_D2	K00430	1.00E-119	427	rcu:RCOM_0533480	peroxidase [EC:1.11.1.7]
Unigene13109_D2	K00430	2.00E-19	92	vvi:100261461	peroxidase [EC:1.11.1.7]
Unigene13110_D2	K00430	4.00E-58	221	vvi:100261461	peroxidase [EC:1.11.1.7]
Unigene13346_D2	K00430	8.00E-57	218	gmx:100803223	peroxidase [EC:1.11.1.7]
Unigene13347_D2	K00430	7.00E-55	210	vvi:100249258	peroxidase [EC:1.11.1.7]
Unigene14272_D2	K00430	2.00E-151	533	vvi:100255112	peroxidase [EC:1.11.1.7]
Unigene16355_D2	K00430	3.00E-129	460	rcu:RCOM_0172310	peroxidase [EC:1.11.1.7]
Unigene16482_D2	K00430	8.00E-134	475	pop:POPTR_729244	peroxidase [EC:1.11.1.7]
Unigene17475_D2	K00430	8.00E-144	508	rcu:RCOM_1182920	peroxidase [EC:1.11.1.7]
Unigene17858_D2	K00430	9.00E-130	461	pop:POPTR_729244	peroxidase [EC:1.11.1.7]
Unigene17861_D2	K00430	5.00E-106	382	vvi:100261865	peroxidase [EC:1.11.1.7]
Unigene19362_D2	K00430	5.00E-19	92.4	vvi:100261461	peroxidase [EC:1.11.1.7]
Unigene20164_D2	K00430	2.00E-176	616	pop:POPTR_647567	peroxidase [EC:1.11.1.7]
Unigene20266_D2	K00430	8.00E-131	464	rcu:RCOM_1176840	peroxidase [EC:1.11.1.7]
Unigene20369_D2	K00430	2.00E-140	497	vvi:100261249	peroxidase [EC:1.11.1.7]
Unigene20443_D2	K00430	1.00E-49	192	vvi:100266458	peroxidase [EC:1.11.1.7]
Unigene20800_D2	K00430	6.00E-32	133	vvi:100260291	peroxidase [EC:1.11.1.7]
Unigene20801_D2	K00430	4.00E-116	415	pop:POPTR_817692	peroxidase [EC:1.11.1.7]
Unigene21008_D2	K00430	9.00E-19	89.7	pop:POPTR_550845	peroxidase [EC:1.11.1.7]
Unigene21009_D2	K00430	1.00E-128	457	pop:POPTR_550845	peroxidase [EC:1.11.1.7]
Unigene21020_D2	K00430	7.00E-154	541	pop:POPTR_589413	peroxidase [EC:1.11.1.7]
Unigene24021_D2	K00430	2.00E-153	540	vvi:100262758	peroxidase [EC:1.11.1.7]
Unigene2430_D2	K00430	2.00E-45	178	rcu:RCOM_1497830	peroxidase [EC:1.11.1.7]
Unigene24537_D2	K00430	1.00E-113	407	bdi:100826951	peroxidase [EC:1.11.1.7]
Unigene29839_D2	K00430	3.00E-18	87.8	pop:POPTR_830144	peroxidase [EC:1.11.1.7]
Unigene30736_D2	K00430	2.00E-146	517	rcu:RCOM_0504470	peroxidase [EC:1.11.1.7]
Unigene3186_D2	K00430	1.00E-20	96.3	mtr:MTR_4g095450	peroxidase [EC:1.11.1.7]
Unigene32995_D2	K00430	1.00E-24	108	pop:POPTR_1081949	peroxidase [EC:1.11.1.7]
Unigene36165_D2	K00430	6.00E-29	123	vvi:100249751	peroxidase [EC:1.11.1.7]
Unigene4526_D2	K00430	2.00E-66	249	aly:ARALYDRAFT_470523	peroxidase [EC:1.11.1.7]
Unigene4734_D2	K00430	2.00E-13	72	vvi:100854817	peroxidase [EC:1.11.1.7]
Unigene5816_D2	K00430	1.00E-65	246	pop:POPTR_827034	peroxidase [EC:1.11.1.7]
Unigene7798_D2	K00430	4.00E-99	358	gmx:100793330	peroxidase [EC:1.11.1.7]
CL1839.Contig1_D2	K00432	3.00E-83	306	pop:POPTR_548472	glutathione peroxidase [EC:1.11.1.9]
Unigene13692_D2	K00432	2.00E-89	327	gmx:100527297	glutathione peroxidase [EC:1.11.1.9]
Unigene18291_D2	K00432	3.00E-79	293	gmx:100306136	glutathione peroxidase [EC:1.11.1.9]
Unigene24387_D2	K00432	2.00E-90	330	pop:POPTR_749200	glutathione peroxidase [EC:1.11.1.9]
Unigene29494_D2	K00432	5.00E-105	379	rcu:RCOM_0920780	glutathione peroxidase [EC:1.11.1.9]
CL1593.Contig1_D2	K00434	0	701	vvi:100254009	L-ascorbate peroxidase [EC:1.11.1.11]
CL1593.Contig2_D2	K00434	0	619	mtr:MTR_3g088160	L-ascorbate peroxidase [EC:1.11.1.11]
CL4822.Contig1_D2	K00434	1.00E-48	189	vvi:100247405	L-ascorbate peroxidase [EC:1.11.1.11]
CL4822.Contig2_D2	K00434	7.00E-30	126	vvi:100247405	L-ascorbate peroxidase [EC:1.11.1.11]
CL5136.Contig1_D2	K00434	2.00E-38	157	gmx:100799504	L-ascorbate peroxidase [EC:1.11.1.11]
CL5136.Contig2_D2	K00434	2.00E-119	393	ath:AT4G09010	L-ascorbate peroxidase [EC:1.11.1.11]
CL5136.Contig3_D2	K00434	2.00E-141	500	pop:POPTR_864655	L-ascorbate peroxidase [EC:1.11.1.11]
CL5136.Contig4_D2	K00434	1.00E-22	68.6	ath:AT4G09010	L-ascorbate peroxidase [EC:1.11.1.11]
Unigene19461_D2	K00434	4.00E-123	439	pop:POPTR_827053	L-ascorbate peroxidase [EC:1.11.1.11]
Unigene21115_D2	K00434	1.00E-129	461	vvi:100233013	L-ascorbate peroxidase [EC:1.11.1.11]
Unigene21960_D2	K00434	4.00E-135	479	pop:POPTR_1103794	L-ascorbate peroxidase [EC:1.11.1.11]
Unigene25248_D2	K00434	1.00E-144	511	vvi:100246866	L-ascorbate peroxidase [EC:1.11.1.11]
Unigene25309_D2	K00434	1.00E-98	357	pop:POPTR_864655	L-ascorbate peroxidase [EC:1.11.1.11]
Unigene35858_D2	K00434	1.00E-34	142	rcu:RCOM_0923970	L-ascorbate peroxidase [EC:1.11.1.11]
Unigene18611_D2	K00441	9.00E-134	474	gmx:100791244	coenzyme F420 hydrogenase beta subunit [EC:1.12.98.1]
Unigene5305_D2	K00441	6.00E-39	156	aly:ARALYDRAFT_470445	coenzyme F420 hydrogenase beta subunit [EC:1.12.98.1]
Unigene5306_D2	K00441	2.00E-36	148	gmx:100791244	coenzyme F420 hydrogenase beta subunit [EC:1.12.98.1]
CL4697.Contig1_D2	K00451	0	827	vvi:100264043	homogentisate 1,2-dioxygenase [EC:1.13.11.5]
CL4697.Contig2_D2	K00451	3.00E-66	248	vvi:100264043	homogentisate 1,2-dioxygenase [EC:1.13.11.5]
CL1320.Contig1_D2	K00454	0	654	rcu:RCOM_1081160	lipoxygenase [EC:1.13.11.12]
CL1320.Contig2_D2	K00454	0	654	rcu:RCOM_1081160	lipoxygenase [EC:1.13.11.12]
CL1803.Contig10_D2	K00454	5.00E-24	109	rcu:RCOM_1627250	lipoxygenase [EC:1.13.11.12]
CL1803.Contig11_D2	K00454	2.00E-23	109	rcu:RCOM_1627250	lipoxygenase [EC:1.13.11.12]
CL1803.Contig1_D2	K00454	2.00E-35	149	rcu:RCOM_1627250	lipoxygenase [EC:1.13.11.12]
CL1803.Contig2_D2	K00454	2.00E-35	149	rcu:RCOM_1627250	lipoxygenase [EC:1.13.11.12]
CL1803.Contig3_D2	K00454	2.00E-35	149	rcu:RCOM_1627250	lipoxygenase [EC:1.13.11.12]
CL1803.Contig4_D2	K00454	1.00E-23	109	rcu:RCOM_1627250	lipoxygenase [EC:1.13.11.12]
CL1803.Contig5_D2	K00454	7.00E-36	149	rcu:RCOM_1627250	lipoxygenase [EC:1.13.11.12]
CL1803.Contig6_D2	K00454	2.00E-23	109	rcu:RCOM_1627250	lipoxygenase [EC:1.13.11.12]
CL1803.Contig7_D2	K00454	2.00E-35	149	rcu:RCOM_1627250	lipoxygenase [EC:1.13.11.12]
CL1803.Contig8_D2	K00454	6.00E-24	109	rcu:RCOM_1627250	lipoxygenase [EC:1.13.11.12]
CL1803.Contig9_D2	K00454	2.00E-23	109	rcu:RCOM_1627250	lipoxygenase [EC:1.13.11.12]
CL288.Contig1_D2	K00454	0	1347	gmx:100797626	lipoxygenase [EC:1.13.11.12]
CL288.Contig2_D2	K00454	0	1353	rcu:RCOM_1576890	lipoxygenase [EC:1.13.11.12]
CL288.Contig3_D2	K00454	4.00E-65	244	vvi:100257867	lipoxygenase [EC:1.13.11.12]
CL288.Contig4_D2	K00454	1.00E-58	223	vvi:100257867	lipoxygenase [EC:1.13.11.12]
CL288.Contig5_D2	K00454	0	762	vvi:100257867	lipoxygenase [EC:1.13.11.12]
CL288.Contig6_D2	K00454	2.00E-118	423	gmx:100797626	lipoxygenase [EC:1.13.11.12]
CL288.Contig7_D2	K00454	0	761	vvi:100257867	lipoxygenase [EC:1.13.11.12]
CL6646.Contig1_D2	K00454	9.00E-16	79.7	vvi:100243312	lipoxygenase [EC:1.13.11.12]
CL851.Contig1_D2	K00454	7.00E-135	420	pop:POPTR_828417	lipoxygenase [EC:1.13.11.12]
CL851.Contig2_D2	K00454	2.00E-130	405	pop:POPTR_828417	lipoxygenase [EC:1.13.11.12]
CL851.Contig3_D2	K00454	5.00E-126	290	pop:POPTR_828417	lipoxygenase [EC:1.13.11.12]
CL851.Contig4_D2	K00454	2.00E-130	304	pop:POPTR_828417	lipoxygenase [EC:1.13.11.12]
Unigene10494_D2	K00454	4.00E-13	70.9	gmx:100785480	lipoxygenase [EC:1.13.11.12]
Unigene12493_D2	K00454	3.00E-25	112	pop:POPTR_1085564	lipoxygenase [EC:1.13.11.12]
Unigene14937_D2	K00454	5.00E-35	143	pop:POPTR_828417	lipoxygenase [EC:1.13.11.12]
Unigene1551_D2	K00454	3.00E-20	94.7	rcu:RCOM_0937100	lipoxygenase [EC:1.13.11.12]
Unigene24742_D2	K00454	6.00E-36	149	rcu:RCOM_1627250	lipoxygenase [EC:1.13.11.12]
Unigene27319_D2	K00454	0	752	vvi:100244202	lipoxygenase [EC:1.13.11.12]
Unigene28152_D2	K00454	0	1490	pop:POPTR_828417	lipoxygenase [EC:1.13.11.12]
Unigene30089_D2	K00454	2.00E-64	243	vvi:100257867	lipoxygenase [EC:1.13.11.12]
Unigene30090_D2	K00454	4.00E-104	375	vvi:100257867	lipoxygenase [EC:1.13.11.12]
Unigene30091_D2	K00454	3.00E-54	208	rcu:RCOM_1576890	lipoxygenase [EC:1.13.11.12]
Unigene33659_D2	K00454	3.00E-12	68.2	rcu:RCOM_1627250	lipoxygenase [EC:1.13.11.12]
Unigene34391_D2	K00454	8.00E-28	119	pop:POPTR_1097920	lipoxygenase [EC:1.13.11.12]
Unigene35343_D2	K00454	7.00E-24	106	pop:POPTR_1097920	lipoxygenase [EC:1.13.11.12]
Unigene20583_D2	K00457	0	728	pop:POPTR_798588	4-hydroxyphenylpyruvate dioxygenase [EC:1.13.11.27]
CL3504.Contig1_D2	K00469	7.00E-154	542	vvi:100254212	inositol oxygenase [EC:1.13.99.1]
CL3504.Contig2_D2	K00469	4.00E-33	137	pop:POPTR_583859	inositol oxygenase [EC:1.13.99.1]
CL8130.Contig1_D2	K00469	5.00E-141	498	vvi:100233007	inositol oxygenase [EC:1.13.99.1]
CL8130.Contig2_D2	K00469	8.00E-10	60.5	gmx:100809388	inositol oxygenase [EC:1.13.99.1]
CL2265.Contig1_D2	K00472	6.00E-138	489	gmx:100820384	prolyl 4-hydroxylase [EC:1.14.11.2]
CL2265.Contig2_D2	K00472	3.00E-99	360	gmx:100820384	prolyl 4-hydroxylase [EC:1.14.11.2]
CL2265.Contig3_D2	K00472	5.00E-138	489	gmx:100820384	prolyl 4-hydroxylase [EC:1.14.11.2]
CL3818.Contig1_D2	K00472	5.00E-129	459	aly:ARALYDRAFT_491287	prolyl 4-hydroxylase [EC:1.14.11.2]
CL3818.Contig2_D2	K00472	4.00E-33	137	vvi:100256084	prolyl 4-hydroxylase [EC:1.14.11.2]
Unigene15081_D2	K00472	4.00E-66	249	pop:POPTR_1105096	prolyl 4-hydroxylase [EC:1.14.11.2]
Unigene15113_D2	K00472	3.00E-27	117	gmx:100776115	prolyl 4-hydroxylase [EC:1.14.11.2]
Unigene18547_D2	K00472	1.00E-145	514	rcu:RCOM_0679070	prolyl 4-hydroxylase [EC:1.14.11.2]
Unigene19974_D2	K00472	1.00E-137	488	rcu:RCOM_0853250	prolyl 4-hydroxylase [EC:1.14.11.2]
Unigene22166_D2	K00472	1.00E-142	504	gmx:100527885	prolyl 4-hydroxylase [EC:1.14.11.2]
Unigene29828_D2	K00472	6.00E-139	492	vvi:100252283	prolyl 4-hydroxylase [EC:1.14.11.2]
Unigene9840_D2	K00472	3.00E-09	58.2	mtr:MTR_4g095370	prolyl 4-hydroxylase [EC:1.14.11.2]
Unigene21381_D2	K00475	0	659	vvi:100233079	naringenin 3-dioxygenase [EC:1.14.11.9]
CL2207.Contig1_D2	K00485	5.00E-109	392	ath:AT1G12200	dimethylaniline monooxygenase (N-oxide forming) [EC:1.14.13.8]
CL2207.Contig2_D2	K00485	6.00E-111	399	ath:AT1G12200	dimethylaniline monooxygenase (N-oxide forming) [EC:1.14.13.8]
CL3414.Contig1_D2	K00485	4.00E-57	219	ath:AT1G12200	dimethylaniline monooxygenase (N-oxide forming) [EC:1.14.13.8]
CL4691.Contig2_D2	K00485	8.00E-06	49.7	olu:OSTLU_17607	dimethylaniline monooxygenase (N-oxide forming) [EC:1.14.13.8]
CL7235.Contig1_D2	K00485	4.00E-105	379	ath:AT1G12200	dimethylaniline monooxygenase (N-oxide forming) [EC:1.14.13.8]
Unigene14534_D2	K00485	8.00E-114	409	ath:AT1G12200	dimethylaniline monooxygenase (N-oxide forming) [EC:1.14.13.8]
Unigene21432_D2	K00485	8.00E-22	101	ath:AT1G12200	dimethylaniline monooxygenase (N-oxide forming) [EC:1.14.13.8]
Unigene3905_D2	K00485	1.00E-19	92.4	aly:ARALYDRAFT_888541	dimethylaniline monooxygenase (N-oxide forming) [EC:1.14.13.8]
Unigene15815_D2	K00487	0	956	pop:POPTR_823837	trans-cinnamate 4-monooxygenase [EC:1.14.13.11]
Unigene32261_D2	K00487	3.00E-91	331	vvi:100267215	trans-cinnamate 4-monooxygenase [EC:1.14.13.11]
Unigene9684_D2	K00487	2.00E-89	325	vvi:100251539	trans-cinnamate 4-monooxygenase [EC:1.14.13.11]
CL3557.Contig1_D2	K00510	9.00E-70	262	aly:ARALYDRAFT_481532	heme oxygenase [EC:1.14.99.3]
Unigene20373_D2	K00510	1.00E-120	431	vvi:100249078	heme oxygenase [EC:1.14.99.3]
CL5106.Contig1_D2	K00511	0	889	rcu:RCOM_0859900	squalene monooxygenase [EC:1.14.13.132]
Unigene1821_D2	K00511	0	899	gmx:100804406	squalene monooxygenase [EC:1.14.13.132]
CL2354.Contig1_D2	K00514	7.00E-20	97.1	rcu:RCOM_1428040	zeta-carotene desaturase [EC:1.3.5.6]
CL5336.Contig1_D2	K00514	4.00E-31	134	rcu:RCOM_1428040	zeta-carotene desaturase [EC:1.3.5.6]
Unigene11409_D2	K00514	3.00E-10	62.4	rcu:RCOM_1428040	zeta-carotene desaturase [EC:1.3.5.6]
Unigene12002_D2	K00514	2.00E-12	70.9	rcu:RCOM_1428040	zeta-carotene desaturase [EC:1.3.5.6]
Unigene13153_D2	K00514	2.00E-19	95.1	rcu:RCOM_1428040	zeta-carotene desaturase [EC:1.3.5.6]
Unigene1631_D2	K00514	4.00E-19	91.3	rcu:RCOM_1428040	zeta-carotene desaturase [EC:1.3.5.6]
Unigene16832_D2	K00514	3.00E-41	166	rcu:RCOM_1428040	zeta-carotene desaturase [EC:1.3.5.6]
Unigene18590_D2	K00514	1.00E-49	195	rcu:RCOM_1428040	zeta-carotene desaturase [EC:1.3.5.6]
Unigene19026_D2	K00514	5.00E-11	65.5	rcu:RCOM_1428040	zeta-carotene desaturase [EC:1.3.5.6]
Unigene19757_D2	K00514	2.00E-18	90.5	rcu:RCOM_1428040	zeta-carotene desaturase [EC:1.3.5.6]
Unigene25024_D2	K00514	2.00E-15	80.9	rcu:RCOM_1428040	zeta-carotene desaturase [EC:1.3.5.6]
Unigene26587_D2	K00514	3.00E-25	114	rcu:RCOM_1428040	zeta-carotene desaturase [EC:1.3.5.6]
Unigene723_D2	K00514	0	1025	rcu:RCOM_1428040	zeta-carotene desaturase [EC:1.3.5.6]
Unigene8033_D2	K00514	1.00E-09	60.5	rcu:RCOM_1428040	zeta-carotene desaturase [EC:1.3.5.6]
Unigene8842_D2	K00514	8.00E-12	68.6	rcu:RCOM_1428040	zeta-carotene desaturase [EC:1.3.5.6]
CL1281.Contig1_D2	K00517	5.00E-06	47.4	ath:AT3G26220	[EC:1.14.-.-]
CL1281.Contig2_D2	K00517	2.00E-122	437	aly:ARALYDRAFT_320824	[EC:1.14.-.-]
CL1462.Contig1_D2	K00517	2.00E-34	141	osa:4348172	[EC:1.14.-.-]
CL1462.Contig2_D2	K00517	1.00E-22	102	osa:4348172	[EC:1.14.-.-]
CL1462.Contig3_D2	K00517	5.00E-126	449	osa:4348172	[EC:1.14.-.-]
CL1515.Contig1_D2	K00517	3.00E-98	357	ath:AT4G37340	[EC:1.14.-.-]
CL1515.Contig2_D2	K00517	1.00E-104	378	ath:AT4G37360	[EC:1.14.-.-]
CL1534.Contig1_D2	K00517	5.00E-129	459	ath:AT4G31940	[EC:1.14.-.-]
CL1614.Contig1_D2	K00517	3.00E-10	61.6	ath:AT3G52970	[EC:1.14.-.-]
CL2096.Contig2_D2	K00517	3.00E-124	444	ath:AT5G52320	[EC:1.14.-.-]
CL2176.Contig1_D2	K00517	4.00E-37	151	ath:AT4G31940	[EC:1.14.-.-]
CL2204.Contig1_D2	K00517	1.00E-67	254	ath:AT4G37360	[EC:1.14.-.-]
CL2204.Contig2_D2	K00517	1.00E-122	438	ath:AT4G37340	[EC:1.14.-.-]
CL2422.Contig1_D2	K00517	6.00E-67	253	ath:AT3G48360	[EC:1.14.-.-]
CL2422.Contig2_D2	K00517	7.00E-67	253	ath:AT3G48360	[EC:1.14.-.-]
CL2568.Contig1_D2	K00517	2.00E-49	192	ath:AT4G31940	[EC:1.14.-.-]
CL2568.Contig2_D2	K00517	4.00E-72	268	ath:AT4G31940	[EC:1.14.-.-]
CL2983.Contig1_D2	K00517	2.00E-91	335	ath:AT3G56630	[EC:1.14.-.-]
CL3197.Contig1_D2	K00517	2.00E-45	181	ath:AT3G48360	[EC:1.14.-.-]
CL3197.Contig2_D2	K00517	2.00E-45	181	ath:AT3G48360	[EC:1.14.-.-]
CL3218.Contig1_D2	K00517	1.00E-122	438	ath:AT3G26310	[EC:1.14.-.-]
CL3218.Contig2_D2	K00517	3.00E-37	152	ath:AT3G26300	[EC:1.14.-.-]
CL3441.Contig1_D2	K00517	4.00E-12	67.8	ath:AT4G37340	[EC:1.14.-.-]
CL3753.Contig1_D2	K00517	4.00E-35	145	ath:AT4G37310	[EC:1.14.-.-]
CL4226.Contig1_D2	K00517	0	832	vvi:100246851	[EC:1.14.-.-]
CL4226.Contig2_D2	K00517	0	827	vvi:100246851	[EC:1.14.-.-]
CL4226.Contig3_D2	K00517	2.00E-132	469	vvi:100246851	[EC:1.14.-.-]
CL515.Contig1_D2	K00517	6.00E-12	67	osa:4349111	[EC:1.14.-.-]
CL5861.Contig1_D2	K00517	6.00E-173	605	ath:AT1G01190	[EC:1.14.-.-]
CL5942.Contig1_D2	K00517	5.00E-18	87.4	osa:4341325	[EC:1.14.-.-]
CL5942.Contig2_D2	K00517	3.00E-52	201	osa:4341325	[EC:1.14.-.-]
CL6077.Contig1_D2	K00517	3.00E-20	95.1	osa:4349111	[EC:1.14.-.-]
CL6350.Contig1_D2	K00517	3.00E-30	128	ath:AT4G31940	[EC:1.14.-.-]
CL6535.Contig1_D2	K00517	8.00E-18	87.4	sbi:SORBI_10g027430	[EC:1.14.-.-]
CL6535.Contig2_D2	K00517	2.00E-17	86.3	osa:4349111	[EC:1.14.-.-]
CL7724.Contig1_D2	K00517	7.00E-167	585	ath:AT4G37370	[EC:1.14.-.-]
CL7724.Contig2_D2	K00517	3.00E-59	226	ath:AT4G37370	[EC:1.14.-.-]
CL7899.Contig1_D2	K00517	4.00E-55	213	osa:4349111	[EC:1.14.-.-]
CL8008.Contig1_D2	K00517	5.00E-26	114	osa:4348172	[EC:1.14.-.-]
CL859.Contig1_D2	K00517	4.00E-43	171	ath:AT4G31940	[EC:1.14.-.-]
CL859.Contig2_D2	K00517	1.00E-85	314	ath:AT4G31940	[EC:1.14.-.-]
CL859.Contig3_D2	K00517	7.00E-124	442	ath:AT4G31940	[EC:1.14.-.-]
Unigene10658_D2	K00517	4.00E-45	177	ath:AT1G01190	[EC:1.14.-.-]
Unigene11366_D2	K00517	5.00E-12	67.4	ath:AT1G01190	[EC:1.14.-.-]
Unigene11720_D2	K00517	2.00E-13	72	ath:AT3G56630	[EC:1.14.-.-]
Unigene13676_D2	K00517	7.00E-56	214	osa:4341325	[EC:1.14.-.-]
Unigene13677_D2	K00517	4.00E-35	145	osa:4341325	[EC:1.14.-.-]
Unigene14871_D2	K00517	5.00E-109	393	ath:AT4G15360	[EC:1.14.-.-]
Unigene16554_D2	K00517	8.00E-43	171	ath:AT4G31940	[EC:1.14.-.-]
Unigene16555_D2	K00517	9.00E-37	150	ath:AT4G31940	[EC:1.14.-.-]
Unigene16556_D2	K00517	3.00E-42	169	ath:AT4G31940	[EC:1.14.-.-]
Unigene16696_D2	K00517	1.00E-39	161	osa:4348172	[EC:1.14.-.-]
Unigene17792_D2	K00517	7.00E-27	116	ath:AT4G31940	[EC:1.14.-.-]
Unigene17793_D2	K00517	4.00E-32	134	ath:AT4G31940	[EC:1.14.-.-]
Unigene17867_D2	K00517	8.00E-07	50.1	osa:4349111	[EC:1.14.-.-]
Unigene18591_D2	K00517	8.00E-138	489	ath:AT4G31940	[EC:1.14.-.-]
Unigene18673_D2	K00517	4.00E-17	84.3	ath:AT4G31940	[EC:1.14.-.-]
Unigene20288_D2	K00517	3.00E-16	81.3	osa:4348172	[EC:1.14.-.-]
Unigene21837_D2	K00517	5.00E-130	461	pop:POPTR_765198	[EC:1.14.-.-]
Unigene21838_D2	K00517	4.00E-99	358	pop:POPTR_765198	[EC:1.14.-.-]
Unigene2248_D2	K00517	2.00E-15	79	ath:AT3G26170	[EC:1.14.-.-]
Unigene22872_D2	K00517	6.00E-24	107	ath:AT4G31940	[EC:1.14.-.-]
Unigene23351_D2	K00517	1.00E-131	468	ath:AT3G52970	[EC:1.14.-.-]
Unigene26339_D2	K00517	6.00E-85	311	ath:AT5G09970	[EC:1.14.-.-]
Unigene26340_D2	K00517	1.00E-30	130	ath:AT5G09970	[EC:1.14.-.-]
Unigene26341_D2	K00517	1.00E-80	297	ath:AT5G09970	[EC:1.14.-.-]
Unigene26782_D2	K00517	2.00E-159	560	ath:AT3G26320	[EC:1.14.-.-]
Unigene27349_D2	K00517	3.00E-21	99	aly:ARALYDRAFT_323436	[EC:1.14.-.-]
Unigene27381_D2	K00517	3.00E-06	50.1	aly:ARALYDRAFT_323436	[EC:1.14.-.-]
Unigene27382_D2	K00517	4.00E-115	413	ath:AT3G48360	[EC:1.14.-.-]
Unigene27618_D2	K00517	2.00E-23	105	ath:AT3G26300	[EC:1.14.-.-]
Unigene28881_D2	K00517	3.00E-70	263	ath:AT3G56630	[EC:1.14.-.-]
Unigene30014_D2	K00517	9.00E-11	63.2	ath:AT4G37370	[EC:1.14.-.-]
Unigene30215_D2	K00517	8.00E-41	163	aly:ARALYDRAFT_324175	[EC:1.14.-.-]
Unigene31899_D2	K00517	2.00E-14	75.1	ath:AT4G31940	[EC:1.14.-.-]
Unigene33639_D2	K00517	7.00E-24	106	ath:AT1G13710	[EC:1.14.-.-]
Unigene35408_D2	K00517	1.00E-18	89.4	ath:AT4G31940	[EC:1.14.-.-]
Unigene3551_D2	K00517	5.00E-22	100	ath:AT1G01190	[EC:1.14.-.-]
Unigene35606_D2	K00517	3.00E-22	101	ath:AT5G24960	[EC:1.14.-.-]
Unigene36511_D2	K00517	1.00E-15	79.3	ath:AT4G15350	[EC:1.14.-.-]
Unigene5455_D2	K00517	2.00E-54	207	ath:AT1G01190	[EC:1.14.-.-]
Unigene553_D2	K00517	3.00E-118	423	aly:ARALYDRAFT_324175	[EC:1.14.-.-]
Unigene674_D2	K00517	5.00E-22	100	osa:4348172	[EC:1.14.-.-]
Unigene7206_D2	K00517	6.00E-34	141	osa:4348172	[EC:1.14.-.-]
Unigene8367_D2	K00517	7.00E-16	80.1	aly:ARALYDRAFT_324175	[EC:1.14.-.-]
Unigene8725_D2	K00517	4.00E-13	70.9	aly:ARALYDRAFT_324175	[EC:1.14.-.-]
CL1129.Contig1_D2	K00522	1.00E-46	182	mtr:MTR_4g014540	ferritin heavy chain [EC:1.16.3.1]
CL1129.Contig2_D2	K00522	1.00E-114	411	pop:POPTR_822369	ferritin heavy chain [EC:1.16.3.1]
CL5660.Contig1_D2	K00522	7.00E-08	43.1	pop:POPTR_822369	ferritin heavy chain [EC:1.16.3.1]
CL5660.Contig2_D2	K00522	2.00E-08	43.1	pop:POPTR_822369	ferritin heavy chain [EC:1.16.3.1]
Unigene5066_D2	K00522	7.00E-43	169	zma:100382986	ferritin heavy chain [EC:1.16.3.1]
Unigene9293_D2	K00522	3.00E-38	154	zma:100382986	ferritin heavy chain [EC:1.16.3.1]
Unigene23270_D2	K00528	0	447	vvi:100252665	ferredoxin--NADP+ reductase [EC:1.18.1.2]
Unigene15294_D2	K00540	2.00E-48	188	ath:AT3G22370	[EC:1.-.-.-]
Unigene15295_D2	K00540	1.00E-54	209	ath:AT3G22370	[EC:1.-.-.-]
Unigene17358_D2	K00540	2.00E-31	133	ath:AT3G59840	[EC:1.-.-.-]
Unigene23027_D2	K00540	5.00E-126	449	ath:AT5G64210	[EC:1.-.-.-]
CL3178.Contig1_D2	K00547	4.00E-162	569	rcu:RCOM_0911480	homocysteine S-methyltransferase [EC:2.1.1.10]
CL3178.Contig2_D2	K00547	2.00E-140	497	rcu:RCOM_0911480	homocysteine S-methyltransferase [EC:2.1.1.10]
CL3178.Contig3_D2	K00547	4.00E-164	575	pop:POPTR_559589	homocysteine S-methyltransferase [EC:2.1.1.10]
Unigene22516_D2	K00547	8.00E-20	93.2	pop:POPTR_822134	homocysteine S-methyltransferase [EC:2.1.1.10]
Unigene22517_D2	K00547	5.00E-09	57.4	pop:POPTR_822134	homocysteine S-methyltransferase [EC:2.1.1.10]
Unigene25676_D2	K00547	4.00E-08	55.1	rcu:RCOM_0646290	homocysteine S-methyltransferase [EC:2.1.1.10]
Unigene9172_D2	K00547	2.00E-104	376	vvi:100247323	homocysteine S-methyltransferase [EC:2.1.1.10]
CL2743.Contig1_D2	K00549	0	800	rcu:RCOM_1321820	5-methyltetrahydropteroyltriglutamate--homocysteine methyltransferase [EC:2.1.1.14]
CL2743.Contig2_D2	K00549	0	682	pop:POPTR_821018	5-methyltetrahydropteroyltriglutamate--homocysteine methyltransferase [EC:2.1.1.14]
CL4673.Contig1_D2	K00549	0	691	pop:POPTR_823714	5-methyltetrahydropteroyltriglutamate--homocysteine methyltransferase [EC:2.1.1.14]
CL4673.Contig2_D2	K00549	1.00E-162	570	gmx:100779947	5-methyltetrahydropteroyltriglutamate--homocysteine methyltransferase [EC:2.1.1.14]
CL4673.Contig3_D2	K00549	7.00E-159	558	gmx:100776541	5-methyltetrahydropteroyltriglutamate--homocysteine methyltransferase [EC:2.1.1.14]
Unigene16229_D2	K00549	1.00E-51	200	pop:POPTR_573959	5-methyltetrahydropteroyltriglutamate--homocysteine methyltransferase [EC:2.1.1.14]
Unigene27063_D2	K00549	8.00E-19	91.3	pop:POPTR_823714	5-methyltetrahydropteroyltriglutamate--homocysteine methyltransferase [EC:2.1.1.14]
Unigene6824_D2	K00549	4.00E-23	104	vvi:100248500	5-methyltetrahydropteroyltriglutamate--homocysteine methyltransferase [EC:2.1.1.14]
Unigene17356_D2	K00555	2.00E-50	196	vvi:100243386	tRNA (guanine26-N2/guanine27-N2)-dimethyltransferase [EC:2.1.1.215 2.1.1.216]
Unigene17357_D2	K00555	2.00E-26	115	rcu:RCOM_1105140	tRNA (guanine26-N2/guanine27-N2)-dimethyltransferase [EC:2.1.1.215 2.1.1.216]
Unigene24253_D2	K00555	0	981	vvi:100242902	tRNA (guanine26-N2/guanine27-N2)-dimethyltransferase [EC:2.1.1.215 2.1.1.216]
CL1529.Contig1_D2	K00558	7.00E-10	64.3	mtr:MTR_065s0038	DNA (cytosine-5-)-methyltransferase [EC:2.1.1.37]
CL1792.Contig10_D2	K00558	0	397	gmx:100818307	DNA (cytosine-5-)-methyltransferase [EC:2.1.1.37]
CL1792.Contig11_D2	K00558	0	442	gmx:100818307	DNA (cytosine-5-)-methyltransferase [EC:2.1.1.37]
CL1792.Contig12_D2	K00558	0	396	gmx:100818307	DNA (cytosine-5-)-methyltransferase [EC:2.1.1.37]
CL1792.Contig13_D2	K00558	0	396	gmx:100818307	DNA (cytosine-5-)-methyltransferase [EC:2.1.1.37]
CL1792.Contig14_D2	K00558	0	442	gmx:100818307	DNA (cytosine-5-)-methyltransferase [EC:2.1.1.37]
CL1792.Contig15_D2	K00558	0	397	gmx:100818307	DNA (cytosine-5-)-methyltransferase [EC:2.1.1.37]
CL1792.Contig16_D2	K00558	0	442	gmx:100818307	DNA (cytosine-5-)-methyltransferase [EC:2.1.1.37]
CL1792.Contig17_D2	K00558	0	442	gmx:100818307	DNA (cytosine-5-)-methyltransferase [EC:2.1.1.37]
CL1792.Contig18_D2	K00558	0	677	gmx:100818307	DNA (cytosine-5-)-methyltransferase [EC:2.1.1.37]
CL1792.Contig19_D2	K00558	0	429	gmx:100818307	DNA (cytosine-5-)-methyltransferase [EC:2.1.1.37]
CL1792.Contig1_D2	K00558	3.00E-82	150	gmx:100818307	DNA (cytosine-5-)-methyltransferase [EC:2.1.1.37]
CL1792.Contig20_D2	K00558	0	821	gmx:100818307	DNA (cytosine-5-)-methyltransferase [EC:2.1.1.37]
CL1792.Contig21_D2	K00558	0	821	gmx:100818307	DNA (cytosine-5-)-methyltransferase [EC:2.1.1.37]
CL1792.Contig22_D2	K00558	0	429	gmx:100818307	DNA (cytosine-5-)-methyltransferase [EC:2.1.1.37]
CL1792.Contig2_D2	K00558	1.00E-105	150	gmx:100818307	DNA (cytosine-5-)-methyltransferase [EC:2.1.1.37]
CL1792.Contig3_D2	K00558	1.00E-85	273	gmx:100818307	DNA (cytosine-5-)-methyltransferase [EC:2.1.1.37]
CL1792.Contig4_D2	K00558	2.00E-86	192	gmx:100818307	DNA (cytosine-5-)-methyltransferase [EC:2.1.1.37]
CL1792.Contig5_D2	K00558	0	548	gmx:100818307	DNA (cytosine-5-)-methyltransferase [EC:2.1.1.37]
CL1792.Contig6_D2	K00558	0	397	gmx:100818307	DNA (cytosine-5-)-methyltransferase [EC:2.1.1.37]
CL1792.Contig7_D2	K00558	0	548	gmx:100818307	DNA (cytosine-5-)-methyltransferase [EC:2.1.1.37]
CL1792.Contig8_D2	K00558	0	396	gmx:100818307	DNA (cytosine-5-)-methyltransferase [EC:2.1.1.37]
CL1792.Contig9_D2	K00558	0	442	gmx:100818307	DNA (cytosine-5-)-methyltransferase [EC:2.1.1.37]
CL5996.Contig2_D2	K00558	2.00E-06	51.2	gmx:100798061	DNA (cytosine-5-)-methyltransferase [EC:2.1.1.37]
CL6720.Contig1_D2	K00558	1.00E-08	59.7	rcu:RCOM_0279050	DNA (cytosine-5-)-methyltransferase [EC:2.1.1.37]
CL6720.Contig2_D2	K00558	3.00E-08	59.7	rcu:RCOM_0279050	DNA (cytosine-5-)-methyltransferase [EC:2.1.1.37]
CL821.Contig1_D2	K00558	0	733	vvi:100258788	DNA (cytosine-5-)-methyltransferase [EC:2.1.1.37]
Unigene1824_D2	K00558	4.00E-91	333	gmx:100818307	DNA (cytosine-5-)-methyltransferase [EC:2.1.1.37]
Unigene22437_D2	K00558	1.00E-06	53.5	cre:CHLREDRAFT_15852	DNA (cytosine-5-)-methyltransferase [EC:2.1.1.37]
Unigene24396_D2	K00558	0	908	vvi:100251127	DNA (cytosine-5-)-methyltransferase [EC:2.1.1.37]
Unigene24397_D2	K00558	0	1584	vvi:100251127	DNA (cytosine-5-)-methyltransferase [EC:2.1.1.37]
Unigene25361_D2	K00558	1.00E-116	417	gmx:100799480	DNA (cytosine-5-)-methyltransferase [EC:2.1.1.37]
Unigene35053_D2	K00558	1.00E-06	49.3	osa:4332128	DNA (cytosine-5-)-methyltransferase [EC:2.1.1.37]
CL2706.Contig1_D2	K00559	0	650	vvi:100263590	sterol 24-C-methyltransferase [EC:2.1.1.41]
CL4924.Contig1_D2	K00565	2.00E-73	273	pop:POPTR_659984	mRNA (guanine-N7-)-methyltransferase [EC:2.1.1.56]
CL4924.Contig2_D2	K00565	8.00E-61	230	pop:POPTR_659984	mRNA (guanine-N7-)-methyltransferase [EC:2.1.1.56]
CL517.Contig2_D2	K00565	1.00E-07	54.3	rcu:RCOM_0008260	mRNA (guanine-N7-)-methyltransferase [EC:2.1.1.56]
CL517.Contig6_D2	K00565	9.00E-09	57.8	pop:POPTR_659984	mRNA (guanine-N7-)-methyltransferase [EC:2.1.1.56]
CL8057.Contig1_D2	K00565	8.00E-07	53.5	vvi:100252253	mRNA (guanine-N7-)-methyltransferase [EC:2.1.1.56]
CL8057.Contig2_D2	K00565	8.00E-07	53.5	vvi:100252253	mRNA (guanine-N7-)-methyltransferase [EC:2.1.1.56]
Unigene18749_D2	K00565	4.00E-83	305	gmx:100817375	mRNA (guanine-N7-)-methyltransferase [EC:2.1.1.56]
Unigene19643_D2	K00565	8.00E-09	57.8	pop:POPTR_659984	mRNA (guanine-N7-)-methyltransferase [EC:2.1.1.56]
Unigene25866_D2	K00565	8.00E-179	624	gmx:100779811	mRNA (guanine-N7-)-methyltransferase [EC:2.1.1.56]
Unigene25867_D2	K00565	5.00E-17	84.7	rcu:RCOM_1406200	mRNA (guanine-N7-)-methyltransferase [EC:2.1.1.56]
Unigene29545_D2	K00565	3.00E-07	51.6	aly:ARALYDRAFT_485587	mRNA (guanine-N7-)-methyltransferase [EC:2.1.1.56]
Unigene22305_D2	K00566	0	832	vvi:100265527	tRNA-specific 2-thiouridylase [EC:2.8.1.-]
CL3386.Contig1_D2	K00573	3.00E-111	400	vvi:100262152	protein-L-isoaspartate(D-aspartate) O-methyltransferase [EC:2.1.1.77]
CL3386.Contig2_D2	K00573	2.00E-94	344	vvi:100262152	protein-L-isoaspartate(D-aspartate) O-methyltransferase [EC:2.1.1.77]
CL927.Contig1_D2	K00574	4.00E-06	51.6	pop:POPTR_565803	cyclopropane-fatty-acyl-phospholipid synthase [EC:2.1.1.79]
CL927.Contig2_D2	K00574	4.00E-06	51.6	pop:POPTR_565803	cyclopropane-fatty-acyl-phospholipid synthase [EC:2.1.1.79]
CL927.Contig3_D2	K00574	2.00E-08	59.3	pop:POPTR_565803	cyclopropane-fatty-acyl-phospholipid synthase [EC:2.1.1.79]
CL927.Contig4_D2	K00574	2.00E-08	59.3	pop:POPTR_565803	cyclopropane-fatty-acyl-phospholipid synthase [EC:2.1.1.79]
CL927.Contig5_D2	K00574	1.00E-06	51.6	pop:POPTR_565803	cyclopropane-fatty-acyl-phospholipid synthase [EC:2.1.1.79]
Unigene29172_D2	K00574	4.00E-11	65.5	osa:4343210	cyclopropane-fatty-acyl-phospholipid synthase [EC:2.1.1.79]
Unigene34042_D2	K00574	1.00E-37	152	ath:AT3G23510	cyclopropane-fatty-acyl-phospholipid synthase [EC:2.1.1.79]
CL643.Contig1_D2	K00586	8.00E-51	198	vvi:100242000	diphthine synthase [EC:2.1.1.98]
Unigene26295_D2	K00586	7.00E-140	495	vvi:100242000	diphthine synthase [EC:2.1.1.98]
Unigene26296_D2	K00586	6.00E-140	495	vvi:100242000	diphthine synthase [EC:2.1.1.98]
Unigene26297_D2	K00586	8.00E-140	495	vvi:100242000	diphthine synthase [EC:2.1.1.98]
Unigene21129_D2	K00587	1.00E-88	325	rcu:RCOM_0408950	protein-S-isoprenylcysteine O-methyltransferase [EC:2.1.1.100]
CL3848.Contig1_D2	K00588	3.00E-76	283	aly:ARALYDRAFT_912997	caffeoyl-CoA O-methyltransferase [EC:2.1.1.104]
CL3848.Contig2_D2	K00588	4.00E-76	283	aly:ARALYDRAFT_912997	caffeoyl-CoA O-methyltransferase [EC:2.1.1.104]
CL3848.Contig3_D2	K00588	4.00E-70	263	vvi:100243978	caffeoyl-CoA O-methyltransferase [EC:2.1.1.104]
Unigene18571_D2	K00588	9.00E-132	468	pop:POPTR_649581	caffeoyl-CoA O-methyltransferase [EC:2.1.1.104]
Unigene34243_D2	K00588	3.00E-10	61.6	zma:100285118	caffeoyl-CoA O-methyltransferase [EC:2.1.1.104]
Unigene6964_D2	K00588	2.00E-10	63.2	pop:POPTR_805093	caffeoyl-CoA O-methyltransferase [EC:2.1.1.104]
CL593.Contig1_D2	K00591	3.00E-91	332	pop:POPTR_1098459	hexaprenyldihydroxybenzoate methyltransferase [EC:2.1.1.114]
CL593.Contig2_D2	K00591	5.00E-20	94	mtr:MTR_5g091910	hexaprenyldihydroxybenzoate methyltransferase [EC:2.1.1.114]
CL593.Contig3_D2	K00591	7.00E-53	204	gmx:100783802	hexaprenyldihydroxybenzoate methyltransferase [EC:2.1.1.114]
Unigene22821_D2	K00591	1.00E-58	223	rcu:RCOM_1251500	hexaprenyldihydroxybenzoate methyltransferase [EC:2.1.1.114]
Unigene22822_D2	K00591	2.00E-123	440	pop:POPTR_1098459	hexaprenyldihydroxybenzoate methyltransferase [EC:2.1.1.114]
CL7739.Contig1_D2	K00592	9.00E-15	80.5	aly:ARALYDRAFT_471564	[ribulose-bisphosphate carboxylase]-lysine N-methyltransferase [EC:2.1.1.127]
CL7739.Contig2_D2	K00592	9.00E-15	80.5	aly:ARALYDRAFT_471564	[ribulose-bisphosphate carboxylase]-lysine N-methyltransferase [EC:2.1.1.127]
CL938.Contig1_D2	K00592	3.00E-146	498	aly:ARALYDRAFT_471564	[ribulose-bisphosphate carboxylase]-lysine N-methyltransferase [EC:2.1.1.127]
CL938.Contig2_D2	K00592	7.00E-152	535	aly:ARALYDRAFT_471564	[ribulose-bisphosphate carboxylase]-lysine N-methyltransferase [EC:2.1.1.127]
Unigene1393_D2	K00592	2.00E-12	72.4	ath:AT1G14030	[ribulose-bisphosphate carboxylase]-lysine N-methyltransferase [EC:2.1.1.127]
Unigene22126_D2	K00592	7.00E-14	73.6	aly:ARALYDRAFT_471564	[ribulose-bisphosphate carboxylase]-lysine N-methyltransferase [EC:2.1.1.127]
Unigene22610_D2	K00592	4.00E-13	74.7	aly:ARALYDRAFT_471564	[ribulose-bisphosphate carboxylase]-lysine N-methyltransferase [EC:2.1.1.127]
Unigene22964_D2	K00592	2.00E-11	68.6	aly:ARALYDRAFT_471564	[ribulose-bisphosphate carboxylase]-lysine N-methyltransferase [EC:2.1.1.127]
Unigene4743_D2	K00592	2.00E-11	67.8	ath:AT1G14030	[ribulose-bisphosphate carboxylase]-lysine N-methyltransferase [EC:2.1.1.127]
CL115.Contig1_D2	K00599	4.00E-22	104	olu:OSTLU_50535	[EC:2.1.1.-]
CL115.Contig2_D2	K00599	7.00E-64	243	osa:4331587	[EC:2.1.1.-]
CL115.Contig3_D2	K00599	3.00E-54	209	osa:4331587	[EC:2.1.1.-]
CL115.Contig4_D2	K00599	3.00E-54	209	osa:4331587	[EC:2.1.1.-]
CL115.Contig5_D2	K00599	7.00E-64	243	osa:4331587	[EC:2.1.1.-]
CL115.Contig6_D2	K00599	3.00E-56	149	osa:4331587	[EC:2.1.1.-]
CL115.Contig7_D2	K00599	9.00E-47	149	osa:4331587	[EC:2.1.1.-]
CL115.Contig8_D2	K00599	3.00E-56	149	osa:4331587	[EC:2.1.1.-]
CL115.Contig9_D2	K00599	9.00E-47	149	osa:4331587	[EC:2.1.1.-]
CL5368.Contig2_D2	K00599	7.00E-20	96.7	olu:OSTLU_50535	[EC:2.1.1.-]
Unigene101_D2	K00599	0	722	ath:AT3G27180	[EC:2.1.1.-]
Unigene11552_D2	K00599	8.00E-47	184	rcu:RCOM_1486130	[EC:2.1.1.-]
Unigene1167_D2	K00599	6.00E-140	494	rcu:RCOM_1486130	[EC:2.1.1.-]
Unigene21595_D2	K00599	2.00E-68	258	olu:OSTLU_86989	[EC:2.1.1.-]
Unigene27946_D2	K00599	6.00E-12	67	osa:4331587	[EC:2.1.1.-]
CL1074.Contig1_D2	K00600	0	952	pop:POPTR_421205	glycine hydroxymethyltransferase [EC:2.1.2.1]
CL1074.Contig2_D2	K00600	0	929	pop:POPTR_643921	glycine hydroxymethyltransferase [EC:2.1.2.1]
CL1074.Contig3_D2	K00600	0	929	pop:POPTR_643921	glycine hydroxymethyltransferase [EC:2.1.2.1]
Unigene23908_D2	K00600	0	976	gmx:100810926	glycine hydroxymethyltransferase [EC:2.1.2.1]
Unigene27111_D2	K00600	0	915	rcu:RCOM_0523510	glycine hydroxymethyltransferase [EC:2.1.2.1]
Unigene27873_D2	K00600	1.00E-67	253	pop:POPTR_551519	glycine hydroxymethyltransferase [EC:2.1.2.1]
Unigene27874_D2	K00600	0	698	vvi:100267713	glycine hydroxymethyltransferase [EC:2.1.2.1]
Unigene784_D2	K00600	0	928	vvi:100250728	glycine hydroxymethyltransferase [EC:2.1.2.1]
CL356.Contig1_D2	K00601	8.00E-124	442	vvi:100245619	phosphoribosylglycinamide formyltransferase [EC:2.1.2.2]
CL356.Contig2_D2	K00601	3.00E-34	141	rcu:RCOM_0046300	phosphoribosylglycinamide formyltransferase [EC:2.1.2.2]
Unigene29488_D2	K00601	8.00E-11	64.3	vvi:100245619	phosphoribosylglycinamide formyltransferase [EC:2.1.2.2]
Unigene27795_D2	K00602	0	1017	rcu:RCOM_0503930	phosphoribosylaminoimidazolecarboxamide formyltransferase / IMP cyclohydrolase [EC:2.1.2.3 3.5.4.10]
CL6788.Contig1_D2	K00604	2.00E-164	576	vvi:100265562	methionyl-tRNA formyltransferase [EC:2.1.2.9]
CL6788.Contig2_D2	K00604	2.00E-159	428	vvi:100265562	methionyl-tRNA formyltransferase [EC:2.1.2.9]
CL6788.Contig3_D2	K00604	2.00E-61	155	vvi:100265562	methionyl-tRNA formyltransferase [EC:2.1.2.9]
CL6788.Contig4_D2	K00604	4.00E-66	248	vvi:100265562	methionyl-tRNA formyltransferase [EC:2.1.2.9]
Unigene27560_D2	K00605	0	748	vvi:100250401	aminomethyltransferase [EC:2.1.2.10]
CL3069.Contig1_D2	K00606	7.00E-44	174	vvi:100251716	3-methyl-2-oxobutanoate hydroxymethyltransferase [EC:2.1.2.11]
CL3069.Contig2_D2	K00606	1.00E-171	600	pop:POPTR_572313	3-methyl-2-oxobutanoate hydroxymethyltransferase [EC:2.1.2.11]
Unigene21710_D2	K00609	5.00E-173	605	gmx:100815285	aspartate carbamoyltransferase catalytic subunit [EC:2.1.3.2]
Unigene28493_D2	K00611	0	633	vvi:100243725	ornithine carbamoyltransferase [EC:2.1.3.3]
Unigene27663_D2	K00615	0	1315	pop:POPTR_552034	transketolase [EC:2.2.1.1]
Unigene18473_D2	K00616	0	647	vvi:100257422	transaldolase [EC:2.2.1.2]
Unigene22136_D2	K00616	0	674	pop:POPTR_646955	transaldolase [EC:2.2.1.2]
Unigene22137_D2	K00616	5.00E-14	73.9	gmx:100807267	transaldolase [EC:2.2.1.2]
CL2020.Contig1_D2	K00620	5.00E-20	96.3	ota:Ot08g02650	glutamate N-acetyltransferase / amino-acid N-acetyltransferase [EC:2.3.1.35 2.3.1.1]
CL2020.Contig2_D2	K00620	1.00E-25	116	ota:Ot08g02650	glutamate N-acetyltransferase / amino-acid N-acetyltransferase [EC:2.3.1.35 2.3.1.1]
CL2020.Contig3_D2	K00620	8.00E-26	116	ota:Ot08g02650	glutamate N-acetyltransferase / amino-acid N-acetyltransferase [EC:2.3.1.35 2.3.1.1]
CL3748.Contig1_D2	K00620	4.00E-27	120	ota:Ot08g02650	glutamate N-acetyltransferase / amino-acid N-acetyltransferase [EC:2.3.1.35 2.3.1.1]
CL3748.Contig2_D2	K00620	7.00E-33	140	ota:Ot08g02650	glutamate N-acetyltransferase / amino-acid N-acetyltransferase [EC:2.3.1.35 2.3.1.1]
CL3748.Contig3_D2	K00620	4.00E-32	137	ota:Ot08g02650	glutamate N-acetyltransferase / amino-acid N-acetyltransferase [EC:2.3.1.35 2.3.1.1]
CL7792.Contig1_D2	K00620	3.00E-24	111	ota:Ot08g02650	glutamate N-acetyltransferase / amino-acid N-acetyltransferase [EC:2.3.1.35 2.3.1.1]
CL7792.Contig2_D2	K00620	3.00E-29	127	ota:Ot08g02650	glutamate N-acetyltransferase / amino-acid N-acetyltransferase [EC:2.3.1.35 2.3.1.1]
Unigene21220_D2	K00620	1.00E-33	143	ota:Ot08g02650	glutamate N-acetyltransferase / amino-acid N-acetyltransferase [EC:2.3.1.35 2.3.1.1]
Unigene27867_D2	K00620	2.00E-34	145	ota:Ot08g02650	glutamate N-acetyltransferase / amino-acid N-acetyltransferase [EC:2.3.1.35 2.3.1.1]
Unigene29454_D2	K00620	0	747	vvi:100253362	glutamate N-acetyltransferase / amino-acid N-acetyltransferase [EC:2.3.1.35 2.3.1.1]
Unigene294_D2	K00620	3.00E-38	157	ota:Ot08g02650	glutamate N-acetyltransferase / amino-acid N-acetyltransferase [EC:2.3.1.35 2.3.1.1]
Unigene16625_D2	K00621	1.00E-67	254	pop:POPTR_669373	glucosamine-phosphate N-acetyltransferase [EC:2.3.1.4]
CL7805.Contig1_D2	K00626	0	726	pop:POPTR_652350	acetyl-CoA C-acetyltransferase [EC:2.3.1.9]
CL7805.Contig2_D2	K00626	0	734	pop:POPTR_652350	acetyl-CoA C-acetyltransferase [EC:2.3.1.9]
CL7805.Contig3_D2	K00626	0	711	vvi:100240809	acetyl-CoA C-acetyltransferase [EC:2.3.1.9]
Unigene13040_D2	K00627	7.00E-16	81.3	ath:AT1G34430	pyruvate dehydrogenase E2 component (dihydrolipoamide acetyltransferase) [EC:2.3.1.12]
Unigene1807_D2	K00627	7.00E-154	542	gmx:100799926	pyruvate dehydrogenase E2 component (dihydrolipoamide acetyltransferase) [EC:2.3.1.12]
Unigene22111_D2	K00627	2.00E-150	531	smo:SELMODRAFT_227145	pyruvate dehydrogenase E2 component (dihydrolipoamide acetyltransferase) [EC:2.3.1.12]
Unigene26801_D2	K00627	0	833	rcu:RCOM_0654800	pyruvate dehydrogenase E2 component (dihydrolipoamide acetyltransferase) [EC:2.3.1.12]
Unigene28428_D2	K00627	0	883	vvi:100243846	pyruvate dehydrogenase E2 component (dihydrolipoamide acetyltransferase) [EC:2.3.1.12]
Unigene30391_D2	K00627	1.00E-29	125	vvi:100245266	pyruvate dehydrogenase E2 component (dihydrolipoamide acetyltransferase) [EC:2.3.1.12]
CL6258.Contig1_D2	K00630	2.00E-17	68.9	pop:POPTR_739948	glycerol-3-phosphate O-acyltransferase [EC:2.3.1.15]
Unigene29115_D2	K00630	6.00E-22	102	pop:POPTR_739948	glycerol-3-phosphate O-acyltransferase [EC:2.3.1.15]
Unigene29117_D2	K00630	3.00E-155	546	vvi:100264363	glycerol-3-phosphate O-acyltransferase [EC:2.3.1.15]
Unigene21380_D2	K00640	2.00E-147	520	vvi:100246391	serine O-acetyltransferase [EC:2.3.1.30]
Unigene27370_D2	K00640	2.00E-145	514	vvi:100264650	serine O-acetyltransferase [EC:2.3.1.30]
Unigene29442_D2	K00640	4.00E-150	529	pop:POPTR_818359	serine O-acetyltransferase [EC:2.3.1.30]
Unigene8004_D2	K00640	1.00E-22	102	vvi:100246391	serine O-acetyltransferase [EC:2.3.1.30]
Unigene24964_D2	K00645	3.00E-175	613	vvi:100245074	[acyl-carrier-protein] S-malonyltransferase [EC:2.3.1.39]
Unigene19868_D2	K00648	0	706	vvi:100854507	3-oxoacyl-[acyl-carrier-protein] synthase III [EC:2.3.1.180]
CL2248.Contig1_D2	K00652	0	706	gmx:100820189	8-amino-7-oxononanoate synthase [EC:2.3.1.47]
CL2750.Contig1_D2	K00654	0	825	vvi:100254626	serine palmitoyltransferase [EC:2.3.1.50]
CL2750.Contig2_D2	K00654	9.00E-174	608	rcu:RCOM_1176940	serine palmitoyltransferase [EC:2.3.1.50]
CL3293.Contig1_D2	K00654	0	926	vvi:100249169	serine palmitoyltransferase [EC:2.3.1.50]
Unigene2460_D2	K00654	2.00E-28	121	vvi:100249818	serine palmitoyltransferase [EC:2.3.1.50]
CL3159.Contig1_D2	K00655	7.00E-138	489	vvi:100248458	1-acyl-sn-glycerol-3-phosphate acyltransferase [EC:2.3.1.51]
CL3159.Contig2_D2	K00655	3.00E-134	478	vvi:100248458	1-acyl-sn-glycerol-3-phosphate acyltransferase [EC:2.3.1.51]
CL3159.Contig3_D2	K00655	3.00E-134	478	vvi:100248458	1-acyl-sn-glycerol-3-phosphate acyltransferase [EC:2.3.1.51]
CL3159.Contig4_D2	K00655	7.00E-137	486	vvi:100248458	1-acyl-sn-glycerol-3-phosphate acyltransferase [EC:2.3.1.51]
CL3159.Contig5_D2	K00655	3.00E-129	460	vvi:100248458	1-acyl-sn-glycerol-3-phosphate acyltransferase [EC:2.3.1.51]
CL2068.Contig1_D2	K00658	2.00E-70	263	vvi:100244395	2-oxoglutarate dehydrogenase E2 component (dihydrolipoamide succinyltransferase) [EC:2.3.1.61]
CL2068.Contig2_D2	K00658	2.00E-70	263	vvi:100244395	2-oxoglutarate dehydrogenase E2 component (dihydrolipoamide succinyltransferase) [EC:2.3.1.61]
CL563.Contig1_D2	K00658	2.00E-117	419	pop:POPTR_727965	2-oxoglutarate dehydrogenase E2 component (dihydrolipoamide succinyltransferase) [EC:2.3.1.61]
CL563.Contig2_D2	K00658	2.00E-156	550	rcu:RCOM_1303600	2-oxoglutarate dehydrogenase E2 component (dihydrolipoamide succinyltransferase) [EC:2.3.1.61]
Unigene14261_D2	K00658	9.00E-06	48.9	smo:SELMODRAFT_163943	2-oxoglutarate dehydrogenase E2 component (dihydrolipoamide succinyltransferase) [EC:2.3.1.61]
Unigene21996_D2	K00658	1.00E-51	200	pop:POPTR_727965	2-oxoglutarate dehydrogenase E2 component (dihydrolipoamide succinyltransferase) [EC:2.3.1.61]
Unigene26253_D2	K00658	4.00E-169	592	rcu:RCOM_1303600	2-oxoglutarate dehydrogenase E2 component (dihydrolipoamide succinyltransferase) [EC:2.3.1.61]
Unigene26254_D2	K00658	3.00E-29	125	rcu:RCOM_1303600	2-oxoglutarate dehydrogenase E2 component (dihydrolipoamide succinyltransferase) [EC:2.3.1.61]
CL5182.Contig1_D2	K00660	1.00E-146	516	vvi:100232843	chalcone synthase [EC:2.3.1.74]
Unigene1214_D2	K00660	1.00E-14	76.3	sbi:SORBI_05g020220	chalcone synthase [EC:2.3.1.74]
Unigene14462_D2	K00660	1.00E-23	105	gmx:100775264	chalcone synthase [EC:2.3.1.74]
Unigene18787_D2	K00660	1.00E-14	76.3	sbi:SORBI_05g020220	chalcone synthase [EC:2.3.1.74]
Unigene22441_D2	K00660	3.00E-179	626	vvi:100263443	chalcone synthase [EC:2.3.1.74]
Unigene25006_D2	K00660	2.00E-99	359	gmx:732575	chalcone synthase [EC:2.3.1.74]
Unigene25007_D2	K00660	8.00E-107	384	vvi:100258106	chalcone synthase [EC:2.3.1.74]
CL5792.Contig1_D2	K00666	1.00E-27	119	sbi:SORBI_10g012080	fatty-acyl-CoA synthase [EC:6.2.1.-]
CL5792.Contig2_D2	K00666	1.00E-156	551	sbi:SORBI_10g012080	fatty-acyl-CoA synthase [EC:6.2.1.-]
CL5792.Contig3_D2	K00666	4.00E-152	536	sbi:SORBI_10g012080	fatty-acyl-CoA synthase [EC:6.2.1.-]
CL7035.Contig1_D2	K00666	1.00E-121	434	sbi:SORBI_10g012080	fatty-acyl-CoA synthase [EC:6.2.1.-]
CL7035.Contig2_D2	K00666	4.00E-180	629	sbi:SORBI_10g012080	fatty-acyl-CoA synthase [EC:6.2.1.-]
CL7035.Contig3_D2	K00666	0	702	sbi:SORBI_10g012080	fatty-acyl-CoA synthase [EC:6.2.1.-]
Unigene14604_D2	K00666	3.00E-58	221	sbi:SORBI_10g012080	fatty-acyl-CoA synthase [EC:6.2.1.-]
Unigene22568_D2	K00666	2.00E-155	548	sbi:SORBI_10g012080	fatty-acyl-CoA synthase [EC:6.2.1.-]
Unigene34575_D2	K00666	2.00E-08	55.5	sbi:SORBI_10g012080	fatty-acyl-CoA synthase [EC:6.2.1.-]
Unigene34959_D2	K00666	2.00E-17	85.1	sbi:SORBI_10g012080	fatty-acyl-CoA synthase [EC:6.2.1.-]
CL3265.Contig2_D2	K00670	5.00E-08	58.9	aly:ARALYDRAFT_477212	peptide alpha-N-acetyltransferase [EC:2.3.1.88]
CL4164.Contig2_D2	K00670	2.00E-42	169	vvi:100261668	peptide alpha-N-acetyltransferase [EC:2.3.1.88]
Unigene17307_D2	K00670	3.00E-96	350	vvi:100252851	peptide alpha-N-acetyltransferase [EC:2.3.1.88]
Unigene22133_D2	K00670	2.00E-95	347	rcu:RCOM_0962820	peptide alpha-N-acetyltransferase [EC:2.3.1.88]
Unigene26016_D2	K00670	0	1585	gmx:100820094	peptide alpha-N-acetyltransferase [EC:2.3.1.88]
CL6467.Contig1_D2	K00671	0	785	pop:POPTR_745117	glycylpeptide N-tetradecanoyltransferase [EC:2.3.1.97]
Unigene1676_D2	K00676	1.00E-12	71.6	ppp:PHYPADRAFT_104139	ribosomal-protein-alanine N-acetyltransferase [EC:2.3.1.128]
Unigene31375_D2	K00676	2.00E-07	53.9	ppp:PHYPADRAFT_104139	ribosomal-protein-alanine N-acetyltransferase [EC:2.3.1.128]
Unigene6145_D2	K00676	1.00E-07	53.5	ppp:PHYPADRAFT_104139	ribosomal-protein-alanine N-acetyltransferase [EC:2.3.1.128]
CL5325.Contig1_D2	K00677	2.00E-11	67.4	gmx:100798746	UDP-N-acetylglucosamine acyltransferase [EC:2.3.1.129]
CL5325.Contig2_D2	K00677	4.00E-149	526	rcu:RCOM_1047790	UDP-N-acetylglucosamine acyltransferase [EC:2.3.1.129]
CL5325.Contig3_D2	K00677	3.00E-21	100	gmx:100798746	UDP-N-acetylglucosamine acyltransferase [EC:2.3.1.129]
CL5762.Contig1_D2	K00677	2.00E-13	74.7	ppp:PHYPADRAFT_152837	UDP-N-acetylglucosamine acyltransferase [EC:2.3.1.129]
CL1548.Contig1_D2	K00679	0	642	vvi:100259274	phospholipid:diacylglycerol acyltransferase [EC:2.3.1.158]
CL1548.Contig2_D2	K00679	3.00E-150	529	vvi:100256634	phospholipid:diacylglycerol acyltransferase [EC:2.3.1.158]
CL3859.Contig1_D2	K00679	2.00E-129	459	vvi:100259274	phospholipid:diacylglycerol acyltransferase [EC:2.3.1.158]
CL3859.Contig2_D2	K00679	9.00E-107	384	rcu:RCOM_0653990	phospholipid:diacylglycerol acyltransferase [EC:2.3.1.158]
CL3859.Contig3_D2	K00679	9.00E-129	457	vvi:100259274	phospholipid:diacylglycerol acyltransferase [EC:2.3.1.158]
Unigene11320_D2	K00679	2.00E-54	207	vvi:100243077	phospholipid:diacylglycerol acyltransferase [EC:2.3.1.158]
Unigene11321_D2	K00679	3.00E-47	184	vvi:100243077	phospholipid:diacylglycerol acyltransferase [EC:2.3.1.158]
Unigene14955_D2	K00679	3.00E-176	615	vvi:100243077	phospholipid:diacylglycerol acyltransferase [EC:2.3.1.158]
Unigene15555_D2	K00679	1.00E-16	82.4	olu:OSTLU_1469	phospholipid:diacylglycerol acyltransferase [EC:2.3.1.158]
Unigene27862_D2	K00679	7.00E-48	186	rcu:RCOM_0653990	phospholipid:diacylglycerol acyltransferase [EC:2.3.1.158]
CL6852.Contig1_D2	K00681	0	966	vvi:100247429	gamma-glutamyltranspeptidase [EC:2.3.2.2]
CL6852.Contig2_D2	K00681	3.00E-167	586	vvi:100247429	gamma-glutamyltranspeptidase [EC:2.3.2.2]
Unigene25022_D2	K00681	3.00E-130	462	mtr:MTR_3g087950	gamma-glutamyltranspeptidase [EC:2.3.2.2]
Unigene30350_D2	K00681	5.00E-111	399	pop:POPTR_760175	gamma-glutamyltranspeptidase [EC:2.3.2.2]
CL3473.Contig1_D2	K00685	0	894	rcu:RCOM_0593160	arginine-tRNA-protein transferase [EC:2.3.2.8]
CL3473.Contig2_D2	K00685	8.00E-23	103	rcu:RCOM_0593160	arginine-tRNA-protein transferase [EC:2.3.2.8]
Unigene12482_D2	K00685	3.00E-14	74.7	rcu:RCOM_0593160	arginine-tRNA-protein transferase [EC:2.3.2.8]
CL5674.Contig1_D2	K00688	0	1529	vvi:100251865	starch phosphorylase [EC:2.4.1.1]
CL5674.Contig2_D2	K00688	0	1529	vvi:100251865	starch phosphorylase [EC:2.4.1.1]
CL6949.Contig1_D2	K00688	0	783	gmx:100806646	starch phosphorylase [EC:2.4.1.1]
Unigene19415_D2	K00688	6.00E-07	53.5	mtr:MTR_2g014460	starch phosphorylase [EC:2.4.1.1]
Unigene22258_D2	K00688	5.00E-07	54.7	ota:Ot04g02110	starch phosphorylase [EC:2.4.1.1]
Unigene23832_D2	K00688	0	815	vvi:100245621	starch phosphorylase [EC:2.4.1.1]
CL2670.Contig1_D2	K00695	8.00E-60	228	mtr:MTR_5g076830	sucrose synthase [EC:2.4.1.13]
CL2670.Contig2_D2	K00695	3.00E-62	235	mtr:MTR_5g076830	sucrose synthase [EC:2.4.1.13]
CL3878.Contig1_D2	K00695	0	1436	vvi:100267606	sucrose synthase [EC:2.4.1.13]
CL3878.Contig2_D2	K00695	0	1466	gmx:547508	sucrose synthase [EC:2.4.1.13]
CL3962.Contig1_D2	K00695	3.00E-68	254	vvi:100266759	sucrose synthase [EC:2.4.1.13]
CL3962.Contig2_D2	K00695	1.00E-108	389	rcu:RCOM_0577320	sucrose synthase [EC:2.4.1.13]
CL3962.Contig3_D2	K00695	0	913	rcu:RCOM_0577320	sucrose synthase [EC:2.4.1.13]
Unigene14803_D2	K00695	1.00E-38	155	rcu:RCOM_0577320	sucrose synthase [EC:2.4.1.13]
Unigene22579_D2	K00695	0	1466	gmx:547508	sucrose synthase [EC:2.4.1.13]
Unigene22580_D2	K00695	0	1466	gmx:547508	sucrose synthase [EC:2.4.1.13]
Unigene2486_D2	K00695	6.00E-51	196	pop:POPTR_592812	sucrose synthase [EC:2.4.1.13]
Unigene2487_D2	K00695	3.00E-37	150	vvi:100266759	sucrose synthase [EC:2.4.1.13]
Unigene32339_D2	K00695	7.00E-33	136	vvi:100252799	sucrose synthase [EC:2.4.1.13]
CL1451.Contig1_D2	K00696	0	1359	vvi:100262385	sucrose-phosphate synthase [EC:2.4.1.14]
CL1451.Contig2_D2	K00696	0	725	vvi:100262385	sucrose-phosphate synthase [EC:2.4.1.14]
CL4887.Contig1_D2	K00696	4.00E-65	246	vvi:100232974	sucrose-phosphate synthase [EC:2.4.1.14]
CL4887.Contig2_D2	K00696	4.00E-65	246	vvi:100232974	sucrose-phosphate synthase [EC:2.4.1.14]
CL8145.Contig1_D2	K00696	0	1808	gmx:100798787	sucrose-phosphate synthase [EC:2.4.1.14]
CL8145.Contig2_D2	K00696	0	1750	vvi:100241955	sucrose-phosphate synthase [EC:2.4.1.14]
Unigene12248_D2	K00696	3.00E-60	228	pop:POPTR_242863	sucrose-phosphate synthase [EC:2.4.1.14]
Unigene12249_D2	K00696	3.00E-49	191	rcu:RCOM_1329250	sucrose-phosphate synthase [EC:2.4.1.14]
Unigene12250_D2	K00696	7.00E-72	267	vvi:100232974	sucrose-phosphate synthase [EC:2.4.1.14]
Unigene15082_D2	K00696	3.00E-16	81.6	rcu:RCOM_0271410	sucrose-phosphate synthase [EC:2.4.1.14]
Unigene29401_D2	K00696	4.00E-109	392	pop:POPTR_783315	sucrose-phosphate synthase [EC:2.4.1.14]
Unigene33623_D2	K00696	3.00E-11	64.7	rcu:RCOM_1329250	sucrose-phosphate synthase [EC:2.4.1.14]
Unigene8820_D2	K00696	5.00E-59	223	vvi:100232974	sucrose-phosphate synthase [EC:2.4.1.14]
Unigene8821_D2	K00696	1.00E-19	92.8	vvi:100232974	sucrose-phosphate synthase [EC:2.4.1.14]
CL4802.Contig1_D2	K00700	0	1429	vvi:100254475	1,4-alpha-glucan branching enzyme [EC:2.4.1.18]
CL4802.Contig2_D2	K00700	0	1429	vvi:100254475	1,4-alpha-glucan branching enzyme [EC:2.4.1.18]
Unigene13783_D2	K00700	7.00E-12	68.6	cre:CHLREDRAFT_94079	1,4-alpha-glucan branching enzyme [EC:2.4.1.18]
Unigene17920_D2	K00700	1.00E-122	438	cme:CMH144C	1,4-alpha-glucan branching enzyme [EC:2.4.1.18]
Unigene17921_D2	K00700	2.00E-09	61.6	pop:POPTR_589574	1,4-alpha-glucan branching enzyme [EC:2.4.1.18]
Unigene28902_D2	K00700	4.00E-66	249	vvi:100257371	1,4-alpha-glucan branching enzyme [EC:2.4.1.18]
Unigene28903_D2	K00700	0	1352	rcu:RCOM_1600980	1,4-alpha-glucan branching enzyme [EC:2.4.1.18]
CL1555.Contig1_D2	K00703	0	489	pop:POPTR_1117598	starch synthase [EC:2.4.1.21]
CL1555.Contig2_D2	K00703	0	489	pop:POPTR_1117598	starch synthase [EC:2.4.1.21]
CL1555.Contig3_D2	K00703	0	489	pop:POPTR_1117598	starch synthase [EC:2.4.1.21]
CL1555.Contig4_D2	K00703	0	489	pop:POPTR_1117598	starch synthase [EC:2.4.1.21]
CL1555.Contig5_D2	K00703	6.00E-177	457	pop:POPTR_1117598	starch synthase [EC:2.4.1.21]
CL1555.Contig6_D2	K00703	0	481	pop:POPTR_1117598	starch synthase [EC:2.4.1.21]
CL1555.Contig7_D2	K00703	0	489	pop:POPTR_1117598	starch synthase [EC:2.4.1.21]
CL1555.Contig8_D2	K00703	0	489	pop:POPTR_1117598	starch synthase [EC:2.4.1.21]
CL2225.Contig1_D2	K00703	2.00E-34	144	vvi:100233071	starch synthase [EC:2.4.1.21]
CL2225.Contig2_D2	K00703	3.00E-34	144	vvi:100233071	starch synthase [EC:2.4.1.21]
CL2225.Contig4_D2	K00703	2.00E-34	144	vvi:100233071	starch synthase [EC:2.4.1.21]
CL2225.Contig5_D2	K00703	3.00E-34	144	vvi:100233071	starch synthase [EC:2.4.1.21]
CL2225.Contig6_D2	K00703	4.00E-24	109	vvi:100233071	starch synthase [EC:2.4.1.21]
CL5285.Contig1_D2	K00703	2.00E-19	94.4	olu:OSTLU_40458	starch synthase [EC:2.4.1.21]
CL5285.Contig2_D2	K00703	6.00E-09	58.9	olu:OSTLU_40458	starch synthase [EC:2.4.1.21]
CL5314.Contig1_D2	K00703	0	1002	pop:POPTR_1100713	starch synthase [EC:2.4.1.21]
CL5314.Contig2_D2	K00703	0	1002	pop:POPTR_1100713	starch synthase [EC:2.4.1.21]
CL7507.Contig1_D2	K00703	0	659	vvi:100261002	starch synthase [EC:2.4.1.21]
CL7507.Contig2_D2	K00703	0	659	vvi:100261002	starch synthase [EC:2.4.1.21]
Unigene24279_D2	K00703	2.00E-46	185	olu:OSTLU_41853	starch synthase [EC:2.4.1.21]
Unigene24280_D2	K00703	9.00E-138	488	vcn:VOLCADRAFT_58732	starch synthase [EC:2.4.1.21]
Unigene28408_D2	K00703	6.00E-110	233	pop:POPTR_1117598	starch synthase [EC:2.4.1.21]
Unigene29595_D2	K00703	5.00E-15	78.6	vvi:100233071	starch synthase [EC:2.4.1.21]
Unigene29647_D2	K00703	2.00E-116	418	pop:POPTR_1117598	starch synthase [EC:2.4.1.21]
Unigene29791_D2	K00703	3.00E-142	503	vvi:100261002	starch synthase [EC:2.4.1.21]
CL1571.Contig1_D2	K00705	8.00E-69	236	vvi:100259462	4-alpha-glucanotransferase [EC:2.4.1.25]
CL1571.Contig2_D2	K00705	2.00E-73	273	vvi:100259462	4-alpha-glucanotransferase [EC:2.4.1.25]
CL1571.Contig3_D2	K00705	0	733	pop:POPTR_1082701	4-alpha-glucanotransferase [EC:2.4.1.25]
CL1571.Contig4_D2	K00705	0	953	pop:POPTR_1082701	4-alpha-glucanotransferase [EC:2.4.1.25]
CL3716.Contig1_D2	K00705	0	1283	vvi:100267188	4-alpha-glucanotransferase [EC:2.4.1.25]
CL3716.Contig2_D2	K00705	1.00E-102	372	vvi:100267188	4-alpha-glucanotransferase [EC:2.4.1.25]
Unigene28159_D2	K00705	6.00E-90	328	vvi:100267188	4-alpha-glucanotransferase [EC:2.4.1.25]
Unigene28233_D2	K00705	2.00E-11	66.2	vvi:100259462	4-alpha-glucanotransferase [EC:2.4.1.25]
CL71.Contig1_D2	K00721	2.00E-127	453	vvi:100242020	dolichol-phosphate mannosyltransferase [EC:2.4.1.83]
CL71.Contig2_D2	K00721	2.00E-127	453	vvi:100242020	dolichol-phosphate mannosyltransferase [EC:2.4.1.83]
CL71.Contig3_D2	K00721	2.00E-127	453	vvi:100242020	dolichol-phosphate mannosyltransferase [EC:2.4.1.83]
Unigene439_D2	K00726	0	761	gmx:100795005	alpha-1,3-mannosyl-glycoprotein beta-1,2-N-acetylglucosaminyltransferase [EC:2.4.1.101]
CL1905.Contig1_D2	K00729	3.00E-165	579	pop:POPTR_820342	dolichyl-phosphate beta-glucosyltransferase [EC:2.4.1.117]
CL1905.Contig2_D2	K00729	5.00E-93	339	pop:POPTR_822479	dolichyl-phosphate beta-glucosyltransferase [EC:2.4.1.117]
Unigene7218_D2	K00736	0	692	vvi:100240895	alpha-1,6-mannosyl-glycoprotein beta-1,2-N-acetylglucosaminyltransferase [EC:2.4.1.143]
CL172.Contig1_D2	K00737	0	701	gmx:100787062	beta-1,4-mannosyl-glycoprotein beta-1,4-N-acetylglucosaminyltransferase [EC:2.4.1.144]
CL172.Contig2_D2	K00737	0	661	vvi:100254142	beta-1,4-mannosyl-glycoprotein beta-1,4-N-acetylglucosaminyltransferase [EC:2.4.1.144]
Unigene20786_D2	K00737	0	713	rcu:RCOM_1064760	beta-1,4-mannosyl-glycoprotein beta-1,4-N-acetylglucosaminyltransferase [EC:2.4.1.144]
Unigene24105_D2	K00737	6.00E-123	438	vvi:100254389	beta-1,4-mannosyl-glycoprotein beta-1,4-N-acetylglucosaminyltransferase [EC:2.4.1.144]
Unigene24106_D2	K00737	2.00E-56	217	vvi:100254389	beta-1,4-mannosyl-glycoprotein beta-1,4-N-acetylglucosaminyltransferase [EC:2.4.1.144]
CL3825.Contig1_D2	K00748	5.00E-23	103	vvi:100255117	lipid-A-disaccharide synthase [EC:2.4.1.182]
CL3825.Contig2_D2	K00748	1.00E-19	92.4	rcu:RCOM_0511200	lipid-A-disaccharide synthase [EC:2.4.1.182]
Unigene20194_D2	K00748	2.00E-19	91.7	vvi:100255117	lipid-A-disaccharide synthase [EC:2.4.1.182]
Unigene20195_D2	K00748	3.00E-29	124	vvi:100255117	lipid-A-disaccharide synthase [EC:2.4.1.182]
Unigene20196_D2	K00748	9.00E-99	358	rcu:RCOM_0511200	lipid-A-disaccharide synthase [EC:2.4.1.182]
CL3951.Contig1_D2	K00750	2.00E-112	402	rcu:RCOM_0138290	glycogenin glucosyltransferase [EC:2.4.1.186]
CL3951.Contig2_D2	K00750	0	669	rcu:RCOM_0138290	glycogenin glucosyltransferase [EC:2.4.1.186]
CL6059.Contig1_D2	K00750	3.00E-06	48.1	rcu:RCOM_0138290	glycogenin glucosyltransferase [EC:2.4.1.186]
CL6059.Contig2_D2	K00750	3.00E-15	81.6	rcu:RCOM_1590700	glycogenin glucosyltransferase [EC:2.4.1.186]
CL7657.Contig1_D2	K00750	2.00E-12	72.8	rcu:RCOM_0138290	glycogenin glucosyltransferase [EC:2.4.1.186]
CL7657.Contig2_D2	K00750	2.00E-11	69.3	rcu:RCOM_0138290	glycogenin glucosyltransferase [EC:2.4.1.186]
Unigene10730_D2	K00750	3.00E-08	55.1	rcu:RCOM_0138290	glycogenin glucosyltransferase [EC:2.4.1.186]
Unigene10995_D2	K00750	0	826	rcu:RCOM_1590700	glycogenin glucosyltransferase [EC:2.4.1.186]
Unigene11530_D2	K00750	2.00E-62	236	rcu:RCOM_0138290	glycogenin glucosyltransferase [EC:2.4.1.186]
Unigene1366_D2	K00750	7.00E-14	75.9	rcu:RCOM_1590700	glycogenin glucosyltransferase [EC:2.4.1.186]
Unigene16975_D2	K00750	3.00E-27	122	rcu:RCOM_0138290	glycogenin glucosyltransferase [EC:2.4.1.186]
Unigene23625_D2	K00750	8.00E-118	421	rcu:RCOM_0138290	glycogenin glucosyltransferase [EC:2.4.1.186]
Unigene8748_D2	K00750	7.00E-25	110	rcu:RCOM_1590700	glycogenin glucosyltransferase [EC:2.4.1.186]
Unigene26635_D2	K00753	0	808	pop:POPTR_1087083	glycoprotein 3-alpha-L-fucosyltransferase [EC:2.4.1.214]
CL1701.Contig1_D2	K00759	3.00E-94	343	pop:POPTR_823878	adenine phosphoribosyltransferase [EC:2.4.2.7]
CL1701.Contig2_D2	K00759	4.00E-88	323	rcu:RCOM_1587610	adenine phosphoribosyltransferase [EC:2.4.2.7]
Unigene25455_D2	K00759	9.00E-94	341	gmx:100306411	adenine phosphoribosyltransferase [EC:2.4.2.7]
Unigene6806_D2	K00759	2.00E-100	363	rcu:RCOM_0923600	adenine phosphoribosyltransferase [EC:2.4.2.7]
Unigene23092_D2	K00760	1.00E-82	303	rcu:RCOM_0296600	hypoxanthine phosphoribosyltransferase [EC:2.4.2.8]
Unigene24671_D2	K00761	2.00E-118	424	gmx:100797953	uracil phosphoribosyltransferase [EC:2.4.2.9]
Unigene24413_D2	K00763	0	1023	pop:POPTR_818397	nicotinate phosphoribosyltransferase [EC:2.4.2.11]
Unigene24315_D2	K00764	1.00E-118	424	mtr:MTR_4g072110	amidophosphoribosyltransferase [EC:2.4.2.14]
Unigene24316_D2	K00764	1.00E-149	527	rcu:RCOM_1451410	amidophosphoribosyltransferase [EC:2.4.2.14]
Unigene23829_D2	K00765	0	646	vvi:100256118	ATP phosphoribosyltransferase [EC:2.4.2.17]
CL1418.Contig1_D2	K00766	1.00E-08	60.5	olu:OSTLU_32105	anthranilate phosphoribosyltransferase [EC:2.4.2.18]
CL1418.Contig2_D2	K00766	2.00E-06	50.8	olu:OSTLU_32105	anthranilate phosphoribosyltransferase [EC:2.4.2.18]
CL1418.Contig3_D2	K00766	2.00E-08	58.2	olu:OSTLU_32105	anthranilate phosphoribosyltransferase [EC:2.4.2.18]
Unigene23629_D2	K00766	5.00E-167	586	vvi:100255305	anthranilate phosphoribosyltransferase [EC:2.4.2.18]
Unigene22894_D2	K00767	7.00E-160	561	rcu:RCOM_0842650	nicotinate-nucleotide pyrophosphorylase (carboxylating) [EC:2.4.2.19]
CL2390.Contig1_D2	K00770	0	1567	vvi:100243459	1,4-beta-D-xylan synthase [EC:2.4.2.24]
CL2390.Contig2_D2	K00770	4.00E-89	325	gmx:100797597	1,4-beta-D-xylan synthase [EC:2.4.2.24]
CL2390.Contig3_D2	K00770	2.00E-42	168	vvi:100243459	1,4-beta-D-xylan synthase [EC:2.4.2.24]
CL2390.Contig4_D2	K00770	0	934	vvi:100243459	1,4-beta-D-xylan synthase [EC:2.4.2.24]
Unigene10404_D2	K00770	9.00E-57	216	gmx:100797597	1,4-beta-D-xylan synthase [EC:2.4.2.24]
Unigene10405_D2	K00770	8.00E-54	206	pop:POPTR_552489	1,4-beta-D-xylan synthase [EC:2.4.2.24]
Unigene19015_D2	K00770	1.00E-21	100	bdi:100845417	1,4-beta-D-xylan synthase [EC:2.4.2.24]
Unigene29322_D2	K00770	0	2147	vvi:100243459	1,4-beta-D-xylan synthase [EC:2.4.2.24]
Unigene31494_D2	K00770	4.00E-50	195	ath:AT1G02730	1,4-beta-D-xylan synthase [EC:2.4.2.24]
Unigene32618_D2	K00770	5.00E-14	73.9	pop:POPTR_552489	1,4-beta-D-xylan synthase [EC:2.4.2.24]
Unigene34521_D2	K00770	1.00E-49	192	vvi:100243459	1,4-beta-D-xylan synthase [EC:2.4.2.24]
Unigene4352_D2	K00770	8.00E-29	123	aly:ARALYDRAFT_887416	1,4-beta-D-xylan synthase [EC:2.4.2.24]
Unigene7274_D2	K00770	3.00E-10	61.6	rcu:RCOM_1180270	1,4-beta-D-xylan synthase [EC:2.4.2.24]
Unigene32977_D2	K00773	4.00E-33	138	vvi:100250619	queuine tRNA-ribosyltransferase [EC:2.4.2.29]
Unigene6642_D2	K00773	2.00E-48	187	vvi:100250619	queuine tRNA-ribosyltransferase [EC:2.4.2.29]
Unigene6883_D2	K00773	3.00E-53	204	rcu:RCOM_1037440	queuine tRNA-ribosyltransferase [EC:2.4.2.29]
Unigene6884_D2	K00773	7.00E-45	176	gmx:100806874	queuine tRNA-ribosyltransferase [EC:2.4.2.29]
CL2633.Contig1_D2	K00783	6.00E-41	166	pop:POPTR_583190	23S rRNA (pseudouridine1915-N3)-methyltransferase [EC:2.1.1.177]
CL2633.Contig2_D2	K00783	1.00E-36	145	pop:POPTR_583190	23S rRNA (pseudouridine1915-N3)-methyltransferase [EC:2.1.1.177]
CL2883.Contig1_D2	K00783	6.00E-36	148	gmx:100796609	23S rRNA (pseudouridine1915-N3)-methyltransferase [EC:2.1.1.177]
Unigene30028_D2	K00783	4.00E-36	148	gmx:100796609	23S rRNA (pseudouridine1915-N3)-methyltransferase [EC:2.1.1.177]
Unigene30029_D2	K00783	5.00E-36	148	gmx:100796609	23S rRNA (pseudouridine1915-N3)-methyltransferase [EC:2.1.1.177]
CL8043.Contig1_D2	K00784	0	592	vvi:100254820	ribonuclease Z [EC:3.1.26.11]
CL8043.Contig2_D2	K00784	0	833	vvi:100254820	ribonuclease Z [EC:3.1.26.11]
Unigene27210_D2	K00784	7.00E-156	548	vvi:100254820	ribonuclease Z [EC:3.1.26.11]
CL63.Contig1_D2	K00787	6.00E-39	157	vvi:100232975	farnesyl diphosphate synthase [EC:2.5.1.1 2.5.1.10]
CL6524.Contig1_D2	K00787	2.00E-170	597	vvi:100232975	farnesyl diphosphate synthase [EC:2.5.1.1 2.5.1.10]
CL6524.Contig2_D2	K00787	2.00E-133	473	pop:POPTR_560081	farnesyl diphosphate synthase [EC:2.5.1.1 2.5.1.10]
CL2846.Contig1_D2	K00789	4.00E-57	217	vvi:100251171	S-adenosylmethionine synthetase [EC:2.5.1.6]
CL2846.Contig2_D2	K00789	2.00E-106	382	rcu:RCOM_1436370	S-adenosylmethionine synthetase [EC:2.5.1.6]
CL2846.Contig3_D2	K00789	2.00E-79	291	vvi:100251171	S-adenosylmethionine synthetase [EC:2.5.1.6]
CL2846.Contig4_D2	K00789	2.00E-90	328	vvi:100243560	S-adenosylmethionine synthetase [EC:2.5.1.6]
CL2846.Contig5_D2	K00789	0	763	vvi:100263678	S-adenosylmethionine synthetase [EC:2.5.1.6]
CL2846.Contig6_D2	K00789	0	791	rcu:RCOM_1436370	S-adenosylmethionine synthetase [EC:2.5.1.6]
Unigene15370_D2	K00789	7.00E-24	106	vvi:100243560	S-adenosylmethionine synthetase [EC:2.5.1.6]
Unigene15371_D2	K00789	6.00E-29	124	rcu:RCOM_1436370	S-adenosylmethionine synthetase [EC:2.5.1.6]
Unigene16123_D2	K00789	6.00E-42	166	rcu:RCOM_1436370	S-adenosylmethionine synthetase [EC:2.5.1.6]
CL2901.Contig1_D2	K00791	3.00E-22	101	gmx:100792690	tRNA dimethylallyltransferase [EC:2.5.1.75]
CL2901.Contig2_D2	K00791	9.00E-157	551	rcu:RCOM_0793270	tRNA dimethylallyltransferase [EC:2.5.1.75]
Unigene11052_D2	K00791	5.00E-09	57.4	vvi:100245121	tRNA dimethylallyltransferase [EC:2.5.1.75]
Unigene21342_D2	K00791	4.00E-164	575	vvi:100245121	tRNA dimethylallyltransferase [EC:2.5.1.75]
Unigene679_D2	K00791	3.00E-18	88.2	vvi:100251208	tRNA dimethylallyltransferase [EC:2.5.1.75]
CL4450.Contig1_D2	K00793	3.00E-109	393	vvi:100257400	riboflavin synthase [EC:2.5.1.9]
CL4450.Contig2_D2	K00793	3.00E-109	393	vvi:100257400	riboflavin synthase [EC:2.5.1.9]
CL4450.Contig3_D2	K00793	4.00E-109	393	vvi:100257400	riboflavin synthase [EC:2.5.1.9]
Unigene20410_D2	K00794	6.00E-83	306	rcu:RCOM_0292340	6,7-dimethyl-8-ribityllumazine synthase [EC:2.5.1.78]
CL5938.Contig1_D2	K00797	0	641	vvi:100232840	spermidine synthase [EC:2.5.1.16]
CL5938.Contig2_D2	K00797	0	641	vvi:100232840	spermidine synthase [EC:2.5.1.16]
Unigene19500_D2	K00797	7.00E-173	604	pop:POPTR_1085365	spermidine synthase [EC:2.5.1.16]
Unigene22013_D2	K00797	2.00E-168	590	pop:POPTR_833545	spermidine synthase [EC:2.5.1.16]
Unigene32268_D2	K00797	3.00E-67	251	rcu:RCOM_0706750	spermidine synthase [EC:2.5.1.16]
CL123.Contig1_D2	K00799	7.00E-22	100	pop:POPTR_730647	glutathione S-transferase [EC:2.5.1.18]
CL123.Contig2_D2	K00799	2.00E-86	317	vvi:100265903	glutathione S-transferase [EC:2.5.1.18]
CL1472.Contig1_D2	K00799	4.00E-57	219	rcu:RCOM_1439530	glutathione S-transferase [EC:2.5.1.18]
CL1544.Contig1_D2	K00799	3.00E-89	326	vvi:100254124	glutathione S-transferase [EC:2.5.1.18]
CL1597.Contig1_D2	K00799	5.00E-06	47.4	vvi:100265903	glutathione S-transferase [EC:2.5.1.18]
CL1597.Contig2_D2	K00799	7.00E-51	198	vvi:100265903	glutathione S-transferase [EC:2.5.1.18]
CL1616.Contig1_D2	K00799	4.00E-90	329	gmx:547936	glutathione S-transferase [EC:2.5.1.18]
CL1616.Contig2_D2	K00799	6.00E-89	325	gmx:547936	glutathione S-transferase [EC:2.5.1.18]
CL1616.Contig3_D2	K00799	3.00E-88	323	gmx:547936	glutathione S-transferase [EC:2.5.1.18]
CL1616.Contig4_D2	K00799	4.00E-91	333	gmx:547936	glutathione S-transferase [EC:2.5.1.18]
CL1616.Contig5_D2	K00799	4.00E-36	147	gmx:100500477	glutathione S-transferase [EC:2.5.1.18]
CL1616.Contig6_D2	K00799	1.00E-90	331	gmx:547936	glutathione S-transferase [EC:2.5.1.18]
CL2296.Contig1_D2	K00799	1.00E-99	361	vvi:100245065	glutathione S-transferase [EC:2.5.1.18]
CL3694.Contig1_D2	K00799	4.00E-114	409	vvi:100267329	glutathione S-transferase [EC:2.5.1.18]
CL3694.Contig2_D2	K00799	3.00E-68	256	vvi:100267329	glutathione S-transferase [EC:2.5.1.18]
CL537.Contig1_D2	K00799	3.00E-83	306	vvi:100242547	glutathione S-transferase [EC:2.5.1.18]
CL5740.Contig1_D2	K00799	2.00E-22	102	sbi:SORBI_02g027080	glutathione S-transferase [EC:2.5.1.18]
CL5740.Contig2_D2	K00799	3.00E-10	61.6	sbi:SORBI_02g027080	glutathione S-transferase [EC:2.5.1.18]
CL6701.Contig1_D2	K00799	3.00E-07	55.8	bdi:100829746	glutathione S-transferase [EC:2.5.1.18]
CL6701.Contig2_D2	K00799	1.00E-08	55.8	bdi:100829746	glutathione S-transferase [EC:2.5.1.18]
CL7778.Contig1_D2	K00799	3.00E-14	77.8	rcu:RCOM_0324140	glutathione S-transferase [EC:2.5.1.18]
CL7778.Contig2_D2	K00799	1.00E-09	62	mtr:MTR_1g026140	glutathione S-transferase [EC:2.5.1.18]
Unigene13673_D2	K00799	9.00E-107	385	pop:POPTR_256678	glutathione S-transferase [EC:2.5.1.18]
Unigene17350_D2	K00799	5.00E-07	50.8	vvi:100265903	glutathione S-transferase [EC:2.5.1.18]
Unigene19445_D2	K00799	1.00E-63	241	ath:AT1G65820	glutathione S-transferase [EC:2.5.1.18]
Unigene20816_D2	K00799	3.00E-54	209	rcu:RCOM_1686420	glutathione S-transferase [EC:2.5.1.18]
Unigene20817_D2	K00799	7.00E-53	204	rcu:RCOM_1686420	glutathione S-transferase [EC:2.5.1.18]
Unigene208_D2	K00799	3.00E-20	97.4	vvi:100251558	glutathione S-transferase [EC:2.5.1.18]
Unigene21646_D2	K00799	1.00E-105	380	rcu:RCOM_1599790	glutathione S-transferase [EC:2.5.1.18]
Unigene27314_D2	K00799	5.00E-84	308	gmx:548031	glutathione S-transferase [EC:2.5.1.18]
Unigene28724_D2	K00799	1.00E-91	335	gmx:547936	glutathione S-transferase [EC:2.5.1.18]
Unigene28725_D2	K00799	6.00E-13	70.5	gmx:547936	glutathione S-transferase [EC:2.5.1.18]
Unigene30262_D2	K00799	6.00E-47	184	pop:POPTR_565860	glutathione S-transferase [EC:2.5.1.18]
Unigene32251_D2	K00799	8.00E-10	60.1	pop:POPTR_730647	glutathione S-transferase [EC:2.5.1.18]
Unigene34625_D2	K00799	8.00E-29	123	vvi:100260235	glutathione S-transferase [EC:2.5.1.18]
Unigene35682_D2	K00799	6.00E-10	60.5	gmx:547936	glutathione S-transferase [EC:2.5.1.18]
Unigene6205_D2	K00799	2.00E-51	198	gmx:100815147	glutathione S-transferase [EC:2.5.1.18]
Unigene6369_D2	K00799	6.00E-66	247	vvi:100242434	glutathione S-transferase [EC:2.5.1.18]
Unigene7068_D2	K00799	1.00E-16	82.4	vvi:100241712	glutathione S-transferase [EC:2.5.1.18]
Unigene8284_D2	K00799	1.00E-12	69.3	gmx:547936	glutathione S-transferase [EC:2.5.1.18]
Unigene8485_D2	K00799	5.00E-47	183	vvi:100251970	glutathione S-transferase [EC:2.5.1.18]
Unigene996_D2	K00799	1.00E-25	114	pop:POPTR_660896	glutathione S-transferase [EC:2.5.1.18]
CL3061.Contig1_D2	K00800	0	846	gmx:100789268	3-phosphoshikimate 1-carboxyvinyltransferase [EC:2.5.1.19]
CL3061.Contig2_D2	K00800	0	846	gmx:100789268	3-phosphoshikimate 1-carboxyvinyltransferase [EC:2.5.1.19]
CL8139.Contig1_D2	K00801	0	744	vvi:100265798	farnesyl-diphosphate farnesyltransferase [EC:2.5.1.21]
CL8139.Contig2_D2	K00801	0	744	vvi:100265798	farnesyl-diphosphate farnesyltransferase [EC:2.5.1.21]
Unigene23740_D2	K00809	0	562	rcu:RCOM_0663340	deoxyhypusine synthase [EC:2.5.1.46]
CL1510.Contig1_D2	K00811	0	814	pop:POPTR_654206	aspartate aminotransferase, chloroplastic [EC:2.6.1.1]
CL1510.Contig2_D2	K00811	0	814	pop:POPTR_654206	aspartate aminotransferase, chloroplastic [EC:2.6.1.1]
Unigene736_D2	K00814	0	838	aly:ARALYDRAFT_476362	alanine transaminase [EC:2.6.1.2]
CL3439.Contig1_D2	K00815	0	662	vvi:100253895	tyrosine aminotransferase [EC:2.6.1.5]
CL7199.Contig1_D2	K00815	0	689	pop:POPTR_568851	tyrosine aminotransferase [EC:2.6.1.5]
CL7199.Contig2_D2	K00815	0	689	pop:POPTR_568851	tyrosine aminotransferase [EC:2.6.1.5]
CL7199.Contig3_D2	K00815	2.00E-177	620	vvi:100253895	tyrosine aminotransferase [EC:2.6.1.5]
Unigene72_D2	K00817	0	704	vvi:100255576	histidinol-phosphate aminotransferase [EC:2.6.1.9]
Unigene18313_D2	K00818	8.00E-41	167	ath:AT1G80600	acetylornithine aminotransferase [EC:2.6.1.11]
Unigene19750_D2	K00818	0	720	vvi:100242776	acetylornithine aminotransferase [EC:2.6.1.11]
Unigene26623_D2	K00819	0	797	rcu:RCOM_0631280	ornithine--oxo-acid transaminase [EC:2.6.1.13]
Unigene24448_D2	K00820	0	1134	vvi:100249999	glucosamine--fructose-6-phosphate aminotransferase (isomerizing) [EC:2.6.1.16]
Unigene24449_D2	K00820	8.00E-18	87.4	pop:POPTR_249106	glucosamine--fructose-6-phosphate aminotransferase (isomerizing) [EC:2.6.1.16]
CL1483.Contig1_D2	K00826	0	660	rcu:RCOM_0858990	branched-chain amino acid aminotransferase [EC:2.6.1.42]
CL6667.Contig1_D2	K00826	5.00E-53	207	vcn:VOLCADRAFT_102054	branched-chain amino acid aminotransferase [EC:2.6.1.42]
CL6667.Contig2_D2	K00826	5.00E-53	207	vcn:VOLCADRAFT_102054	branched-chain amino acid aminotransferase [EC:2.6.1.42]
Unigene11371_D2	K00826	5.00E-07	51.2	rcu:RCOM_0858990	branched-chain amino acid aminotransferase [EC:2.6.1.42]
Unigene11514_D2	K00826	3.00E-40	161	gmx:100782644	branched-chain amino acid aminotransferase [EC:2.6.1.42]
Unigene17065_D2	K00826	3.00E-24	109	gmx:100778723	branched-chain amino acid aminotransferase [EC:2.6.1.42]
Unigene17066_D2	K00826	1.00E-105	380	rcu:RCOM_1381660	branched-chain amino acid aminotransferase [EC:2.6.1.42]
Unigene19418_D2	K00826	1.00E-160	564	pop:POPTR_834098	branched-chain amino acid aminotransferase [EC:2.6.1.42]
Unigene2260_D2	K00826	9.00E-16	80.1	rcu:RCOM_1585330	branched-chain amino acid aminotransferase [EC:2.6.1.42]
Unigene24809_D2	K00826	6.00E-46	180	rcu:RCOM_1585550	branched-chain amino acid aminotransferase [EC:2.6.1.42]
Unigene28097_D2	K00826	5.00E-169	592	vvi:100266456	branched-chain amino acid aminotransferase [EC:2.6.1.42]
CL5508.Contig1_D2	K00827	0	796	pop:POPTR_866890	alanine-glyoxylate transaminase / (R)-3-amino-2-methylpropionate-pyruvate transaminase [EC:2.6.1.44 2.6.1.40]
CL5508.Contig2_D2	K00827	0	811	pop:POPTR_866890	alanine-glyoxylate transaminase / (R)-3-amino-2-methylpropionate-pyruvate transaminase [EC:2.6.1.44 2.6.1.40]
CL7901.Contig1_D2	K00827	0	830	mtr:MTR_8g091660	alanine-glyoxylate transaminase / (R)-3-amino-2-methylpropionate-pyruvate transaminase [EC:2.6.1.44 2.6.1.40]
Unigene976_D2	K00827	0	810	vvi:100258727	alanine-glyoxylate transaminase / (R)-3-amino-2-methylpropionate-pyruvate transaminase [EC:2.6.1.44 2.6.1.40]
Unigene20892_D2	K00830	1.00E-25	112	pop:POPTR_815301	alanine-glyoxylate transaminase / serine-glyoxylate transaminase / serine-pyruvate transaminase [EC:2.6.1.44 2.6.1.45 2.6.1.51]
Unigene20893_D2	K00830	0	670	rcu:RCOM_0063050	alanine-glyoxylate transaminase / serine-glyoxylate transaminase / serine-pyruvate transaminase [EC:2.6.1.44 2.6.1.45 2.6.1.51]
Unigene25738_D2	K00831	0	701	vvi:100854216	phosphoserine aminotransferase [EC:2.6.1.52]
Unigene27018_D2	K00833	0	1077	vvi:100259784	adenosylmethionine-8-amino-7-oxononanoate aminotransferase [EC:2.6.1.62]
Unigene27019_D2	K00833	5.00E-42	167	gmx:100778549	adenosylmethionine-8-amino-7-oxononanoate aminotransferase [EC:2.6.1.62]
CL1626.Contig1_D2	K00844	7.00E-26	114	vvi:100244595	hexokinase [EC:2.7.1.1]
CL1626.Contig2_D2	K00844	2.00E-25	112	vvi:100244595	hexokinase [EC:2.7.1.1]
CL4175.Contig1_D2	K00844	3.00E-55	211	pop:POPTR_768035	hexokinase [EC:2.7.1.1]
CL4175.Contig2_D2	K00844	0	802	gmx:100819464	hexokinase [EC:2.7.1.1]
Unigene22490_D2	K00844	1.00E-65	247	vvi:100242358	hexokinase [EC:2.7.1.1]
Unigene22491_D2	K00844	1.00E-178	624	vvi:100242358	hexokinase [EC:2.7.1.1]
Unigene26051_D2	K00844	0	654	rcu:RCOM_1597800	hexokinase [EC:2.7.1.1]
Unigene26053_D2	K00844	9.00E-46	180	rcu:RCOM_1597800	hexokinase [EC:2.7.1.1]
Unigene27810_D2	K00844	0	683	vvi:100242358	hexokinase [EC:2.7.1.1]
CL5839.Contig1_D2	K00847	2.00E-152	536	rcu:RCOM_1612960	fructokinase [EC:2.7.1.4]
CL5839.Contig2_D2	K00847	4.00E-147	519	rcu:RCOM_1612960	fructokinase [EC:2.7.1.4]
Unigene17320_D2	K00847	1.00E-46	186	mtr:MTR_5g079460	fructokinase [EC:2.7.1.4]
Unigene18517_D2	K00847	2.00E-180	630	gmx:100797023	fructokinase [EC:2.7.1.4]
Unigene22680_D2	K00847	2.00E-161	567	vvi:100250938	fructokinase [EC:2.7.1.4]
Unigene24141_D2	K00847	6.00E-14	77.8	zma:100502178	fructokinase [EC:2.7.1.4]
Unigene24787_D2	K00847	8.00E-44	177	gmx:100780082	fructokinase [EC:2.7.1.4]
Unigene26986_D2	K00847	3.00E-161	566	gmx:100780082	fructokinase [EC:2.7.1.4]
Unigene23473_D2	K00849	2.00E-122	436	vvi:100261773	galactokinase [EC:2.7.1.6]
Unigene23474_D2	K00849	3.00E-66	249	vvi:100261773	galactokinase [EC:2.7.1.6]
Unigene27256_D2	K00849	0	892	vvi:100244839	galactokinase [EC:2.7.1.6]
CL1341.Contig1_D2	K00850	0	827	gmx:100818755	6-phosphofructokinase [EC:2.7.1.11]
CL1341.Contig2_D2	K00850	0	830	rcu:RCOM_1487750	6-phosphofructokinase [EC:2.7.1.11]
CL1341.Contig3_D2	K00850	2.00E-144	509	vvi:100243946	6-phosphofructokinase [EC:2.7.1.11]
CL1341.Contig4_D2	K00850	0	680	rcu:RCOM_1487750	6-phosphofructokinase [EC:2.7.1.11]
CL6224.Contig1_D2	K00850	7.00E-88	322	vvi:100243946	6-phosphofructokinase [EC:2.7.1.11]
CL6224.Contig2_D2	K00850	7.00E-88	322	vvi:100243946	6-phosphofructokinase [EC:2.7.1.11]
Unigene1074_D2	K00850	3.00E-119	380	vvi:100242517	6-phosphofructokinase [EC:2.7.1.11]
Unigene15074_D2	K00850	0	895	gmx:100793883	6-phosphofructokinase [EC:2.7.1.11]
Unigene24936_D2	K00850	2.00E-06	48.9	gmx:100803139	6-phosphofructokinase [EC:2.7.1.11]
Unigene27235_D2	K00850	2.00E-117	419	vvi:100242517	6-phosphofructokinase [EC:2.7.1.11]
Unigene28271_D2	K00850	0	756	rcu:RCOM_0880730	6-phosphofructokinase [EC:2.7.1.11]
CL3950.Contig1_D2	K00851	8.00E-67	250	pop:POPTR_738338	gluconokinase [EC:2.7.1.12]
CL3950.Contig2_D2	K00851	5.00E-52	148	vvi:100264923	gluconokinase [EC:2.7.1.12]
CL3950.Contig3_D2	K00851	3.00E-68	255	pop:POPTR_738338	gluconokinase [EC:2.7.1.12]
CL3950.Contig4_D2	K00851	2.00E-50	153	rcu:RCOM_1324370	gluconokinase [EC:2.7.1.12]
CL1595.Contig3_D2	K00852	8.00E-18	86.7	mtr:MTR_130s0014	ribokinase [EC:2.7.1.15]
CL2768.Contig1_D2	K00852	9.00E-08	56.6	rcu:RCOM_1715710	ribokinase [EC:2.7.1.15]
CL6819.Contig1_D2	K00852	2.00E-10	65.5	gmx:100801418	ribokinase [EC:2.7.1.15]
CL6819.Contig2_D2	K00852	3.00E-12	71.6	gmx:100801418	ribokinase [EC:2.7.1.15]
CL823.Contig1_D2	K00852	1.00E-10	64.7	mtr:MTR_130s0014	ribokinase [EC:2.7.1.15]
CL823.Contig2_D2	K00852	1.00E-10	64.7	mtr:MTR_130s0014	ribokinase [EC:2.7.1.15]
Unigene1279_D2	K00852	4.00E-151	533	pop:POPTR_1094210	ribokinase [EC:2.7.1.15]
Unigene26298_D2	K00854	0	931	gmx:100778495	xylulokinase [EC:2.7.1.17]
Unigene20272_D2	K00855	0	730	pop:POPTR_712554	phosphoribulokinase [EC:2.7.1.19]
CL3200.Contig2_D2	K00856	8.00E-11	67.4	cme:CMK016C	adenosine kinase [EC:2.7.1.20]
CL4556.Contig1_D2	K00856	2.00E-113	406	vvi:100241094	adenosine kinase [EC:2.7.1.20]
CL4556.Contig2_D2	K00856	1.00E-98	357	pop:POPTR_659896	adenosine kinase [EC:2.7.1.20]
CL4556.Contig3_D2	K00856	0	633	vvi:100241094	adenosine kinase [EC:2.7.1.20]
CL4556.Contig4_D2	K00856	0	642	vvi:100241094	adenosine kinase [EC:2.7.1.20]
Unigene26937_D2	K00856	3.00E-16	85.1	ppp:PHYPADRAFT_184505	adenosine kinase [EC:2.7.1.20]
Unigene11417_D2	K00857	9.00E-06	47	vvi:100262452	thymidine kinase [EC:2.7.1.21]
Unigene17678_D2	K00857	2.00E-74	276	pop:POPTR_1102579	thymidine kinase [EC:2.7.1.21]
Unigene17954_D2	K00857	2.00E-101	367	rcu:RCOM_1120040	thymidine kinase [EC:2.7.1.21]
Unigene20616_D2	K00857	4.00E-34	141	gmx:100809756	thymidine kinase [EC:2.7.1.21]
CL5618.Contig7_D2	K00858	2.00E-11	67.8	cre:CHLREDRAFT_196779	NAD+ kinase [EC:2.7.1.23]
Unigene1574_D2	K00858	0	855	gmx:100813625	NAD+ kinase [EC:2.7.1.23]
Unigene16933_D2	K00858	7.00E-91	332	cre:CHLREDRAFT_196779	NAD+ kinase [EC:2.7.1.23]
Unigene1825_D2	K00858	2.00E-06	48.9	cre:CHLREDRAFT_196779	NAD+ kinase [EC:2.7.1.23]
Unigene17021_D2	K00859	2.00E-107	387	vvi:100260692	dephospho-CoA kinase [EC:2.7.1.24]
CL4098.Contig1_D2	K00860	9.00E-62	233	mtr:MTR_4g097010	adenylylsulfate kinase [EC:2.7.1.25]
CL4098.Contig2_D2	K00860	5.00E-62	235	gmx:100786331	adenylylsulfate kinase [EC:2.7.1.25]
CL6615.Contig1_D2	K00860	8.00E-16	81.3	gmx:100777457	adenylylsulfate kinase [EC:2.7.1.25]
CL6615.Contig2_D2	K00860	4.00E-34	140	gmx:100777457	adenylylsulfate kinase [EC:2.7.1.25]
Unigene1959_D2	K00860	4.00E-06	48.1	gmx:100777457	adenylylsulfate kinase [EC:2.7.1.25]
Unigene23278_D2	K00860	1.00E-106	385	rcu:RCOM_1121520	adenylylsulfate kinase [EC:2.7.1.25]
Unigene26772_D2	K00860	6.00E-102	369	rcu:RCOM_0834620	adenylylsulfate kinase [EC:2.7.1.25]
CL644.Contig2_D2	K00861	3.00E-12	71.2	sbi:SORBI_01g048850	riboflavin kinase [EC:2.7.1.26]
CL644.Contig3_D2	K00861	3.00E-12	71.2	sbi:SORBI_01g048850	riboflavin kinase [EC:2.7.1.26]
CL644.Contig4_D2	K00861	3.00E-12	71.2	sbi:SORBI_01g048850	riboflavin kinase [EC:2.7.1.26]
CL644.Contig8_D2	K00861	3.00E-12	71.2	sbi:SORBI_01g048850	riboflavin kinase [EC:2.7.1.26]
Unigene13618_D2	K00861	2.00E-11	68.6	pop:POPTR_798665	riboflavin kinase [EC:2.7.1.26]
Unigene17672_D2	K00861	3.00E-17	87.8	vcn:VOLCADRAFT_103251	riboflavin kinase [EC:2.7.1.26]
Unigene17809_D2	K00861	2.00E-13	74.7	vcn:VOLCADRAFT_103251	riboflavin kinase [EC:2.7.1.26]
Unigene21245_D2	K00861	1.00E-26	117	ppp:PHYPADRAFT_212359	riboflavin kinase [EC:2.7.1.26]
Unigene21246_D2	K00861	5.00E-08	55.5	smo:SELMODRAFT_125384	riboflavin kinase [EC:2.7.1.26]
Unigene21692_D2	K00861	1.00E-16	85.5	vcn:VOLCADRAFT_103251	riboflavin kinase [EC:2.7.1.26]
Unigene22463_D2	K00861	9.00E-16	82.8	sbi:SORBI_01g048850	riboflavin kinase [EC:2.7.1.26]
Unigene24951_D2	K00861	0	637	rcu:RCOM_1095830	riboflavin kinase [EC:2.7.1.26]
Unigene25218_D2	K00861	2.00E-17	88.6	vcn:VOLCADRAFT_103251	riboflavin kinase [EC:2.7.1.26]
Unigene31639_D2	K00861	2.00E-07	54.7	vcn:VOLCADRAFT_103251	riboflavin kinase [EC:2.7.1.26]
Unigene34981_D2	K00861	8.00E-10	60.1	sbi:SORBI_01g048850	riboflavin kinase [EC:2.7.1.26]
Unigene5234_D2	K00861	2.00E-13	75.1	osa:4348834	riboflavin kinase [EC:2.7.1.26]
Unigene5998_D2	K00861	3.00E-08	55.1	osa:4348834	riboflavin kinase [EC:2.7.1.26]
Unigene22590_D2	K00863	0	1016	vvi:100245056	dihydroxyacetone kinase [EC:2.7.1.29]
Unigene29701_D2	K00864	0	946	vvi:100251587	glycerol kinase [EC:2.7.1.30]
Unigene22469_D2	K00868	1.00E-155	547	mtr:MTR_5g079730	pyridoxine kinase [EC:2.7.1.35]
CL3421.Contig1_D2	K00869	3.00E-105	380	vvi:100251148	mevalonate kinase [EC:2.7.1.36]
CL3421.Contig2_D2	K00869	4.00E-177	619	rcu:RCOM_0573350	mevalonate kinase [EC:2.7.1.36]
CL3421.Contig3_D2	K00869	4.00E-11	66.2	pop:POPTR_729638	mevalonate kinase [EC:2.7.1.36]
CL7846.Contig1_D2	K00870	4.00E-08	58.5	cme:CMO051C	protein kinase [EC:2.7.1.37]
Unigene1834_D2	K00870	3.00E-16	85.9	cme:CMD015C	protein kinase [EC:2.7.1.37]
Unigene18092_D2	K00872	5.00E-161	565	rcu:RCOM_0902180	homoserine kinase [EC:2.7.1.39]
CL2295.Contig1_D2	K00873	4.00E-47	184	vvi:100255318	pyruvate kinase [EC:2.7.1.40]
CL2295.Contig2_D2	K00873	7.00E-22	100	rcu:RCOM_1122030	pyruvate kinase [EC:2.7.1.40]
CL3246.Contig1_D2	K00873	4.00E-114	408	vvi:100255318	pyruvate kinase [EC:2.7.1.40]
CL3246.Contig2_D2	K00873	0	940	vvi:100255934	pyruvate kinase [EC:2.7.1.40]
CL3246.Contig3_D2	K00873	0	895	gmx:100807615	pyruvate kinase [EC:2.7.1.40]
CL3246.Contig4_D2	K00873	5.00E-43	170	pop:POPTR_780245	pyruvate kinase [EC:2.7.1.40]
CL3573.Contig1_D2	K00873	0	967	vvi:100261276	pyruvate kinase [EC:2.7.1.40]
CL3573.Contig2_D2	K00873	2.00E-33	138	vvi:100261276	pyruvate kinase [EC:2.7.1.40]
CL5557.Contig1_D2	K00873	5.00E-137	485	pop:POPTR_580106	pyruvate kinase [EC:2.7.1.40]
CL5557.Contig2_D2	K00873	5.00E-138	489	pop:POPTR_580106	pyruvate kinase [EC:2.7.1.40]
CL7108.Contig1_D2	K00873	0	988	rcu:RCOM_1581420	pyruvate kinase [EC:2.7.1.40]
CL7108.Contig2_D2	K00873	0	999	rcu:RCOM_1581420	pyruvate kinase [EC:2.7.1.40]
CL7392.Contig1_D2	K00873	3.00E-72	269	vvi:100261276	pyruvate kinase [EC:2.7.1.40]
CL909.Contig2_D2	K00873	2.00E-65	248	pop:POPTR_821944	pyruvate kinase [EC:2.7.1.40]
Unigene15330_D2	K00873	4.00E-12	57	rcu:RCOM_1579790	pyruvate kinase [EC:2.7.1.40]
Unigene1732_D2	K00873	4.00E-47	184	vvi:100246758	pyruvate kinase [EC:2.7.1.40]
Unigene20041_D2	K00873	0	855	vvi:100244565	pyruvate kinase [EC:2.7.1.40]
Unigene20931_D2	K00873	8.00E-115	411	pop:POPTR_580106	pyruvate kinase [EC:2.7.1.40]
Unigene22602_D2	K00873	3.00E-161	565	vvi:100247244	pyruvate kinase [EC:2.7.1.40]
Unigene25490_D2	K00873	0	966	pop:POPTR_832826	pyruvate kinase [EC:2.7.1.40]
Unigene34466_D2	K00873	3.00E-27	117	pop:POPTR_422890	pyruvate kinase [EC:2.7.1.40]
CL7593.Contig1_D2	K00875	2.00E-52	204	cme:CMF097C	D-ribulokinase [EC:2.7.1.47]
CL7593.Contig2_D2	K00875	4.00E-52	204	cme:CMF097C	D-ribulokinase [EC:2.7.1.47]
CL299.Contig1_D2	K00876	0	871	rcu:RCOM_1538500	uridine kinase [EC:2.7.1.48]
CL299.Contig2_D2	K00876	2.00E-65	246	vvi:100259975	uridine kinase [EC:2.7.1.48]
CL4289.Contig1_D2	K00876	1.00E-16	84.3	mtr:MTR_4g103620	uridine kinase [EC:2.7.1.48]
CL4289.Contig2_D2	K00876	2.00E-07	56.6	mtr:MTR_4g103620	uridine kinase [EC:2.7.1.48]
CL4289.Contig3_D2	K00876	1.00E-12	50.1	vcn:VOLCADRAFT_104172	uridine kinase [EC:2.7.1.48]
CL4385.Contig1_D2	K00876	3.00E-52	201	vvi:100257790	uridine kinase [EC:2.7.1.48]
CL4385.Contig2_D2	K00876	1.00E-68	255	vvi:100257659	uridine kinase [EC:2.7.1.48]
CL4385.Contig3_D2	K00876	2.00E-62	235	pop:POPTR_815577	uridine kinase [EC:2.7.1.48]
CL4385.Contig4_D2	K00876	4.00E-46	181	pop:POPTR_815577	uridine kinase [EC:2.7.1.48]
CL4385.Contig5_D2	K00876	0	904	pop:POPTR_815577	uridine kinase [EC:2.7.1.48]
CL4385.Contig7_D2	K00876	0	904	pop:POPTR_815577	uridine kinase [EC:2.7.1.48]
Unigene24485_D2	K00876	5.00E-10	65.5	cme:CME192C	uridine kinase [EC:2.7.1.48]
Unigene25095_D2	K00876	3.00E-06	51.6	gmx:100803453	uridine kinase [EC:2.7.1.48]
Unigene31426_D2	K00876	2.00E-19	91.7	rcu:RCOM_1677750	uridine kinase [EC:2.7.1.48]
CL2788.Contig1_D2	K00878	1.00E-124	444	rcu:RCOM_1023290	hydroxyethylthiazole kinase [EC:2.7.1.50]
CL2788.Contig2_D2	K00878	1.00E-124	444	rcu:RCOM_1023290	hydroxyethylthiazole kinase [EC:2.7.1.50]
Unigene21310_D2	K00888	1.00E-13	73.2	gmx:100778394	phosphatidylinositol 4-kinase [EC:2.7.1.67]
Unigene26854_D2	K00888	0	3220	pop:POPTR_556445	phosphatidylinositol 4-kinase [EC:2.7.1.67]
Unigene28274_D2	K00888	0	1680	vvi:100250628	phosphatidylinositol 4-kinase [EC:2.7.1.67]
CL5050.Contig1_D2	K00889	0	1177	vvi:100258261	1-phosphatidylinositol-4-phosphate 5-kinase [EC:2.7.1.68]
CL5050.Contig2_D2	K00889	0	1177	vvi:100258261	1-phosphatidylinositol-4-phosphate 5-kinase [EC:2.7.1.68]
CL7952.Contig2_D2	K00889	1.00E-18	93.2	aly:ARALYDRAFT_475243	1-phosphatidylinositol-4-phosphate 5-kinase [EC:2.7.1.68]
Unigene13459_D2	K00889	4.00E-39	157	pop:POPTR_178459	1-phosphatidylinositol-4-phosphate 5-kinase [EC:2.7.1.68]
Unigene14007_D2	K00889	0	763	vvi:100250604	1-phosphatidylinositol-4-phosphate 5-kinase [EC:2.7.1.68]
Unigene18922_D2	K00889	2.00E-176	617	vvi:100250604	1-phosphatidylinositol-4-phosphate 5-kinase [EC:2.7.1.68]
Unigene21159_D2	K00889	8.00E-60	226	bdi:100846412	1-phosphatidylinositol-4-phosphate 5-kinase [EC:2.7.1.68]
Unigene21160_D2	K00889	0	919	gmx:100805371	1-phosphatidylinositol-4-phosphate 5-kinase [EC:2.7.1.68]
Unigene21161_D2	K00889	4.00E-96	348	rcu:RCOM_1353360	1-phosphatidylinositol-4-phosphate 5-kinase [EC:2.7.1.68]
Unigene21256_D2	K00889	8.00E-80	192	rcu:RCOM_1765120	1-phosphatidylinositol-4-phosphate 5-kinase [EC:2.7.1.68]
Unigene21257_D2	K00889	9.00E-32	135	pop:POPTR_582189	1-phosphatidylinositol-4-phosphate 5-kinase [EC:2.7.1.68]
Unigene21848_D2	K00889	7.00E-57	218	pop:POPTR_548747	1-phosphatidylinositol-4-phosphate 5-kinase [EC:2.7.1.68]
Unigene26035_D2	K00889	8.00E-164	575	rcu:RCOM_1032640	1-phosphatidylinositol-4-phosphate 5-kinase [EC:2.7.1.68]
Unigene6034_D2	K00889	9.00E-41	163	vvi:100251489	1-phosphatidylinositol-4-phosphate 5-kinase [EC:2.7.1.68]
Unigene7435_D2	K00889	6.00E-82	300	rcu:RCOM_1452400	1-phosphatidylinositol-4-phosphate 5-kinase [EC:2.7.1.68]
Unigene7601_D2	K00889	2.00E-52	201	vvi:100251489	1-phosphatidylinositol-4-phosphate 5-kinase [EC:2.7.1.68]
CL3954.Contig1_D2	K00891	1.00E-16	82.8	vvi:100266919	shikimate kinase [EC:2.7.1.71]
CL3954.Contig2_D2	K00891	3.00E-20	94.7	vvi:100266919	shikimate kinase [EC:2.7.1.71]
Unigene13460_D2	K00891	2.00E-06	51.2	cme:CMT093C	shikimate kinase [EC:2.7.1.71]
Unigene21592_D2	K00891	1.00E-12	69.7	vvi:100266919	shikimate kinase [EC:2.7.1.71]
Unigene21594_D2	K00891	2.00E-41	165	vvi:100266919	shikimate kinase [EC:2.7.1.71]
Unigene23471_D2	K00891	8.00E-67	250	vvi:100244261	shikimate kinase [EC:2.7.1.71]
Unigene96_D2	K00891	5.00E-105	379	vvi:100262762	shikimate kinase [EC:2.7.1.71]
Unigene25700_D2	K00894	4.00E-13	72	vvi:100256116	ethanolamine kinase [EC:2.7.1.82]
Unigene25702_D2	K00894	7.00E-159	558	pop:POPTR_676110	ethanolamine kinase [EC:2.7.1.82]
Unigene15770_D2	K00895	0	1120	pop:POPTR_761666	pyrophosphate--fructose-6-phosphate 1-phosphotransferase [EC:2.7.1.90]
Unigene16645_D2	K00895	2.00E-16	82	pop:POPTR_761666	pyrophosphate--fructose-6-phosphate 1-phosphotransferase [EC:2.7.1.90]
Unigene23950_D2	K00895	0	990	vvi:100256839	pyrophosphate--fructose-6-phosphate 1-phosphotransferase [EC:2.7.1.90]
CL6692.Contig1_D2	K00898	8.00E-07	50.1	mtr:MTR_7g024460	pyruvate dehydrogenase kinase [EC:2.7.11.2]
CL6692.Contig2_D2	K00898	0	667	gmx:100814079	pyruvate dehydrogenase kinase [EC:2.7.11.2]
CL723.Contig1_D2	K00899	2.00E-38	154	pop:POPTR_722326	5-methylthioribose kinase [EC:2.7.1.100]
CL723.Contig2_D2	K00899	0	747	pop:POPTR_722326	5-methylthioribose kinase [EC:2.7.1.100]
CL2289.Contig1_D2	K00901	1.00E-144	512	ppp:PHYPADRAFT_106363	diacylglycerol kinase [EC:2.7.1.107]
CL2289.Contig2_D2	K00901	1.00E-144	512	ppp:PHYPADRAFT_106363	diacylglycerol kinase [EC:2.7.1.107]
CL2289.Contig3_D2	K00901	1.00E-103	376	ppp:PHYPADRAFT_106363	diacylglycerol kinase [EC:2.7.1.107]
CL2289.Contig4_D2	K00901	1.00E-103	376	ppp:PHYPADRAFT_106363	diacylglycerol kinase [EC:2.7.1.107]
Unigene13010_D2	K00901	3.00E-91	332	vvi:100247408	diacylglycerol kinase [EC:2.7.1.107]
Unigene14335_D2	K00901	0	642	vvi:100247408	diacylglycerol kinase [EC:2.7.1.107]
Unigene24367_D2	K00901	0	783	rcu:RCOM_0729660	diacylglycerol kinase [EC:2.7.1.107]
Unigene25801_D2	K00901	1.00E-135	481	ppp:PHYPADRAFT_106363	diacylglycerol kinase [EC:2.7.1.107]
Unigene29409_D2	K00901	0	1285	rcu:RCOM_1470420	diacylglycerol kinase [EC:2.7.1.107]
Unigene29410_D2	K00901	2.00E-43	174	pop:POPTR_834296	diacylglycerol kinase [EC:2.7.1.107]
Unigene632_D2	K00902	0	828	vvi:100261999	dolichol kinase [EC:2.7.1.108]
CL2003.Contig1_D2	K00908	0	815	osa:4343002	Ca2+/calmodulin-dependent protein kinase [EC:2.7.11.17]
CL2003.Contig2_D2	K00908	3.00E-178	623	osa:4343002	Ca2+/calmodulin-dependent protein kinase [EC:2.7.11.17]
CL2042.Contig1_D2	K00913	4.00E-151	532	gmx:100779381	inositol-1,3,4-trisphosphate 5/6-kinase / inositol-tetrakisphosphate 1-kinase [EC:2.7.1.159 2.7.1.134]
CL2042.Contig2_D2	K00913	4.00E-151	532	gmx:100779381	inositol-1,3,4-trisphosphate 5/6-kinase / inositol-tetrakisphosphate 1-kinase [EC:2.7.1.159 2.7.1.134]
CL2042.Contig3_D2	K00913	6.00E-156	548	vvi:100267838	inositol-1,3,4-trisphosphate 5/6-kinase / inositol-tetrakisphosphate 1-kinase [EC:2.7.1.159 2.7.1.134]
CL4480.Contig1_D2	K00913	4.00E-24	112	vvi:100256264	inositol-1,3,4-trisphosphate 5/6-kinase / inositol-tetrakisphosphate 1-kinase [EC:2.7.1.159 2.7.1.134]
CL4480.Contig2_D2	K00913	4.00E-21	102	vvi:100256264	inositol-1,3,4-trisphosphate 5/6-kinase / inositol-tetrakisphosphate 1-kinase [EC:2.7.1.159 2.7.1.134]
CL4858.Contig1_D2	K00913	5.00E-92	335	pop:POPTR_852723	inositol-1,3,4-trisphosphate 5/6-kinase / inositol-tetrakisphosphate 1-kinase [EC:2.7.1.159 2.7.1.134]
CL4858.Contig2_D2	K00913	5.00E-92	335	pop:POPTR_852723	inositol-1,3,4-trisphosphate 5/6-kinase / inositol-tetrakisphosphate 1-kinase [EC:2.7.1.159 2.7.1.134]
Unigene25708_D2	K00913	9.00E-50	194	gmx:100794373	inositol-1,3,4-trisphosphate 5/6-kinase / inositol-tetrakisphosphate 1-kinase [EC:2.7.1.159 2.7.1.134]
Unigene25709_D2	K00913	1.00E-101	368	vvi:100256264	inositol-1,3,4-trisphosphate 5/6-kinase / inositol-tetrakisphosphate 1-kinase [EC:2.7.1.159 2.7.1.134]
CL3109.Contig2_D2	K00914	0	1506	vvi:100263708	phosphatidylinositol 3-kinase [EC:2.7.1.137]
CL3109.Contig3_D2	K00914	0	1506	vvi:100263708	phosphatidylinositol 3-kinase [EC:2.7.1.137]
CL3109.Contig4_D2	K00914	0	1506	vvi:100263708	phosphatidylinositol 3-kinase [EC:2.7.1.137]
CL3109.Contig6_D2	K00914	0	1506	vvi:100263708	phosphatidylinositol 3-kinase [EC:2.7.1.137]
CL3109.Contig7_D2	K00914	0	1506	vvi:100263708	phosphatidylinositol 3-kinase [EC:2.7.1.137]
Unigene1376_D2	K00915	2.00E-123	441	vvi:100250912	1D-myo-Inositol-tetrakisphosphate 5-kinase / inositol-polyphosphate multikinase [EC:2.7.1.140 2.7.1.151]
Unigene19037_D2	K00919	0	644	gmx:100779074	4-diphosphocytidyl-2-C-methyl-D-erythritol kinase [EC:2.7.1.148]
CL2940.Contig1_D2	K00921	4.00E-07	55.1	ppp:PHYPADRAFT_121474	1-phosphatidylinositol-3-phosphate 5-kinase [EC:2.7.1.150]
CL2940.Contig2_D2	K00921	3.00E-07	55.5	ppp:PHYPADRAFT_121474	1-phosphatidylinositol-3-phosphate 5-kinase [EC:2.7.1.150]
CL3222.Contig1_D2	K00921	3.00E-65	246	rcu:RCOM_0417950	1-phosphatidylinositol-3-phosphate 5-kinase [EC:2.7.1.150]
CL3222.Contig2_D2	K00921	0	2561	vvi:100267980	1-phosphatidylinositol-3-phosphate 5-kinase [EC:2.7.1.150]
CL3222.Contig3_D2	K00921	0	2561	vvi:100267980	1-phosphatidylinositol-3-phosphate 5-kinase [EC:2.7.1.150]
CL348.Contig1_D2	K00921	0	964	vvi:100254952	1-phosphatidylinositol-3-phosphate 5-kinase [EC:2.7.1.150]
CL348.Contig2_D2	K00921	0	752	vvi:100254952	1-phosphatidylinositol-3-phosphate 5-kinase [EC:2.7.1.150]
Unigene19517_D2	K00921	2.00E-09	60.5	bdi:100840550	1-phosphatidylinositol-3-phosphate 5-kinase [EC:2.7.1.150]
Unigene19663_D2	K00921	0	1461	vvi:100254952	1-phosphatidylinositol-3-phosphate 5-kinase [EC:2.7.1.150]
Unigene19664_D2	K00921	8.00E-167	584	rcu:RCOM_0417950	1-phosphatidylinositol-3-phosphate 5-kinase [EC:2.7.1.150]
Unigene19665_D2	K00921	6.00E-128	455	vvi:100254952	1-phosphatidylinositol-3-phosphate 5-kinase [EC:2.7.1.150]
Unigene21659_D2	K00921	5.00E-11	67	mtr:MTR_8g023080	1-phosphatidylinositol-3-phosphate 5-kinase [EC:2.7.1.150]
Unigene22474_D2	K00921	6.00E-98	355	sbi:SORBI_01g033120	1-phosphatidylinositol-3-phosphate 5-kinase [EC:2.7.1.150]
Unigene22475_D2	K00921	2.00E-103	374	vvi:100254952	1-phosphatidylinositol-3-phosphate 5-kinase [EC:2.7.1.150]
Unigene22476_D2	K00921	6.00E-152	536	rcu:RCOM_0417950	1-phosphatidylinositol-3-phosphate 5-kinase [EC:2.7.1.150]
Unigene22477_D2	K00921	8.00E-32	136	pop:POPTR_837406	1-phosphatidylinositol-3-phosphate 5-kinase [EC:2.7.1.150]
CL1044.Contig2_D2	K00924	2.00E-80	299	osa:4341290	[EC:2.7.1.-]
CL1379.Contig1_D2	K00924	3.00E-145	514	ath:AT1G14370	[EC:2.7.1.-]
CL1379.Contig4_D2	K00924	1.00E-150	531	ath:AT1G14370	[EC:2.7.1.-]
CL1379.Contig5_D2	K00924	3.00E-145	514	ath:AT1G14370	[EC:2.7.1.-]
CL1379.Contig6_D2	K00924	3.00E-146	517	ath:AT1G14370	[EC:2.7.1.-]
CL1532.Contig1_D2	K00924	3.00E-17	87	aly:ARALYDRAFT_486409	[EC:2.7.1.-]
CL1719.Contig1_D2	K00924	4.00E-149	526	ath:AT1G30270	[EC:2.7.1.-]
CL1719.Contig2_D2	K00924	4.00E-149	526	ath:AT1G30270	[EC:2.7.1.-]
CL1852.Contig1_D2	K00924	2.00E-37	155	osa:4342410	[EC:2.7.1.-]
CL1852.Contig2_D2	K00924	6.00E-133	197	ath:AT1G30270	[EC:2.7.1.-]
CL1852.Contig3_D2	K00924	2.00E-103	197	ath:AT1G30270	[EC:2.7.1.-]
CL1852.Contig4_D2	K00924	1.00E-137	320	ath:AT1G30270	[EC:2.7.1.-]
CL1852.Contig5_D2	K00924	7.00E-108	320	ath:AT1G30270	[EC:2.7.1.-]
CL1853.Contig1_D2	K00924	0	681	ath:AT2G01450	[EC:2.7.1.-]
CL1853.Contig2_D2	K00924	0	662	ath:AT2G01450	[EC:2.7.1.-]
CL1853.Contig3_D2	K00924	2.00E-100	362	ath:AT2G01450	[EC:2.7.1.-]
CL1853.Contig4_D2	K00924	0	662	ath:AT2G01450	[EC:2.7.1.-]
CL1853.Contig5_D2	K00924	0	681	ath:AT2G01450	[EC:2.7.1.-]
CL2006.Contig1_D2	K00924	2.00E-160	563	osa:4337593	[EC:2.7.1.-]
CL2006.Contig2_D2	K00924	6.00E-112	402	osa:4337593	[EC:2.7.1.-]
CL2006.Contig3_D2	K00924	1.00E-149	528	osa:4337593	[EC:2.7.1.-]
CL2006.Contig4_D2	K00924	2.00E-159	560	osa:4337593	[EC:2.7.1.-]
CL2006.Contig5_D2	K00924	3.00E-37	150	osa:4337593	[EC:2.7.1.-]
CL2022.Contig3_D2	K00924	3.00E-32	137	ath:AT5G25930	[EC:2.7.1.-]
CL2022.Contig4_D2	K00924	3.00E-13	73.9	ath:AT1G66150	[EC:2.7.1.-]
CL2503.Contig1_D2	K00924	6.00E-111	399	ath:AT1G30270	[EC:2.7.1.-]
CL2503.Contig2_D2	K00924	1.00E-116	419	ath:AT1G30270	[EC:2.7.1.-]
CL2606.Contig1_D2	K00924	0	752	ath:AT3G50530	[EC:2.7.1.-]
CL2606.Contig2_D2	K00924	6.00E-94	342	ath:AT3G50530	[EC:2.7.1.-]
CL2606.Contig3_D2	K00924	0	1021	ath:AT3G50530	[EC:2.7.1.-]
CL2675.Contig1_D2	K00924	9.00E-11	63.2	osa:4333912	[EC:2.7.1.-]
CL2675.Contig2_D2	K00924	9.00E-11	63.2	osa:4333912	[EC:2.7.1.-]
CL2745.Contig1_D2	K00924	8.00E-25	99.4	aly:ARALYDRAFT_489138	[EC:2.7.1.-]
CL2745.Contig2_D2	K00924	1.00E-24	99.4	aly:ARALYDRAFT_489138	[EC:2.7.1.-]
CL2772.Contig1_D2	K00924	5.00E-24	109	ath:AT5G22850	[EC:2.7.1.-]
CL2772.Contig2_D2	K00924	1.00E-16	86.3	aly:ARALYDRAFT_489138	[EC:2.7.1.-]
CL2772.Contig3_D2	K00924	4.00E-46	184	aly:ARALYDRAFT_489138	[EC:2.7.1.-]
CL2800.Contig2_D2	K00924	7.00E-09	57	osa:4333525	[EC:2.7.1.-]
CL2954.Contig1_D2	K00924	2.00E-161	568	ath:AT1G75820	[EC:2.7.1.-]
CL2954.Contig2_D2	K00924	3.00E-18	90.1	aly:ARALYDRAFT_476729	[EC:2.7.1.-]
CL3127.Contig1_D2	K00924	4.00E-25	113	ath:AT1G28440	[EC:2.7.1.-]
CL3127.Contig2_D2	K00924	0	868	aly:ARALYDRAFT_473063	[EC:2.7.1.-]
CL3163.Contig1_D2	K00924	4.00E-11	67.8	aly:ARALYDRAFT_475717	[EC:2.7.1.-]
CL3163.Contig2_D2	K00924	4.00E-11	67.8	aly:ARALYDRAFT_475717	[EC:2.7.1.-]
CL3163.Contig6_D2	K00924	4.00E-11	67.8	aly:ARALYDRAFT_475717	[EC:2.7.1.-]
CL3163.Contig8_D2	K00924	3.00E-11	67.8	aly:ARALYDRAFT_475717	[EC:2.7.1.-]
CL3216.Contig1_D2	K00924	2.00E-174	610	ath:AT2G01450	[EC:2.7.1.-]
CL3216.Contig2_D2	K00924	3.00E-88	323	ath:AT2G01450	[EC:2.7.1.-]
CL3216.Contig3_D2	K00924	2.00E-88	323	ath:AT2G01450	[EC:2.7.1.-]
CL3216.Contig4_D2	K00924	9.00E-136	482	ath:AT2G01450	[EC:2.7.1.-]
CL3216.Contig5_D2	K00924	2.00E-177	620	ath:AT2G01450	[EC:2.7.1.-]
CL3229.Contig1_D2	K00924	4.00E-150	358	osa:4326374	[EC:2.7.1.-]
CL3229.Contig2_D2	K00924	1.00E-97	355	osa:4326374	[EC:2.7.1.-]
CL3229.Contig3_D2	K00924	1.00E-08	58.2	osa:4326374	[EC:2.7.1.-]
CL3229.Contig4_D2	K00924	5.00E-58	223	osa:4326374	[EC:2.7.1.-]
CL3229.Contig5_D2	K00924	5.00E-58	223	osa:4326374	[EC:2.7.1.-]
CL3229.Contig6_D2	K00924	2.00E-145	358	osa:4326374	[EC:2.7.1.-]
CL3229.Contig7_D2	K00924	2.00E-175	614	osa:4326374	[EC:2.7.1.-]
CL3229.Contig8_D2	K00924	2.00E-170	543	osa:4326374	[EC:2.7.1.-]
CL3229.Contig9_D2	K00924	1.00E-97	355	osa:4326374	[EC:2.7.1.-]
CL3326.Contig1_D2	K00924	5.00E-142	502	aly:ARALYDRAFT_490498	[EC:2.7.1.-]
CL3354.Contig1_D2	K00924	4.00E-66	251	aly:ARALYDRAFT_313416	[EC:2.7.1.-]
CL3354.Contig2_D2	K00924	5.00E-31	134	aly:ARALYDRAFT_313416	[EC:2.7.1.-]
CL3372.Contig1_D2	K00924	8.00E-13	70.1	aly:ARALYDRAFT_485972	[EC:2.7.1.-]
CL3454.Contig2_D2	K00924	2.00E-09	58.9	aly:ARALYDRAFT_489442	[EC:2.7.1.-]
CL3458.Contig1_D2	K00924	5.00E-39	159	osa:4342410	[EC:2.7.1.-]
CL349.Contig1_D2	K00924	1.00E-128	458	ath:AT1G30270	[EC:2.7.1.-]
CL349.Contig2_D2	K00924	1.00E-101	368	osa:4342410	[EC:2.7.1.-]
CL3614.Contig1_D2	K00924	2.00E-37	154	osa:4342410	[EC:2.7.1.-]
CL3614.Contig2_D2	K00924	0	634	ath:AT1G30270	[EC:2.7.1.-]
CL3620.Contig1_D2	K00924	8.00E-06	49.3	aly:ARALYDRAFT_476729	[EC:2.7.1.-]
CL392.Contig1_D2	K00924	5.00E-07	52.4	ath:AT5G25930	[EC:2.7.1.-]
CL4019.Contig1_D2	K00924	4.00E-26	117	osa:4333912	[EC:2.7.1.-]
CL4020.Contig1_D2	K00924	8.00E-07	51.2	osa:4337593	[EC:2.7.1.-]
CL4020.Contig2_D2	K00924	1.00E-08	46.6	ath:AT3G59420	[EC:2.7.1.-]
CL4020.Contig3_D2	K00924	3.00E-13	71.2	aly:ARALYDRAFT_486409	[EC:2.7.1.-]
CL4020.Contig4_D2	K00924	1.00E-09	49.7	ath:AT3G59420	[EC:2.7.1.-]
CL4075.Contig1_D2	K00924	8.00E-29	123	osa:4333525	[EC:2.7.1.-]
CL4137.Contig2_D2	K00924	1.00E-09	60.8	aly:ARALYDRAFT_476729	[EC:2.7.1.-]
CL4528.Contig1_D2	K00924	0	649	aly:ARALYDRAFT_476729	[EC:2.7.1.-]
CL4528.Contig2_D2	K00924	0	649	aly:ARALYDRAFT_476729	[EC:2.7.1.-]
CL4580.Contig1_D2	K00924	3.00E-160	563	aly:ARALYDRAFT_473063	[EC:2.7.1.-]
CL4779.Contig1_D2	K00924	1.00E-35	150	ath:AT5G22850	[EC:2.7.1.-]
CL4779.Contig2_D2	K00924	7.00E-09	57	ath:AT5G22850	[EC:2.7.1.-]
CL4999.Contig2_D2	K00924	7.00E-179	625	ath:AT4G28880	[EC:2.7.1.-]
CL52.Contig1_D2	K00924	4.00E-14	72.8	aly:ARALYDRAFT_489138	[EC:2.7.1.-]
CL52.Contig2_D2	K00924	1.00E-23	110	aly:ARALYDRAFT_489138	[EC:2.7.1.-]
CL52.Contig3_D2	K00924	7.00E-22	103	aly:ARALYDRAFT_489138	[EC:2.7.1.-]
CL52.Contig4_D2	K00924	2.00E-16	85.5	aly:ARALYDRAFT_489138	[EC:2.7.1.-]
CL52.Contig5_D2	K00924	8.00E-26	117	aly:ARALYDRAFT_489138	[EC:2.7.1.-]
CL52.Contig6_D2	K00924	3.00E-14	78.6	aly:ARALYDRAFT_489138	[EC:2.7.1.-]
CL5399.Contig1_D2	K00924	1.00E-09	59.7	aly:ARALYDRAFT_473063	[EC:2.7.1.-]
CL5399.Contig2_D2	K00924	0	1244	aly:ARALYDRAFT_473063	[EC:2.7.1.-]
CL5454.Contig1_D2	K00924	0	795	aly:ARALYDRAFT_489503	[EC:2.7.1.-]
CL5491.Contig1_D2	K00924	2.00E-12	69.7	ath:AT1G75820	[EC:2.7.1.-]
CL5494.Contig1_D2	K00924	7.00E-20	95.5	aly:ARALYDRAFT_491086	[EC:2.7.1.-]
CL5502.Contig2_D2	K00924	7.00E-14	77	aly:ARALYDRAFT_473063	[EC:2.7.1.-]
CL5502.Contig4_D2	K00924	5.00E-07	53.9	aly:ARALYDRAFT_489442	[EC:2.7.1.-]
CL5768.Contig1_D2	K00924	4.00E-23	106	aly:ARALYDRAFT_489138	[EC:2.7.1.-]
CL5768.Contig2_D2	K00924	6.00E-133	472	ath:AT5G22850	[EC:2.7.1.-]
CL5782.Contig1_D2	K00924	9.00E-23	105	ath:AT5G25930	[EC:2.7.1.-]
CL5872.Contig1_D2	K00924	3.00E-55	214	ath:AT4G28880	[EC:2.7.1.-]
CL5872.Contig2_D2	K00924	2.00E-55	214	ath:AT4G28880	[EC:2.7.1.-]
CL5965.Contig2_D2	K00924	1.00E-07	52.8	aly:ARALYDRAFT_473063	[EC:2.7.1.-]
CL6140.Contig1_D2	K00924	3.00E-105	380	aly:ARALYDRAFT_476729	[EC:2.7.1.-]
CL6140.Contig2_D2	K00924	2.00E-47	187	aly:ARALYDRAFT_476729	[EC:2.7.1.-]
CL6206.Contig1_D2	K00924	3.00E-36	150	ath:AT1G24650	[EC:2.7.1.-]
CL6483.Contig1_D2	K00924	1.00E-31	132	osa:4342410	[EC:2.7.1.-]
CL6483.Contig2_D2	K00924	2.00E-134	478	osa:4342410	[EC:2.7.1.-]
CL6483.Contig3_D2	K00924	2.00E-134	478	osa:4342410	[EC:2.7.1.-]
CL7198.Contig1_D2	K00924	2.00E-44	176	ath:AT3G49370	[EC:2.7.1.-]
CL7198.Contig2_D2	K00924	6.00E-97	352	ath:AT3G49370	[EC:2.7.1.-]
CL7227.Contig2_D2	K00924	7.00E-35	146	aly:ARALYDRAFT_489138	[EC:2.7.1.-]
CL7328.Contig2_D2	K00924	2.00E-95	349	ath:AT1G28440	[EC:2.7.1.-]
CL7722.Contig1_D2	K00924	1.00E-45	181	aly:ARALYDRAFT_494273	[EC:2.7.1.-]
CL7722.Contig2_D2	K00924	2.00E-100	365	aly:ARALYDRAFT_494273	[EC:2.7.1.-]
CL777.Contig2_D2	K00924	0	724	ath:AT2G30980	[EC:2.7.1.-]
CL7780.Contig1_D2	K00924	4.00E-24	108	ath:AT1G14370	[EC:2.7.1.-]
CL7800.Contig1_D2	K00924	0	675	aly:ARALYDRAFT_473063	[EC:2.7.1.-]
CL7800.Contig2_D2	K00924	0	675	aly:ARALYDRAFT_473063	[EC:2.7.1.-]
CL912.Contig1_D2	K00924	3.00E-18	88.2	osa:4337593	[EC:2.7.1.-]
CL912.Contig2_D2	K00924	1.00E-81	301	ath:AT4G35600	[EC:2.7.1.-]
CL956.Contig3_D2	K00924	3.00E-28	125	aly:ARALYDRAFT_489138	[EC:2.7.1.-]
Unigene10901_D2	K00924	5.00E-12	68.9	ath:AT5G22850	[EC:2.7.1.-]
Unigene1112_D2	K00924	7.00E-40	164	osa:4337593	[EC:2.7.1.-]
Unigene11166_D2	K00924	7.00E-49	192	aly:ARALYDRAFT_473063	[EC:2.7.1.-]
Unigene11167_D2	K00924	2.00E-08	55.1	aly:ARALYDRAFT_489442	[EC:2.7.1.-]
Unigene11238_D2	K00924	2.00E-11	65.1	aly:ARALYDRAFT_473063	[EC:2.7.1.-]
Unigene11328_D2	K00924	6.00E-59	224	ath:AT1G30270	[EC:2.7.1.-]
Unigene11585_D2	K00924	4.00E-48	189	aly:ARALYDRAFT_476729	[EC:2.7.1.-]
Unigene11586_D2	K00924	3.00E-24	108	ath:AT1G75820	[EC:2.7.1.-]
Unigene11934_D2	K00924	3.00E-27	119	ath:AT5G47070	[EC:2.7.1.-]
Unigene12050_D2	K00924	3.00E-74	276	aly:ARALYDRAFT_490498	[EC:2.7.1.-]
Unigene12400_D2	K00924	5.00E-36	149	ath:AT1G14370	[EC:2.7.1.-]
Unigene12702_D2	K00924	8.00E-07	52.4	ath:AT5G22850	[EC:2.7.1.-]
Unigene12703_D2	K00924	1.00E-10	65.5	aly:ARALYDRAFT_489138	[EC:2.7.1.-]
Unigene14169_D2	K00924	4.00E-76	281	aly:ARALYDRAFT_489442	[EC:2.7.1.-]
Unigene14170_D2	K00924	2.00E-06	50.1	osa:4341290	[EC:2.7.1.-]
Unigene1421_D2	K00924	0	825	ath:AT3G49370	[EC:2.7.1.-]
Unigene14440_D2	K00924	5.00E-15	80.1	ath:AT5G22850	[EC:2.7.1.-]
Unigene14798_D2	K00924	5.00E-29	125	aly:ARALYDRAFT_473063	[EC:2.7.1.-]
Unigene14876_D2	K00924	3.00E-68	255	ath:AT4G28860	[EC:2.7.1.-]
Unigene14906_D2	K00924	7.00E-06	47	ath:AT1G24650	[EC:2.7.1.-]
Unigene15084_D2	K00924	1.00E-30	129	ath:AT5G25930	[EC:2.7.1.-]
Unigene15085_D2	K00924	6.00E-28	120	aly:ARALYDRAFT_489442	[EC:2.7.1.-]
Unigene15385_D2	K00924	1.00E-45	181	aly:ARALYDRAFT_489442	[EC:2.7.1.-]
Unigene15386_D2	K00924	1.00E-31	134	ath:AT1G75820	[EC:2.7.1.-]
Unigene15579_D2	K00924	3.00E-42	170	osa:4342410	[EC:2.7.1.-]
Unigene16273_D2	K00924	1.00E-29	127	aly:ARALYDRAFT_473063	[EC:2.7.1.-]
Unigene16274_D2	K00924	2.00E-68	257	aly:ARALYDRAFT_473063	[EC:2.7.1.-]
Unigene16275_D2	K00924	3.00E-20	94.7	aly:ARALYDRAFT_473063	[EC:2.7.1.-]
Unigene1643_D2	K00924	6.00E-07	50.4	aly:ARALYDRAFT_489138	[EC:2.7.1.-]
Unigene16783_D2	K00924	1.00E-09	61.6	ath:AT4G17660	[EC:2.7.1.-]
Unigene16784_D2	K00924	5.00E-50	196	osa:4333912	[EC:2.7.1.-]
Unigene16944_D2	K00924	8.00E-07	50.1	ath:AT1G28440	[EC:2.7.1.-]
Unigene17127_D2	K00924	0	784	aly:ARALYDRAFT_475717	[EC:2.7.1.-]
Unigene17241_D2	K00924	4.00E-45	179	aly:ARALYDRAFT_491086	[EC:2.7.1.-]
Unigene17432_D2	K00924	7.00E-77	285	ath:AT5G47070	[EC:2.7.1.-]
Unigene17794_D2	K00924	0	635	ath:AT1G30270	[EC:2.7.1.-]
Unigene17897_D2	K00924	1.00E-39	161	aly:ARALYDRAFT_476729	[EC:2.7.1.-]
Unigene18254_D2	K00924	4.00E-127	453	osa:4342410	[EC:2.7.1.-]
Unigene18615_D2	K00924	1.00E-12	71.2	osa:4333525	[EC:2.7.1.-]
Unigene18719_D2	K00924	3.00E-70	263	ath:AT1G30270	[EC:2.7.1.-]
Unigene18756_D2	K00924	2.00E-54	211	osa:4333912	[EC:2.7.1.-]
Unigene1882_D2	K00924	8.00E-32	134	aly:ARALYDRAFT_489138	[EC:2.7.1.-]
Unigene19080_D2	K00924	1.00E-58	224	ath:AT1G75820	[EC:2.7.1.-]
Unigene19082_D2	K00924	5.00E-161	566	aly:ARALYDRAFT_476729	[EC:2.7.1.-]
Unigene19083_D2	K00924	5.00E-43	172	aly:ARALYDRAFT_476729	[EC:2.7.1.-]
Unigene19997_D2	K00924	1.00E-31	136	aly:ARALYDRAFT_489138	[EC:2.7.1.-]
Unigene20028_D2	K00924	3.00E-12	68.6	osa:4337593	[EC:2.7.1.-]
Unigene20346_D2	K00924	7.00E-08	55.8	ath:AT5G22850	[EC:2.7.1.-]
Unigene20408_D2	K00924	4.00E-18	91.3	aly:ARALYDRAFT_489138	[EC:2.7.1.-]
Unigene20481_D2	K00924	1.00E-28	123	aly:ARALYDRAFT_491086	[EC:2.7.1.-]
Unigene20482_D2	K00924	2.00E-74	277	ath:AT4G35600	[EC:2.7.1.-]
Unigene2174_D2	K00924	8.00E-15	77.8	aly:ARALYDRAFT_473063	[EC:2.7.1.-]
Unigene21791_D2	K00924	8.00E-31	134	ath:AT3G55450	[EC:2.7.1.-]
Unigene21851_D2	K00924	8.00E-62	236	ath:AT1G75820	[EC:2.7.1.-]
Unigene21988_D2	K00924	5.00E-29	127	aly:ARALYDRAFT_489138	[EC:2.7.1.-]
Unigene21989_D2	K00924	6.00E-25	112	ath:AT1G28440	[EC:2.7.1.-]
Unigene22231_D2	K00924	4.00E-32	138	ath:AT5G22850	[EC:2.7.1.-]
Unigene22446_D2	K00924	7.00E-33	140	ath:AT5G22850	[EC:2.7.1.-]
Unigene22527_D2	K00924	3.00E-17	87	ath:AT2G01450	[EC:2.7.1.-]
Unigene22611_D2	K00924	6.00E-20	97.4	ath:AT5G22850	[EC:2.7.1.-]
Unigene22829_D2	K00924	1.00E-33	142	ath:AT5G22850	[EC:2.7.1.-]
Unigene23121_D2	K00924	5.00E-104	376	ath:AT2G01450	[EC:2.7.1.-]
Unigene23122_D2	K00924	4.00E-73	273	ath:AT2G01450	[EC:2.7.1.-]
Unigene23228_D2	K00924	3.00E-32	134	aly:ARALYDRAFT_485401	[EC:2.7.1.-]
Unigene23229_D2	K00924	0	756	ath:AT3G56760	[EC:2.7.1.-]
Unigene23230_D2	K00924	1.00E-57	221	ath:AT3G56760	[EC:2.7.1.-]
Unigene23267_D2	K00924	4.00E-22	104	ath:AT5G22850	[EC:2.7.1.-]
Unigene23268_D2	K00924	2.00E-145	515	ath:AT1G75820	[EC:2.7.1.-]
Unigene23314_D2	K00924	5.00E-16	80.9	ath:AT5G22850	[EC:2.7.1.-]
Unigene23363_D2	K00924	3.00E-45	179	aly:ARALYDRAFT_473063	[EC:2.7.1.-]
Unigene23364_D2	K00924	4.00E-18	88.6	ath:AT1G28440	[EC:2.7.1.-]
Unigene23365_D2	K00924	7.00E-31	131	aly:ARALYDRAFT_473063	[EC:2.7.1.-]
Unigene23454_D2	K00924	5.00E-24	109	osa:4333525	[EC:2.7.1.-]
Unigene23455_D2	K00924	5.00E-69	259	osa:4333525	[EC:2.7.1.-]
Unigene23611_D2	K00924	5.00E-35	147	aly:ARALYDRAFT_489138	[EC:2.7.1.-]
Unigene23640_D2	K00924	2.00E-108	391	osa:4342410	[EC:2.7.1.-]
Unigene23660_D2	K00924	0	1399	ath:AT1G66150	[EC:2.7.1.-]
Unigene23844_D2	K00924	3.00E-32	138	aly:ARALYDRAFT_489138	[EC:2.7.1.-]
Unigene24023_D2	K00924	2.00E-153	541	ath:AT1G20930	[EC:2.7.1.-]
Unigene24155_D2	K00924	0	1013	aly:ARALYDRAFT_476729	[EC:2.7.1.-]
Unigene24226_D2	K00924	9.00E-90	328	osa:4342410	[EC:2.7.1.-]
Unigene24281_D2	K00924	5.00E-26	117	ath:AT5G22850	[EC:2.7.1.-]
Unigene24910_D2	K00924	2.00E-41	167	ath:AT2G01450	[EC:2.7.1.-]
Unigene24928_D2	K00924	2.00E-90	332	aly:ARALYDRAFT_473063	[EC:2.7.1.-]
Unigene24954_D2	K00924	2.00E-88	323	ath:AT1G30270	[EC:2.7.1.-]
Unigene25264_D2	K00924	4.00E-25	115	osa:4342410	[EC:2.7.1.-]
Unigene25269_D2	K00924	4.00E-09	60.8	ath:AT5G22850	[EC:2.7.1.-]
Unigene25310_D2	K00924	8.00E-31	133	aly:ARALYDRAFT_489138	[EC:2.7.1.-]
Unigene25466_D2	K00924	1.00E-10	64.3	osa:4337593	[EC:2.7.1.-]
Unigene25544_D2	K00924	9.00E-27	120	aly:ARALYDRAFT_473063	[EC:2.7.1.-]
Unigene25545_D2	K00924	3.00E-11	66.6	aly:ARALYDRAFT_473063	[EC:2.7.1.-]
Unigene25790_D2	K00924	1.00E-140	499	ath:AT1G75820	[EC:2.7.1.-]
Unigene25854_D2	K00924	1.00E-66	253	osa:4333525	[EC:2.7.1.-]
Unigene26433_D2	K00924	5.00E-12	67.4	osa:4341290	[EC:2.7.1.-]
Unigene26439_D2	K00924	7.00E-77	286	aly:ARALYDRAFT_473063	[EC:2.7.1.-]
Unigene26441_D2	K00924	2.00E-45	181	ath:AT1G75820	[EC:2.7.1.-]
Unigene26719_D2	K00924	9.00E-122	435	aly:ARALYDRAFT_485296	[EC:2.7.1.-]
Unigene26823_D2	K00924	2.00E-09	61.2	ath:AT5G22850	[EC:2.7.1.-]
Unigene26890_D2	K00924	6.00E-63	240	aly:ARALYDRAFT_486409	[EC:2.7.1.-]
Unigene26891_D2	K00924	1.00E-53	209	osa:4333525	[EC:2.7.1.-]
Unigene26979_D2	K00924	1.00E-28	126	aly:ARALYDRAFT_489138	[EC:2.7.1.-]
Unigene27027_D2	K00924	2.00E-09	59.7	ath:AT1G66150	[EC:2.7.1.-]
Unigene27122_D2	K00924	6.00E-176	615	ath:AT1G14370	[EC:2.7.1.-]
Unigene27356_D2	K00924	7.00E-92	337	osa:4341290	[EC:2.7.1.-]
Unigene27359_D2	K00924	2.00E-97	354	osa:4342410	[EC:2.7.1.-]
Unigene27369_D2	K00924	0	917	ath:AT1G66150	[EC:2.7.1.-]
Unigene27497_D2	K00924	1.00E-14	78.2	osa:4337593	[EC:2.7.1.-]
Unigene27524_D2	K00924	4.00E-113	405	osa:4337593	[EC:2.7.1.-]
Unigene27721_D2	K00924	0	1041	aly:ARALYDRAFT_473063	[EC:2.7.1.-]
Unigene27722_D2	K00924	2.00E-105	381	aly:ARALYDRAFT_473063	[EC:2.7.1.-]
Unigene27769_D2	K00924	6.00E-122	437	aly:ARALYDRAFT_473063	[EC:2.7.1.-]
Unigene27818_D2	K00924	5.00E-13	70.9	ath:AT5G25930	[EC:2.7.1.-]
Unigene27885_D2	K00924	0	774	ath:AT1G30270	[EC:2.7.1.-]
Unigene28093_D2	K00924	3.00E-42	172	ath:AT1G14370	[EC:2.7.1.-]
Unigene28109_D2	K00924	9.00E-99	359	aly:ARALYDRAFT_494273	[EC:2.7.1.-]
Unigene28285_D2	K00924	4.00E-22	102	ath:AT1G28440	[EC:2.7.1.-]
Unigene28359_D2	K00924	0	712	ath:AT5G22850	[EC:2.7.1.-]
Unigene28360_D2	K00924	6.00E-27	117	aly:ARALYDRAFT_489138	[EC:2.7.1.-]
Unigene28483_D2	K00924	8.00E-23	107	aly:ARALYDRAFT_489138	[EC:2.7.1.-]
Unigene28484_D2	K00924	6.00E-15	75.9	aly:ARALYDRAFT_489138	[EC:2.7.1.-]
Unigene28485_D2	K00924	4.00E-14	72.8	aly:ARALYDRAFT_489138	[EC:2.7.1.-]
Unigene28486_D2	K00924	5.00E-15	75.9	aly:ARALYDRAFT_489138	[EC:2.7.1.-]
Unigene28489_D2	K00924	1.00E-22	106	aly:ARALYDRAFT_489138	[EC:2.7.1.-]
Unigene28573_D2	K00924	0	1111	ath:AT1G66150	[EC:2.7.1.-]
Unigene28646_D2	K00924	2.00E-45	181	ath:AT1G75820	[EC:2.7.1.-]
Unigene28648_D2	K00924	1.00E-140	497	ath:AT1G75820	[EC:2.7.1.-]
Unigene28650_D2	K00924	0	842	ath:AT1G75820	[EC:2.7.1.-]
Unigene28855_D2	K00924	5.00E-53	207	osa:4333525	[EC:2.7.1.-]
Unigene28918_D2	K00924	6.00E-65	247	osa:4333525	[EC:2.7.1.-]
Unigene28933_D2	K00924	0	949	aly:ARALYDRAFT_476729	[EC:2.7.1.-]
Unigene29047_D2	K00924	1.00E-06	49.3	aly:ARALYDRAFT_313416	[EC:2.7.1.-]
Unigene29080_D2	K00924	4.00E-07	51.2	osa:4342410	[EC:2.7.1.-]
Unigene29081_D2	K00924	3.00E-117	420	ath:AT1G30270	[EC:2.7.1.-]
Unigene29364_D2	K00924	8.00E-93	339	ath:AT5G22850	[EC:2.7.1.-]
Unigene29365_D2	K00924	3.00E-89	327	ath:AT5G22850	[EC:2.7.1.-]
Unigene29391_D2	K00924	0	804	ath:AT1G66150	[EC:2.7.1.-]
Unigene2991_D2	K00924	3.00E-09	58.2	aly:ARALYDRAFT_486409	[EC:2.7.1.-]
Unigene29939_D2	K00924	3.00E-132	469	aly:ARALYDRAFT_494273	[EC:2.7.1.-]
Unigene30779_D2	K00924	4.00E-57	218	osa:4337593	[EC:2.7.1.-]
Unigene31185_D2	K00924	2.00E-42	169	osa:4333525	[EC:2.7.1.-]
Unigene31299_D2	K00924	4.00E-32	135	ath:AT1G14370	[EC:2.7.1.-]
Unigene31332_D2	K00924	6.00E-19	91.7	osa:4341290	[EC:2.7.1.-]
Unigene31560_D2	K00924	4.00E-08	51.6	ath:AT1G14370	[EC:2.7.1.-]
Unigene32135_D2	K00924	3.00E-17	84.7	osa:4337593	[EC:2.7.1.-]
Unigene32771_D2	K00924	8.00E-07	50.1	aly:ARALYDRAFT_313416	[EC:2.7.1.-]
Unigene32969_D2	K00924	3.00E-09	58.5	aly:ARALYDRAFT_475717	[EC:2.7.1.-]
Unigene33081_D2	K00924	2.00E-22	103	aly:ARALYDRAFT_476729	[EC:2.7.1.-]
Unigene33157_D2	K00924	3.00E-16	81.3	aly:ARALYDRAFT_489442	[EC:2.7.1.-]
Unigene33469_D2	K00924	7.00E-11	63.5	ath:AT1G66150	[EC:2.7.1.-]
Unigene34031_D2	K00924	8.00E-07	50.1	aly:ARALYDRAFT_486409	[EC:2.7.1.-]
Unigene34123_D2	K00924	2.00E-12	68.6	aly:ARALYDRAFT_475717	[EC:2.7.1.-]
Unigene34671_D2	K00924	2.00E-11	65.9	ath:AT5G22850	[EC:2.7.1.-]
Unigene3469_D2	K00924	2.00E-12	68.9	osa:4333912	[EC:2.7.1.-]
Unigene35740_D2	K00924	3.00E-07	51.6	aly:ARALYDRAFT_313416	[EC:2.7.1.-]
Unigene36203_D2	K00924	4.00E-07	51.2	osa:4333525	[EC:2.7.1.-]
Unigene381_D2	K00924	3.00E-41	166	osa:4333525	[EC:2.7.1.-]
Unigene4421_D2	K00924	6.00E-40	160	aly:ARALYDRAFT_486409	[EC:2.7.1.-]
Unigene4890_D2	K00924	5.00E-14	75.5	aly:ARALYDRAFT_486409	[EC:2.7.1.-]
Unigene5096_D2	K00924	2.00E-06	48.9	aly:ARALYDRAFT_485401	[EC:2.7.1.-]
Unigene5106_D2	K00924	2.00E-15	78.6	ath:AT1G75820	[EC:2.7.1.-]
Unigene511_D2	K00924	2.00E-91	335	aly:ARALYDRAFT_473063	[EC:2.7.1.-]
Unigene5221_D2	K00924	3.00E-33	138	ath:AT4G35600	[EC:2.7.1.-]
Unigene525_D2	K00924	5.00E-32	137	aly:ARALYDRAFT_489138	[EC:2.7.1.-]
Unigene5451_D2	K00924	3.00E-08	56.6	aly:ARALYDRAFT_489138	[EC:2.7.1.-]
Unigene5502_D2	K00924	5.00E-17	84	ath:AT5G25930	[EC:2.7.1.-]
Unigene5704_D2	K00924	2.00E-37	151	aly:ARALYDRAFT_486409	[EC:2.7.1.-]
Unigene6326_D2	K00924	9.00E-14	73.2	osa:4333525	[EC:2.7.1.-]
Unigene6333_D2	K00924	1.00E-06	50.8	ath:AT3G59420	[EC:2.7.1.-]
Unigene6665_D2	K00924	4.00E-07	51.2	osa:4333525	[EC:2.7.1.-]
Unigene6926_D2	K00924	3.00E-14	74.7	osa:4337593	[EC:2.7.1.-]
Unigene705_D2	K00924	9.00E-48	189	ath:AT5G25930	[EC:2.7.1.-]
Unigene7349_D2	K00924	3.00E-27	117	aly:ARALYDRAFT_476729	[EC:2.7.1.-]
Unigene7351_D2	K00924	2.00E-19	91.7	osa:4333912	[EC:2.7.1.-]
Unigene7481_D2	K00924	1.00E-44	178	ath:AT2G01450	[EC:2.7.1.-]
Unigene7851_D2	K00924	5.00E-17	84.3	aly:ARALYDRAFT_485972	[EC:2.7.1.-]
Unigene7882_D2	K00924	8.00E-10	60.1	aly:ARALYDRAFT_476729	[EC:2.7.1.-]
Unigene8232_D2	K00924	5.00E-06	48.5	ath:AT1G28440	[EC:2.7.1.-]
Unigene8262_D2	K00924	3.00E-08	54.7	aly:ARALYDRAFT_475717	[EC:2.7.1.-]
Unigene8819_D2	K00924	1.00E-46	184	osa:4342410	[EC:2.7.1.-]
Unigene8933_D2	K00924	3.00E-72	268	ath:AT3G59420	[EC:2.7.1.-]
Unigene8934_D2	K00924	4.00E-20	94.4	osa:4333525	[EC:2.7.1.-]
Unigene9460_D2	K00924	7.00E-19	90.1	aly:ARALYDRAFT_491086	[EC:2.7.1.-]
Unigene9461_D2	K00924	7.00E-21	96.7	aly:ARALYDRAFT_491086	[EC:2.7.1.-]
Unigene9862_D2	K00924	3.00E-30	129	ath:AT5G25930	[EC:2.7.1.-]
CL6629.Contig1_D2	K00927	0	717	gmx:100796458	phosphoglycerate kinase [EC:2.7.2.3]
CL6629.Contig2_D2	K00927	0	717	gmx:100796458	phosphoglycerate kinase [EC:2.7.2.3]
CL6877.Contig1_D2	K00927	5.00E-118	423	mtr:MTR_2g066110	phosphoglycerate kinase [EC:2.7.2.3]
CL92.Contig1_D2	K00927	4.00E-111	399	rcu:RCOM_1574580	phosphoglycerate kinase [EC:2.7.2.3]
CL92.Contig2_D2	K00927	4.00E-111	399	rcu:RCOM_1574580	phosphoglycerate kinase [EC:2.7.2.3]
Unigene30662_D2	K00927	2.00E-118	423	mtr:MTR_2g066110	phosphoglycerate kinase [EC:2.7.2.3]
CL6675.Contig1_D2	K00928	1.00E-101	367	vvi:100267777	aspartate kinase [EC:2.7.2.4]
CL6675.Contig2_D2	K00928	1.00E-139	494	vvi:100267777	aspartate kinase [EC:2.7.2.4]
Unigene24718_D2	K00928	4.00E-98	356	vvi:100260089	aspartate kinase [EC:2.7.2.4]
Unigene28981_D2	K00928	0	860	vvi:100260089	aspartate kinase [EC:2.7.2.4]
CL6650.Contig2_D2	K00930	5.00E-138	489	gmx:100814183	acetylglutamate kinase [EC:2.7.2.8]
CL6650.Contig4_D2	K00930	4.00E-138	489	gmx:100814183	acetylglutamate kinase [EC:2.7.2.8]
CL6549.Contig1_D2	K00938	5.00E-89	325	pop:POPTR_739979	phosphomevalonate kinase [EC:2.7.4.2]
CL6549.Contig2_D2	K00938	2.00E-153	540	vvi:100242124	phosphomevalonate kinase [EC:2.7.4.2]
CL6549.Contig3_D2	K00938	0	770	vvi:100242124	phosphomevalonate kinase [EC:2.7.4.2]
CL6549.Contig4_D2	K00938	0	770	vvi:100242124	phosphomevalonate kinase [EC:2.7.4.2]
Unigene21252_D2	K00938	8.00E-10	60.1	pop:POPTR_712033	phosphomevalonate kinase [EC:2.7.4.2]
CL2259.Contig1_D2	K00939	2.00E-27	119	vvi:100259523	adenylate kinase [EC:2.7.4.3]
CL2259.Contig2_D2	K00939	3.00E-21	97.8	vvi:100259523	adenylate kinase [EC:2.7.4.3]
CL6260.Contig1_D2	K00939	5.00E-130	462	osa:4350358	adenylate kinase [EC:2.7.4.3]
CL6260.Contig2_D2	K00939	9.00E-121	431	vvi:100240759	adenylate kinase [EC:2.7.4.3]
CL7219.Contig1_D2	K00939	3.00E-105	325	vvi:100853175	adenylate kinase [EC:2.7.4.3]
CL7219.Contig2_D2	K00939	3.00E-110	397	vvi:100853175	adenylate kinase [EC:2.7.4.3]
CL825.Contig1_D2	K00939	3.00E-99	360	vvi:100259523	adenylate kinase [EC:2.7.4.3]
Unigene12578_D2	K00939	3.00E-79	292	rcu:RCOM_0701690	adenylate kinase [EC:2.7.4.3]
Unigene12579_D2	K00939	2.00E-51	198	pop:POPTR_912756	adenylate kinase [EC:2.7.4.3]
Unigene15551_D2	K00939	4.00E-24	107	gmx:100818830	adenylate kinase [EC:2.7.4.3]
Unigene15552_D2	K00939	5.00E-51	196	vvi:100256872	adenylate kinase [EC:2.7.4.3]
Unigene17705_D2	K00939	2.00E-59	226	vvi:100259523	adenylate kinase [EC:2.7.4.3]
Unigene18038_D2	K00939	3.00E-120	429	gmx:100818561	adenylate kinase [EC:2.7.4.3]
Unigene1918_D2	K00939	3.00E-33	138	pop:POPTR_1084366	adenylate kinase [EC:2.7.4.3]
Unigene30954_D2	K00939	2.00E-06	48.9	pop:POPTR_1084366	adenylate kinase [EC:2.7.4.3]
Unigene33800_D2	K00939	1.00E-15	79.7	rcu:RCOM_0701690	adenylate kinase [EC:2.7.4.3]
Unigene5232_D2	K00939	3.00E-54	207	rcu:RCOM_0743060	adenylate kinase [EC:2.7.4.3]
CL100.Contig1_D2	K00940	1.00E-64	245	vvi:100244666	nucleoside-diphosphate kinase [EC:2.7.4.6]
CL100.Contig2_D2	K00940	7.00E-33	138	vvi:100244666	nucleoside-diphosphate kinase [EC:2.7.4.6]
CL2399.Contig1_D2	K00940	6.00E-102	368	vvi:100242823	nucleoside-diphosphate kinase [EC:2.7.4.6]
Unigene20981_D2	K00940	2.00E-109	393	rcu:RCOM_1692110	nucleoside-diphosphate kinase [EC:2.7.4.6]
Unigene27993_D2	K00940	1.00E-73	274	rcu:RCOM_0658170	nucleoside-diphosphate kinase [EC:2.7.4.6]
CL6569.Contig1_D2	K00942	7.00E-12	68.2	rcu:RCOM_0751830	guanylate kinase [EC:2.7.4.8]
CL6569.Contig2_D2	K00942	5.00E-12	68.2	rcu:RCOM_0751830	guanylate kinase [EC:2.7.4.8]
Unigene1714_D2	K00942	3.00E-97	353	vvi:100251166	guanylate kinase [EC:2.7.4.8]
Unigene28316_D2	K00942	4.00E-161	565	pop:POPTR_652750	guanylate kinase [EC:2.7.4.8]
CL1646.Contig1_D2	K00943	3.00E-103	373	pop:POPTR_1069079	dTMP kinase [EC:2.7.4.9]
CL1646.Contig2_D2	K00943	3.00E-103	373	pop:POPTR_1069079	dTMP kinase [EC:2.7.4.9]
Unigene14695_D2	K00943	4.00E-20	96.7	ota:Ot07g01210	dTMP kinase [EC:2.7.4.9]
Unigene28529_D2	K00943	4.00E-67	253	osa:4326794	dTMP kinase [EC:2.7.4.9]
CL5549.Contig1_D2	K00948	2.00E-59	226	vvi:100244506	ribose-phosphate pyrophosphokinase [EC:2.7.6.1]
CL5549.Contig2_D2	K00948	0	641	pop:POPTR_665011	ribose-phosphate pyrophosphokinase [EC:2.7.6.1]
CL7531.Contig1_D2	K00948	4.00E-12	70.9	osa:4341535	ribose-phosphate pyrophosphokinase [EC:2.7.6.1]
Unigene17188_D2	K00948	2.00E-39	159	gmx:100794730	ribose-phosphate pyrophosphokinase [EC:2.7.6.1]
Unigene17189_D2	K00948	3.00E-120	429	rcu:RCOM_0659190	ribose-phosphate pyrophosphokinase [EC:2.7.6.1]
Unigene19349_D2	K00948	6.00E-14	78.2	zma:100272744	ribose-phosphate pyrophosphokinase [EC:2.7.6.1]
Unigene22871_D2	K00949	4.00E-120	429	vvi:100246863	thiamine pyrophosphokinase [EC:2.7.6.2]
CL7849.Contig1_D2	K00953	1.00E-92	339	bdi:100841620	FAD synthetase [EC:2.7.7.2]
CL7849.Contig2_D2	K00953	9.00E-93	339	bdi:100841620	FAD synthetase [EC:2.7.7.2]
CL5659.Contig1_D2	K00962	1.00E-29	128	pop:POPTR_839043	polyribonucleotide nucleotidyltransferase [EC:2.7.7.8]
Unigene22232_D2	K00962	0	1037	vvi:100257571	polyribonucleotide nucleotidyltransferase [EC:2.7.7.8]
Unigene22233_D2	K00962	4.00E-63	237	rcu:RCOM_1095710	polyribonucleotide nucleotidyltransferase [EC:2.7.7.8]
Unigene27989_D2	K00962	0	1427	vvi:100265692	polyribonucleotide nucleotidyltransferase [EC:2.7.7.8]
Unigene4592_D2	K00962	3.00E-22	101	pop:POPTR_839043	polyribonucleotide nucleotidyltransferase [EC:2.7.7.8]
Unigene24056_D2	K00963	0	830	pop:POPTR_592888	UTP--glucose-1-phosphate uridylyltransferase [EC:2.7.7.9]
Unigene27768_D2	K00963	7.00E-20	96.3	ath:AT3G03250	UTP--glucose-1-phosphate uridylyltransferase [EC:2.7.7.9]
Unigene925_D2	K00963	4.00E-101	367	pop:POPTR_1096954	UTP--glucose-1-phosphate uridylyltransferase [EC:2.7.7.9]
Unigene18415_D2	K00965	1.00E-146	518	vvi:100262243	UDPglucose--hexose-1-phosphate uridylyltransferase [EC:2.7.7.12]
CL3623.Contig1_D2	K00966	0	766	pop:POPTR_835143	mannose-1-phosphate guanylyltransferase [EC:2.7.7.13]
CL3623.Contig2_D2	K00966	0	741	vvi:100255999	mannose-1-phosphate guanylyltransferase [EC:2.7.7.13]
CL6263.Contig1_D2	K00966	0	670	pop:POPTR_659626	mannose-1-phosphate guanylyltransferase [EC:2.7.7.13]
CL6263.Contig2_D2	K00966	0	671	vvi:100233006	mannose-1-phosphate guanylyltransferase [EC:2.7.7.13]
CL6263.Contig3_D2	K00966	0	684	vvi:100233006	mannose-1-phosphate guanylyltransferase [EC:2.7.7.13]
Unigene25794_D2	K00966	2.00E-19	92.4	pop:POPTR_835143	mannose-1-phosphate guanylyltransferase [EC:2.7.7.13]
Unigene20537_D2	K00967	0	723	vvi:100265603	ethanolamine-phosphate cytidylyltransferase [EC:2.7.7.14]
Unigene21383_D2	K00967	0	726	vvi:100251543	ethanolamine-phosphate cytidylyltransferase [EC:2.7.7.14]
Unigene15366_D2	K00968	5.00E-129	459	rcu:RCOM_0060990	choline-phosphate cytidylyltransferase [EC:2.7.7.15]
Unigene15367_D2	K00968	8.00E-07	50.1	zma:100191152	choline-phosphate cytidylyltransferase [EC:2.7.7.15]
Unigene18339_D2	K00968	6.00E-143	505	vvi:100267395	choline-phosphate cytidylyltransferase [EC:2.7.7.15]
Unigene21617_D2	K00972	1.00E-18	90.9	ppp:PHYPADRAFT_203101	UDP-N-acetylglucosamine pyrophosphorylase [EC:2.7.7.23]
Unigene27278_D2	K00972	0	893	gmx:100798881	UDP-N-acetylglucosamine pyrophosphorylase [EC:2.7.7.23]
CL3080.Contig1_D2	K00974	4.00E-08	57.8	cme:CML128C	tRNA nucleotidyltransferase (CCA-adding enzyme) [EC:2.7.7.72 3.1.3.- 3.1.4.-]
CL3080.Contig3_D2	K00974	4.00E-08	57.8	cme:CML128C	tRNA nucleotidyltransferase (CCA-adding enzyme) [EC:2.7.7.72 3.1.3.- 3.1.4.-]
CL3080.Contig5_D2	K00974	2.00E-08	57.8	cme:CML128C	tRNA nucleotidyltransferase (CCA-adding enzyme) [EC:2.7.7.72 3.1.3.- 3.1.4.-]
CL3080.Contig6_D2	K00974	6.00E-08	56.2	cme:CML128C	tRNA nucleotidyltransferase (CCA-adding enzyme) [EC:2.7.7.72 3.1.3.- 3.1.4.-]
CL5880.Contig1_D2	K00974	1.00E-102	372	olu:OSTLU_34467	tRNA nucleotidyltransferase (CCA-adding enzyme) [EC:2.7.7.72 3.1.3.- 3.1.4.-]
CL5880.Contig2_D2	K00974	3.00E-53	208	olu:OSTLU_34467	tRNA nucleotidyltransferase (CCA-adding enzyme) [EC:2.7.7.72 3.1.3.- 3.1.4.-]
Unigene17839_D2	K00974	2.00E-07	54.3	cme:CML128C	tRNA nucleotidyltransferase (CCA-adding enzyme) [EC:2.7.7.72 3.1.3.- 3.1.4.-]
Unigene24321_D2	K00974	4.00E-08	58.5	cme:CML128C	tRNA nucleotidyltransferase (CCA-adding enzyme) [EC:2.7.7.72 3.1.3.- 3.1.4.-]
Unigene17647_D2	K00975	0	924	pop:POPTR_573143	glucose-1-phosphate adenylyltransferase [EC:2.7.7.27]
Unigene19478_D2	K00975	0	824	rcu:RCOM_1447520	glucose-1-phosphate adenylyltransferase [EC:2.7.7.27]
Unigene26553_D2	K00975	0	876	pop:POPTR_830057	glucose-1-phosphate adenylyltransferase [EC:2.7.7.27]
Unigene31994_D2	K00975	2.00E-104	375	rcu:RCOM_0913740	glucose-1-phosphate adenylyltransferase [EC:2.7.7.27]
Unigene34516_D2	K00975	1.00E-33	139	rcu:RCOM_0211400	glucose-1-phosphate adenylyltransferase [EC:2.7.7.27]
Unigene968_D2	K00975	3.00E-09	60.5	pop:POPTR_721986	glucose-1-phosphate adenylyltransferase [EC:2.7.7.27]
Unigene9844_D2	K00975	5.00E-105	377	gmx:100810451	glucose-1-phosphate adenylyltransferase [EC:2.7.7.27]
CL6780.Contig1_D2	K00979	1.00E-117	420	gmx:100800647	3-deoxy-manno-octulosonate cytidylyltransferase (CMP-KDO synthetase) [EC:2.7.7.38]
Unigene29207_D2	K00979	2.00E-31	131	vvi:100248631	3-deoxy-manno-octulosonate cytidylyltransferase (CMP-KDO synthetase) [EC:2.7.7.38]
Unigene28181_D2	K00981	1.00E-114	412	ppp:PHYPADRAFT_132160	phosphatidate cytidylyltransferase [EC:2.7.7.41]
Unigene29717_D2	K00981	0	735	gmx:100802781	phosphatidate cytidylyltransferase [EC:2.7.7.41]
CL702.Contig1_D2	K00991	8.00E-119	425	pop:POPTR_1113320	2-C-methyl-D-erythritol 4-phosphate cytidylyltransferase [EC:2.7.7.60]
CL702.Contig2_D2	K00991	2.00E-113	407	pop:POPTR_1113320	2-C-methyl-D-erythritol 4-phosphate cytidylyltransferase [EC:2.7.7.60]
CL702.Contig3_D2	K00991	1.00E-52	203	pop:POPTR_1113320	2-C-methyl-D-erythritol 4-phosphate cytidylyltransferase [EC:2.7.7.60]
CL3266.Contig1_D2	K00993	2.00E-127	454	vvi:100259768	ethanolaminephosphotransferase [EC:2.7.8.1]
CL3266.Contig2_D2	K00993	2.00E-127	454	vvi:100259768	ethanolaminephosphotransferase [EC:2.7.8.1]
Unigene24638_D2	K00993	2.00E-83	306	rcu:RCOM_1464650	ethanolaminephosphotransferase [EC:2.7.8.1]
Unigene18147_D2	K00995	9.00E-109	392	vvi:100245021	CDP-diacylglycerol--glycerol-3-phosphate 3-phosphatidyltransferase [EC:2.7.8.5]
Unigene22847_D2	K00999	3.00E-109	393	rcu:RCOM_0846690	CDP-diacylglycerol--inositol 3-phosphatidyltransferase [EC:2.7.8.11]
CL4034.Contig1_D2	K01000	4.00E-39	160	pop:POPTR_888469	phospho-N-acetylmuramoyl-pentapeptide-transferase [EC:2.7.8.13]
CL4034.Contig2_D2	K01000	1.00E-48	192	pop:POPTR_888469	phospho-N-acetylmuramoyl-pentapeptide-transferase [EC:2.7.8.13]
CL4034.Contig3_D2	K01000	2.00E-99	362	pop:POPTR_888469	phospho-N-acetylmuramoyl-pentapeptide-transferase [EC:2.7.8.13]
CL4034.Contig4_D2	K01000	6.00E-59	228	pop:POPTR_888469	phospho-N-acetylmuramoyl-pentapeptide-transferase [EC:2.7.8.13]
CL4034.Contig5_D2	K01000	2.00E-78	293	pop:POPTR_888469	phospho-N-acetylmuramoyl-pentapeptide-transferase [EC:2.7.8.13]
CL4034.Contig6_D2	K01000	1.00E-99	362	pop:POPTR_888469	phospho-N-acetylmuramoyl-pentapeptide-transferase [EC:2.7.8.13]
CL4034.Contig7_D2	K01000	5.00E-59	228	pop:POPTR_888469	phospho-N-acetylmuramoyl-pentapeptide-transferase [EC:2.7.8.13]
CL4034.Contig8_D2	K01000	7.00E-145	513	pop:POPTR_888469	phospho-N-acetylmuramoyl-pentapeptide-transferase [EC:2.7.8.13]
Unigene29738_D2	K01000	5.00E-92	336	pop:POPTR_888469	phospho-N-acetylmuramoyl-pentapeptide-transferase [EC:2.7.8.13]
Unigene29739_D2	K01000	4.00E-59	228	pop:POPTR_888469	phospho-N-acetylmuramoyl-pentapeptide-transferase [EC:2.7.8.13]
Unigene29740_D2	K01000	1.00E-78	293	pop:POPTR_888469	phospho-N-acetylmuramoyl-pentapeptide-transferase [EC:2.7.8.13]
Unigene29741_D2	K01000	5.00E-145	513	pop:POPTR_888469	phospho-N-acetylmuramoyl-pentapeptide-transferase [EC:2.7.8.13]
CL6641.Contig1_D2	K01001	8.00E-153	538	vvi:100252210	UDP-N-acetylglucosamine--dolichyl-phosphate N-acetylglucosaminephosphotransferase [EC:2.7.8.15]
Unigene27173_D2	K01001	3.00E-48	190	gmx:100801463	UDP-N-acetylglucosamine--dolichyl-phosphate N-acetylglucosaminephosphotransferase [EC:2.7.8.15]
CL3249.Contig1_D2	K01006	5.00E-55	210	pop:POPTR_565688	pyruvate,orthophosphate dikinase [EC:2.7.9.1]
CL3249.Contig2_D2	K01006	6.00E-130	461	vvi:100247690	pyruvate,orthophosphate dikinase [EC:2.7.9.1]
CL4404.Contig1_D2	K01006	5.00E-167	585	rcu:RCOM_0678910	pyruvate,orthophosphate dikinase [EC:2.7.9.1]
CL4404.Contig2_D2	K01006	9.00E-90	328	rcu:RCOM_0678910	pyruvate,orthophosphate dikinase [EC:2.7.9.1]
CL4404.Contig3_D2	K01006	1.00E-149	527	rcu:RCOM_0678910	pyruvate,orthophosphate dikinase [EC:2.7.9.1]
CL4404.Contig4_D2	K01006	9.00E-90	328	rcu:RCOM_0678910	pyruvate,orthophosphate dikinase [EC:2.7.9.1]
Unigene20709_D2	K01006	2.00E-50	196	rcu:RCOM_0678910	pyruvate,orthophosphate dikinase [EC:2.7.9.1]
Unigene20710_D2	K01006	2.00E-56	215	rcu:RCOM_0678910	pyruvate,orthophosphate dikinase [EC:2.7.9.1]
Unigene26042_D2	K01006	8.00E-102	368	vvi:100247690	pyruvate,orthophosphate dikinase [EC:2.7.9.1]
Unigene21736_D2	K01011	0	649	rcu:RCOM_1574740	thiosulfate/3-mercaptopyruvate sulfurtransferase [EC:2.8.1.1 2.8.1.2]
Unigene25343_D2	K01012	0	641	vvi:100255986	biotin synthetase [EC:2.8.1.6]
CL4733.Contig1_D2	K01047	2.00E-65	247	vvi:100243777	phospholipase A2 [EC:3.1.1.4]
Unigene18728_D2	K01047	8.00E-17	85.9	ppp:PHYPADRAFT_151684	phospholipase A2 [EC:3.1.1.4]
Unigene31730_D2	K01047	4.00E-11	64.3	rcu:RCOM_0893800	phospholipase A2 [EC:3.1.1.4]
Unigene9252_D2	K01047	3.00E-35	144	rcu:RCOM_0893800	phospholipase A2 [EC:3.1.1.4]
CL1846.Contig1_D2	K01051	5.00E-159	558	vvi:100265859	pectinesterase [EC:3.1.1.11]
CL1846.Contig2_D2	K01051	2.00E-96	350	vvi:100265859	pectinesterase [EC:3.1.1.11]
CL2711.Contig2_D2	K01051	6.00E-08	53.5	gmx:100776781	pectinesterase [EC:3.1.1.11]
CL2711.Contig3_D2	K01051	5.00E-09	56.2	gmx:100776781	pectinesterase [EC:3.1.1.11]
CL2992.Contig1_D2	K01051	0	860	rcu:RCOM_1179070	pectinesterase [EC:3.1.1.11]
CL3203.Contig2_D2	K01051	9.00E-07	55.1	gmx:100776781	pectinesterase [EC:3.1.1.11]
CL3203.Contig3_D2	K01051	8.00E-07	55.1	gmx:100776781	pectinesterase [EC:3.1.1.11]
CL3203.Contig4_D2	K01051	8.00E-07	55.1	gmx:100776781	pectinesterase [EC:3.1.1.11]
CL3203.Contig8_D2	K01051	8.00E-07	55.1	gmx:100776781	pectinesterase [EC:3.1.1.11]
CL459.Contig2_D2	K01051	4.00E-06	50.8	gmx:100776781	pectinesterase [EC:3.1.1.11]
CL4916.Contig1_D2	K01051	5.00E-08	57.8	gmx:100776781	pectinesterase [EC:3.1.1.11]
CL5281.Contig1_D2	K01051	8.00E-06	50.4	gmx:100776781	pectinesterase [EC:3.1.1.11]
CL5281.Contig2_D2	K01051	8.00E-06	50.4	gmx:100776781	pectinesterase [EC:3.1.1.11]
CL5558.Contig1_D2	K01051	2.00E-22	104	gmx:100776781	pectinesterase [EC:3.1.1.11]
CL5558.Contig2_D2	K01051	2.00E-18	90.9	gmx:100776781	pectinesterase [EC:3.1.1.11]
CL5574.Contig1_D2	K01051	0	914	vvi:100251413	pectinesterase [EC:3.1.1.11]
CL583.Contig1_D2	K01051	2.00E-07	53.5	gmx:100776781	pectinesterase [EC:3.1.1.11]
CL583.Contig2_D2	K01051	3.00E-07	53.5	gmx:100776781	pectinesterase [EC:3.1.1.11]
CL5998.Contig1_D2	K01051	4.00E-14	77	ath:AT5G04970	pectinesterase [EC:3.1.1.11]
CL5998.Contig2_D2	K01051	1.00E-14	78.6	ath:AT5G04970	pectinesterase [EC:3.1.1.11]
CL5998.Contig3_D2	K01051	7.00E-15	79.3	ath:AT5G04970	pectinesterase [EC:3.1.1.11]
CL6107.Contig2_D2	K01051	9.00E-10	61.6	gmx:100776781	pectinesterase [EC:3.1.1.11]
CL6443.Contig1_D2	K01051	1.00E-06	53.1	gmx:100776781	pectinesterase [EC:3.1.1.11]
CL6443.Contig2_D2	K01051	1.00E-09	63.5	gmx:100776781	pectinesterase [EC:3.1.1.11]
CL7658.Contig1_D2	K01051	7.00E-10	64.3	gmx:100776781	pectinesterase [EC:3.1.1.11]
CL7763.Contig1_D2	K01051	7.00E-09	60.1	gmx:100776781	pectinesterase [EC:3.1.1.11]
CL7932.Contig2_D2	K01051	2.00E-10	65.5	gmx:100776781	pectinesterase [EC:3.1.1.11]
Unigene10080_D2	K01051	3.00E-12	68.6	gmx:100776781	pectinesterase [EC:3.1.1.11]
Unigene1121_D2	K01051	4.00E-84	310	bdi:100845585	pectinesterase [EC:3.1.1.11]
Unigene11325_D2	K01051	3.00E-68	257	rcu:RCOM_1447410	pectinesterase [EC:3.1.1.11]
Unigene11438_D2	K01051	2.00E-20	97.1	ath:AT1G53830	pectinesterase [EC:3.1.1.11]
Unigene11773_D2	K01051	4.00E-30	127	rcu:RCOM_1433960	pectinesterase [EC:3.1.1.11]
Unigene11774_D2	K01051	1.00E-135	480	rcu:RCOM_1433960	pectinesterase [EC:3.1.1.11]
Unigene12875_D2	K01051	1.00E-10	65.5	gmx:100776781	pectinesterase [EC:3.1.1.11]
Unigene14202_D2	K01051	4.00E-140	496	vvi:100246890	pectinesterase [EC:3.1.1.11]
Unigene14732_D2	K01051	1.00E-07	55.5	gmx:100776781	pectinesterase [EC:3.1.1.11]
Unigene14766_D2	K01051	1.00E-07	54.3	gmx:100776781	pectinesterase [EC:3.1.1.11]
Unigene15042_D2	K01051	2.00E-08	55.1	gmx:100776781	pectinesterase [EC:3.1.1.11]
Unigene15305_D2	K01051	3.00E-08	54.7	gmx:100776781	pectinesterase [EC:3.1.1.11]
Unigene15523_D2	K01051	6.00E-09	60.1	gmx:100776781	pectinesterase [EC:3.1.1.11]
Unigene15820_D2	K01051	1.00E-09	61.2	gmx:100776781	pectinesterase [EC:3.1.1.11]
Unigene15918_D2	K01051	5.00E-10	63.2	gmx:100776781	pectinesterase [EC:3.1.1.11]
Unigene1603_D2	K01051	8.00E-09	61.2	gmx:100776781	pectinesterase [EC:3.1.1.11]
Unigene16635_D2	K01051	7.00E-07	53.1	gmx:100776781	pectinesterase [EC:3.1.1.11]
Unigene16674_D2	K01051	0	760	rcu:RCOM_0905530	pectinesterase [EC:3.1.1.11]
Unigene16895_D2	K01051	3.00E-13	73.9	vvi:100251413	pectinesterase [EC:3.1.1.11]
Unigene1695_D2	K01051	1.00E-08	61.2	gmx:100776781	pectinesterase [EC:3.1.1.11]
Unigene1704_D2	K01051	2.00E-06	52.4	gmx:100776781	pectinesterase [EC:3.1.1.11]
Unigene18301_D2	K01051	2.00E-18	91.3	rcu:RCOM_0417480	pectinesterase [EC:3.1.1.11]
Unigene18430_D2	K01051	0	762	pop:POPTR_589361	pectinesterase [EC:3.1.1.11]
Unigene18557_D2	K01051	1.00E-11	69.7	gmx:100776781	pectinesterase [EC:3.1.1.11]
Unigene18572_D2	K01051	3.00E-10	63.2	gmx:100776781	pectinesterase [EC:3.1.1.11]
Unigene18641_D2	K01051	5.00E-54	207	rcu:RCOM_1541960	pectinesterase [EC:3.1.1.11]
Unigene18642_D2	K01051	1.00E-114	410	rcu:RCOM_1541960	pectinesterase [EC:3.1.1.11]
Unigene18827_D2	K01051	5.00E-06	47.4	gmx:100776781	pectinesterase [EC:3.1.1.11]
Unigene18855_D2	K01051	1.00E-06	50.8	gmx:100776781	pectinesterase [EC:3.1.1.11]
Unigene18996_D2	K01051	2.00E-06	52	gmx:100776781	pectinesterase [EC:3.1.1.11]
Unigene19000_D2	K01051	6.00E-16	82.8	aly:ARALYDRAFT_478847	pectinesterase [EC:3.1.1.11]
Unigene19093_D2	K01051	1.00E-16	84	gmx:100776781	pectinesterase [EC:3.1.1.11]
Unigene19556_D2	K01051	0	669	rcu:RCOM_1049330	pectinesterase [EC:3.1.1.11]
Unigene19656_D2	K01051	6.00E-06	50.1	gmx:100776781	pectinesterase [EC:3.1.1.11]
Unigene19675_D2	K01051	2.00E-08	58.5	gmx:100776781	pectinesterase [EC:3.1.1.11]
Unigene19970_D2	K01051	2.00E-18	92	gmx:100776781	pectinesterase [EC:3.1.1.11]
Unigene20025_D2	K01051	1.00E-08	59.7	gmx:100776781	pectinesterase [EC:3.1.1.11]
Unigene20142_D2	K01051	8.00E-16	82.8	aly:ARALYDRAFT_478847	pectinesterase [EC:3.1.1.11]
Unigene20928_D2	K01051	7.00E-10	61.6	gmx:100776781	pectinesterase [EC:3.1.1.11]
Unigene21314_D2	K01051	2.00E-19	94.4	gmx:100776781	pectinesterase [EC:3.1.1.11]
Unigene21548_D2	K01051	1.00E-09	63.2	gmx:100776781	pectinesterase [EC:3.1.1.11]
Unigene2156_D2	K01051	8.00E-26	113	vvi:100255703	pectinesterase [EC:3.1.1.11]
Unigene22306_D2	K01051	4.00E-09	60.8	gmx:100776781	pectinesterase [EC:3.1.1.11]
Unigene22314_D2	K01051	4.00E-06	50.8	gmx:100776781	pectinesterase [EC:3.1.1.11]
Unigene22545_D2	K01051	4.00E-10	64.3	gmx:100776781	pectinesterase [EC:3.1.1.11]
Unigene22886_D2	K01051	2.00E-171	600	gmx:100786786	pectinesterase [EC:3.1.1.11]
Unigene23263_D2	K01051	5.00E-09	60.1	gmx:100776781	pectinesterase [EC:3.1.1.11]
Unigene23661_D2	K01051	3.00E-119	427	vvi:100251413	pectinesterase [EC:3.1.1.11]
Unigene23716_D2	K01051	3.00E-139	493	gmx:100802881	pectinesterase [EC:3.1.1.11]
Unigene24371_D2	K01051	2.00E-12	73.2	gmx:100776781	pectinesterase [EC:3.1.1.11]
Unigene24595_D2	K01051	7.00E-09	62	gmx:100776781	pectinesterase [EC:3.1.1.11]
Unigene24802_D2	K01051	5.00E-06	43.5	gmx:100776781	pectinesterase [EC:3.1.1.11]
Unigene25215_D2	K01051	7.00E-11	63.5	gmx:100776781	pectinesterase [EC:3.1.1.11]
Unigene25270_D2	K01051	1.00E-07	55.1	gmx:100776781	pectinesterase [EC:3.1.1.11]
Unigene26113_D2	K01051	3.00E-06	52	gmx:100776781	pectinesterase [EC:3.1.1.11]
Unigene26119_D2	K01051	4.00E-12	72	gmx:100776781	pectinesterase [EC:3.1.1.11]
Unigene26177_D2	K01051	3.00E-11	68.2	gmx:100776781	pectinesterase [EC:3.1.1.11]
Unigene26351_D2	K01051	3.00E-08	58.5	gmx:100776781	pectinesterase [EC:3.1.1.11]
Unigene26454_D2	K01051	4.00E-09	61.2	gmx:100776781	pectinesterase [EC:3.1.1.11]
Unigene26729_D2	K01051	1.00E-07	56.2	sbi:SORBI_03g036790	pectinesterase [EC:3.1.1.11]
Unigene26892_D2	K01051	7.00E-07	49.7	gmx:100776781	pectinesterase [EC:3.1.1.11]
Unigene27215_D2	K01051	2.00E-07	52.8	gmx:100776781	pectinesterase [EC:3.1.1.11]
Unigene28028_D2	K01051	1.00E-09	63.2	gmx:100776781	pectinesterase [EC:3.1.1.11]
Unigene28944_D2	K01051	1.00E-06	55.5	gmx:100776781	pectinesterase [EC:3.1.1.11]
Unigene29978_D2	K01051	5.00E-125	446	gmx:100802881	pectinesterase [EC:3.1.1.11]
Unigene30147_D2	K01051	1.00E-88	326	vvi:100255703	pectinesterase [EC:3.1.1.11]
Unigene31207_D2	K01051	8.00E-13	70.9	gmx:100776781	pectinesterase [EC:3.1.1.11]
Unigene32102_D2	K01051	9.00E-06	47.8	gmx:100776781	pectinesterase [EC:3.1.1.11]
Unigene32481_D2	K01051	8.00E-15	76.6	aly:ARALYDRAFT_494979	pectinesterase [EC:3.1.1.11]
Unigene3382_D2	K01051	3.00E-08	55.1	gmx:100776781	pectinesterase [EC:3.1.1.11]
Unigene4687_D2	K01051	2.00E-07	52.4	gmx:100776781	pectinesterase [EC:3.1.1.11]
Unigene4828_D2	K01051	2.00E-49	192	vvi:100262623	pectinesterase [EC:3.1.1.11]
Unigene4886_D2	K01051	1.00E-44	176	rcu:RCOM_1433960	pectinesterase [EC:3.1.1.11]
Unigene5047_D2	K01051	7.00E-09	58.2	gmx:100776781	pectinesterase [EC:3.1.1.11]
Unigene5440_D2	K01051	4.00E-07	51.6	gmx:100776781	pectinesterase [EC:3.1.1.11]
Unigene5886_D2	K01051	2.00E-15	78.6	gmx:100777646	pectinesterase [EC:3.1.1.11]
Unigene6078_D2	K01051	2.00E-24	108	vvi:100255703	pectinesterase [EC:3.1.1.11]
Unigene6879_D2	K01051	8.00E-07	51.2	gmx:100776781	pectinesterase [EC:3.1.1.11]
Unigene8077_D2	K01051	2.00E-06	49.7	gmx:100776781	pectinesterase [EC:3.1.1.11]
Unigene9090_D2	K01051	1.00E-11	67.8	gmx:100776781	pectinesterase [EC:3.1.1.11]
Unigene9190_D2	K01051	5.00E-19	90.5	ppp:PHYPADRAFT_135307	pectinesterase [EC:3.1.1.11]
Unigene9584_D2	K01051	7.00E-09	58.5	gmx:100776781	pectinesterase [EC:3.1.1.11]
Unigene9674_D2	K01051	7.00E-06	47	gmx:100776781	pectinesterase [EC:3.1.1.11]
Unigene9706_D2	K01051	8.00E-20	93.2	bdi:100845585	pectinesterase [EC:3.1.1.11]
Unigene9852_D2	K01051	5.00E-55	210	vvi:100255703	pectinesterase [EC:3.1.1.11]
Unigene11175_D2	K01056	3.00E-42	168	rcu:RCOM_1617410	peptidyl-tRNA hydrolase, PTH1 family [EC:3.1.1.29]
Unigene11176_D2	K01056	2.00E-59	225	rcu:RCOM_1617410	peptidyl-tRNA hydrolase, PTH1 family [EC:3.1.1.29]
Unigene26392_D2	K01056	2.00E-86	317	sbi:SORBI_03g007130	peptidyl-tRNA hydrolase, PTH1 family [EC:3.1.1.29]
Unigene30533_D2	K01056	3.00E-101	367	gmx:100786518	peptidyl-tRNA hydrolase, PTH1 family [EC:3.1.1.29]
CL3667.Contig1_D2	K01057	3.00E-11	68.2	gmx:100804571	6-phosphogluconolactonase [EC:3.1.1.31]
[truncated: 19,387 more rows]
