# Supplementary material for: Transcriptome Analysis and Gene Expression Profiling of Abortive and Developing Ovules during Fruit Development in Hazelnut
Source: PLoS One. 2015 Apr 2;10(4):e0122072. doi: 10.1371/journal.pone.0122072 (PMC4383543; doi:10.1371/journal.pone.0122072)
Supplement: S5 Table — (XLS) [file pone.0122072.s005.xls]

Table S5. Unigenes of empty library that could be mapped to our transcriptome reference database.
GeneID	Uniq_reads_num(5187188)	Length	Coverage	RPKM	KEGG Orthology	GO Component	GO Function	GO Process	Blast nr
Unigene18211_D2	62070	6408	99.09%	1867.356569	-	-	-	-	gi|357488189|ref|XP_003614382.1|/0/hypothetical protein MTR_5g050970 [Medicago truncatula]
Unigene20164_D2	29488	1417	99.51%	4011.838845	K00430|1|2e-176|616|pop:POPTR_647567|peroxidase [EC:1.11.1.7]	-	GO:0020037//heme binding;GO:0046872//metal ion binding;GO:0004601//peroxidase activity	GO:0055114//oxidation-reduction process;GO:0006979//response to oxidative stress	gi|225626261|gb|ACN97180.1|/3.12947e-175/peroxidase [Populus trichocarpa]
Unigene30234_D2	22736	2101	96.53%	2086.200378	K03231|1|0.0|889|mtr:MTR_6g021800|elongation factor 1-alpha	GO:0005773//vacuole;GO:0009507//chloroplast;GO:0005730//nucleolus;GO:0005886//plasma membrane;GO:0005739//mitochondrion	GO:0016779//nucleotidyltransferase activity;GO:0003746//translation elongation factor activity;GO:0005525//GTP binding;GO:0003924//GTPase activity	GO:0006414//translational elongation;GO:0006184//GTP catabolic process;GO:0046686//response to cadmium ion	gi|357496973|ref|XP_003618775.1|/0/Elongation factor 1-alpha [Medicago truncatula]
Unigene27767_D2	15874	1857	94.99%	1647.94413	K07374|1|0.0|909|vvi:100247366|tubulin alpha	GO:0005874//microtubule;GO:0005737//cytoplasm	GO:0003924//GTPase activity;GO:0005200//structural constituent of cytoskeleton;GO:0005525//GTP binding	GO:0051258//protein polymerization;GO:0006184//GTP catabolic process;GO:0007017//microtubule-based process	gi|225452767|ref|XP_002283198.1|/0/PREDICTED: tubulin alpha chain [Vitis vinifera]
CL4545.Contig1_D2	15315	1516	98.48%	1947.537422	K01206|1|6e-27|120|ath:AT1G67830|alpha-L-fucosidase [EC:3.2.1.51];K00514|3|1e-20|99.8|rcu:RCOM_1428040|zeta-carotene desaturase [EC:1.3.5.6]	-	GO:0016788//hydrolase activity, acting on ester bonds	GO:0006952//defense response;GO:0051707//response to other organism;GO:0009725//response to hormone stimulus	gi|225442005|ref|XP_002271704.1|/1.04739e-123/PREDICTED: GDSL esterase/lipase 1 [Vitis vinifera]
CL964.Contig1_D2	14187	506	91.90%	5405.153892	K01115|1|3e-18|89.0|vcn:VOLCADRAFT_99471|phospholipase D [EC:3.1.4.4]	-	-	-	gi|462412823|gb|EMJ17872.1|/3.57001e-36/hypothetical protein PRUPE_ppb004684mg [Prunus persica]
Unigene17482_D2	13407	978	96.93%	2642.778507	K11323|1|2e-10|65.1|vcn:VOLCADRAFT_121342|histone arginine demethylase JMJD6 [EC:1.14.11.-]	-	-	-	gi|7406667|emb|CAB85627.1|/3.89715e-32/putative ripening-related protein [Vitis vinifera]
Unigene17485_D2	12681	541	93.35%	4518.811746	K12183|1|6e-09|58.5|gmx:100778834|ESCRT-I complex subunit TSG101	-	GO:0008289//lipid binding	GO:0006869//lipid transport	gi|357476915|ref|XP_003608743.1|/7.90355e-51/14 kDa proline-rich protein DC2.15 [Medicago truncatula]
CL2586.Contig3_D2	11004	1501	97.53%	1413.311527	K04079|1|0.0|749|gmx:100819568|molecular chaperone HtpG	GO:0005829//cytosol;GO:0005618//cell wall;GO:0005739//mitochondrion;GO:0005730//nucleolus;GO:0005886//plasma membrane;GO:0048046//apoplast	GO:0005524//ATP binding;GO:0051082//unfolded protein binding	GO:0006952//defense response;GO:0009414//response to water deprivation;GO:0006457//protein folding;GO:0009651//response to salt stress;GO:0010286//heat acclimation;GO:0009908//flower development;GO:0050821//protein stabilization;GO:0071277//cellular response to calcium ion;GO:0048366//leaf development	gi|358248990|ref|NP_001240230.1|/0/uncharacterized protein LOC100819568 [Glycine max]
Unigene17490_D2	10280	1844	93.28%	1074.732073	K08057|1|0.0|777|vvi:100256319|calreticulin	GO:0005829//cytosol;GO:0005739//mitochondrion;GO:0009506//plasmodesma;GO:0005774//vacuolar membrane;GO:0009507//chloroplast;GO:0005794//Golgi apparatus;GO:0005783//endoplasmic reticulum;GO:0005886//plasma membrane;GO:0048046//apoplast	GO:0005509//calcium ion binding;GO:0051082//unfolded protein binding	GO:0034976//response to endoplasmic reticulum stress;GO:0006457//protein folding;GO:0009651//response to salt stress;GO:0009408//response to heat;GO:0009627//systemic acquired resistance;GO:0055074//calcium ion homeostasis;GO:0046686//response to cadmium ion;GO:0009644//response to high light intensity;GO:0042542//response to hydrogen peroxide	gi|225450611|ref|XP_002282401.1|/0/PREDICTED: calreticulin [Vitis vinifera]
Unigene26373_D2	9258	1916	76.36%	931.5146366	K03283|1|0.0|1041|rcu:RCOM_1248100|heat shock 70kDa protein 1/8	GO:0005618//cell wall;GO:0005730//nucleolus;GO:0009941//chloroplast envelope;GO:0005773//vacuole;GO:0022626//cytosolic ribosome;GO:0005886//plasma membrane;GO:0048046//apoplast	GO:0005524//ATP binding;GO:0032440//2-alkenal reductase [NAD(P)] activity	GO:0009615//response to virus;GO:0055114//oxidation-reduction process;GO:0009409//response to cold;GO:0009408//response to heat;GO:0009617//response to bacterium;GO:0046686//response to cadmium ion;GO:0080167//response to karrikin	gi|255573627|ref|XP_002527736.1|/0/heat shock protein, putative [Ricinus communis]
Unigene24281_D2	9161	1844	95.61%	957.7451865	K00924|1|5e-26|117|ath:AT5G22850|[EC:2.7.1.-]	GO:0009505//plant-type cell wall;GO:0048046//apoplast;GO:0009507//chloroplast	GO:0004190//aspartic-type endopeptidase activity	GO:0006508//proteolysis	gi|255543963|ref|XP_002513044.1|/0/Aspartic proteinase nepenthesin-1 precursor, putative [Ricinus communis]
Unigene25102_D2	8802	2720	99.04%	623.8504199	K01115|1|4e-06|52.4|vcn:VOLCADRAFT_99471|phospholipase D [EC:3.1.4.4];K14306|2|5e-06|52.0|bdi:100835393|nuclear pore complex protein Nup62	GO:0005829//cytosol;GO:0009506//plasmodesma;GO:0009505//plant-type cell wall;GO:0005576//extracellular region;GO:0005794//Golgi apparatus	GO:0042802//identical protein binding;GO:0004252//serine-type endopeptidase activity	GO:0009086//methionine biosynthetic process;GO:0010075//regulation of meristem growth;GO:0006508//proteolysis;GO:0043086//negative regulation of catalytic activity;GO:0000394//RNA splicing, via endonucleolytic cleavage and ligation;GO:0048653//anther development;GO:0009664//plant-type cell wall organization;GO:0009832//plant-type cell wall biogenesis	gi|462399794|gb|EMJ05462.1|/0/hypothetical protein PRUPE_ppa001798mg [Prunus persica]
Unigene13879_D2	8472	864	85.42%	1890.341271	-	-	-	-	-
CL7694.Contig1_D2	8343	1505	95.88%	1068.694945	K02941|1|4e-160|562|vvi:100250067|large subunit ribosomal protein LP0	GO:0005730//nucleolus;GO:0009507//chloroplast;GO:0022626//cytosolic ribosome;GO:0005886//plasma membrane	GO:0005507//copper ion binding;GO:0003735//structural constituent of ribosome;GO:0003906//DNA-(apurinic or apyrimidinic site) lyase activity	GO:0009651//response to salt stress;GO:0009409//response to cold;GO:0006414//translational elongation;GO:0042254//ribosome biogenesis;GO:0010043//response to zinc ion;GO:0046686//response to cadmium ion	gi|225448367|ref|XP_002268645.1|/5.81631e-159/PREDICTED: 60S acidic ribosomal protein P0 [Vitis vinifera]
CL6298.Contig1_D2	8088	1423	92.76%	1095.73177	K11984|1|4e-10|64.7|ppp:PHYPADRAFT_233757|U4/U6.U5 tri-snRNP-associated protein 1;K03243|4|1e-08|59.3|mtr:MTR_1g099000|translation initiation factor 5B	-	-	GO:0050896//response to stimulus	gi|470109984|ref|XP_004291267.1|/1.27865e-59/PREDICTED: LOW QUALITY PROTEIN: dehydrin COR47-like [Fragaria vesca subsp. vesca]
Unigene17491_D2	7993	786	87.66%	1960.447779	-	-	GO:0046872//metal ion binding	-	gi|3901014|emb|CAA10232.1|/6.78583e-39/metallothionein-like protein class II [Fagus sylvatica]
Unigene18210_D2	7922	256	99.61%	5965.720252	K08770|1|3e-42|167|mtr:MTR_8g018230|ubiquitin C	-	-	GO:0009751//response to salicylic acid stimulus;GO:0007568//aging	gi|430763366|gb|AGA61762.1|/4.23606e-41/polyubiquitin 14, partial [Cornus kousa]
Unigene13253_D2	7642	593	92.75%	2484.393312	K11594|1|3e-11|66.6|ath:AT2G42520|ATP-dependent RNA helicase [EC:3.6.4.13];K11596|4|3e-10|63.2|cre:CHLREDRAFT_18730|argonaute	-	-	-	gi|255576250|ref|XP_002529018.1|/2.29167e-23/Glycine-rich protein DC7.1 precursor, putative [Ricinus communis]
Unigene21209_D2	7386	1623	94.64%	877.3215455	K01623|1|2e-180|630|rcu:RCOM_0383870|fructose-bisphosphate aldolase, class I [EC:4.1.2.13]	GO:0005829//cytosol;GO:0005618//cell wall;GO:0005730//nucleolus;GO:0005740//mitochondrial envelope;GO:0009507//chloroplast;GO:0005886//plasma membrane;GO:0048046//apoplast	GO:0005507//copper ion binding;GO:0004332//fructose-bisphosphate aldolase activity	GO:0009651//response to salt stress;GO:0006096//glycolysis;GO:0046686//response to cadmium ion;GO:0080167//response to karrikin	gi|462397790|gb|EMJ03458.1|/0/hypothetical protein PRUPE_ppa007714mg [Prunus persica]
Unigene15761_D2	7157	1029	94.17%	1340.860675	-	GO:0009579//thylakoid;GO:0009507//chloroplast;GO:0090406//pollen tube;GO:0005634//nucleus;GO:0005886//plasma membrane;GO:0048046//apoplast	-	GO:0048768//root hair cell tip growth;GO:0042742//defense response to bacterium;GO:0001558//regulation of cell growth;GO:0009860//pollen tube growth;GO:0010252//auxin homeostasis;GO:0048527//lateral root development;GO:0008283//cell proliferation;GO:0046686//response to cadmium ion;GO:0040014//regulation of multicellular organism growth;GO:0007346//regulation of mitotic cell cycle;GO:0009790//emb…	gi|349891716|gb|AEQ20639.1|/1.29628e-81/translationally controlled tumor protein [Hevea brasiliensis]
Unigene19910_D2	6984	1424	92.77%	945.5015669	K09872|1|1e-153|541|ath:AT4G23400|aquaporin PIP	GO:0009941//chloroplast envelope;GO:0046658//anchored to plasma membrane;GO:0005773//vacuole;GO:0016021//integral to membrane;GO:0009506//plasmodesma;GO:0005739//mitochondrion	GO:0005515//protein binding;GO:0015250//water channel activity	GO:0009750//response to fructose stimulus;GO:0016126//sterol biosynthetic process;GO:0006833//water transport;GO:0009414//response to water deprivation;GO:0006816//calcium ion transport;GO:0010106//cellular response to iron ion starvation;GO:0009651//response to salt stress;GO:0006826//iron ion transport;GO:0006972//hyperosmotic response;GO:0007030//Golgi organization;GO:0006084//acetyl-CoA metab…	gi|383479038|gb|AFH36341.1|/2.34525e-154/aquaporin PIP1;3 [Quercus petraea]
Unigene18279_D2	6909	2098	96.66%	634.8596427	K01115|1|2e-08|59.7|vcn:VOLCADRAFT_99471|phospholipase D [EC:3.1.4.4];K14325|4|3e-07|55.8|sbi:SORBI_03g046480|RNA-binding protein with serine-rich domain 1;K03006|5|3e-07|55.5|rcu:RCOM_0782880|DNA-directed RNA polymerase II subunit RPB1 [EC:2.7.7.6]	GO:0005634//nucleus	GO:0005515//protein binding	GO:0016558//protein import into peroxisome matrix;GO:0000956//nuclear-transcribed mRNA catabolic process;GO:0006635//fatty acid beta-oxidation	gi|462422648|gb|EMJ26911.1|/0/hypothetical protein PRUPE_ppa004224mg [Prunus persica]
CL7968.Contig1_D2	6765	1834	97.55%	711.1095009	K09503|1|0.0|808|vvi:100233131|DnaJ homolog subfamily A member 2	GO:0005618//cell wall;GO:0005730//nucleolus;GO:0005886//plasma membrane	GO:0031072//heat shock protein binding;GO:0046872//metal ion binding;GO:0005524//ATP binding;GO:0051082//unfolded protein binding	GO:0006457//protein folding;GO:0009651//response to salt stress;GO:0043462//regulation of ATPase activity;GO:0009408//response to heat	gi|462407652|gb|EMJ12986.1|/0/hypothetical protein PRUPE_ppa006330mg [Prunus persica]
CL5651.Contig1_D2	6761	1181	99.83%	1103.64411	K00224|1|5e-129|459|aly:ARALYDRAFT_476671|[EC:1.3.1.-];K13081|4|2e-69|261|vvi:100233112|leucoanthocyanidin reductase [EC:1.17.1.3]	-	GO:0000166//nucleotide binding	-	gi|10764491|gb|AAG22740.1|AF282850_1/6.69502e-157/allergenic isoflavone reductase-like protein Bet v 6.0102 [Betula pendula]
Unigene26979_D2	6649	1797	96.94%	713.306641	K00924|1|1e-28|126|aly:ARALYDRAFT_489138|[EC:2.7.1.-]	GO:0009505//plant-type cell wall;GO:0048046//apoplast	GO:0004190//aspartic-type endopeptidase activity	GO:0006508//proteolysis	gi|255545932|ref|XP_002514026.1|/0/Aspartic proteinase nepenthesin-1 precursor, putative [Ricinus communis]
Unigene25565_D2	6551	2005	96.01%	629.8849532	K07375|1|0.0|885|gmx:100816898|tubulin beta	GO:0005874//microtubule;GO:0005737//cytoplasm	GO:0003924//GTPase activity;GO:0005200//structural constituent of cytoskeleton;GO:0005525//GTP binding	GO:0051258//protein polymerization;GO:0006184//GTP catabolic process;GO:0007017//microtubule-based process	gi|356504309|ref|XP_003520939.1|/0/PREDICTED: tubulin beta-2 chain-like [Glycine max]
Unigene15584_D2	6516	691	86.98%	1817.904396	-	-	-	-	gi|255581827|ref|XP_002531714.1|/2.73067e-27/conserved hypothetical protein [Ricinus communis]
CL8160.Contig3_D2	6512	1114	98.65%	1126.930706	K09872|1|9e-144|508|ath:AT2G16850|aquaporin PIP	GO:0005773//vacuole;GO:0046658//anchored to plasma membrane;GO:0009506//plasmodesma;GO:0016021//integral to membrane;GO:0005634//nucleus	GO:0005515//protein binding;GO:0015250//water channel activity	GO:0006833//water transport;GO:0055085//transmembrane transport;GO:0009737//response to abscisic acid stimulus	gi|238814676|gb|ACR56614.1|/4.1629e-145/plasma intrinsic protein 2;4 [Juglans regia]
CL214.Contig1_D2	6496	1921	98.54%	651.9085288	K10355|1|0.0|749|ath:AT5G09810|actin, other eukaryote;K05692|2|0.0|743|rcu:RCOM_0503940|actin beta/gamma 1	GO:0005618//cell wall;GO:0005856//cytoskeleton;GO:0005739//mitochondrion;GO:0005730//nucleolus;GO:0005886//plasma membrane	GO:0005524//ATP binding	GO:0048767//root hair elongation;GO:0009845//seed germination;GO:0009416//response to light stimulus;GO:0009611//response to wounding;GO:0051301//cell division;GO:0009733//response to auxin stimulus	gi|224055984|ref|XP_002298710.1|/0/actin 1 [Populus trichocarpa]
CL6286.Contig1_D2	6424	2811	95.77%	440.5677449	K13126|1|0.0|1118|vvi:100255846|polyadenylate-binding protein	-	GO:0003723//RNA binding;GO:0000166//nucleotide binding	GO:0046686//response to cadmium ion;GO:0009651//response to salt stress	gi|225458678|ref|XP_002284923.1|/0/PREDICTED: polyadenylate-binding protein 2 [Vitis vinifera]
Unigene18223_D2	6314	2691	99.33%	452.3336441	K09487|1|0.0|1421|vvi:100267648|heat shock protein 90kDa beta	GO:0005739//mitochondrion;GO:0016023//cytoplasmic membrane-bounded vesicle;GO:0009507//chloroplast;GO:0005773//vacuole;GO:0005783//endoplasmic reticulum;GO:0005634//nucleus;GO:0005886//plasma membrane	GO:0005524//ATP binding;GO:0051082//unfolded protein binding	GO:0009306//protein secretion;GO:0009414//response to water deprivation;GO:0006457//protein folding;GO:0009651//response to salt stress;GO:0010075//regulation of meristem growth;GO:0009409//response to cold;GO:0009934//regulation of meristem structural organization;GO:0046686//response to cadmium ion	gi|225457939|ref|XP_002273785.1|/0/PREDICTED: endoplasmin homolog [Vitis vinifera]
CL5033.Contig1_D2	6069	5525	97.83%	211.7643584	K03178|1|0.0|1894|gmx:100811391|ubiquitin-activating enzyme E1 [EC:6.3.2.19]	GO:0005886//plasma membrane	GO:0008641//small protein activating enzyme activity;GO:0005524//ATP binding;GO:0004842//ubiquitin-protein ligase activity	GO:0046686//response to cadmium ion;GO:0016567//protein ubiquitination;GO:0051707//response to other organism	gi|359478703|ref|XP_002275617.2|/0/PREDICTED: ubiquitin-activating enzyme E1 1 [Vitis vinifera]
Unigene7153_D2	6050	602	99%	1937.433902	-	-	-	-	gi|296089636|emb|CBI39455.3|/1.72762e-34/unnamed protein product [Vitis vinifera]
CL3647.Contig1_D2	5644	1353	98%	804.187318	K02984|1|2e-134|477|gmx:100805519|small subunit ribosomal protein S3Ae	GO:0005730//nucleolus;GO:0022626//cytosolic ribosome;GO:0005886//plasma membrane;GO:0005618//cell wall;GO:0009507//chloroplast	GO:0003735//structural constituent of ribosome	GO:0006412//translation	gi|449432676|ref|XP_004134125.1|/3.89784e-135/PREDICTED: 40S ribosomal protein S3a-like [Cucumis sativus]
CL6240.Contig3_D2	5598	1934	97.41%	558.013153	K08245|1|0.0|855|rcu:RCOM_0903730|phytepsin [EC:3.4.23.40]	GO:0005773//vacuole;GO:0005783//endoplasmic reticulum	GO:0004190//aspartic-type endopeptidase activity	GO:0006629//lipid metabolic process;GO:0046686//response to cadmium ion;GO:0006508//proteolysis;GO:0009651//response to salt stress	gi|21616053|emb|CAC86004.1|/0/aspartic proteinase [Theobroma cacao]
CL1374.Contig1_D2	5595	2555	98.63%	422.1601135	-	-	-	-	gi|470104067|ref|XP_004288436.1|/0/PREDICTED: uncharacterized protein LOC101298363 [Fragaria vesca subsp. vesca]
Unigene15671_D2	5534	674	85.61%	1582.877369	K15174|1|1e-12|71.6|gmx:100797526|RNA polymerase II-associated factor 1;K01115|5|1e-12|71.6|vcn:VOLCADRAFT_99471|phospholipase D [EC:3.1.4.4]	-	-	-	gi|359493030|ref|XP_002264360.2|/8.99062e-28/PREDICTED: extensin-3-like [Vitis vinifera]
Unigene23129_D2	5500	1071	83.85%	990.0137586	K01802|1|7e-84|308|ath:AT2G21130|peptidylprolyl isomerase [EC:5.2.1.8]	GO:0005886//plasma membrane;GO:0009507//chloroplast;GO:0048046//apoplast	GO:0003755//peptidyl-prolyl cis-trans isomerase activity	GO:0006457//protein folding;GO:0000413//protein peptidyl-prolyl isomerization	gi|21886603|emb|CAC84116.1|/4.10084e-94/peptidylprolyl isomerase (cyclophilin) [Betula pendula]
Unigene20735_D2	5454	1276	94.44%	824.0099782	K02932|1|1e-149|527|pop:POPTR_732569|large subunit ribosomal protein L5e	GO:0005739//mitochondrion;GO:0005730//nucleolus;GO:0009507//chloroplast;GO:0005773//vacuole;GO:0022625//cytosolic large ribosomal subunit;GO:0005886//plasma membrane	GO:0003735//structural constituent of ribosome;GO:0008097//5S rRNA binding	GO:0006412//translation;GO:0009955//adaxial/abaxial pattern specification;GO:0009965//leaf morphogenesis;GO:0010015//root morphogenesis;GO:0008283//cell proliferation	gi|296084316|emb|CBI24704.3|/2.56458e-149/unnamed protein product [Vitis vinifera]
Unigene24039_D2	5366	1818	94.99%	569.0164227	K01689|1|0.0|811|pop:POPTR_836259|enolase [EC:4.2.1.11]	GO:0000015//phosphopyruvate hydratase complex;GO:0005740//mitochondrial envelope;GO:0009507//chloroplast;GO:0005634//nucleus;GO:0005886//plasma membrane;GO:0048046//apoplast	GO:0005507//copper ion binding;GO:0003988//acetyl-CoA C-acyltransferase activity;GO:0000287//magnesium ion binding;GO:0004634//phosphopyruvate hydratase activity	GO:0009651//response to salt stress;GO:0009416//response to light stimulus;GO:0009409//response to cold;GO:0009737//response to abscisic acid stimulus;GO:0006096//glycolysis;GO:0046686//response to cadmium ion	gi|344190186|gb|AEM97875.1|/0/enolase [Corylus heterophylla]
Unigene21048_D2	5276	1951	99.64%	521.3333753	-	GO:0005634//nucleus	-	-	gi|359494813|ref|XP_003634846.1|/0/PREDICTED: protein FRIGIDA-like [Vitis vinifera]
Unigene1818_D2	5189	1184	96.62%	844.8896302	K02866|1|8e-124|441|gmx:100305619|large subunit ribosomal protein L10e	GO:0005730//nucleolus;GO:0009941//chloroplast envelope;GO:0005773//vacuole;GO:0022625//cytosolic large ribosomal subunit;GO:0005886//plasma membrane	GO:0003735//structural constituent of ribosome	GO:0006412//translation;GO:0071493//cellular response to UV-B;GO:0032502//developmental process	gi|388501178|gb|AFK38655.1|/4.8609e-123/unknown [Lotus japonicus]
Unigene24038_D2	5159	2027	97.48%	490.6590241	K01689|1|0.0|827|rcu:RCOM_1499100|enolase [EC:4.2.1.11]	GO:0000015//phosphopyruvate hydratase complex;GO:0005740//mitochondrial envelope;GO:0009507//chloroplast;GO:0005634//nucleus;GO:0005886//plasma membrane;GO:0048046//apoplast	GO:0005507//copper ion binding;GO:0000287//magnesium ion binding;GO:0004634//phosphopyruvate hydratase activity	GO:0009651//response to salt stress;GO:0009416//response to light stimulus;GO:0009409//response to cold;GO:0009737//response to abscisic acid stimulus;GO:0006096//glycolysis;GO:0046686//response to cadmium ion	gi|344190186|gb|AEM97875.1|/0/enolase [Corylus heterophylla]
CL5574.Contig1_D2	5131	2174	99.54%	454.9990464	K01051|1|0.0|914|vvi:100251413|pectinesterase [EC:3.1.1.11]	GO:0009505//plant-type cell wall;GO:0005737//cytoplasm;GO:0005886//plasma membrane;GO:0048046//apoplast	GO:0045330;GO:0030599//pectinesterase activity;GO:0004857//enzyme inhibitor activity	GO:0009684//indoleacetic acid biosynthetic process;GO:0042545//cell wall modification;GO:0006546//glycine catabolic process;GO:0043086//negative regulation of catalytic activity;GO:0045490//pectin catabolic process;GO:0006569//tryptophan catabolic process;GO:0009624//response to nematode	gi|462413319|gb|EMJ18368.1|/0/hypothetical protein PRUPE_ppa003285mg [Prunus persica]
Unigene25631_D2	5094	2971	96.87%	330.5402113	-	GO:0009505//plant-type cell wall;GO:0048046//apoplast	GO:0042802//identical protein binding;GO:0004252//serine-type endopeptidase activity	GO:0048359//mucilage metabolic process involved seed coat development;GO:0080001//mucilage extrusion from seed coat;GO:0006508//proteolysis;GO:0043086//negative regulation of catalytic activity	gi|255584904|ref|XP_002533167.1|/0/Xylem serine proteinase 1 precursor, putative [Ricinus communis]
Unigene21148_D2	4911	1310	98.32%	722.7143034	K14306|1|3e-07|54.7|bdi:100835393|nuclear pore complex protein Nup62;K13171|2|2e-06|52.0|ath:AT2G29210|serine/arginine repetitive matrix protein 1;K09522|3|8e-06|50.1|vcn:VOLCADRAFT_109228|DnaJ homolog subfamily C member 2	GO:0009506//plasmodesma;GO:0005576//extracellular region;GO:0016020//membrane	-	GO:0010075//regulation of meristem growth;GO:0000911//cytokinesis by cell plate formation;GO:0008283//cell proliferation;GO:0000226//microtubule cytoskeleton organization;GO:0051707//response to other organism	gi|449439451|ref|XP_004137499.1|/3.61122e-130/PREDICTED: thaumatin-like protein-like [Cucumis sativus]
Unigene16674_D2	4846	1936	98.66%	482.5541649	K01051|1|0.0|760|rcu:RCOM_0905530|pectinesterase [EC:3.1.1.11]	GO:0005886//plasma membrane;GO:0005618//cell wall	GO:0030599//pectinesterase activity;GO:0045330;GO:0004857//enzyme inhibitor activity	GO:0042545//cell wall modification;GO:0043086//negative regulation of catalytic activity;GO:0045490//pectin catabolic process	gi|462409817|gb|EMJ15151.1|/0/hypothetical protein PRUPE_ppa003697mg [Prunus persica]
Unigene24216_D2	4785	1335	97.08%	690.9851085	K15382|1|1e-95|348|vvi:100267921|solute carrier family 50 (sugar transporter)	GO:0016021//integral to membrane;GO:0005886//plasma membrane	-	GO:0008643//carbohydrate transport	gi|470122975|ref|XP_004297512.1|/7.46139e-98/PREDICTED: bidirectional sugar transporter SWEET10-like [Fragaria vesca subsp. vesca]
Unigene20944_D2	4696	900	98.67%	1005.897179	K01251|1|2e-100|363|zma:100282150|adenosylhomocysteinase [EC:3.3.1.1]	GO:0005773//vacuole;GO:0005829//cytosol;GO:0005886//plasma membrane	GO:0000166//nucleotide binding;GO:0004013//adenosylhomocysteinase activity;GO:0005507//copper ion binding	GO:0006346//methylation-dependent chromatin silencing;GO:0006816//calcium ion transport;GO:0009651//response to salt stress;GO:0006730//one-carbon metabolic process;GO:0007030//Golgi organization;GO:0016441//posttranscriptional gene silencing;GO:0019344//cysteine biosynthetic process	gi|211905341|gb|ACJ11250.1|/1.11627e-99/S-adenosyl-L-homocystein hydrolase [Gossypium hirsutum]
CL5007.Contig1_D2	4669	1482	96.22%	607.3564973	K02925|1|0.0|768|vvi:100260533|large subunit ribosomal protein L3e	GO:0005840//ribosome	GO:0003735//structural constituent of ribosome	GO:0006412//translation	gi|296081197|emb|CBI18223.3|/0/unnamed protein product [Vitis vinifera]
Unigene23982_D2	4658	1341	97.02%	669.6358834	K02998|1|4e-131|466|gmx:100805318|small subunit ribosomal protein SAe	GO:0015935//small ribosomal subunit;GO:0009507//chloroplast;GO:0022626//cytosolic ribosome;GO:0005634//nucleus;GO:0005886//plasma membrane	GO:0003735//structural constituent of ribosome	GO:0006412//translation;GO:0009651//response to salt stress;GO:0042256//mature ribosome assembly	gi|470135878|ref|XP_004303733.1|/8.02653e-133/PREDICTED: 40S ribosomal protein Sa-2-like [Fragaria vesca subsp. vesca]
CL3963.Contig2_D2	4621	2245	96.57%	396.8145926	K00053|1|0.0|1002|pop:POPTR_817858|ketol-acid reductoisomerase [EC:1.1.1.86]	GO:0005829//cytosol;GO:0005618//cell wall;GO:0005739//mitochondrion;GO:0009941//chloroplast envelope;GO:0009570//chloroplast stroma;GO:0048046//apoplast	GO:0005507//copper ion binding;GO:0004455//ketol-acid reductoisomerase activity;GO:0000166//nucleotide binding;GO:0016853//isomerase activity;GO:0050662//coenzyme binding	GO:0055114//oxidation-reduction process;GO:0006164//purine nucleotide biosynthetic process;GO:0009651//response to salt stress;GO:0006096//glycolysis;GO:0006094//gluconeogenesis;GO:0009082//branched-chain amino acid biosynthetic process;GO:0046686//response to cadmium ion	gi|462407261|gb|EMJ12595.1|/0/hypothetical protein PRUPE_ppa003271mg [Prunus persica]
CL907.Contig1_D2	4604	2255	94.81%	393.6015321	K02133|1|0.0|990|vvi:100261031|F-type H+-transporting ATPase subunit beta [EC:3.6.3.14]	GO:0009941//chloroplast envelope;GO:0005730//nucleolus;GO:0005747//mitochondrial respiratory chain complex I;GO:0005754//mitochondrial proton-transporting ATP synthase, catalytic core;GO:0005886//plasma membrane	GO:0008270//zinc ion binding;GO:0046933//hydrogen ion transporting ATP synthase activity, rotational mechanism;GO:0050897//cobalt ion binding;GO:0005507//copper ion binding;GO:0008266//poly(U) RNA binding;GO:0005524//ATP binding	GO:0015991//ATP hydrolysis coupled proton transport;GO:0015986//ATP synthesis coupled proton transport;GO:0046686//response to cadmium ion;GO:0006200//ATP catabolic process;GO:0006979//response to oxidative stress	gi|449465916|ref|XP_004150673.1|/0/PREDICTED: ATP synthase subunit beta, mitochondrial-like [Cucumis sativus]
Unigene15979_D2	4541	1187	99.24%	737.5114963	K09872|1|4e-146|516|pop:POPTR_735495|aquaporin PIP	GO:0005773//vacuole;GO:0005886//plasma membrane;GO:0016021//integral to membrane;GO:0009507//chloroplast	GO:0005215//transporter activity	GO:0009269//response to desiccation;GO:0006833//water transport;GO:0006970//response to osmotic stress;GO:0080170//hydrogen peroxide transmembrane transport;GO:0009737//response to abscisic acid stimulus	gi|383479030|gb|AFH36337.1|/9.43422e-151/aquaporin PIP2;2 [Quercus petraea]
Unigene20638_D2	4541	622	80.39%	1407.437534	-	GO:0005739//mitochondrion	-	-	gi|57013900|ref|YP_173374.1|/1.6143e-54/hypothetical protein NitaMp027 [Nicotiana tabacum]
CL1031.Contig2_D2	4514	1663	97.96%	523.2838327	K02930|1|0.0|723|vvi:100251826|large subunit ribosomal protein L4e	GO:0005730//nucleolus;GO:0005773//vacuole;GO:0005886//plasma membrane;GO:0005618//cell wall;GO:0022625//cytosolic large ribosomal subunit;GO:0009507//chloroplast	GO:0003735//structural constituent of ribosome	GO:0006412//translation	gi|462400922|gb|EMJ06479.1|/0/hypothetical protein PRUPE_ppa006524mg [Prunus persica]
Unigene15740_D2	4484	936	99.15%	923.5443733	K02183|1|1e-80|298|vvi:100232908|calmodulin	GO:0005829//cytosol;GO:0005774//vacuolar membrane;GO:0005634//nucleus;GO:0005886//plasma membrane	GO:0005509//calcium ion binding;GO:0005515//protein binding	GO:0010099//regulation of photomorphogenesis;GO:0006084//acetyl-CoA metabolic process;GO:0005513//detection of calcium ion;GO:0019722//calcium-mediated signaling;GO:0009612//response to mechanical stimulus	gi|212722842|ref|NP_001131288.1|/4.71239e-80/uncharacterized protein LOC100192601 [Zea mays]
Unigene17474_D2	4473	1038	99.61%	830.7484816	K07936|1|6e-129|458|ath:AT5G55190|GTP-binding nuclear protein Ran	GO:0048046//apoplast;GO:0005618//cell wall;GO:0005794//Golgi apparatus;GO:0005730//nucleolus;GO:0005829//cytosol;GO:0009506//plasmodesma;GO:0005886//plasma membrane	GO:0005515//protein binding;GO:0005525//GTP binding;GO:0003924//GTPase activity	GO:0006406//mRNA export from nucleus;GO:0009651//response to salt stress;GO:0006184//GTP catabolic process;GO:0007264//small GTPase mediated signal transduction;GO:0046686//response to cadmium ion;GO:0006606//protein import into nucleus	gi|462419496|gb|EMJ23759.1|/5.84408e-130/hypothetical protein PRUPE_ppa008371mg [Prunus persica]
CL4517.Contig1_D2	4464	1086	93.92%	792.4326702	K07977|1|1e-99|361|osa:4327591|Arf/Sar family, other	GO:0005773//vacuole;GO:0005794//Golgi apparatus;GO:0005886//plasma membrane	GO:0005507//copper ion binding;GO:0005215//transporter activity;GO:0016787//hydrolase activity;GO:0005525//GTP binding	GO:0016192//vesicle-mediated transport;GO:0007264//small GTPase mediated signal transduction;GO:0006886//intracellular protein transport;GO:0046686//response to cadmium ion	gi|357495837|ref|XP_003618207.1|/1.4868e-99/ADP-ribosylation factor [Medicago truncatula]
Unigene17523_D2	4440	1115	93.09%	767.6727314	K01115|1|2e-22|105|vcn:VOLCADRAFT_99471|phospholipase D [EC:3.1.4.4]	GO:0005886//plasma membrane	-	-	gi|356496943|ref|XP_003517324.1|/6.57312e-66/PREDICTED: lysine-rich arabinogalactan protein 17-like [Glycine max]
Unigene25765_D2	4400	1729	99.42%	490.5979111	K01184|1|4e-27|121|ath:AT5G17200|polygalacturonase [EC:3.2.1.15]	GO:0005576//extracellular region	GO:0004650//polygalacturonase activity	GO:0005975//carbohydrate metabolic process	gi|224064057|ref|XP_002301370.1|/0/predicted protein [Populus trichocarpa]
Unigene21244_D2	4397	1342	87.41%	631.6433981	K09873|1|2e-117|420|ath:AT2G36830|aquaporin TIP	GO:0016021//integral to membrane	GO:0005215//transporter activity	GO:0006810//transport	gi|383479044|gb|AFH36344.1|/2.05231e-128/aquaporin TIP2;2 [Quercus petraea]
Unigene24225_D2	4368	2175	92.92%	387.1608012	K14489|1|5e-20|98.2|vvi:100263145|arabidopsis histidine kinase 2/3/4 (cytokinin receptor) [EC:2.7.13.3]	GO:0005886//plasma membrane	GO:0043169//cation binding;GO:0042973//glucan endo-1,3-beta-D-glucosidase activity	GO:0010075//regulation of meristem growth;GO:0005975//carbohydrate metabolic process;GO:0007389//pattern specification process;GO:0008361//regulation of cell size;GO:0009926//auxin polar transport;GO:0010015//root morphogenesis;GO:0008356//asymmetric cell division	gi|462411477|gb|EMJ16526.1|/0/hypothetical protein PRUPE_ppa005206mg [Prunus persica]
CL55.Contig1_D2	4364	1183	97.04%	711.1611259	K02995|1|1e-110|398|pop:POPTR_743662|small subunit ribosomal protein S8e	GO:0005618//cell wall;GO:0005730//nucleolus;GO:0022627//cytosolic small ribosomal subunit;GO:0009507//chloroplast;GO:0005886//plasma membrane	GO:0003735//structural constituent of ribosome;GO:0016705//oxidoreductase activity, acting on paired donors, with incorporation or reduction of molecular oxygen;GO:0009055//electron carrier activity;GO:0020037//heme binding;GO:0005506//iron ion binding	GO:0000462//maturation of SSU-rRNA from tricistronic rRNA transcript (SSU-rRNA, 5.8S rRNA, LSU-rRNA);GO:0055114//oxidation-reduction process;GO:0006414//translational elongation	gi|462420883|gb|EMJ25146.1|/2.11037e-110/hypothetical protein PRUPE_ppa011148mg [Prunus persica]
CL1297.Contig1_D2	4334	2379	85.25%	351.2064445	K09490|1|0.0|937|gmx:547838|heat shock 70kDa protein 5	GO:0005618//cell wall;GO:0009507//chloroplast;GO:0005773//vacuole;GO:0005783//endoplasmic reticulum;GO:0005886//plasma membrane	GO:0005524//ATP binding;GO:0032440//2-alkenal reductase [NAD(P)] activity	GO:0055114//oxidation-reduction process;GO:0030433//ER-associated protein catabolic process;GO:0010197//polar nucleus fusion;GO:0009408//response to heat	gi|10944737|emb|CAC14168.1|/0/putative luminal binding protein [Corylus avellana]
CL2344.Contig1_D2	4318	6282	97.42%	132.5112398	K03260|1|0.0|2227|vvi:100261523|translation initiation factor 4G	-	GO:0003723//RNA binding	GO:0009615//response to virus;GO:0044238//primary metabolic process;GO:0044260;GO:0009737//response to abscisic acid stimulus	gi|359489318|ref|XP_002269466.2|/0/PREDICTED: eukaryotic translation initiation factor 4G-like [Vitis vinifera]
Unigene15797_D2	4303	1413	92.07%	587.0798786	K06630|1|3e-134|476|pop:POPTR_580782|tyrosine 3-monooxygenase/tryptophan 5-monooxygenase activation protein	GO:0005618//cell wall;GO:0005739//mitochondrion;GO:0009570//chloroplast stroma;GO:0005635//nuclear envelope;GO:0005773//vacuole;GO:0005886//plasma membrane	GO:0005524//ATP binding;GO:0019904//protein domain specific binding;GO:0004623//phospholipase A2 activity	GO:0006588//activation of tryptophan 5-monooxygenase activity;GO:0000077//DNA damage checkpoint;GO:0046686//response to cadmium ion	gi|310007371|gb|ADP00759.1|/1.37498e-138/14-3-3 protein [Litchi chinensis]
Unigene22213_D2	4299	2660	91.32%	311.5686984	K15633|1|0.0|1043|vvi:100245007|2,3-bisphosphoglycerate-independent phosphoglycerate mutase [EC:5.4.2.1]	GO:0005886//plasma membrane;GO:0005740//mitochondrial envelope;GO:0009507//chloroplast;GO:0005829//cytosol;GO:0048046//apoplast	GO:0030145//manganese ion binding;GO:0004619//phosphoglycerate mutase activity	GO:0009409//response to cold;GO:0046686//response to cadmium ion;GO:0006096//glycolysis	gi|239056191|emb|CAQ58628.1|/0/Putative 2-3 biphosphoglycerate independant phosphoglycerate mutase [Vitis vinifera]
Unigene15770_D2	4266	2390	97.87%	344.104983	K00895|1|0.0|1120|pop:POPTR_761666|pyrophosphate--fructose-6-phosphate 1-phosphotransferase [EC:2.7.1.90]	GO:0005945//6-phosphofructokinase complex;GO:0010317//pyrophosphate-dependent phosphofructokinase complex, alpha-subunit complex	GO:0003872//6-phosphofructokinase activity;GO:0047334//diphosphate-fructose-6-phosphate 1-phosphotransferase activity;GO:0005524//ATP binding	GO:0009749//response to glucose stimulus;GO:0009744//response to sucrose stimulus;GO:0009750//response to fructose stimulus;GO:0006002//fructose 6-phosphate metabolic process;GO:0006096//glycolysis;GO:0016310//phosphorylation;GO:0015979//photosynthesis	gi|224086120|ref|XP_002307823.1|/0/predicted protein [Populus trichocarpa]
CL7119.Contig1_D2	4253	952	95.59%	861.244469	K02940|1|1e-97|354|rcu:RCOM_1315040|large subunit ribosomal protein L9e	GO:0005730//nucleolus;GO:0009941//chloroplast envelope;GO:0005773//vacuole;GO:0022625//cytosolic large ribosomal subunit;GO:0005886//plasma membrane	GO:0019843//rRNA binding;GO:0003735//structural constituent of ribosome	GO:0006412//translation;GO:0009955//adaxial/abaxial pattern specification	gi|449438739|ref|XP_004137145.1|/6.72017e-98/PREDICTED: 60S ribosomal protein L9-like [Cucumis sativus]
Unigene18261_D2	4241	1069	92.80%	764.8188422	K10802|1|4e-54|210|vvi:100257544|high mobility group protein B1	GO:0005634//nucleus	GO:0003677//DNA binding	-	gi|194466165|gb|ACF74313.1|/1.85794e-62/high mobility group protein 2 [Arachis hypogaea]
Unigene17489_D2	4225	827	93.11%	984.893373	K03955|1|8e-08|55.8|bdi:100832273|NADH dehydrogenase (ubiquinone) 1 alpha/beta subcomplex 1 [EC:1.6.5.3 1.6.99.3]	-	GO:0032440//2-alkenal reductase [NAD(P)] activity	GO:0006633//fatty acid biosynthetic process;GO:0055114//oxidation-reduction process	gi|20137323|sp|P93092.1|ACP1_CASGL/5.97489e-57/RecName: Full=Acyl carrier protein 1, chloroplastic; Short=ACP 1; Flags: Precursor
Unigene22336_D2	4202	2557	95.62%	316.8059515	K08054|1|0.0|923|vvi:100260960|calnexin	GO:0005789//endoplasmic reticulum membrane;GO:0009505//plant-type cell wall;GO:0005773//vacuole;GO:0016023//cytoplasmic membrane-bounded vesicle;GO:0005886//plasma membrane;GO:0016021//integral to membrane;GO:0009507//chloroplast;GO:0005739//mitochondrion	GO:0005509//calcium ion binding;GO:0051082//unfolded protein binding	GO:0006457//protein folding	gi|225425320|ref|XP_002273708.1|/0/PREDICTED: calnexin homolog 1 [Vitis vinifera]
Unigene7176_D2	4199	1795	94.99%	450.9718495	K13199|1|2e-153|541|vvi:100265608|plasminogen activator inhibitor 1 RNA-binding protein	GO:0005737//cytoplasm;GO:0043231//intracellular membrane-bounded organelle	-	-	gi|225469850|ref|XP_002266051.1|/2.25618e-152/PREDICTED: uncharacterized protein LOC100265608 [Vitis vinifera]
CL7919.Contig2_D2	4181	1668	97.96%	483.2280465	K03233|1|0.0|726|gmx:100810452|elongation factor 1-gamma	GO:0005773//vacuole;GO:0005853//eukaryotic translation elongation factor 1 complex;GO:0005886//plasma membrane;GO:0005618//cell wall	GO:0003746//translation elongation factor activity;GO:0005507//copper ion binding	GO:0046686//response to cadmium ion;GO:0010043//response to zinc ion;GO:0006414//translational elongation	gi|225465198|ref|XP_002264400.1|/0/PREDICTED: elongation factor 1-gamma-like [Vitis vinifera]
Unigene7173_D2	4175	348	99.71%	2312.838177	K14709|1|4e-10|61.2|vcn:VOLCADRAFT_104214|solute carrier family 39 (zinc transporter), member 1/2/3	-	-	-	gi|462398055|gb|EMJ03723.1|/3.16472e-28/hypothetical protein PRUPE_ppa010958mg [Prunus persica]
Unigene24044_D2	4174	2480	99.48%	324.4656866	K11294|1|0.0|638|vvi:100262769|nucleolin	-	-	-	gi|359472731|ref|XP_002277195.2|/1.53151e-173/PREDICTED: uncharacterized protein LOC100262769 [Vitis vinifera]
Unigene7159_D2	4144	836	98.09%	955.6117494	-	GO:0012511//monolayer-surrounded lipid storage body;GO:0016021//integral to membrane	-	GO:0050826//response to freezing;GO:0010344//seed oilbody biogenesis;GO:0009845//seed germination	gi|29170509|gb|AAO65960.1|/8.7573e-72/oleosin [Corylus avellana]
CL2743.Contig1_D2	4127	1284	83.64%	619.6371627	K00549|1|0.0|800|rcu:RCOM_1321820|5-methyltetrahydropteroyltriglutamate--homocysteine methyltransferase [EC:2.1.1.14]	GO:0005829//cytosol;GO:0005777//peroxisome;GO:0009506//plasmodesma;GO:0009941//chloroplast envelope;GO:0005774//vacuolar membrane;GO:0009570//chloroplast stroma;GO:0005794//Golgi apparatus;GO:0005886//plasma membrane;GO:0048046//apoplast	GO:0005507//copper ion binding;GO:0008705//methionine synthase activity;GO:0008270//zinc ion binding;GO:0003871//5-methyltetrahydropteroyltriglutamate-homocysteine S-methyltransferase activity	GO:0009086//methionine biosynthetic process;GO:0009651//response to salt stress;GO:0032259//methylation;GO:0010043//response to zinc ion;GO:0046686//response to cadmium ion	gi|462399797|gb|EMJ05465.1|/0/hypothetical protein PRUPE_ppa001783mg [Prunus persica]
Unigene23116_D2	4122	1806	95.18%	440.0056498	K01623|1|0.0|720|rcu:RCOM_0577600|fructose-bisphosphate aldolase, class I [EC:4.1.2.13]	GO:0005739//mitochondrion;GO:0009534//chloroplast thylakoid;GO:0010287//plastoglobule	GO:0004332//fructose-bisphosphate aldolase activity	GO:0006979//response to oxidative stress;GO:0009651//response to salt stress;GO:0006098//pentose-phosphate shunt;GO:0006096//glycolysis;GO:0046686//response to cadmium ion	gi|462419948|gb|EMJ24211.1|/0/hypothetical protein PRUPE_ppa006831mg [Prunus persica]
Unigene7171_D2	4083	383	91.38%	2055.174097	K15174|1|2e-10|62.4|gmx:100800148|RNA polymerase II-associated factor 1	-	-	-	gi|20420|emb|CAA46634.1|/7.51373e-22/extensin [Prunus dulcis]
Unigene19975_D2	4082	1241	81.95%	634.1167578	K11253|1|5e-71|266|mtr:MTR_4g097170|histone H3	GO:0000786//nucleosome;GO:0005634//nucleus	GO:0003677//DNA binding;GO:0046982//protein heterodimerization activity	GO:0006007//glucose catabolic process;GO:0006605//protein targeting;GO:0006334//nucleosome assembly	gi|413953367|gb|AFW86016.1|/1.21719e-71/histone H3 [Zea mays]
CL394.Contig1_D2	4006	1526	85.85%	506.0861158	K14753|1|4e-176|615|vvi:100249027|guanine nucleotide-binding protein subunit beta-2-like 1 protein	GO:0022626//cytosolic ribosome;GO:0005834//heterotrimeric G-protein complex;GO:0009507//chloroplast;GO:0005730//nucleolus	GO:0005515//protein binding;GO:0000166//nucleotide binding;GO:0016905//myosin heavy chain kinase activity	GO:0048364//root development;GO:0006094//gluconeogenesis;GO:0009220//pyrimidine ribonucleotide biosynthetic process;GO:0001510//RNA methylation;GO:0009664//plant-type cell wall organization;GO:0009651//response to salt stress;GO:0016310//phosphorylation;GO:0048367//shoot system development;GO:0006096//glycolysis;GO:0009845//seed germination;GO:0006417//regulation of translation;GO:0046686//respon…	gi|470127169|ref|XP_004299548.1|/5.33482e-176/PREDICTED: guanine nucleotide-binding protein subunit beta-like protein-like [Fragaria vesca subsp. vesca]
Unigene17524_D2	3993	2090	99.09%	368.3163818	K09580|1|0.0|919|pop:POPTR_723538|protein disulfide-isomerase A1 [EC:5.3.4.1]	GO:0005739//mitochondrion;GO:0005774//vacuolar membrane;GO:0005576//extracellular region;GO:0009507//chloroplast;GO:0005794//Golgi apparatus;GO:0005783//endoplasmic reticulum;GO:0005886//plasma membrane	GO:0003756//protein disulfide isomerase activity;GO:0009055//electron carrier activity;GO:0004579//dolichyl-diphosphooligosaccharide-protein glycotransferase activity;GO:0015035//protein disulfide oxidoreductase activity	GO:0006979//response to oxidative stress;GO:0006662//glycerol ether metabolic process;GO:0030244//cellulose biosynthetic process;GO:0045454//cell redox homeostasis;GO:0006499//N-terminal protein myristoylation;GO:0048193//Golgi vesicle transport	gi|224104643|ref|XP_002313512.1|/0/predicted protein [Populus trichocarpa]
Unigene23976_D2	3978	1225	88.49%	626.0322431	K08235|1|1e-155|547|pop:POPTR_915608|xyloglucan:xyloglucosyl transferase [EC:2.4.1.207]	GO:0048046//apoplast;GO:0005618//cell wall	GO:0004553//hydrolase activity, hydrolyzing O-glycosyl compounds;GO:0016762//xyloglucan:xyloglucosyl transferase activity	GO:0006073//cellular glucan metabolic process	gi|118481085|gb|ABK92496.1|/2.05048e-156/unknown [Populus trichocarpa]
Unigene14255_D2	3950	1874	98.08%	406.3455618	K13201|1|4e-46|184|bdi:100831358|nucleolysin TIA-1/TIAR	GO:0005634//nucleus;GO:0005829//cytosol	GO:0000166//nucleotide binding;GO:0008143//poly(A) RNA binding	GO:0042991//transcription factor import into nucleus	gi|462395252|gb|EMJ01051.1|/0/hypothetical protein PRUPE_ppa005661mg [Prunus persica]
CL4099.Contig1_D2	3944	2771	99.86%	274.390071	K11596|1|0.0|1497|vvi:100256320|argonaute	-	GO:0003743//translation initiation factor activity	GO:0006413//translational initiation	gi|225464279|ref|XP_002271225.1|/0/PREDICTED: protein argonaute 1-like [Vitis vinifera]
Unigene30368_D2	3925	11355	99.48%	66.6377821	K10592|1|0.0|5825|vvi:100255704|E3 ubiquitin-protein ligase HUWE1 [EC:6.3.2.19]	GO:0005622//intracellular	GO:0004842//ubiquitin-protein ligase activity	GO:0016567//protein ubiquitination	gi|359492508|ref|XP_002283711.2|/0/PREDICTED: E3 ubiquitin-protein ligase UPL2-like [Vitis vinifera]
CL3878.Contig1_D2	3897	3094	99.55%	242.8164514	K00695|1|0.0|1436|vvi:100267606|sucrose synthase [EC:2.4.1.13]	-	GO:0016157//sucrose synthase activity	GO:0009058//biosynthetic process;GO:0005985//sucrose metabolic process	gi|345104569|gb|AEN71106.1|/0/sucrose synthase SusA1 [Gossypium trilobum]
CL6286.Contig3_D2	3854	2384	97.99%	311.6545493	K13126|1|0.0|1049|vvi:100262903|polyadenylate-binding protein	-	GO:0003723//RNA binding;GO:0000166//nucleotide binding	GO:0046686//response to cadmium ion;GO:0009651//response to salt stress	gi|317106694|dbj|BAJ53195.1|/0/JHL03K20.4 [Jatropha curcas]
CL507.Contig3_D2	3851	1320	49.47%	562.4288617	K03781|1|0.0|714|vvi:100232861|catalase [EC:1.11.1.6]	GO:0005618//cell wall;GO:0005777//peroxisome;GO:0005739//mitochondrion;GO:0009941//chloroplast envelope;GO:0009570//chloroplast stroma;GO:0005773//vacuole;GO:0022626//cytosolic ribosome;GO:0005886//plasma membrane;GO:0010319//stromule;GO:0048046//apoplast	GO:0050897//cobalt ion binding;GO:0004096//catalase activity;GO:0020037//heme binding	GO:0009648//photoperiodism;GO:0042744//hydrogen peroxide catabolic process;GO:0055114//oxidation-reduction process;GO:0008219//cell death;GO:0009409//response to cold;GO:0045454//cell redox homeostasis;GO:0009737//response to abscisic acid stimulus;GO:0009970//cellular response to sulfate starvation;GO:0006995//cellular response to nitrogen starvation;GO:0046686//response to cadmium ion;GO:001603…	gi|359476986|ref|XP_003631925.1|/0/PREDICTED: catalase isozyme 1-like [Vitis vinifera]
Unigene7140_D2	3844	1505	95.22%	492.3964244	K06630|1|5e-132|469|gmx:100529128|tyrosine 3-monooxygenase/tryptophan 5-monooxygenase activation protein	GO:0005773//vacuole;GO:0005886//plasma membrane;GO:0009507//chloroplast;GO:0005634//nucleus;GO:0005829//cytosol;GO:0048046//apoplast	GO:0019904//protein domain specific binding	GO:0046686//response to cadmium ion;GO:0009742//brassinosteroid mediated signaling pathway	gi|359492889|ref|XP_003634479.1|/2.013e-135/PREDICTED: 14-3-3 protein [Vitis vinifera]
Unigene4719_D2	3828	224	99.55%	3294.518285	K01115|1|6e-10|60.5|vcn:VOLCADRAFT_99471|phospholipase D [EC:3.1.4.4]	-	-	-	gi|462412823|gb|EMJ17872.1|/4.39776e-14/hypothetical protein PRUPE_ppb004684mg [Prunus persica]
Unigene15913_D2	3827	1590	99.43%	464.0121467	K01739|1|0.0|714|ath:AT3G01120|cystathionine gamma-synthase [EC:2.5.1.48]	GO:0009570//chloroplast stroma	GO:0030170//pyridoxal phosphate binding;GO:0003962//cystathionine gamma-synthase activity;GO:0016829//lyase activity	GO:0001887//selenium compound metabolic process;GO:0009086//methionine biosynthetic process;GO:0006730//one-carbon metabolic process	gi|470137033|ref|XP_004304284.1|/0/PREDICTED: cystathionine gamma-synthase, chloroplastic-like [Fragaria vesca subsp. vesca]
Unigene14074_D2	3810	1433	96.72%	512.5624617	K00025|1|3e-178|623|rcu:RCOM_0400340|malate dehydrogenase [EC:1.1.1.37]	GO:0005773//vacuole;GO:0005886//plasma membrane;GO:0009570//chloroplast stroma;GO:0005634//nucleus;GO:0048046//apoplast	GO:0030060//L-malate dehydrogenase activity;GO:0000166//nucleotide binding	GO:0044262//cellular carbohydrate metabolic process;GO:0046686//response to cadmium ion;GO:0010043//response to zinc ion;GO:0006108//malate metabolic process;GO:0006099//tricarboxylic acid cycle;GO:0009651//response to salt stress	gi|344190166|gb|AEM97865.1|/0/malate dehydrogenase [Corylus heterophylla]
Unigene27841_D2	3804	2127	97.84%	344.779178	K14638|1|2e-142|504|ppp:PHYPADRAFT_134814|solute carrier family 15 (peptide/histidine transporter), member 3/4	GO:0005886//plasma membrane	GO:0005215//transporter activity	GO:0006857//oligopeptide transport	gi|356495939|ref|XP_003516828.1|/0/PREDICTED: probable nitrite transporter At1g68570-like [Glycine max]
CL4794.Contig2_D2	3789	663	97.13%	1101.739927	-	-	-	-	gi|226437844|gb|ACO56333.1|/4.08865e-78/2S albumin [Corylus avellana]
CL5096.Contig3_D2	3635	2864	98.95%	244.6805303	K13525|1|0.0|1551|rcu:RCOM_1355070|transitional endoplasmic reticulum ATPase	GO:0005618//cell wall;GO:0005730//nucleolus;GO:0005819//spindle;GO:0005635//nuclear envelope;GO:0022626//cytosolic ribosome;GO:0009524//phragmoplast;GO:0005886//plasma membrane	GO:0042802//identical protein binding;GO:0005524//ATP binding;GO:0008568//microtubule-severing ATPase activity	GO:0051301//cell division;GO:0009860//pollen tube growth;GO:0009846//pollen germination;GO:0046686//response to cadmium ion	gi|255556934|ref|XP_002519500.1|/0/Transitional endoplasmic reticulum ATPase, putative [Ricinus communis]
CL8213.Contig2_D2	3633	3663	97.93%	191.2037874	K01535|1|0.0|1781|pop:POPTR_422528|H+-transporting ATPase [EC:3.6.3.6]	GO:0016021//integral to membrane;GO:0005886//plasma membrane	GO:0008553//hydrogen-exporting ATPase activity, phosphorylative mechanism;GO:0046872//metal ion binding;GO:0005524//ATP binding	GO:0015992//proton transport;GO:0009651//response to salt stress;GO:0006754//ATP biosynthetic process;GO:0006200//ATP catabolic process	gi|33943131|gb|AAQ55291.1|/0/plasma membrane H+-ATPase [Juglans regia]
Unigene25595_D2	3617	1172	92.83%	594.9615619	K14306|1|2e-07|55.1|bdi:100835393|nuclear pore complex protein Nup62;K01115|4|4e-07|54.3|vcn:VOLCADRAFT_99471|phospholipase D [EC:3.1.4.4];K10990|5|5e-07|53.9|bdi:100828863|RecQ-mediated genome instability protein 1	GO:0009505//plant-type cell wall;GO:0009506//plasmodesma;GO:0005576//extracellular region	-	GO:0042545//cell wall modification;GO:0000911//cytokinesis by cell plate formation;GO:0009664//plant-type cell wall organization;GO:0051707//response to other organism	gi|283131283|dbj|BAI63297.1|/7.38694e-124/thaumatin-like protein [Citrus jambhiri]
Unigene17972_D2	3605	244	99.59%	2848.285075	K12825|1|4e-09|57.8|ppp:PHYPADRAFT_139325|splicing factor 3A subunit 1;K01115|3|4e-07|51.2|vcn:VOLCADRAFT_99471|phospholipase D [EC:3.1.4.4]	-	-	-	gi|462412823|gb|EMJ17872.1|/2.05753e-12/hypothetical protein PRUPE_ppb004684mg [Prunus persica]
CL2846.Contig6_D2	3603	1817	92.85%	382.2762758	K00789|1|0.0|791|rcu:RCOM_1436370|S-adenosylmethionine synthetase [EC:2.5.1.6]	GO:0005737//cytoplasm	GO:0004478//methionine adenosyltransferase activity;GO:0046872//metal ion binding;GO:0005524//ATP binding	GO:0009651//response to salt stress;GO:0006556//S-adenosylmethionine biosynthetic process;GO:0006730//one-carbon metabolic process	gi|449436329|ref|XP_004135945.1|/0/PREDICTED: S-adenosylmethionine synthase 1-like [Cucumis sativus]
Unigene17459_D2	3559	2926	99.38%	234.4885698	-	GO:0005634//nucleus;GO:0005829//cytosol	GO:0005515//protein binding	-	gi|356525319|ref|XP_003531272.1|/0/PREDICTED: uncharacterized protein LOC100819200 isoform 1 [Glycine max]
Unigene21834_D2	3541	2528	99.37%	270.033017	K01179|1|0.0|1008|sbi:SORBI_01g008860|endoglucanase [EC:3.2.1.4]	GO:0009504//cell plate;GO:0005769//early endosome;GO:0005794//Golgi apparatus;GO:0005886//plasma membrane	GO:0008810//cellulase activity	GO:0009735//response to cytokinin stimulus;GO:0048367//shoot system development;GO:0005975//carbohydrate metabolic process;GO:0042538//hyperosmotic salinity response;GO:0043622//cortical microtubule organization;GO:0009826//unidimensional cell growth;GO:0009624//response to nematode	gi|225469870|ref|XP_002269783.1|/0/PREDICTED: endoglucanase 25 [Vitis vinifera]
Unigene23072_D2	3528	2761	98.23%	246.3373025	K11262|1|2e-11|69.7|aly:ARALYDRAFT_473714|acetyl-CoA carboxylase / biotin carboxylase [EC:6.4.1.2 6.3.4.14]	GO:0005618//cell wall;GO:0048046//apoplast	GO:0042802//identical protein binding;GO:0004252//serine-type endopeptidase activity	GO:0008356//asymmetric cell division;GO:0006508//proteolysis;GO:0043086//negative regulation of catalytic activity	gi|462416323|gb|EMJ21060.1|/0/hypothetical protein PRUPE_ppa1027166mg [Prunus persica]
Unigene19927_D2	3509	1212	95.63%	558.1472122	K02991|1|6e-133|472|rcu:RCOM_1037060|small subunit ribosomal protein S6e	GO:0005730//nucleolus;GO:0022626//cytosolic ribosome;GO:0005886//plasma membrane;GO:0009507//chloroplast	GO:0003735//structural constituent of ribosome	GO:0040007//growth;GO:0006412//translation	gi|462424486|gb|EMJ28749.1|/3.47169e-132/hypothetical protein PRUPE_ppa010452mg [Prunus persica]
CL4698.Contig1_D2	3508	3208	97.79%	210.8109846	K09489|1|0.0|1447|rcu:RCOM_0980870|heat shock 70kDa protein 4	GO:0009506//plasmodesma;GO:0005886//plasma membrane;GO:0005618//cell wall;GO:0005634//nucleus;GO:0005829//cytosol	GO:0005524//ATP binding;GO:0032440//2-alkenal reductase [NAD(P)] activity	GO:0006457//protein folding;GO:0046686//response to cadmium ion;GO:0009408//response to heat;GO:0055114//oxidation-reduction process	gi|462413200|gb|EMJ18249.1|/0/hypothetical protein PRUPE_ppa001317mg [Prunus persica]
CL5803.Contig1_D2	3505	1633	95.10%	413.7803371	K00001|1|0.0|721|rcu:RCOM_0138590|alcohol dehydrogenase [EC:1.1.1.1]	GO:0005886//plasma membrane;GO:0005829//cytosol	GO:0051903//S-(hydroxymethyl)glutathione dehydrogenase activity;GO:0004022//alcohol dehydrogenase (NAD) activity;GO:0008270//zinc ion binding;GO:0000166//nucleotide binding	GO:0046686//response to cadmium ion;GO:0001666//response to hypoxia;GO:0009651//response to salt stress;GO:0055114//oxidation-reduction process	gi|71793966|emb|CAJ21172.1|/0/alcohol dehydrogenase [Alnus glutinosa]
Unigene28133_D2	3498	1092	65.11%	617.5401206	K04079|1|5e-173|605|rcu:RCOM_0104810|molecular chaperone HtpG	GO:0005737//cytoplasm	GO:0005524//ATP binding;GO:0051082//unfolded protein binding	GO:0006457//protein folding;GO:0006950//response to stress	gi|255582806|ref|XP_002532177.1|/6.5917e-172/heat shock protein, putative [Ricinus communis]
CL626.Contig1_D2	3473	3756	90.58%	178.2572537	K03094|1|5e-79|295|rcu:RCOM_1598820|S-phase kinase-associated protein 1	GO:0048046//apoplast;GO:0005618//cell wall	GO:0042802//identical protein binding;GO:0004252//serine-type endopeptidase activity	GO:0043086//negative regulation of catalytic activity;GO:0006508//proteolysis	gi|225457879|ref|XP_002269753.1|/0/PREDICTED: subtilisin-like protease-like [Vitis vinifera]
CL2069.Contig2_D2	3464	1821	96.49%	366.7211426	K03257|1|0.0|789|rcu:RCOM_0654950|translation initiation factor 4A	GO:0005730//nucleolus;GO:0009505//plant-type cell wall;GO:0005886//plasma membrane;GO:0005829//cytosol	GO:0008026//ATP-dependent helicase activity;GO:0003676//nucleic acid binding;GO:0005524//ATP binding	GO:0046686//response to cadmium ion	gi|359484301|ref|XP_002281247.2|/0/PREDICTED: eukaryotic initiation factor 4A-15-like [Vitis vinifera]
Unigene13751_D2	3458	980	97.14%	680.2474536	K02882|1|8e-101|365|pop:POPTR_817797|large subunit ribosomal protein L18Ae	GO:0005886//plasma membrane;GO:0022625//cytosolic large ribosomal subunit	GO:0003735//structural constituent of ribosome	GO:0006412//translation	gi|118482586|gb|ABK93213.1|/1.50835e-100/unknown [Populus trichocarpa]
Unigene13517_D2	3450	1112	99.28%	598.1117294	K08235|1|2e-138|490|pop:POPTR_572886|xyloglucan:xyloglucosyl transferase [EC:2.4.1.207]	GO:0048046//apoplast;GO:0005618//cell wall	GO:0004553//hydrolase activity, hydrolyzing O-glycosyl compounds;GO:0016762//xyloglucan:xyloglucosyl transferase activity	GO:0006073//cellular glucan metabolic process	gi|224131448|ref|XP_002321087.1|/2.4362e-137/predicted protein [Populus trichocarpa]
Unigene14359_D2	3437	729	94.92%	908.908187	K02915|1|3e-60|229|gmx:100305798|large subunit ribosomal protein L34e	GO:0005730//nucleolus;GO:0009507//chloroplast;GO:0022625//cytosolic large ribosomal subunit;GO:0005886//plasma membrane	GO:0003735//structural constituent of ribosome	GO:0001510//RNA methylation;GO:0006412//translation;GO:0042254//ribosome biogenesis	gi|462405505|gb|EMJ10969.1|/1.59249e-60/hypothetical protein PRUPE_ppa013459mg [Prunus persica]
CL3542.Contig1_D2	3429	1282	98.67%	515.641035	K09872|1|2e-148|523|osa:4330248|aquaporin PIP	GO:0009941//chloroplast envelope;GO:0005773//vacuole;GO:0046658//anchored to plasma membrane;GO:0016021//integral to membrane;GO:0005739//mitochondrion	GO:0005215//transporter activity	GO:0009414//response to water deprivation;GO:0006833//water transport;GO:0009651//response to salt stress	gi|238814672|gb|ACR56612.1|/2.41094e-155/plasma intrinsic protein 1;3 [Juglans regia]
Unigene12421_D2	3404	1323	94.48%	496.0183219	K08235|1|5e-146|515|pop:POPTR_718004|xyloglucan:xyloglucosyl transferase [EC:2.4.1.207]	GO:0005618//cell wall;GO:0048046//apoplast	GO:0016762//xyloglucan:xyloglucosyl transferase activity;GO:0004553//hydrolase activity, hydrolyzing O-glycosyl compounds	GO:0009414//response to water deprivation;GO:0006073//cellular glucan metabolic process	gi|308229784|gb|ADO24300.1|/2.69411e-149/xyloglucan endotransglucosylase/hydrolase [Gossypium hirsutum]
Unigene716_D2	3400	1289	97.60%	508.5035758	-	-	GO:0005509//calcium ion binding;GO:0005544//calcium-dependent phospholipid binding	-	gi|470142908|ref|XP_004307132.1|/2.78983e-135/PREDICTED: annexin-like protein RJ4-like isoform 2 [Fragaria vesca subsp. vesca]
Unigene25503_D2	3362	3089	98.41%	209.8204491	K12392|1|2e-18|93.2|gmx:100784577|AP-1 complex subunit beta-1	GO:0030126//COPI vesicle coat;GO:0005829//cytosol;GO:0009506//plasmodesma;GO:0009507//chloroplast;GO:0005634//nucleus;GO:0005886//plasma membrane	GO:0030276//clathrin binding;GO:0005198//structural molecule activity	GO:0016192//vesicle-mediated transport;GO:0010498//proteasomal protein catabolic process;GO:0007010//cytoskeleton organization;GO:0006094//gluconeogenesis;GO:0006886//intracellular protein transport;GO:0006487//protein N-linked glycosylation	gi|359475304|ref|XP_003631645.1|/0/PREDICTED: coatomer subunit gamma-2-like [Vitis vinifera]
Unigene17517_D2	3353	1152	87.50%	561.1113917	K02885|1|6e-109|392|pop:POPTR_728694|large subunit ribosomal protein L19e	GO:0005730//nucleolus;GO:0005886//plasma membrane;GO:0022625//cytosolic large ribosomal subunit	GO:0003735//structural constituent of ribosome	GO:0006412//translation	gi|118483373|gb|ABK93587.1|/5.02216e-109/unknown [Populus trichocarpa]
Unigene27993_D2	3311	959	95.93%	665.5927536	K00940|1|1e-73|274|rcu:RCOM_0658170|nucleoside-diphosphate kinase [EC:2.7.4.6]	GO:0005774//vacuolar membrane;GO:0048046//apoplast;GO:0009507//chloroplast;GO:0005794//Golgi apparatus;GO:0005777//peroxisome;GO:0005829//cytosol;GO:0009506//plasmodesma;GO:0005886//plasma membrane	GO:0004550//nucleoside diphosphate kinase activity;GO:0046872//metal ion binding;GO:0005524//ATP binding	GO:0006241//CTP biosynthetic process;GO:0009651//response to salt stress;GO:0006165//nucleoside diphosphate phosphorylation;GO:0006183//GTP biosynthetic process;GO:0006228//UTP biosynthetic process;GO:0046686//response to cadmium ion	gi|284433792|gb|ADB85102.1|/8.89385e-74/nucleoside diphosphate kinase B [Jatropha curcas]
CL1888.Contig2_D2	3290	1864	98.18%	340.2655657	-	-	GO:0005093//Rab GDP-dissociation inhibitor activity	GO:0048227//plasma membrane to endosome transport;GO:0015031//protein transport	gi|462397585|gb|EMJ03253.1|/0/hypothetical protein PRUPE_ppa005772mg [Prunus persica]
CL352.Contig1_D2	3283	250	71.20%	2531.622143	K08770|1|1e-40|162|mtr:MTR_8g018230|ubiquitin C	-	-	GO:0009751//response to salicylic acid stimulus;GO:0007568//aging	gi|470141032|ref|XP_004306239.1|/1.79107e-39/PREDICTED: ubiquitin-60S ribosomal protein L40-like [Fragaria vesca subsp. vesca]
CL3193.Contig1_D2	3257	1516	90.44%	414.1775634	K01376|1|8e-149|525|ath:AT4G16190|[EC:3.4.22.-];K01373|3|6e-118|422|ppp:PHYPADRAFT_209158|cathepsin F [EC:3.4.22.41]	GO:0005773//vacuole;GO:0005634//nucleus	GO:0008234//cysteine-type peptidase activity	GO:0042742//defense response to bacterium;GO:0009269//response to desiccation;GO:0006508//proteolysis;GO:0009651//response to salt stress	gi|225427714|ref|XP_002264345.1|/1.44131e-173/PREDICTED: cysteine proteinase RD19a [Vitis vinifera]
Unigene7073_D2	3241	1736	99.54%	359.9128244	K08054|1|0.0|730|rcu:RCOM_1503060|calnexin	GO:0005789//endoplasmic reticulum membrane;GO:0009505//plant-type cell wall;GO:0005773//vacuole;GO:0016023//cytoplasmic membrane-bounded vesicle;GO:0005886//plasma membrane;GO:0016021//integral to membrane;GO:0009507//chloroplast;GO:0005739//mitochondrion	GO:0005509//calcium ion binding;GO:0051082//unfolded protein binding	GO:0006457//protein folding	gi|255540003|ref|XP_002511066.1|/0/calnexin, putative [Ricinus communis]
Unigene7203_D2	3232	1052	95.44%	592.2753033	K02934|1|1e-117|421|vvi:100252724|large subunit ribosomal protein L6e	GO:0005840//ribosome	GO:0003735//structural constituent of ribosome	GO:0006412//translation	gi|225450215|ref|XP_002265394.1|/1.66634e-116/PREDICTED: 60S ribosomal protein L6 [Vitis vinifera]
CL8160.Contig2_D2	3230	935	98.29%	665.976528	K09872|1|6e-100|362|ath:AT4G23400|aquaporin PIP	GO:0016021//integral to membrane	GO:0005215//transporter activity	GO:0006810//transport	gi|297736641|emb|CBI25512.3|/1.40902e-100/unnamed protein product [Vitis vinifera]
CL352.Contig3_D2	3200	251	62.95%	2457.787145	K08770|1|5e-34|140|mtr:MTR_8g018230|ubiquitin C	GO:0005737//cytoplasm;GO:0005634//nucleus	-	GO:0009751//response to salicylic acid stimulus;GO:0007568//aging;GO:0006464//cellular protein modification process	gi|425872888|gb|AFY06654.1|/7.28853e-33/polyubiquitin, partial [Carica papaya]
CL6697.Contig1_D2	3190	1747	95.71%	352.0187444	K10046|1|0.0|744|rcu:RCOM_0484660|GDP-D-mannose 3', 5'-epimerase [EC:5.1.3.18 5.1.3.-]	-	GO:0047918//GDP-mannose 3,5-epimerase activity;GO:0050662//coenzyme binding;GO:0000166//nucleotide binding	GO:0019853//L-ascorbic acid biosynthetic process	gi|255580957|ref|XP_002531297.1|/0/dtdp-glucose 4-6-dehydratase, putative [Ricinus communis]
Unigene13687_D2	3171	1387	78.23%	440.7454042	K01834|1|6e-61|233|vvi:100245371|2,3-bisphosphoglycerate-dependent phosphoglycerate mutase [EC:5.4.2.1];K03036|2|9e-22|103|aly:ARALYDRAFT_336019|26S proteasome regulatory subunit N6	GO:0005615//extracellular space	-	GO:0007030//Golgi organization;GO:0006816//calcium ion transport;GO:0042546//cell wall biogenesis;GO:0019344//cysteine biosynthetic process;GO:0009651//response to salt stress	gi|255545650|ref|XP_002513885.1|/3.86405e-61/Pollen-specific protein C13 precursor, putative [Ricinus communis]
Unigene1896_D2	3164	2251	99.42%	270.9748542	K14709|1|3e-69|261|vcn:VOLCADRAFT_104214|solute carrier family 39 (zinc transporter), member 1/2/3	GO:0009506//plasmodesma;GO:0009505//plant-type cell wall	GO:0005199//structural constituent of cell wall;GO:0005515//protein binding	-	gi|359484368|ref|XP_002281292.2|/0/PREDICTED: uncharacterized protein LOC100259389 [Vitis vinifera]
Unigene23125_D2	3162	1634	97.55%	373.0592604	K05863|1|0.0|688|gmx:100789942|solute carrier family 25 (mitochondrial adenine nucleotide translocator), member 4/5/6/31	GO:0005730//nucleolus;GO:0009941//chloroplast envelope;GO:0005773//vacuole;GO:0005743//mitochondrial inner membrane;GO:0005886//plasma membrane;GO:0005618//cell wall;GO:0016021//integral to membrane	GO:0005507//copper ion binding;GO:0005215//transporter activity	GO:0015865//purine nucleotide transport;GO:0055085//transmembrane transport	gi|2780194|emb|CAA05979.1|/0/adenine nucleotide translocator [Lupinus albus]
Unigene7132_D2	3155	620	97.10%	981.0150851	-	-	-	-	gi|462406776|gb|EMJ12240.1|/5.56117e-47/hypothetical protein PRUPE_ppa019204mg [Prunus persica]
CL6906.Contig2_D2	3092	987	96.86%	603.9352016	K02883|1|3e-96|349|pop:POPTR_552462|large subunit ribosomal protein L18e	GO:0005773//vacuole;GO:0005886//plasma membrane;GO:0022625//cytosolic large ribosomal subunit;GO:0009507//chloroplast	GO:0003735//structural constituent of ribosome;GO:0003723//RNA binding	GO:0006412//translation	gi|224064456|ref|XP_002301485.1|/4.29304e-95/predicted protein [Populus trichocarpa]
Unigene20943_D2	3071	1187	93.60%	498.7663081	K01251|1|3e-167|586|rcu:RCOM_0523500|adenosylhomocysteinase [EC:3.3.1.1]	GO:0005774//vacuolar membrane;GO:0048046//apoplast;GO:0005794//Golgi apparatus;GO:0005829//cytosol;GO:0009506//plasmodesma;GO:0005886//plasma membrane	GO:0000166//nucleotide binding;GO:0004013//adenosylhomocysteinase activity;GO:0005507//copper ion binding	GO:0051788//response to misfolded protein;GO:0009853//photorespiration;GO:0006094//gluconeogenesis;GO:0006346//methylation-dependent chromatin silencing;GO:0006833//water transport;GO:0009793//embryo development ending in seed dormancy;GO:0051049//regulation of transport;GO:0009651//response to salt stress;GO:0080129//proteasome core complex assembly;GO:0048767//root hair elongation;GO:0006972//h…	gi|255563606|ref|XP_002522805.1|/3.56841e-166/adenosylhomocysteinase, putative [Ricinus communis]
Unigene30106_D2	3067	1226	99.67%	482.2711884	-	-	GO:0005509//calcium ion binding;GO:0005544//calcium-dependent phospholipid binding	-	gi|429326384|gb|AFZ78532.1|/7.83779e-148/annexin [Populus tomentosa]
Unigene18171_D2	3056	1242	97.91%	474.3509401	K11276|1|2e-80|298|gmx:100792094|nucleophosmin 1;K15559|3|5e-12|70.5|ota:Ot05g02000|regulator of Ty1 transposition protein 103;K11323|4|6e-11|67.0|vcn:VOLCADRAFT_121342|histone arginine demethylase JMJD6 [EC:1.14.11.-]	GO:0005622//intracellular	-	-	gi|255573038|ref|XP_002527449.1|/4.02387e-91/Histone deacetylase 2a, putative [Ricinus communis]
CL770.Contig2_D2	3055	915	85.79%	643.6623878	-	-	-	GO:0009607//response to biotic stimulus;GO:0006952//defense response	gi|158635124|gb|ABW76424.1|/1.08312e-89/major allergen Cor h 1 [Corylus heterophylla]
Unigene18168_D2	3049	1603	95.82%	366.6839606	K01376|1|7e-149|525|ath:AT4G16190|[EC:3.4.22.-];K01373|5|8e-123|439|ppp:PHYPADRAFT_209158|cathepsin F [EC:3.4.22.41]	GO:0005773//vacuole	GO:0008234//cysteine-type peptidase activity	GO:0006508//proteolysis	gi|359806140|ref|NP_001241450.1|/2.15199e-175/uncharacterized protein LOC100778716 precursor [Glycine max]
CL1373.Contig3_D2	3048	3121	82.57%	188.273504	-	GO:0005840//ribosome	GO:0003735//structural constituent of ribosome	GO:0006412//translation	gi|357436159|ref|XP_003588355.1|/1.394e-133/Mitochondrial protein, putative [Medicago truncatula]
CL4106.Contig1_D2	3044	1156	83.65%	507.6388195	K02877|1|4e-116|416|pop:POPTR_814568|large subunit ribosomal protein L15e	GO:0005730//nucleolus;GO:0005886//plasma membrane;GO:0022625//cytosolic large ribosomal subunit	GO:0003735//structural constituent of ribosome	GO:0006412//translation	gi|224135659|ref|XP_002327273.1|/4.70795e-115/predicted protein [Populus trichocarpa]
Unigene18522_D2	3037	2252	99.64%	259.9826806	K14487|1|0.0|999|vvi:100250437|auxin responsive GH3 gene family	GO:0009941//chloroplast envelope;GO:0005634//nucleus	GO:0010279//indole-3-acetic acid amido synthetase activity	GO:0016132//brassinosteroid biosynthetic process;GO:0009733//response to auxin stimulus;GO:0010252//auxin homeostasis	gi|462395164|gb|EMJ00963.1|/0/hypothetical protein PRUPE_ppa003141mg [Prunus persica]
CL4027.Contig2_D2	3023	829	97.23%	702.9940158	K02898|1|1e-73|274|rcu:RCOM_0580190|large subunit ribosomal protein L26e	GO:0005730//nucleolus;GO:0005886//plasma membrane;GO:0022625//cytosolic large ribosomal subunit;GO:0009507//chloroplast	GO:0003735//structural constituent of ribosome	GO:0009409//response to cold;GO:0006412//translation	gi|462418264|gb|EMJ22713.1|/4.5836e-73/hypothetical protein PRUPE_ppa012984mg [Prunus persica]
Unigene15850_D2	3019	788	94.42%	738.5925234	K02922|1|2e-49|193|rcu:RCOM_1494440|large subunit ribosomal protein L37e	GO:0022625//cytosolic large ribosomal subunit	GO:0046872//metal ion binding;GO:0003735//structural constituent of ribosome;GO:0019843//rRNA binding	GO:0006412//translation	gi|257219570|gb|ACV50438.1|/5.5383e-49/ribosomal protein L37 [Jatropha curcas]
Unigene13056_D2	2980	1176	97.28%	488.5139319	K02873|1|1e-108|391|rcu:RCOM_1318700|large subunit ribosomal protein L13e	GO:0005730//nucleolus;GO:0005886//plasma membrane;GO:0005618//cell wall;GO:0022625//cytosolic large ribosomal subunit	GO:0003735//structural constituent of ribosome	GO:0006412//translation	gi|255576756|ref|XP_002529265.1|/1.65958e-107/60S ribosomal protein L13, putative [Ricinus communis]
Unigene19964_D2	2977	1020	99.61%	562.6608195	K02872|1|7e-111|398|rcu:RCOM_1019840|large subunit ribosomal protein L13Ae	GO:0005730//nucleolus;GO:0009507//chloroplast;GO:0016020//membrane;GO:0022625//cytosolic large ribosomal subunit	GO:0003735//structural constituent of ribosome	GO:0001510//RNA methylation;GO:0006412//translation;GO:0042545//cell wall modification;GO:0009664//plant-type cell wall organization	gi|449476086|ref|XP_004154636.1|/3.81348e-110/PREDICTED: 60S ribosomal protein L13a-4-like isoform 1 [Cucumis sativus]
Unigene19876_D2	2976	889	97.53%	645.3557404	K02962|1|3e-65|246|pop:POPTR_563545|small subunit ribosomal protein S17e	GO:0005730//nucleolus;GO:0022627//cytosolic small ribosomal subunit;GO:0005794//Golgi apparatus;GO:0005886//plasma membrane	GO:0003735//structural constituent of ribosome	GO:0001510//RNA methylation;GO:0006164//purine nucleotide biosynthetic process;GO:0006414//translational elongation;GO:0000028//ribosomal small subunit assembly	gi|313586435|gb|ADR71228.1|/3.01562e-65/40S ribosomal protein S17B [Hevea brasiliensis]
Unigene26811_D2	2968	2314	98.36%	247.2683629	K04043|1|0.0|1170|vvi:100250929|molecular chaperone DnaK	GO:0005618//cell wall;GO:0005774//vacuolar membrane;GO:0005759//mitochondrial matrix;GO:0009507//chloroplast;GO:0005794//Golgi apparatus;GO:0005886//plasma membrane	GO:0005524//ATP binding;GO:0032440//2-alkenal reductase [NAD(P)] activity;GO:0051082//unfolded protein binding	GO:0009615//response to virus;GO:0055114//oxidation-reduction process;GO:0034976//response to endoplasmic reticulum stress;GO:0006457//protein folding;GO:0009651//response to salt stress;GO:0019243//methylglyoxal catabolic process to D-lactate;GO:0009408//response to heat;GO:0046686//response to cadmium ion;GO:0009644//response to high light intensity;GO:0042542//response to hydrogen peroxide	gi|449459554|ref|XP_004147511.1|/0/PREDICTED: heat shock 70 kDa protein, mitochondrial-like [Cucumis sativus]
CL254.Contig1_D2	2959	1511	99.67%	377.5274306	K09584|1|1e-178|624|pop:POPTR_824147|protein disulfide-isomerase A6 [EC:5.3.4.1]	GO:0005829//cytosol;GO:0009505//plant-type cell wall;GO:0005774//vacuolar membrane;GO:0005576//extracellular region;GO:0005794//Golgi apparatus;GO:0005783//endoplasmic reticulum;GO:0005886//plasma membrane	GO:0003756//protein disulfide isomerase activity;GO:0009055//electron carrier activity;GO:0015035//protein disulfide oxidoreductase activity	GO:0048868//pollen tube development;GO:0006662//glycerol ether metabolic process;GO:0034976//response to endoplasmic reticulum stress;GO:0006457//protein folding;GO:0009651//response to salt stress;GO:0045454//cell redox homeostasis;GO:0009553//embryo sac development;GO:0009627//systemic acquired resistance;GO:0006096//glycolysis;GO:0006094//gluconeogenesis;GO:0046686//response to cadmium ion;GO:…	gi|224128376|ref|XP_002320314.1|/1.25302e-177/predicted protein [Populus trichocarpa]
Unigene23175_D2	2956	1207	97.68%	472.1338854	K09580|1|1e-156|550|vvi:100259138|protein disulfide-isomerase A1 [EC:5.3.4.1]	GO:0000327//lytic vacuole within protein storage vacuole;GO:0009505//plant-type cell wall;GO:0009579//thylakoid;GO:0009507//chloroplast;GO:0005783//endoplasmic reticulum;GO:0005886//plasma membrane	GO:0009055//electron carrier activity;GO:0016853//isomerase activity;GO:0004579//dolichyl-diphosphooligosaccharide-protein glycotransferase activity;GO:0015035//protein disulfide oxidoreductase activity	GO:0006662//glycerol ether metabolic process;GO:0048316//seed development;GO:0034976//response to endoplasmic reticulum stress;GO:0009651//response to salt stress;GO:0045454//cell redox homeostasis;GO:0043067//regulation of programmed cell death;GO:0010043//response to zinc ion;GO:0046686//response to cadmium ion;GO:0009790//embryo development	gi|462419053|gb|EMJ23316.1|/5.29964e-157/hypothetical protein PRUPE_ppa004628mg [Prunus persica]
Unigene21326_D2	2950	1302	81.87%	436.7963929	K11671|1|3e-14|78.2|ppp:PHYPADRAFT_164383|nuclear factor related to kappa-B-binding protein;K12837|2|8e-14|76.6|vcn:VOLCADRAFT_82970|splicing factor U2AF 65 kDa subunit;K06640|3|3e-13|74.7|vcn:VOLCADRAFT_88866|serine/threonine-protein kinase ATR [EC:2.7.11.1]	-	-	-	gi|359474355|ref|XP_002271658.2|/6.83864e-81/PREDICTED: uncharacterized protein LOC100262648 [Vitis vinifera]
Unigene17504_D2	2944	1072	93.10%	529.4330294	K01873|1|3e-65|247|aly:ARALYDRAFT_326110|valyl-tRNA synthetase [EC:6.1.1.9];K00799|2|1e-16|85.5|ppp:PHYPADRAFT_166420|glutathione S-transferase [EC:2.5.1.18]	-	-	-	gi|283135906|gb|ADB11344.1|/2.84567e-103/DHAR class glutathione transferase DHAR2 [Populus trichocarpa]
Unigene19882_D2	2938	1212	83.42%	467.3230292	K02938|1|4e-148|522|pop:POPTR_1111495|large subunit ribosomal protein L8e	GO:0015934//large ribosomal subunit	GO:0003735//structural constituent of ribosome;GO:0003723//RNA binding	GO:0006412//translation	gi|449434174|ref|XP_004134871.1|/6.96284e-149/PREDICTED: 60S ribosomal protein L8-like [Cucumis sativus]
Unigene13740_D2	2932	898	99.44%	629.4418879	K01115|1|4e-06|48.5|vcn:VOLCADRAFT_99471|phospholipase D [EC:3.1.4.4]	-	-	GO:0006810//transport	gi|255584513|ref|XP_002532984.1|/6.44228e-39/conserved hypothetical protein [Ricinus communis]
Unigene13709_D2	2918	1020	99.12%	551.5096645	K02985|1|2e-120|430|vvi:100261737|small subunit ribosomal protein S3e	GO:0005730//nucleolus;GO:0022626//cytosolic ribosome;GO:0005773//vacuole;GO:0005886//plasma membrane;GO:0015935//small ribosomal subunit;GO:0009507//chloroplast	GO:0003735//structural constituent of ribosome;GO:0003723//RNA binding	GO:0006412//translation;GO:0009651//response to salt stress	gi|225442156|ref|XP_002275541.1|/2.0174e-119/PREDICTED: 40S ribosomal protein S3-3 [Vitis vinifera]
CL8170.Contig3_D2	2911	3663	99.51%	153.2051267	K01537|1|0.0|1777|pop:POPTR_768258|Ca2+-transporting ATPase [EC:3.6.3.8]	GO:0005774//vacuolar membrane;GO:0030176//integral to endoplasmic reticulum membrane;GO:0005886//plasma membrane;GO:0005634//nucleus	GO:0046872//metal ion binding;GO:0005388//calcium-transporting ATPase activity;GO:0005524//ATP binding	GO:0010042//response to manganese ion;GO:0030026//cellular manganese ion homeostasis;GO:0006816//calcium ion transport;GO:0006754//ATP biosynthetic process;GO:0046686//response to cadmium ion;GO:0006828//manganese ion transport	gi|147858184|emb|CAN79679.1|/0/hypothetical protein VITISV_034639 [Vitis vinifera]
Unigene20056_D2	2906	2516	93.68%	222.6655269	K12667|1|0.0|1057|vvi:100248126|oligosaccharyltransferase complex subunit delta (ribophorin II)	GO:0008250//oligosaccharyltransferase complex;GO:0005739//mitochondrion;GO:0009506//plasmodesma;GO:0009505//plant-type cell wall;GO:0005774//vacuolar membrane;GO:0005794//Golgi apparatus;GO:0005886//plasma membrane	GO:0004579//dolichyl-diphosphooligosaccharide-protein glycotransferase activity	GO:0018279//protein N-linked glycosylation via asparagine;GO:0030244//cellulose biosynthetic process;GO:0009409//response to cold;GO:0006364//rRNA processing	gi|462395120|gb|EMJ00919.1|/0/hypothetical protein PRUPE_ppa002285mg [Prunus persica]
CL3573.Contig1_D2	2895	2101	95.48%	265.638199	K00873|1|0.0|967|vvi:100261276|pyruvate kinase [EC:2.7.1.40]	GO:0005886//plasma membrane;GO:0005829//cytosol	GO:0004743//pyruvate kinase activity;GO:0030955//potassium ion binding;GO:0000287//magnesium ion binding	GO:0046686//response to cadmium ion;GO:0016310//phosphorylation;GO:0006096//glycolysis	gi|225441044|ref|XP_002283911.1|/0/PREDICTED: pyruvate kinase, cytosolic isozyme-like [Vitis vinifera]
Unigene18281_D2	2875	1506	97.01%	368.028023	K01183|1|1e-49|196|ath:AT3G12500|chitinase [EC:3.2.1.14]	GO:0048046//apoplast;GO:0005794//Golgi apparatus	GO:0004568//chitinase activity;GO:0030247//polysaccharide binding	GO:0009750//response to fructose stimulus;GO:0043255//regulation of carbohydrate biosynthetic process;GO:0009611//response to wounding;GO:0009805//coumarin biosynthetic process;GO:0006833//water transport;GO:0009825//multidimensional cell growth;GO:0006816//calcium ion transport;GO:0010075//regulation of meristem growth;GO:0009651//response to salt stress;GO:0006032//chitin catabolic process;GO:0…	gi|462424414|gb|EMJ28677.1|/7.10996e-157/hypothetical protein PRUPE_ppa008743mg [Prunus persica]
CL3246.Contig2_D2	2848	2096	98%	261.9489839	K00873|1|0.0|940|vvi:100255934|pyruvate kinase [EC:2.7.1.40]	GO:0005737//cytoplasm;GO:0005886//plasma membrane	GO:0004743//pyruvate kinase activity;GO:0030955//potassium ion binding;GO:0005524//ATP binding;GO:0000287//magnesium ion binding	GO:0046686//response to cadmium ion;GO:0016310//phosphorylation;GO:0006096//glycolysis	gi|462409793|gb|EMJ15127.1|/0/hypothetical protein PRUPE_ppa004434mg [Prunus persica]
CL1111.Contig3_D2	2848	892	95.29%	615.5213792	K02936|1|3e-133|472|gmx:100792324|large subunit ribosomal protein L7Ae	GO:0005730//nucleolus;GO:0005886//plasma membrane;GO:0022625//cytosolic large ribosomal subunit;GO:0009507//chloroplast	GO:0003735//structural constituent of ribosome;GO:0008270//zinc ion binding	GO:0042254//ribosome biogenesis;GO:0006412//translation	gi|356538597|ref|XP_003537789.1|/3.75768e-132/PREDICTED: 60S ribosomal protein L7a-like [Glycine max]
Unigene17493_D2	2847	1670	96.77%	328.6540644	K09560|1|0.0|669|pop:POPTR_646478|suppressor of tumorigenicity protein 13	GO:0005829//cytosol	GO:0020037//heme binding;GO:0016705//oxidoreductase activity, acting on paired donors, with incorporation or reduction of molecular oxygen;GO:0004497//monooxygenase activity;GO:0005506//iron ion binding;GO:0009055//electron carrier activity	GO:0046686//response to cadmium ion;GO:0055114//oxidation-reduction process	gi|224071579|ref|XP_002303525.1|/0/predicted protein [Populus trichocarpa]
Unigene21164_D2	2843	2292	96.64%	239.1279044	K09291|1|4e-06|52.0|ath:AT1G79280|nucleoprotein TPR	GO:0072686//mitotic spindle;GO:0009524//phragmoplast;GO:0005829//cytosol;GO:0009574//preprophase band;GO:0005634//nucleus;GO:0010005//cortical microtubule, transverse to long axis	GO:0046983//protein dimerization activity;GO:0008017//microtubule binding	GO:0043622//cortical microtubule organization;GO:0009664//plant-type cell wall organization;GO:0008283//cell proliferation;GO:0007020//microtubule nucleation;GO:0005982//starch metabolic process;GO:0030244//cellulose biosynthetic process;GO:0048193//Golgi vesicle transport;GO:0051322//anaphase;GO:0051302//regulation of cell division;GO:0001578//microtubule bundle formation;GO:0019344//cysteine bi…	gi|356552811|ref|XP_003544756.1|/0/PREDICTED: 65-kDa microtubule-associated protein 1-like isoform 2 [Glycine max]
Unigene18262_D2	2833	1580	93.86%	345.6666646	K00026|1|1e-170|597|rcu:RCOM_1520380|malate dehydrogenase [EC:1.1.1.37]	GO:0005618//cell wall;GO:0005739//mitochondrion;GO:0009507//chloroplast;GO:0016020//membrane;GO:0048046//apoplast	GO:0005507//copper ion binding;GO:0030060//L-malate dehydrogenase activity;GO:0000166//nucleotide binding	GO:0009651//response to salt stress;GO:0042742//defense response to bacterium;GO:0009409//response to cold;GO:0006108//malate metabolic process;GO:0006099//tricarboxylic acid cycle;GO:0044262//cellular carbohydrate metabolic process;GO:0046686//response to cadmium ion	gi|255566555|ref|XP_002524262.1|/1.72958e-169/malate dehydrogenase, putative [Ricinus communis]
CL3840.Contig2_D2	2816	1845	99.62%	294.2417477	K07375|1|0.0|900|rcu:RCOM_1686370|tubulin beta	GO:0016020//membrane;GO:0045298//tubulin complex;GO:0005794//Golgi apparatus;GO:0005874//microtubule	GO:0005515//protein binding;GO:0005525//GTP binding;GO:0003924//GTPase activity;GO:0005200//structural constituent of cytoskeleton	GO:0007010//cytoskeleton organization;GO:0006094//gluconeogenesis;GO:0009651//response to salt stress;GO:0010498//proteasomal protein catabolic process;GO:0006184//GTP catabolic process;GO:0051258//protein polymerization;GO:0007018//microtubule-based movement	gi|255537427|ref|XP_002509780.1|/0/tubulin beta chain, putative [Ricinus communis]
Unigene209_D2	2803	1040	99.62%	519.586394	K01611|1|9e-93|271|gmx:100800410|S-adenosylmethionine decarboxylase [EC:4.1.1.50]	-	GO:0008792//arginine decarboxylase activity;GO:0004014//adenosylmethionine decarboxylase activity	GO:0006557//S-adenosylmethioninamine biosynthetic process;GO:0006597//spermine biosynthetic process;GO:0008295//spermidine biosynthetic process	gi|47232488|emb|CAG28949.1|/9.7636e-100/S-adenosylmethionine decarboxylase [Prunus persica]
Unigene13921_D2	2797	548	97.08%	983.9656088	-	-	-	-	gi|13430176|gb|AAK25755.1|AF334835_1/1.59884e-30/proline-rich protein PRP1 [Castanea sativa]
Unigene25877_D2	2787	1420	99.44%	378.3699485	-	-	GO:0045735//nutrient reservoir activity	-	gi|157384606|gb|ABV49593.1|/1.31481e-173/7S vicilin [Carya illinoinensis]
Unigene18256_D2	2784	878	97.27%	611.283575	-	GO:0005634//nucleus	-	GO:0032880//regulation of protein localization;GO:0009741//response to brassinosteroid stimulus	gi|255542772|ref|XP_002512449.1|/4.41167e-53/conserved hypothetical protein [Ricinus communis]
CL6266.Contig1_D2	2772	3450	97.45%	154.8966918	K02112|1|0.0|936|gmx:3989272|F-type H+-transporting ATPase subunit beta [EC:3.6.3.14]	GO:0016021//integral to membrane;GO:0045261//proton-transporting ATP synthase complex, catalytic core F(1);GO:0045263//proton-transporting ATP synthase complex, coupling factor F(o);GO:0009535//chloroplast thylakoid membrane;GO:0005886//plasma membrane	GO:0046961//proton-transporting ATPase activity, rotational mechanism;GO:0046933//hydrogen ion transporting ATP synthase activity, rotational mechanism;GO:0005524//ATP binding	GO:0015991//ATP hydrolysis coupled proton transport;GO:0042777//plasma membrane ATP synthesis coupled proton transport	gi|297837989|ref|XP_002886876.1|/0/H+-transporting two-sector ATPase, alpha/beta subunit, central region [Arabidopsis lyrata subsp. lyrata]
Unigene13537_D2	2770	1157	92.65%	461.5453944	-	GO:0046658//anchored to plasma membrane	-	GO:0016132//brassinosteroid biosynthetic process;GO:0010075//regulation of meristem growth;GO:0006084//acetyl-CoA metabolic process;GO:0009664//plant-type cell wall organization;GO:0009832//plant-type cell wall biogenesis;GO:0016126//sterol biosynthetic process	gi|462413413|gb|EMJ18462.1|/6.36299e-112/hypothetical protein PRUPE_ppa010321mg [Prunus persica]
Unigene20383_D2	2769	1665	98.98%	320.6097529	K00031|1|0.0|788|pop:POPTR_648243|isocitrate dehydrogenase [EC:1.1.1.42]	GO:0005777//peroxisome;GO:0005886//plasma membrane;GO:0048046//apoplast	GO:0051287//NAD binding;GO:0005507//copper ion binding;GO:0004450//isocitrate dehydrogenase (NADP+) activity;GO:0000287//magnesium ion binding	GO:0006739//NADP metabolic process;GO:0009651//response to salt stress;GO:0042742//defense response to bacterium;GO:0006099//tricarboxylic acid cycle;GO:0006102//isocitrate metabolic process;GO:0010043//response to zinc ion;GO:0046686//response to cadmium ion	gi|1750380|gb|AAB39248.1|/0/NADP-isocitrate dehydrogenase [Eucalyptus globulus]
Unigene23112_D2	2768	975	95.79%	547.305083	K02974|1|4e-71|266|vvi:100853567|small subunit ribosomal protein S24e	GO:0005840//ribosome	GO:0003735//structural constituent of ribosome;GO:0000166//nucleotide binding	GO:0006412//translation	gi|307136061|gb|ADN33912.1|/3.60557e-70/40S ribosomal protein s24 [Cucumis melo subsp. melo]
Unigene11299_D2	2762	900	96.22%	591.6286221	K01527|1|4e-81|299|vvi:100242819|nascent polypeptide-associated complex subunit beta	-	-	GO:0009651//response to salt stress	gi|225457458|ref|XP_002265041.1|/4.43519e-80/PREDICTED: transcription factor BTF3 [Vitis vinifera]
CL2069.Contig3_D2	2759	1872	92.84%	284.1278909	K03257|1|0.0|791|vvi:100249159|translation initiation factor 4A	GO:0005730//nucleolus;GO:0009505//plant-type cell wall;GO:0005886//plasma membrane;GO:0005829//cytosol	GO:0008026//ATP-dependent helicase activity;GO:0003676//nucleic acid binding;GO:0005524//ATP binding	GO:0046686//response to cadmium ion	gi|359484301|ref|XP_002281247.2|/0/PREDICTED: eukaryotic initiation factor 4A-15-like [Vitis vinifera]
Unigene19997_D2	2748	2013	93.69%	263.1727781	K00924|1|1e-31|136|aly:ARALYDRAFT_489138|[EC:2.7.1.-];K09566|3|3e-08|58.9|vvi:100264514|peptidyl-prolyl isomerase G (cyclophilin G) [EC:5.2.1.8];K08245|5|2e-06|52.8|pop:POPTR_828515|phytepsin [EC:3.4.23.40]	GO:0005576//extracellular region;GO:0005783//endoplasmic reticulum	GO:0004190//aspartic-type endopeptidase activity	GO:0009414//response to water deprivation;GO:0009737//response to abscisic acid stimulus;GO:0006508//proteolysis	gi|462405674|gb|EMJ11138.1|/0/hypothetical protein PRUPE_ppa004726mg [Prunus persica]
Unigene21115_D2	2744	1429	98.81%	370.1859144	K00434|1|1e-129|461|vvi:100233013|L-ascorbate peroxidase [EC:1.11.1.11]	GO:0005618//cell wall;GO:0009570//chloroplast stroma;GO:0005886//plasma membrane	GO:0004601//peroxidase activity;GO:0020037//heme binding	GO:0042744//hydrogen peroxide catabolic process;GO:0055114//oxidation-reduction process;GO:0009651//response to salt stress;GO:0009408//response to heat;GO:0046686//response to cadmium ion;GO:0009793//embryo development ending in seed dormancy	gi|225435177|ref|XP_002284767.1|/1.30338e-128/PREDICTED: L-ascorbate peroxidase 2, cytosolic [Vitis vinifera]
CL6063.Contig2_D2	2741	2133	95.26%	247.7343289	K10956|1|0.0|916|vvi:100250458|protein transport protein SEC61 subunit alpha	GO:0016020//membrane	-	GO:0015031//protein transport	gi|462395226|gb|EMJ01025.1|/0/hypothetical protein PRUPE_ppa005115mg [Prunus persica]
CL4401.Contig2_D2	2736	904	92.37%	583.4661617	K09490|1|1e-87|321|vvi:100251379|heat shock 70kDa protein 5	GO:0005618//cell wall;GO:0005788//endoplasmic reticulum lumen;GO:0009507//chloroplast;GO:0005773//vacuole;GO:0005886//plasma membrane	GO:0005524//ATP binding;GO:0032440//2-alkenal reductase [NAD(P)] activity	GO:0055114//oxidation-reduction process;GO:0030433//ER-associated protein catabolic process;GO:0010197//polar nucleus fusion;GO:0009408//response to heat	gi|10944737|emb|CAC14168.1|/6.41098e-95/putative luminal binding protein [Corylus avellana]
Unigene29804_D2	2730	5998	99.80%	87.74536748	K12856|1|0.0|3938|gmx:100804026|pre-mRNA-processing factor 8	GO:0016020//membrane;GO:0009505//plant-type cell wall;GO:0009507//chloroplast;GO:0005829//cytosol;GO:0005681//spliceosomal complex	GO:0016157//sucrose synthase activity	GO:0009630//gravitropism;GO:0006499//N-terminal protein myristoylation;GO:0000226//microtubule cytoskeleton organization;GO:0006346//methylation-dependent chromatin silencing;GO:0019375//galactolipid biosynthetic process;GO:0007267//cell-cell signaling;GO:0010431//seed maturation;GO:0000911//cytokinesis by cell plate formation;GO:0005986//sucrose biosynthetic process;GO:0010050//vegetative phase …	gi|470134940|ref|XP_004303294.1|/0/PREDICTED: pre-mRNA-processing-splicing factor 8-like [Fragaria vesca subsp. vesca]
Unigene22300_D2	2728	1552	97.55%	338.8602763	K00121|1|0.0|741|rcu:RCOM_0996200|S-(hydroxymethyl)glutathione dehydrogenase / alcohol dehydrogenase [EC:1.1.1.284 1.1.1.1]	GO:0005777//peroxisome;GO:0005829//cytosol	GO:0080007//S-nitrosoglutathione reductase activity;GO:0051903//S-(hydroxymethyl)glutathione dehydrogenase activity;GO:0008270//zinc ion binding;GO:0004022//alcohol dehydrogenase (NAD) activity;GO:0000166//nucleotide binding	GO:0010286//heat acclimation;GO:0051049//regulation of transport;GO:0019288//isopentenyl diphosphate biosynthetic process, mevalonate-independent pathway;GO:0006069//ethanol oxidation;GO:0046292//formaldehyde metabolic process;GO:0006569//tryptophan catabolic process;GO:0008219//cell death;GO:0009684//indoleacetic acid biosynthetic process;GO:0048316//seed development	gi|462395330|gb|EMJ01129.1|/0/hypothetical protein PRUPE_ppa006317mg [Prunus persica]
CL956.Contig3_D2	2713	1908	96.12%	274.1191869	K00924|1|3e-28|125|aly:ARALYDRAFT_489138|[EC:2.7.1.-]	GO:0005576//extracellular region	GO:0003677//DNA binding;GO:0008233//peptidase activity	-	gi|462422576|gb|EMJ26839.1|/1.67455e-177/hypothetical protein PRUPE_ppa004762mg [Prunus persica]
CL1621.Contig2_D2	2712	1265	96.52%	413.3016806	K15280|1|1e-28|125|cme:CMK248C|solute carrier family 35, member C2	GO:0005768//endosome;GO:0005794//Golgi apparatus;GO:0005886//plasma membrane;GO:0016021//integral to membrane;GO:0005802//trans-Golgi network	GO:0008514//organic anion transmembrane transporter activity	GO:0010584//pollen exine formation;GO:0006863//purine nucleobase transport	gi|462419211|gb|EMJ23474.1|/6.70834e-150/hypothetical protein PRUPE_ppa008006mg [Prunus persica]
Unigene18254_D2	2702	1419	99.72%	367.0886534	K00924|1|4e-127|453|osa:4342410|[EC:2.7.1.-];K07198|3|3e-58|224|bdi:100839912|5'-AMP-activated protein kinase, catalytic alpha subunit [EC:2.7.11.11]	GO:0005886//plasma membrane	GO:0005524//ATP binding;GO:0005515//protein binding;GO:0004683//calmodulin-dependent protein kinase activity	GO:0010540//basipetal auxin transport;GO:0010118//stomatal movement;GO:0006468//protein phosphorylation;GO:0009414//response to water deprivation;GO:0042538//hyperosmotic salinity response;GO:0007275//multicellular organismal development;GO:0019722//calcium-mediated signaling	gi|255586705|ref|XP_002533977.1|/0/CBL-interacting serine/threonine-protein kinase, putative [Ricinus communis]
CL4009.Contig1_D2	2697	2193	93.98%	237.0884112	K02925|1|7e-142|503|rcu:RCOM_0759150|large subunit ribosomal protein L3e	GO:0005730//nucleolus;GO:0005773//vacuole;GO:0005886//plasma membrane;GO:0005618//cell wall;GO:0022625//cytosolic large ribosomal subunit	GO:0003735//structural constituent of ribosome	GO:0006412//translation	gi|462396766|gb|EMJ02565.1|/2.60816e-145/hypothetical protein PRUPE_ppa007748mg [Prunus persica]
Unigene20319_D2	2688	1558	94.67%	332.6058033	K00122|1|0.0|684|vvi:100261093|formate dehydrogenase [EC:1.2.1.2]	GO:0009507//chloroplast;GO:0009579//thylakoid	GO:0051287//NAD binding;GO:0008863//formate dehydrogenase (NAD+) activity;GO:0016616//oxidoreductase activity, acting on the CH-OH group of donors, NAD or NADP as acceptor	GO:0009611//response to wounding;GO:0046686//response to cadmium ion;GO:0055114//oxidation-reduction process	gi|38636526|emb|CAE12168.2|/0/formate dehydrogenase [Quercus robur]
Unigene17516_D2	2687	1098	98.09%	471.7732777	K03232|1|9e-104|375|rcu:RCOM_0783980|elongation factor 1-beta	GO:0005853//eukaryotic translation elongation factor 1 complex;GO:0005794//Golgi apparatus;GO:0005886//plasma membrane;GO:0048046//apoplast	GO:0003746//translation elongation factor activity	GO:0009407//toxin catabolic process;GO:0042742//defense response to bacterium;GO:0010583//response to cyclopentenone;GO:0006414//translational elongation	gi|255564428|ref|XP_002523210.1|/1.1188e-102/elongation factor 1-beta, putative [Ricinus communis]
Unigene1595_D2	2665	1002	90.42%	512.7403593	K01115|1|2e-32|138|vcn:VOLCADRAFT_99471|phospholipase D [EC:3.1.4.4]	-	-	-	gi|470124075|ref|XP_004298042.1|/4.64624e-153/PREDICTED: uncharacterized protein LOC101307690 [Fragaria vesca subsp. vesca]
Unigene13895_D2	2659	511	93.74%	1003.14901	-	-	-	-	gi|225442679|ref|XP_002284802.1|/5.25607e-19/PREDICTED: uncharacterized protein LOC100251591 [Vitis vinifera]
Unigene23124_D2	2656	1723	90.25%	297.1739964	K05863|1|0.0|660|rcu:RCOM_1173510|solute carrier family 25 (mitochondrial adenine nucleotide translocator), member 4/5/6/31	GO:0016021//integral to membrane;GO:0005743//mitochondrial inner membrane;GO:0009941//chloroplast envelope	GO:0005471//ATP:ADP antiporter activity	GO:0055085//transmembrane transport;GO:0006839//mitochondrial transport;GO:0034976//response to endoplasmic reticulum stress;GO:0015865//purine nucleotide transport;GO:0009627//systemic acquired resistance	gi|470134546|ref|XP_004303109.1|/0/PREDICTED: ADP,ATP carrier protein 3, mitochondrial-like [Fragaria vesca subsp. vesca]
CL7442.Contig2_D2	2648	1353	98.45%	377.301208	K01376|1|0.0|668|ath:AT5G43060|[EC:3.4.22.-];K01365|4|9e-125|445|smo:SELMODRAFT_183539|cathepsin L [EC:3.4.22.15]	GO:0005773//vacuole;GO:0009507//chloroplast;GO:0048046//apoplast	GO:0032440//2-alkenal reductase [NAD(P)] activity;GO:0008234//cysteine-type peptidase activity	GO:0006508//proteolysis;GO:0009651//response to salt stress;GO:0055114//oxidation-reduction process	gi|225458701|ref|XP_002284973.1|/0/PREDICTED: cysteine proteinase RD21a-like [Vitis vinifera]
Unigene26620_D2	2648	2531	94.39%	201.6944032	K01835|1|0.0|1059|gmx:100802789|phosphoglucomutase [EC:5.4.2.2]	GO:0009570//chloroplast stroma;GO:0044445//cytosolic part;GO:0005634//nucleus;GO:0005886//plasma membrane;GO:0010319//stromule	GO:0000287//magnesium ion binding;GO:0004614//phosphoglucomutase activity	GO:0009651//response to salt stress;GO:0019388//galactose catabolic process;GO:0048229//gametophyte development;GO:0006874//cellular calcium ion homeostasis;GO:0019255//glucose 1-phosphate metabolic process;GO:0019252//starch biosynthetic process;GO:0006096//glycolysis;GO:0006094//gluconeogenesis;GO:0005992//trehalose biosynthetic process;GO:0009590//detection of gravity;GO:0046686//response to c…	gi|356513072|ref|XP_003525238.1|/0/PREDICTED: phosphoglucomutase, cytoplasmic-like [Glycine max]
Unigene20235_D2	2643	1437	97.36%	354.5752408	-	GO:0005886//plasma membrane	-	GO:0046686//response to cadmium ion;GO:0009269//response to desiccation	gi|255585293|ref|XP_002533345.1|/3.00277e-157/Late embryogenesis abundant protein Lea14-A, putative [Ricinus communis]
CL5454.Contig1_D2	2639	1901	97%	267.6241401	K00924|1|0.0|795|aly:ARALYDRAFT_489503|[EC:2.7.1.-];K03083|2|0.0|785|rcu:RCOM_1345100|glycogen synthase kinase 3 beta [EC:2.7.11.26]	GO:0005829//cytosol	GO:0005524//ATP binding;GO:0004674//protein serine/threonine kinase activity	GO:0006468//protein phosphorylation;GO:0009933//meristem structural organization	gi|462400912|gb|EMJ06469.1|/0/hypothetical protein PRUPE_ppa006473mg [Prunus persica]
CL3410.Contig2_D2	2633	1345	99.93%	377.3953861	K13379|1|0.0|694|pop:POPTR_712863|reversibly glycosylated polypeptide / UDP-arabinopyranose mutase [EC:2.4.1.- 5.4.99.30]	GO:0005794//Golgi apparatus	GO:0052691//UDP-arabinopyranose mutase activity;GO:0005515//protein binding;GO:0008466//glycogenin glucosyltransferase activity	GO:0030244//cellulose biosynthetic process	gi|77416931|gb|ABA81861.1|/0/UDP-glucose:protein transglucosylase-like [Solanum tuberosum]
CL4768.Contig1_D2	2627	1638	96.46%	309.1819891	K01710|1|3e-120|430|cme:CME136C|dTDP-glucose 4,6-dehydratase [EC:4.2.1.46];K12449|2|4e-28|124|aly:ARALYDRAFT_481719|UDP-apiose/xylose synthase	GO:0005886//plasma membrane	GO:0048040//UDP-glucuronate decarboxylase activity;GO:0050662//coenzyme binding;GO:0000166//nucleotide binding	GO:0042732//D-xylose metabolic process;GO:0009225//nucleotide-sugar metabolic process	gi|449449982|ref|XP_004142743.1|/0/PREDICTED: UDP-glucuronic acid decarboxylase 1-like [Cucumis sativus]
CL6026.Contig1_D2	2609	623	78.81%	807.3354895	K02905|1|3e-27|119|vvi:100251756|large subunit ribosomal protein L29e	GO:0005730//nucleolus;GO:0022625//cytosolic large ribosomal subunit	GO:0003735//structural constituent of ribosome	GO:0009853//photorespiration;GO:0042254//ribosome biogenesis;GO:0001510//RNA methylation;GO:0006412//translation	gi|357478935|ref|XP_003609753.1|/9.97538e-28/60S ribosomal protein L29 [Medicago truncatula]
Unigene29948_D2	2596	6157	99.95%	81.2837153	K03006|1|0.0|3486|vvi:100264310|DNA-directed RNA polymerase II subunit RPB1 [EC:2.7.7.6]	GO:0009506//plasmodesma;GO:0005665//DNA-directed RNA polymerase II, core complex;GO:0009507//chloroplast;GO:0005773//vacuole	GO:0003899//DNA-directed RNA polymerase activity;GO:0003677//DNA binding;GO:0005515//protein binding	GO:0016926//protein desumoylation;GO:0010228//vegetative to reproductive phase transition of meristem;GO:0031047//gene silencing by RNA;GO:0000394//RNA splicing, via endonucleolytic cleavage and ligation;GO:0006306//DNA methylation;GO:0050665//hydrogen peroxide biosynthetic process;GO:0006366//transcription from RNA polymerase II promoter	gi|225459758|ref|XP_002285900.1|/0/PREDICTED: DNA-directed RNA polymerase II subunit RPB1-like [Vitis vinifera]
Unigene23064_D2	2587	2063	97.53%	241.7492928	K09828|1|0.0|1102|vvi:100258158|delta24-sterol reductase [EC:1.3.1.72]	GO:0016021//integral to membrane;GO:0005773//vacuole;GO:0005886//plasma membrane	GO:0005516//calmodulin binding;GO:0050660//flavin adenine dinucleotide binding;GO:0008762//UDP-N-acetylmuramate dehydrogenase activity	GO:0016132//brassinosteroid biosynthetic process;GO:0055114//oxidation-reduction process;GO:0009416//response to light stimulus;GO:0009826//unidimensional cell growth	gi|359473657|ref|XP_002271846.2|/0/PREDICTED: delta(24)-sterol reductase-like [Vitis vinifera]
Unigene26021_D2	2571	2423	97.61%	204.5580966	K13210|1|0.0|1013|vvi:100259454|far upstream element-binding protein	GO:0005829//cytosol	GO:0003676//nucleic acid binding	GO:0006606//protein import into nucleus	gi|462422104|gb|EMJ26367.1|/0/hypothetical protein PRUPE_ppa002323mg [Prunus persica]
Unigene29631_D2	2571	2066	96.61%	239.9052605	K01255|1|0.0|956|vvi:100250183|leucyl aminopeptidase [EC:3.4.11.1]	GO:0005773//vacuole;GO:0009570//chloroplast stroma;GO:0005829//cytosol	GO:0030145//manganese ion binding;GO:0008235//metalloexopeptidase activity;GO:0004177//aminopeptidase activity	GO:0010150//leaf senescence;GO:0046686//response to cadmium ion;GO:0006508//proteolysis	gi|462399737|gb|EMJ05405.1|/0/hypothetical protein PRUPE_ppa003434mg [Prunus persica]
Unigene20342_D2	2571	1308	96.02%	378.9329267	K15306|1|5e-95|346|pop:POPTR_557663|Ran-binding protein 1	GO:0005634//nucleus	GO:0008536//Ran GTPase binding;GO:0004674//protein serine/threonine kinase activity;GO:0005524//ATP binding	GO:0000278//mitotic cell cycle;GO:0006468//protein phosphorylation;GO:0006396//RNA processing;GO:0000060//protein import into nucleus, translocation;GO:0006406//mRNA export from nucleus	gi|224105935|ref|XP_002313984.1|/7.11342e-94/predicted protein [Populus trichocarpa]
CL5681.Contig1_D2	2567	937	96.69%	528.146358	-	-	-	GO:0009651//response to salt stress;GO:0009817//defense response to fungus, incompatible interaction	gi|470125585|ref|XP_004298782.1|/5.50239e-121/PREDICTED: osmotin-like protein OSM34-like [Fragaria vesca subsp. vesca]
Unigene26623_D2	2558	1799	97.22%	274.1178951	K00819|1|0.0|797|rcu:RCOM_0631280|ornithine--oxo-acid transaminase [EC:2.6.1.13]	GO:0005739//mitochondrion	GO:0008270//zinc ion binding;GO:0004587//ornithine-oxo-acid transaminase activity;GO:0030170//pyridoxal phosphate binding	GO:0007031//peroxisome organization;GO:0009626//plant-type hypersensitive response;GO:0042538//hyperosmotic salinity response;GO:0006635//fatty acid beta-oxidation;GO:0006561//proline biosynthetic process;GO:0010260//organ senescence;GO:0019544//arginine catabolic process to glutamate;GO:0006593//ornithine catabolic process;GO:0009816//defense response to bacterium, incompatible interaction	gi|462409879|gb|EMJ15213.1|/0/hypothetical protein PRUPE_ppa005212mg [Prunus persica]
Unigene20980_D2	2555	1101	94.01%	447.3748822	K01953|1|6e-10|63.5|ppp:PHYPADRAFT_173106|asparagine synthase (glutamine-hydrolysing) [EC:6.3.5.4]	GO:0005737//cytoplasm;GO:0005886//plasma membrane	-	GO:0009733//response to auxin stimulus;GO:0010044//response to aluminum ion	gi|225432548|ref|XP_002280658.1|/6.16179e-117/PREDICTED: stem-specific protein TSJT1 [Vitis vinifera]
CL278.Contig1_D2	2546	925	96.54%	530.6212986	K02893|1|1e-76|284|gmx:100785534|large subunit ribosomal protein L23Ae	GO:0005840//ribosome	GO:0003735//structural constituent of ribosome;GO:0000166//nucleotide binding	GO:0006412//translation	gi|356558314|ref|XP_003547452.1|/1.53518e-75/PREDICTED: 60S ribosomal protein L23A-like [Glycine max]
Unigene30568_D2	2534	1244	94.21%	392.6939783	K15382|1|2e-98|357|pop:POPTR_853183|solute carrier family 50 (sugar transporter)	GO:0005887//integral to plasma membrane	GO:0008515//sucrose transmembrane transporter activity	GO:0071446//cellular response to salicylic acid stimulus;GO:0015770//sucrose transport;GO:0071470//cellular response to osmotic stress;GO:0071215//cellular response to abscisic acid stimulus;GO:0010150//leaf senescence	gi|224072514|ref|XP_002303766.1|/2.88708e-97/predicted protein [Populus trichocarpa]
Unigene27663_D2	2530	2809	96.90%	173.6348089	K00615|1|0.0|1315|pop:POPTR_552034|transketolase [EC:2.2.1.1]	-	GO:0004802//transketolase activity	GO:0008152//metabolic process	gi|462416702|gb|EMJ21439.1|/0/hypothetical protein PRUPE_ppa001865mg [Prunus persica]
Unigene23958_D2	2518	2830	99.33%	171.5288997	K07151|1|0.0|1372|pop:POPTR_1094997|dolichyl-diphosphooligosaccharide--protein glycosyltransferase [EC:2.4.1.119]	GO:0005789//endoplasmic reticulum membrane;GO:0005886//plasma membrane;GO:0016021//integral to membrane;GO:0009536//plastid	GO:0004579//dolichyl-diphosphooligosaccharide-protein glycotransferase activity	GO:0006486//protein glycosylation	gi|462406627|gb|EMJ12091.1|/0/hypothetical protein PRUPE_ppa001886mg [Prunus persica]
Unigene17970_D2	2518	204	98.04%	2379.543069	-	-	-	-	gi|462412823|gb|EMJ17872.1|/4.49278e-14/hypothetical protein PRUPE_ppb004684mg [Prunus persica]
CL211.Contig4_D2	2497	2617	99.08%	183.9428162	K11000|1|0.0|1457|rcu:RCOM_0146290|callose synthase [EC:2.4.1.-]	GO:0000148//1,3-beta-D-glucan synthase complex;GO:0009504//cell plate	GO:0003843//1,3-beta-D-glucan synthase activity	GO:0000226//microtubule cytoskeleton organization;GO:0006346//methylation-dependent chromatin silencing;GO:0031048//chromatin silencing by small RNA;GO:0007267//cell-cell signaling;GO:0000911//cytokinesis by cell plate formation;GO:0051567//histone H3-K9 methylation;GO:0006944//cellular membrane fusion;GO:0009556//microsporogenesis;GO:0006075//(1->3)-beta-D-glucan biosynthetic process;GO:0035196/…	gi|255574422|ref|XP_002528124.1|/0/transferase, transferring glycosyl groups, putative [Ricinus communis]
CL5028.Contig1_D2	2479	3143	92.40%	152.054808	K03695|1|0.0|1494|bdi:100825913|ATP-dependent Clp protease ATP-binding subunit ClpB	GO:0009941//chloroplast envelope;GO:0009570//chloroplast stroma	GO:0005524//ATP binding;GO:0016887//ATPase activity;GO:0005515//protein binding	GO:0034976//response to endoplasmic reticulum stress;GO:0006457//protein folding;GO:0010286//heat acclimation;GO:0045727//positive regulation of translation;GO:0043335//protein unfolding;GO:0009644//response to high light intensity;GO:0042542//response to hydrogen peroxide	gi|470126676|ref|XP_004299309.1|/0/PREDICTED: chaperone protein ClpB1-like [Fragaria vesca subsp. vesca]
CL3691.Contig1_D2	2473	2144	99.63%	222.365469	-	GO:0005829//cytosol	GO:0047134//protein-disulfide reductase activity;GO:0016209//antioxidant activity	GO:0055114//oxidation-reduction process;GO:0045454//cell redox homeostasis;GO:0080092//regulation of pollen tube growth;GO:0010183//pollen tube guidance;GO:0046686//response to cadmium ion	gi|462422569|gb|EMJ26832.1|/0/hypothetical protein PRUPE_ppa003374mg [Prunus persica]
Unigene23971_D2	2473	556	97.66%	857.4668446	-	-	-	-	gi|225449909|ref|XP_002267909.1|/2.18452e-30/PREDICTED: uncharacterized protein LOC100244776 [Vitis vinifera]
Unigene24521_D2	2469	1709	97.13%	278.5140052	K03061|1|0.0|844|zma:100272769|26S proteasome regulatory subunit T1	GO:0005829//cytosol;GO:0008540//proteasome regulatory particle, base subcomplex;GO:0005634//nucleus;GO:0005886//plasma membrane	GO:0005524//ATP binding;GO:0016887//ATPase activity	GO:0006511//ubiquitin-dependent protein catabolic process	gi|449436203|ref|XP_004135883.1|/0/PREDICTED: 26S protease regulatory subunit 7-like [Cucumis sativus]
CL4726.Contig3_D2	2467	1533	81.54%	310.2380101	K00134|1|0.0|636|gmx:100807342|glyceraldehyde 3-phosphate dehydrogenase [EC:1.2.1.12]	-	GO:0051287//NAD binding;GO:0004365//glyceraldehyde-3-phosphate dehydrogenase (NAD+) (phosphorylating) activity;GO:0050661//NADP binding	GO:0006006//glucose metabolic process;GO:0055114//oxidation-reduction process	gi|359806082|ref|NP_001241184.1|/0/uncharacterized protein LOC100807342 [Glycine max]
CL6849.Contig1_D2	2462	1929	98.81%	246.0502624	K09495|1|0.0|954|vvi:100264926|T-complex protein 1 subunit gamma	GO:0005829//cytosol	GO:0005524//ATP binding;GO:0051082//unfolded protein binding	GO:0006457//protein folding;GO:0006364//rRNA processing	gi|147784740|emb|CAN74796.1|/0/hypothetical protein VITISV_000290 [Vitis vinifera]
Unigene25821_D2	2461	2273	99.16%	208.727749	K14190|1|0.0|731|rcu:RCOM_0278070|GDP-L-galactose phosphorylase [EC:2.7.7.69]	-	GO:0010474//glucose-1-phosphate guanylyltransferase (GDP) activity;GO:0010471//GDP-galactose:mannose-1-phosphate guanylyltransferase activity;GO:0010475//galactose-1-phosphate guanylyltransferase (GDP) activity;GO:0080048//GDP-D-glucose phosphorylase activity;GO:0008928//mannose-1-phosphate guanylyltransferase (GDP) activity;GO:0010473//GDP-galactose:myoinositol-1-phosphate guanylyltransferase ac…	GO:0009753//response to jasmonic acid stimulus;GO:0010193//response to ozone;GO:0042742//defense response to bacterium;GO:0009408//response to heat;GO:0052544//defense response by callose deposition in cell wall;GO:0019853//L-ascorbic acid biosynthetic process	gi|319739581|gb|ADV59925.1|/0/putative GDP-L-galactose-pyrophosphatase [Citrus unshiu]
Unigene7170_D2	2461	905	96.13%	524.2410756	K02900|1|1e-79|294|rcu:RCOM_0024830|large subunit ribosomal protein L27Ae	GO:0005730//nucleolus;GO:0009506//plasmodesma;GO:0022625//cytosolic large ribosomal subunit;GO:0016020//membrane	GO:0003735//structural constituent of ribosome	GO:0006412//translation	gi|449434971|ref|XP_004135269.1|/2.89114e-79/PREDICTED: 60S ribosomal protein L27a-3-like [Cucumis sativus]
Unigene27508_D2	2447	1354	94.02%	348.4041477	K00423|1|5e-125|446|aly:ARALYDRAFT_892557|L-ascorbate oxidase [EC:1.10.3.3]	GO:0005829//cytosol;GO:0009506//plasmodesma;GO:0009505//plant-type cell wall;GO:0016020//membrane;GO:0048046//apoplast	GO:0005507//copper ion binding;GO:0008447//L-ascorbate oxidase activity	GO:0055114//oxidation-reduction process;GO:0052546//cell wall pectin metabolic process;GO:0052541//plant-type cell wall cellulose metabolic process;GO:0016126//sterol biosynthetic process	gi|255539130|ref|XP_002510630.1|/0/multicopper oxidase, putative [Ricinus communis]
Unigene30707_D2	2445	629	96.66%	749.3698737	-	GO:0005886//plasma membrane	-	-	gi|449517112|ref|XP_004165590.1|/4.73905e-25/PREDICTED: translation machinery-associated protein 7-like [Cucumis sativus]
CL6487.Contig2_D2	2435	3334	99.85%	140.7995872	K12309|1|0.0|1078|ath:AT3G52840|beta-galactosidase [EC:3.2.1.23];K01190|3|1e-66|253|cme:CMP078C|beta-galactosidase [EC:3.2.1.23]	GO:0005829//cytosol;GO:0009506//plasmodesma;GO:0009505//plant-type cell wall;GO:0005576//extracellular region	GO:0043169//cation binding;GO:0004565//beta-galactosidase activity;GO:0030246//carbohydrate binding	GO:0042744//hydrogen peroxide catabolic process;GO:0048767//root hair elongation;GO:0032880//regulation of protein localization;GO:0005975//carbohydrate metabolic process	gi|157313304|gb|ABV32545.1|/0/beta-galactosidase protein 2 [Prunus persica]
CL608.Contig1_D2	2435	4668	96.64%	100.5625158	K00297|1|0.0|1088|pop:POPTR_828552|methylenetetrahydrofolate reductase (NADPH) [EC:1.5.1.20]	GO:0005634//nucleus;GO:0005829//cytosol	GO:0004489//methylenetetrahydrofolate reductase (NADPH) activity	GO:0035999//tetrahydrofolate interconversion;GO:0055114//oxidation-reduction process;GO:0006555//methionine metabolic process	gi|462400120|gb|EMJ05788.1|/0/hypothetical protein PRUPE_ppa003184mg [Prunus persica]
Unigene23598_D2	2426	1179	99.66%	396.6842915	K07374|1|2e-167|586|vvi:100256600|tubulin alpha	GO:0005874//microtubule;GO:0005737//cytoplasm	GO:0003924//GTPase activity;GO:0005200//structural constituent of cytoskeleton;GO:0005525//GTP binding	GO:0051258//protein polymerization;GO:0006184//GTP catabolic process;GO:0007017//microtubule-based process	gi|214003725|gb|ACJ60905.1|/1.21272e-166/alpha tubulin [Betula pendula]
CL99.Contig2_D2	2417	1195	91.55%	389.9211176	K05765|1|2e-70|264|gmx:100499953|cofilin	GO:0005739//mitochondrion;GO:0015629//actin cytoskeleton;GO:0009507//chloroplast;GO:0005634//nucleus;GO:0005886//plasma membrane	GO:0003779//actin binding	GO:0006979//response to oxidative stress;GO:0030042//actin filament depolymerization;GO:0042742//defense response to bacterium;GO:0009870//defense response signaling pathway, resistance gene-dependent;GO:0046686//response to cadmium ion	gi|351722307|ref|NP_001238519.1|/2.40488e-69/uncharacterized protein LOC100499953 [Glycine max]
Unigene21128_D2	2414	1061	92.08%	438.6214774	K02885|1|2e-109|394|vvi:100246855|large subunit ribosomal protein L19e	GO:0005730//nucleolus;GO:0005886//plasma membrane;GO:0022625//cytosolic large ribosomal subunit	GO:0003735//structural constituent of ribosome	GO:0006412//translation	gi|225437447|ref|XP_002272357.1|/2.21058e-108/PREDICTED: 60S ribosomal protein L19-2 [Vitis vinifera]
Unigene13208_D2	2410	760	90.92%	611.3240221	K02942|1|1e-43|174|rcu:RCOM_1339620|large subunit ribosomal protein LP1	GO:0022626//cytosolic ribosome;GO:0005886//plasma membrane;GO:0005634//nucleus	GO:0003735//structural constituent of ribosome	GO:0006414//translational elongation	gi|462415095|gb|EMJ19832.1|/5.50727e-43/hypothetical protein PRUPE_ppa013661mg [Prunus persica]
CL4939.Contig2_D2	2408	4713	99.09%	98.49791883	K12616|1|0.0|1868|vvi:100259985|enhancer of mRNA-decapping protein 4	GO:0043229//intracellular organelle;GO:0044444//cytoplasmic part	-	GO:0006402//mRNA catabolic process	gi|225462062|ref|XP_002269575.1|/0/PREDICTED: enhancer of mRNA-decapping protein 4-like [Vitis vinifera]
Unigene17588_D2	2408	2279	94.82%	203.6949063	K02145|1|0.0|1207|pop:POPTR_719941|V-type H+-transporting ATPase subunit A [EC:3.6.3.14]	GO:0000325//plant-type vacuole;GO:0005774//vacuolar membrane;GO:0009941//chloroplast envelope;GO:0033180//proton-transporting V-type ATPase, V1 domain;GO:0005618//cell wall;GO:0005886//plasma membrane	GO:0046961//proton-transporting ATPase activity, rotational mechanism;GO:0005524//ATP binding	GO:0046034//ATP metabolic process;GO:0009651//response to salt stress;GO:0015991//ATP hydrolysis coupled proton transport;GO:0007030//Golgi organization;GO:0009555//pollen development	gi|462411093|gb|EMJ16142.1|/0/hypothetical protein PRUPE_ppa002892mg [Prunus persica]
CL5334.Contig1_D2	2389	1438	89.99%	320.2766485	K01759|1|1e-153|541|vvi:100257313|lactoylglutathione lyase [EC:4.4.1.5]	GO:0005829//cytosol;GO:0005777//peroxisome;GO:0005739//mitochondrion;GO:0009941//chloroplast envelope;GO:0005773//vacuole;GO:0005886//plasma membrane	GO:0046872//metal ion binding;GO:0004462//lactoylglutathione lyase activity	GO:0009651//response to salt stress;GO:0019243//methylglyoxal catabolic process to D-lactate;GO:0006096//glycolysis;GO:0006094//gluconeogenesis;GO:0046686//response to cadmium ion;GO:0019344//cysteine biosynthetic process	gi|211906514|gb|ACJ11750.1|/5.84353e-153/lactoylglutathione lyase [Gossypium hirsutum]
Unigene24027_D2	2375	1491	98.46%	307.0817324	K10256|1|0.0|702|gmx:100805040|omega-6 fatty acid desaturase (delta-12 desaturase) [EC:1.14.19.-]	-	GO:0045485//omega-6 fatty acid desaturase activity;GO:0016720//delta12-fatty acid dehydrogenase activity;GO:0016717//oxidoreductase activity, acting on paired donors, with oxidation of a pair of donors resulting in the reduction of molecular oxygen to two molecules of water	GO:0055114//oxidation-reduction process;GO:0006629//lipid metabolic process	gi|470137217|ref|XP_004304366.1|/0/PREDICTED: omega-6 fatty acid desaturase, endoplasmic reticulum isozyme 2-like [Fragaria vesca subsp. vesca]
Unigene18224_D2	2374	2540	97.56%	180.1834962	K09571|1|0.0|993|vvi:100266654|FK506-binding protein 4/5 [EC:5.2.1.8]	GO:0005829//cytosol;GO:0071944//cell periphery;GO:0016020//membrane;GO:0005634//nucleus	GO:0005516//calmodulin binding;GO:0032266//phosphatidylinositol-3-phosphate binding;GO:0003755//peptidyl-prolyl cis-trans isomerase activity;GO:0005528//FK506 binding;GO:0080025//phosphatidylinositol-3,5-bisphosphate binding	GO:0034976//response to endoplasmic reticulum stress;GO:0009845//seed germination;GO:0000413//protein peptidyl-prolyl isomerization;GO:0006457//protein folding;GO:0009611//response to wounding;GO:0006970//response to osmotic stress;GO:0006499//N-terminal protein myristoylation;GO:0070370//cellular heat acclimation;GO:0046686//response to cadmium ion;GO:0009644//response to high light intensity;GO…	gi|359497288|ref|XP_002263566.2|/0/PREDICTED: 70 kDa peptidyl-prolyl isomerase [Vitis vinifera]
Unigene7152_D2	2367	905	92.60%	504.2172393	K02903|1|1e-65|248|rcu:RCOM_1048210|large subunit ribosomal protein L28e	GO:0005886//plasma membrane;GO:0005618//cell wall;GO:0022625//cytosolic large ribosomal subunit;GO:0009507//chloroplast	GO:0003735//structural constituent of ribosome	GO:0006412//translation	gi|462398255|gb|EMJ03923.1|/6.68065e-68/hypothetical protein PRUPE_ppa012901mg [Prunus persica]
CL1423.Contig1_D2	2361	3623	99.39%	125.6306667	K04567|1|0.0|1045|vvi:100262532|lysyl-tRNA synthetase, class II [EC:6.1.1.6]	GO:0005829//cytosol;GO:0009506//plasmodesma	GO:0003676//nucleic acid binding;GO:0004824//lysine-tRNA ligase activity;GO:0005524//ATP binding	GO:0009165//nucleotide biosynthetic process;GO:0009640//photomorphogenesis;GO:0010388//cullin deneddylation;GO:0006430//lysyl-tRNA aminoacylation	gi|359487616|ref|XP_002279658.2|/0/PREDICTED: lysyl-tRNA synthetase-like [Vitis vinifera]
CL2491.Contig1_D2	2358	4342	96.64%	104.6940482	K01280|1|0.0|2195|vvi:100248019|tripeptidyl-peptidase II [EC:3.4.14.10]	GO:0022626//cytosolic ribosome;GO:0005886//plasma membrane;GO:0005774//vacuolar membrane;GO:0009507//chloroplast;GO:0005739//mitochondrion	GO:0008240//tripeptidyl-peptidase activity;GO:0004252//serine-type endopeptidase activity	GO:0006508//proteolysis;GO:0009630//gravitropism	gi|302143856|emb|CBI22717.3|/0/unnamed protein product [Vitis vinifera]
CL4541.Contig1_D2	2358	4218	99.45%	107.7718249	K04646|1|0.0|2497|gmx:100802224|clathrin heavy chain	GO:0005829//cytosol;GO:0030132//clathrin coat of coated pit;GO:0030130//clathrin coat of trans-Golgi network vesicle;GO:0009506//plasmodesma;GO:0005774//vacuolar membrane;GO:0009507//chloroplast	GO:0005515//protein binding;GO:0005198//structural molecule activity	GO:0006897//endocytosis;GO:0006886//intracellular protein transport	gi|462415344|gb|EMJ20081.1|/0/hypothetical protein PRUPE_ppa000130mg [Prunus persica]
Unigene18237_D2	2355	1447	94.68%	313.7548096	K15040|1|1e-141|501|pop:POPTR_820890|voltage-dependent anion channel protein 2	GO:0005618//cell wall;GO:0005730//nucleolus;GO:0009941//chloroplast envelope;GO:0005741//mitochondrial outer membrane;GO:0005773//vacuole;GO:0005886//plasma membrane	GO:0008308//voltage-gated anion channel activity	GO:0055085//transmembrane transport;GO:0044070//regulation of anion transport;GO:0042742//defense response to bacterium	gi|224102515|ref|XP_002312708.1|/1.51002e-140/porin/voltage-dependent anion-selective channel protein [Populus trichocarpa]
Unigene20341_D2	2355	3732	95.02%	121.6514495	K09955|1|0.0|1346|vvi:100246702|hypothetical protein	GO:0005576//extracellular region;GO:0005773//vacuole;GO:0009505//plant-type cell wall	GO:0003824//catalytic activity	GO:0008152//metabolic process	gi|225435510|ref|XP_002285548.1|/0/PREDICTED: uncharacterized protein LOC100246702 [Vitis vinifera]
Unigene28400_D2	2353	10682	97.62%	42.46560982	K10691|1|0.0|5885|mtr:MTR_7g017100|E3 ubiquitin-protein ligase UBR4 [EC:6.3.2.19]	GO:0005829//cytosol;GO:0009506//plasmodesma;GO:0016020//membrane	GO:0008270//zinc ion binding;GO:0004842//ubiquitin-protein ligase activity	GO:0009620//response to fungus;GO:0009926//auxin polar transport;GO:0009640//photomorphogenesis;GO:0010311//lateral root formation;GO:0009733//response to auxin stimulus;GO:0016567//protein ubiquitination;GO:0048283//indeterminate inflorescence morphogenesis;GO:0009826//unidimensional cell growth	gi|462411041|gb|EMJ16090.1|/0/hypothetical protein PRUPE_ppa000002mg [Prunus persica]
Unigene18195_D2	2349	932	99.89%	485.8868169	K02865|1|5e-96|348|gmx:100305550|large subunit ribosomal protein L10Ae	GO:0005730//nucleolus;GO:0022625//cytosolic large ribosomal subunit;GO:0005886//plasma membrane	GO:0003723//RNA binding;GO:0003735//structural constituent of ribosome	GO:0006412//translation;GO:0009955//adaxial/abaxial pattern specification;GO:0048569//post-embryonic organ development	gi|351721216|ref|NP_001236946.1|/6.73696e-95/uncharacterized protein LOC100305550 [Glycine max]
Unigene7160_D2	2344	715	99.58%	632.0036363	K02901|1|3e-64|243|vvi:100250703|large subunit ribosomal protein L27e	GO:0022625//cytosolic large ribosomal subunit;GO:0016020//membrane	GO:0003735//structural constituent of ribosome	GO:0006412//translation	gi|449460010|ref|XP_004147739.1|/2.99822e-64/PREDICTED: 60S ribosomal protein L27-like [Cucumis sativus]
CL6951.Contig2_D2	2344	2955	96.01%	152.9213536	K01568|1|0.0|1112|rcu:RCOM_0489390|pyruvate decarboxylase [EC:4.1.1.1]	GO:0016020//membrane	GO:0000287//magnesium ion binding;GO:0030976//thiamine pyrophosphate binding;GO:0004737//pyruvate decarboxylase activity	GO:0008152//metabolic process;GO:0001666//response to hypoxia	gi|449439854|ref|XP_004137700.1|/0/PREDICTED: pyruvate decarboxylase isozyme 2-like [Cucumis sativus]
Unigene27909_D2	2343	2019	95.79%	223.7195727	K01184|1|3e-100|364|rcu:RCOM_1063390|polygalacturonase [EC:3.2.1.15]	GO:0005576//extracellular region	GO:0004650//polygalacturonase activity;GO:0047911	GO:0005975//carbohydrate metabolic process	gi|225432118|ref|XP_002263668.1|/0/PREDICTED: polygalacturonase At1g48100-like [Vitis vinifera]
CL1067.Contig1_D2	2342	3541	97.63%	127.5055167	K03028|1|0.0|1617|rcu:RCOM_1172830|26S proteasome regulatory subunit N1	GO:0005829//cytosol;GO:0008540//proteasome regulatory particle, base subcomplex;GO:0009506//plasmodesma;GO:0005634//nucleus;GO:0005886//plasma membrane	GO:0043130//ubiquitin binding;GO:0030234//enzyme regulator activity	GO:0043161//proteasomal ubiquitin-dependent protein catabolic process;GO:0043248//proteasome assembly;GO:0051726//regulation of cell cycle;GO:0051788//response to misfolded protein;GO:0007010//cytoskeleton organization;GO:0042176//regulation of protein catabolic process;GO:0006094//gluconeogenesis;GO:0009630//gravitropism;GO:0050790//regulation of catalytic activity	gi|255553635|ref|XP_002517858.1|/0/26S proteasome regulatory subunit rpn1, putative [Ricinus communis]
CL4094.Contig1_D2	2335	2144	97.06%	209.9568824	K01412|1|0.0|928|vvi:100259477|mitochondrial processing peptidase [EC:3.4.24.64]	GO:0005774//vacuolar membrane;GO:0005758//mitochondrial intermembrane space;GO:0005759//mitochondrial matrix;GO:0009507//chloroplast;GO:0005618//cell wall;GO:0005730//nucleolus;GO:0005741//mitochondrial outer membrane;GO:0005750//mitochondrial respiratory chain complex III;GO:0005886//plasma membrane	GO:0008270//zinc ion binding;GO:0004222//metalloendopeptidase activity	GO:0051788//response to misfolded protein;GO:0006098//pentose-phosphate shunt;GO:0009853//photorespiration;GO:0009651//response to salt stress;GO:0080129//proteasome core complex assembly;GO:0006511//ubiquitin-dependent protein catabolic process;GO:0046686//response to cadmium ion	gi|449438845|ref|XP_004137198.1|/0/PREDICTED: probable mitochondrial-processing peptidase subunit beta-like [Cucumis sativus]
CL2640.Contig2_D2	2335	3234	99.23%	139.1921941	K15925|1|0.0|1637|rcu:RCOM_0030540|alpha-D-xyloside xylohydrolase [EC:3.2.1.177]	GO:0005829//cytosol;GO:0009506//plasmodesma;GO:0009505//plant-type cell wall;GO:0009507//chloroplast;GO:0048046//apoplast	GO:0032450//maltose alpha-glucosidase activity;GO:0080176//xyloglucan 1,6-alpha-xylosidase activity;GO:0046556//alpha-N-arabinofuranosidase activity;GO:0030246//carbohydrate binding;GO:0009044//xylan 1,4-beta-xylosidase activity	GO:0045493//xylan catabolic process;GO:0010411//xyloglucan metabolic process;GO:0005982//starch metabolic process;GO:0009664//plant-type cell wall organization;GO:0009832//plant-type cell wall biogenesis;GO:0046686//response to cadmium ion	gi|255581663|ref|XP_002531635.1|/0/alpha-glucosidase, putative [Ricinus communis]
CL3489.Contig3_D2	2316	2237	99.64%	199.5908292	K15718|1|0.0|1110|pop:POPTR_832809|linoleate 9S-lipoxygenase [EC:1.13.11.58]	GO:0009507//chloroplast	GO:0016165//lipoxygenase activity;GO:0005506//iron ion binding	GO:0009753//response to jasmonic acid stimulus;GO:0055114//oxidation-reduction process;GO:0048364//root development;GO:0009611//response to wounding;GO:0009737//response to abscisic acid stimulus;GO:0009816//defense response to bacterium, incompatible interaction;GO:0031408//oxylipin biosynthetic process	gi|224099785|ref|XP_002311617.1|/0/predicted protein [Populus trichocarpa]
Unigene22009_D2	2314	2541	98.66%	175.5604564	K14565|1|0.0|889|pop:POPTR_1096439|nucleolar protein 58	GO:0005730//nucleolus;GO:0016020//membrane	GO:0003677//DNA binding	-	gi|359487861|ref|XP_002273273.2|/0/PREDICTED: probable nucleolar protein 5-2-like [Vitis vinifera]
CL2714.Contig1_D2	2313	619	83.04%	720.3656493	-	-	-	GO:0006810//transport	gi|462408318|gb|EMJ13652.1|/2.89532e-22/hypothetical protein PRUPE_ppa017340mg, partial [Prunus persica]
CL5888.Contig3_D2	2304	2287	99.26%	194.2156943	K00423|1|6e-152|536|ath:AT1G55570|L-ascorbate oxidase [EC:1.10.3.3]	GO:0005829//cytosol;GO:0009506//plasmodesma;GO:0009505//plant-type cell wall;GO:0005774//vacuolar membrane;GO:0046658//anchored to plasma membrane;GO:0048046//apoplast	GO:0005507//copper ion binding;GO:0008447//L-ascorbate oxidase activity	GO:0009825//multidimensional cell growth;GO:0055114//oxidation-reduction process;GO:0048767//root hair elongation;GO:0030243//cellulose metabolic process;GO:0000271//polysaccharide biosynthetic process;GO:0009932//cell tip growth;GO:0071555//cell wall organization;GO:0043481//anthocyanin accumulation in tissues in response to UV light;GO:0010817//regulation of hormone levels	gi|449459706|ref|XP_004147587.1|/0/PREDICTED: monocopper oxidase-like protein SKU5-like [Cucumis sativus]
CL5892.Contig1_D2	2301	1723	98.55%	257.4538275	K03006|1|8e-07|53.9|smo:SELMODRAFT_128226|DNA-directed RNA polymerase II subunit RPB1 [EC:2.7.7.6];K11323|5|2e-06|52.4|vcn:VOLCADRAFT_121342|histone arginine demethylase JMJD6 [EC:1.14.11.-]	GO:0005886//plasma membrane	GO:0042802//identical protein binding;GO:0004252//serine-type endopeptidase activity;GO:0032440//2-alkenal reductase [NAD(P)] activity	GO:0051607//defense response to virus;GO:0006508//proteolysis;GO:0043086//negative regulation of catalytic activity;GO:0055114//oxidation-reduction process	gi|462418894|gb|EMJ23157.1|/3.60865e-99/hypothetical protein PRUPE_ppa001770mg [Prunus persica]
Unigene14019_D2	2296	1011	95.85%	437.8130874	K11275|1|7e-63|239|rcu:RCOM_0292320|histone H1/5	GO:0043229//intracellular organelle	-	-	gi|189473427|gb|ACD99685.1|/1.71956e-62/histone H1-like protein [Camellia sinensis]
Unigene22345_D2	2290	2226	99.91%	198.3253977	K15400|1|2e-99|361|vvi:100245819|omega-hydroxypalmitate O-feruloyl transferase [EC:2.3.1.188];K11984|4|2e-22|106|ppp:PHYPADRAFT_233757|U4/U6.U5 tri-snRNP-associated protein 1	GO:0005829//cytosol;GO:0005739//mitochondrion	-	-	gi|225461906|ref|XP_002266659.1|/0/PREDICTED: uncharacterized protein LOC100249691 [Vitis vinifera]
Unigene17478_D2	2286	916	94.54%	481.1148522	K03386|1|2e-72|270|ath:AT1G60740|peroxiredoxin (alkyl hydroperoxide reductase subunit C) [EC:1.11.1.15];K11187|2|1e-39|161|cre:CHLREDRAFT_196639|peroxiredoxin 5, atypical 2-Cys peroxiredoxin [EC:1.11.1.15]	GO:0005886//plasma membrane;GO:0009507//chloroplast;GO:0005829//cytosol	GO:0046872//metal ion binding;GO:0020037//heme binding;GO:0004601//peroxidase activity;GO:0051920//peroxiredoxin activity	GO:0009407//toxin catabolic process;GO:0006979//response to oxidative stress;GO:0046686//response to cadmium ion;GO:0055114//oxidation-reduction process	gi|125620178|gb|ABN46981.1|/3.86128e-79/thioredoxin-dependent peroxidase [Nelumbo nucifera]
Unigene18186_D2	2285	854	94.96%	515.8178242	K10802|1|1e-55|214|vvi:100257544|high mobility group protein B1	GO:0005634//nucleus	GO:0003677//DNA binding	-	gi|462398118|gb|EMJ03786.1|/1.11453e-61/hypothetical protein PRUPE_ppa011596mg [Prunus persica]
Unigene28049_D2	2279	2716	96.13%	161.7642584	-	GO:0005802//trans-Golgi network;GO:0016023//cytoplasmic membrane-bounded vesicle;GO:0005829//cytosol;GO:0016021//integral to membrane;GO:0005794//Golgi apparatus;GO:0005768//endosome;GO:0005739//mitochondrion	-	-	gi|356548465|ref|XP_003542622.1|/0/PREDICTED: transmembrane 9 superfamily member 4-like [Glycine max]
CL4541.Contig2_D2	2272	4258	99.48%	102.8657227	K04646|1|0.0|2529|vvi:100251869|clathrin heavy chain	GO:0030132//clathrin coat of coated pit;GO:0030130//clathrin coat of trans-Golgi network vesicle	GO:0005198//structural molecule activity	GO:0016192//vesicle-mediated transport;GO:0006886//intracellular protein transport	gi|225434540|ref|XP_002276855.1|/0/PREDICTED: clathrin heavy chain 2 [Vitis vinifera]
Unigene25689_D2	2271	1225	91.84%	357.3954811	K09264|1|5e-73|273|bdi:100824190|MADS-box transcription factor, plant	GO:0005634//nucleus	GO:0003677//DNA binding;GO:0046983//protein dimerization activity;GO:0003700//sequence-specific DNA binding transcription factor activity	GO:0006355//regulation of transcription, DNA-dependent;GO:0048481//ovule development	gi|109627499|emb|CAK55150.1|/1.76644e-107/agamous-like MADS-box protein AGL11 homologue [Betula pendula]
Unigene14331_D2	2270	2203	96.64%	198.6457929	K04077|1|2e-156|551|smo:SELMODRAFT_165043|chaperonin GroEL	GO:0005739//mitochondrion;GO:0009941//chloroplast envelope;GO:0009579//thylakoid;GO:0009570//chloroplast stroma;GO:0022626//cytosolic ribosome;GO:0016020//membrane;GO:0048046//apoplast	GO:0005524//ATP binding	GO:0042026//protein refolding;GO:0009658//chloroplast organization;GO:0009790//embryo development	gi|224104681|ref|XP_002313525.1|/0/predicted protein [Populus trichocarpa]
Unigene13228_D2	2264	911	99.34%	479.0998745	-	GO:0005634//nucleus;GO:0005737//cytoplasm	GO:0030246//carbohydrate binding	-	gi|255568992|ref|XP_002525466.1|/2.38628e-89/conserved hypothetical protein [Ricinus communis]
Unigene26657_D2	2251	3334	99.67%	130.1601112	K01955|1|0.0|1759|vvi:100262205|carbamoyl-phosphate synthase large subunit [EC:6.3.5.5]	GO:0016020//membrane;GO:0005951//carbamoyl-phosphate synthase complex;GO:0005829//cytosol;GO:0009570//chloroplast stroma;GO:0005739//mitochondrion	GO:0046872//metal ion binding;GO:0004088//carbamoyl-phosphate synthase (glutamine-hydrolyzing) activity;GO:0005524//ATP binding;GO:0004087//carbamoyl-phosphate synthase (ammonia) activity	GO:0007010//cytoskeleton organization;GO:0016036//cellular response to phosphate starvation;GO:0006094//gluconeogenesis;GO:0051567//histone H3-K9 methylation;GO:0010498//proteasomal protein catabolic process;GO:0006342//chromatin silencing;GO:0006526//arginine biosynthetic process	gi|225435213|ref|XP_002282042.1|/0/PREDICTED: carbamoyl-phosphate synthase large chain-like [Vitis vinifera]
Unigene24520_D2	2242	3216	95.74%	134.3963827	K03260|1|2e-07|57.0|gmx:100790680|translation initiation factor 4G;K12872|2|4e-06|52.8|ath:AT1G07360|pre-mRNA-splicing factor RBM22/SLT11	GO:0005634//nucleus;GO:0005829//cytosol	-	-	gi|359482496|ref|XP_002274314.2|/0/PREDICTED: uncharacterized protein LOC100248075 [Vitis vinifera]
CL5246.Contig1_D2	2241	1080	93.52%	400.0240593	K02880|1|7e-96|348|gmx:100499784|large subunit ribosomal protein L17e	GO:0005730//nucleolus;GO:0005773//vacuole;GO:0005886//plasma membrane;GO:0022625//cytosolic large ribosomal subunit;GO:0009507//chloroplast	GO:0008233//peptidase activity;GO:0003735//structural constituent of ribosome	GO:0006508//proteolysis;GO:0006412//translation	gi|356525150|ref|XP_003531190.1|/7.57098e-96/PREDICTED: 60S ribosomal protein L17-2-like [Glycine max]
Unigene17533_D2	2236	1274	97.33%	338.3532736	K06890|1|3e-108|390|vvi:100266616|	GO:0016021//integral to membrane	-	GO:0006623//protein targeting to vacuole;GO:0006944//cellular membrane fusion;GO:0048193//Golgi vesicle transport;GO:0016197//endosomal transport	gi|449454436|ref|XP_004144961.1|/2.59918e-117/PREDICTED: BI1-like protein-like [Cucumis sativus]
Unigene26914_D2	2235	943	93.53%	456.9133488	K03263|1|3e-85|313|gmx:100499632|translation initiation factor 5A	-	GO:0003743//translation initiation factor activity;GO:0003746//translation elongation factor activity;GO:0043022//ribosome binding	GO:0006413//translational initiation;GO:0006452//translational frameshifting;GO:0008612//peptidyl-lysine modification to hypusine;GO:0045905//positive regulation of translational termination;GO:0045901//positive regulation of translational elongation	gi|470124812|ref|XP_004298403.1|/6.42219e-85/PREDICTED: mitotic checkpoint protein bub3-like [Fragaria vesca subsp. vesca]
Unigene1518_D2	2235	2104	99.05%	204.7857832	K09498|1|0.0|1016|vvi:100249757|T-complex protein 1 subunit zeta	GO:0005829//cytosol;GO:0016020//membrane	GO:0005524//ATP binding;GO:0051082//unfolded protein binding	GO:0010498//proteasomal protein catabolic process;GO:0006457//protein folding;GO:0007010//cytoskeleton organization;GO:0042545//cell wall modification;GO:0006094//gluconeogenesis;GO:0010043//response to zinc ion;GO:0009664//plant-type cell wall organization;GO:0046686//response to cadmium ion	gi|225451999|ref|XP_002283510.1|/0/PREDICTED: T-complex protein 1 subunit zeta [Vitis vinifera]
CL4340.Contig2_D2	2234	1189	60.98%	362.217414	K02987|1|1e-145|514|mtr:MTR_4g014590|small subunit ribosomal protein S4e	GO:0005730//nucleolus;GO:0022626//cytosolic ribosome;GO:0005886//plasma membrane;GO:0009507//chloroplast	GO:0003735//structural constituent of ribosome;GO:0003723//RNA binding	GO:0006412//translation	gi|357468567|ref|XP_003604568.1|/1.72974e-144/40S ribosomal protein S4 [Medicago truncatula]
Unigene20371_D2	2230	1125	98.67%	382.1381107	K09286|1|8e-49|192|ath:AT3G16770|EREBP-like factor	-	-	-	gi|62131147|gb|AAX68525.1|/2.36503e-79/putative ethylene responsive element binding protein 2 [Gossypium hirsutum]
Unigene26587_D2	2218	1591	95.85%	268.7567457	K00514|1|3e-25|114|rcu:RCOM_1428040|zeta-carotene desaturase [EC:1.3.5.6];K01206|2|6e-25|114|ath:AT1G67830|alpha-L-fucosidase [EC:3.2.1.51]	GO:0005576//extracellular region;GO:0016023//cytoplasmic membrane-bounded vesicle	GO:0004091//carboxylesterase activity	GO:0006629//lipid metabolic process	gi|224135735|ref|XP_002327291.1|/2.06852e-162/predicted protein [Populus trichocarpa]
Unigene29277_D2	2218	812	99.38%	526.5911113	K07977|1|1e-91|334|aly:ARALYDRAFT_888339|Arf/Sar family, other	GO:0005829//cytosol;GO:0009506//plasmodesma;GO:0009536//plastid;GO:0005773//vacuole;GO:0005794//Golgi apparatus	GO:0016004//phospholipase activator activity;GO:0005525//GTP binding	GO:0007264//small GTPase mediated signal transduction;GO:0006499//N-terminal protein myristoylation;GO:0006886//intracellular protein transport	gi|462401436|gb|EMJ06993.1|/1.36264e-90/hypothetical protein PRUPE_ppa010615mg [Prunus persica]
CL4517.Contig2_D2	2214	557	93%	766.2851915	K07977|1|3e-76|281|vvi:100242458|Arf/Sar family, other	GO:0005773//vacuole;GO:0005886//plasma membrane;GO:0009536//plastid	GO:0005525//GTP binding;GO:0005507//copper ion binding;GO:0016787//hydrolase activity	GO:0046686//response to cadmium ion;GO:0007264//small GTPase mediated signal transduction	gi|47026845|gb|AAT08648.1|/1.00073e-75/ADP-ribosylation factor [Hyacinthus orientalis]
Unigene24513_D2	2213	2519	96.90%	169.3640607	K00234|1|0.0|1225|pop:POPTR_219180|succinate dehydrogenase (ubiquinone) flavoprotein subunit [EC:1.3.5.1]	GO:0005618//cell wall;GO:0005749//mitochondrial respiratory chain complex II;GO:0005794//Golgi apparatus	GO:0050897//cobalt ion binding;GO:0009055//electron carrier activity;GO:0005524//ATP binding;GO:0050660//flavin adenine dinucleotide binding;GO:0008177//succinate dehydrogenase (ubiquinone) activity;GO:0015036//disulfide oxidoreductase activity	GO:0006099//tricarboxylic acid cycle;GO:0006121//mitochondrial electron transport, succinate to ubiquinone	gi|224094759|ref|XP_002310225.1|/0/predicted protein [Populus trichocarpa]
Unigene16506_D2	2212	1602	99.38%	266.1893173	K09497|1|0.0|820|vvi:100264594|T-complex protein 1 subunit epsilon	GO:0005737//cytoplasm;GO:0005886//plasma membrane	GO:0005524//ATP binding;GO:0051082//unfolded protein binding	GO:0006457//protein folding	gi|449528509|ref|XP_004171246.1|/0/PREDICTED: T-complex protein 1 subunit epsilon-like [Cucumis sativus]
Unigene24359_D2	2207	1591	97.86%	267.4238673	K12670|1|0.0|749|vvi:100250299|oligosaccharyltransferase complex subunit beta	GO:0005774//vacuolar membrane;GO:0016023//cytoplasmic membrane-bounded vesicle;GO:0009505//plant-type cell wall;GO:0016021//integral to membrane;GO:0005576//extracellular region;GO:0005794//Golgi apparatus;GO:0005730//nucleolus;GO:0009506//plasmodesma;GO:0005886//plasma membrane;GO:0008250//oligosaccharyltransferase complex	GO:0004579//dolichyl-diphosphooligosaccharide-protein glycotransferase activity	GO:0001510//RNA methylation;GO:0009664//plant-type cell wall organization;GO:0009826//unidimensional cell growth;GO:0030244//cellulose biosynthetic process;GO:0048193//Golgi vesicle transport;GO:0042545//cell wall modification;GO:0018279//protein N-linked glycosylation via asparagine	gi|225428556|ref|XP_002284627.1|/0/PREDICTED: dolichyl-diphosphooligosaccharide--protein glycosyltransferase 48 kDa subunit [Vitis vinifera]
CL3387.Contig2_D2	2196	2070	93.53%	204.517277	K07964|1|0.0|739|gmx:100792087|heparanase 1 [EC:3.2.1.166]	GO:0005576//extracellular region;GO:0016020//membrane;GO:0009505//plant-type cell wall	GO:0004566//beta-glucuronidase activity	GO:0005975//carbohydrate metabolic process	gi|449443025|ref|XP_004139281.1|/0/PREDICTED: heparanase-like protein 3-like [Cucumis sativus]
CL4608.Contig2_D2	2195	1098	84.43%	385.3897821	-	-	-	-	gi|2497753|sp|Q43019.1|NLTP3_PRUDU/1.26015e-37/RecName: Full=Non-specific lipid-transfer protein 3; Short=LTP 3; Flags: Precursor
Unigene28192_D2	2192	2354	96.43%	179.5155619	K12843|1|1e-87|322|vvi:100248403|U4/U6 small nuclear ribonucleoprotein PRP3;K05681|2|2e-53|209|cme:CMS467C|ATP-binding cassette, subfamily G (WHITE), member 2;K05643|4|1e-18|94.0|ppp:PHYPADRAFT_221752|ATP-binding cassette, subfamily A (ABC1), member 3	GO:0016020//membrane	GO:0042626//ATPase activity, coupled to transmembrane movement of substances;GO:0005524//ATP binding	GO:0006200//ATP catabolic process	gi|225464655|ref|XP_002276766.1|/0/PREDICTED: ABC transporter G family member 8-like [Vitis vinifera]
Unigene25421_D2	2191	3714	99.87%	113.7282849	K11654|1|0.0|2002|vvi:100244281|SWI/SNF-related matrix-associated actin-dependent regulator of chromatin subfamily A member 5 [EC:3.6.4.-]	GO:0005829//cytosol;GO:0005634//nucleus	GO:0008094//DNA-dependent ATPase activity;GO:0005515//protein binding;GO:0031491//nucleosome binding;GO:0016740//transferase activity;GO:0004386//helicase activity;GO:0003677//DNA binding;GO:0005524//ATP binding	GO:0043044//ATP-dependent chromatin remodeling;GO:0009630//gravitropism;GO:0000226//microtubule cytoskeleton organization;GO:0006346//methylation-dependent chromatin silencing;GO:0016246//RNA interference;GO:0006261//DNA-dependent DNA replication;GO:0045492//xylan biosynthetic process;GO:0000911//cytokinesis by cell plate formation;GO:0051567//histone H3-K9 methylation;GO:0033044//regulation of c…	gi|225432366|ref|XP_002275787.1|/0/PREDICTED: putative chromatin-remodeling complex ATPase chain isoform 1 [Vitis vinifera]
CL5576.Contig2_D2	2187	1715	98.72%	245.8400696	-	GO:0005634//nucleus;GO:0005829//cytosol;GO:0005783//endoplasmic reticulum	GO:0008142//oxysterol binding;GO:0005515//protein binding	GO:0008202//steroid metabolic process;GO:0009567//double fertilization forming a zygote and endosperm;GO:0006888//ER to Golgi vesicle-mediated transport	gi|255583115|ref|XP_002532324.1|/0/oxysterol binding protein, putative [Ricinus communis]
Unigene21550_D2	2187	1619	98.58%	260.4173683	K13464|1|1e-131|468|vvi:100262965|jasmonate ZIM domain-containing protein	-	-	-	gi|297737647|emb|CBI26848.3|/3.29349e-131/unnamed protein product [Vitis vinifera]
Unigene23173_D2	2175	1438	93.60%	291.5871538	K12741|1|4e-40|164|osa:4328758|heterogeneous nuclear ribonucleoprotein A1/A3;K13195|3|8e-37|153|pop:POPTR_712972|cold-inducible RNA-binding protein	GO:0005739//mitochondrion	GO:0003723//RNA binding;GO:0005507//copper ion binding;GO:0005524//ATP binding	GO:0009220//pyrimidine ribonucleotide biosynthetic process;GO:0010228//vegetative to reproductive phase transition of meristem;GO:0009409//response to cold;GO:0009909//regulation of flower development;GO:0034968//histone lysine methylation;GO:0006626//protein targeting to mitochondrion	gi|225457213|ref|XP_002284026.1|/4.57108e-89/PREDICTED: uncharacterized protein LOC100256940 [Vitis vinifera]
Unigene20858_D2	2175	1011	97.33%	414.7401852	K03626|1|1e-99|361|vvi:100245825|nascent polypeptide-associated complex subunit alpha	-	-	-	gi|462414887|gb|EMJ19624.1|/1.5834e-100/hypothetical protein PRUPE_ppa011592mg [Prunus persica]
Unigene25836_D2	2172	999	93.49%	419.1431223	K03146|1|4e-99|359|rcu:RCOM_0184550|thiamine biosynthetic enzyme	GO:0009941//chloroplast envelope;GO:0010319//stromule;GO:0009570//chloroplast stroma;GO:0009579//thylakoid;GO:0005739//mitochondrion	GO:0008270//zinc ion binding;GO:0042803//protein homodimerization activity	GO:0009409//response to cold;GO:0018131//oxazole or thiazole biosynthetic process;GO:0006974//response to DNA damage stimulus	gi|2501187|sp|Q38709.1|THI4_ALNGL/6.29203e-110/RecName: Full=Thiamine thiazole synthase, chloroplastic; AltName: Full=Thiazole biosynthetic enzyme; Flags: Precursor
Unigene24305_D2	2158	2338	99.14%	177.9405567	K11684|1|9e-70|263|sbi:SORBI_03g001920|bromodomain-containing factor 1;K06062|3|1e-09|63.9|cme:CMM151C|histone acetyltransferase [EC:2.3.1.48];K03125|4|1e-09|63.5|ota:Ot09g04300|transcription initiation factor TFIID subunit 1	-	-	GO:0009294//DNA mediated transformation	gi|8978291|dbj|BAA98182.1|/1.88631e-133/unnamed protein product [Arabidopsis thaliana]
Unigene26554_D2	2155	1508	97.88%	275.4951417	K01366|1|1e-174|610|vvi:100244107|cathepsin H [EC:3.4.22.16]	GO:0005829//cytosol;GO:0005576//extracellular region;GO:0005773//vacuole	GO:0008234//cysteine-type peptidase activity	GO:0042744//hydrogen peroxide catabolic process;GO:0009750//response to fructose stimulus;GO:0009651//response to salt stress;GO:0009266//response to temperature stimulus;GO:0006508//proteolysis;GO:0006972//hyperosmotic response;GO:0006816//calcium ion transport;GO:0006833//water transport;GO:0007568//aging;GO:0007030//Golgi organization;GO:0006096//glycolysis;GO:0009723//response to ethylene sti…	gi|449452572|ref|XP_004144033.1|/1.29321e-174/PREDICTED: thiol protease aleurain-like [Cucumis sativus]
Unigene17444_D2	2150	1844	99.35%	224.7737311	K14489|1|7e-17|87.4|vvi:100263145|arabidopsis histidine kinase 2/3/4 (cytokinin receptor) [EC:2.7.13.3]	GO:0046658//anchored to plasma membrane	GO:0042973//glucan endo-1,3-beta-D-glucosidase activity	GO:0005975//carbohydrate metabolic process	gi|462411408|gb|EMJ16457.1|/0/hypothetical protein PRUPE_ppa004534mg [Prunus persica]
Unigene21184_D2	2145	814	96.19%	508.0084113	K04565|1|1e-80|297|pop:POPTR_595511|Cu/Zn superoxide dismutase [EC:1.15.1.1]	-	GO:0046872//metal ion binding;GO:0004784//superoxide dismutase activity	GO:0006801//superoxide metabolic process;GO:0055114//oxidation-reduction process	gi|118482799|gb|ABK93317.1|/1.66959e-80/unknown [Populus trichocarpa]
CL1124.Contig1_D2	2143	1526	93.71%	270.7295422	K01915|1|0.0|704|pop:POPTR_710678|glutamine synthetase [EC:6.3.1.2]	-	GO:0004356//glutamate-ammonia ligase activity;GO:0005524//ATP binding	GO:0006542//glutamine biosynthetic process	gi|2811030|sp|O04867.1|GLNA1_ALNGL/0/RecName: Full=Glutamine synthetase; AltName: Full=GS(1); AltName: Full=Glutamate--ammonia ligase
CL3910.Contig1_D2	2140	1650	97.70%	250.033293	-	GO:0016020//membrane;GO:0009536//plastid	-	GO:0006623//protein targeting to vacuole;GO:0016192//vesicle-mediated transport	gi|255543411|ref|XP_002512768.1|/0/Membrane protein PB1A10.07c, putative [Ricinus communis]
Unigene25931_D2	2137	2095	96.85%	196.6475348	K01611|1|2e-146|518|vvi:100241620|S-adenosylmethionine decarboxylase [EC:4.1.1.50]	GO:0009536//plastid	GO:0004014//adenosylmethionine decarboxylase activity	GO:0006557//S-adenosylmethioninamine biosynthetic process;GO:0008295//spermidine biosynthetic process;GO:0006597//spermine biosynthetic process	gi|147774304|emb|CAN76946.1|/4.21078e-145/hypothetical protein VITISV_017165 [Vitis vinifera]
Unigene26617_D2	2136	1997	94.09%	206.2012032	K06236|1|2e-14|79.7|pop:POPTR_584471|collagen, type I/II/III/V/XI, alpha;K11086|2|3e-12|72.4|vcn:VOLCADRAFT_107252|small nuclear ribonucleoprotein B and B';K12821|4|2e-11|69.7|vcn:VOLCADRAFT_104642|pre-mRNA-processing factor 40;K12831|5|9e-10|63.9|cre:CHLREDRAFT_196073|splicing factor 3B subunit 4	GO:0009507//chloroplast;GO:0005739//mitochondrion	GO:0050897//cobalt ion binding;GO:0005515//protein binding	GO:0080156//mitochondrial mRNA modification;GO:0016554//cytidine to uridine editing	gi|462409716|gb|EMJ15050.1|/4.84722e-143/hypothetical protein PRUPE_ppa006643mg [Prunus persica]
Unigene23316_D2	2132	2649	96.34%	155.1576716	K14811|1|9e-64|243|aly:ARALYDRAFT_680933|ATP-dependent RNA helicase DBP3 [EC:3.6.4.13];K12823|4|1e-61|236|pop:POPTR_1068852|ATP-dependent RNA helicase DDX5/DBP2 [EC:3.6.4.13]	GO:0005730//nucleolus;GO:0009536//plastid	GO:0008026//ATP-dependent helicase activity;GO:0003723//RNA binding;GO:0005524//ATP binding	-	gi|359490274|ref|XP_002269873.2|/0/PREDICTED: DEAD-box ATP-dependent RNA helicase 7-like [Vitis vinifera]
Unigene16109_D2	2127	1869	98.56%	219.3947344	K03240|1|4e-11|68.2|osa:4331104|translation initiation factor eIF-2B subunit epsilon	GO:0005829//cytosol;GO:0005739//mitochondrion;GO:0016020//membrane;GO:0005634//nucleus	GO:0003743//translation initiation factor activity	GO:0006007//glucose catabolic process;GO:0016070//RNA metabolic process;GO:0006446//regulation of translational initiation	gi|462403085|gb|EMJ08642.1|/0/hypothetical protein PRUPE_ppa005197mg [Prunus persica]
Unigene15923_D2	2126	742	96.23%	552.3665444	K02957|1|1e-69|260|bdi:100837176|small subunit ribosomal protein S15Ae	GO:0005618//cell wall;GO:0005739//mitochondrion;GO:0009506//plasmodesma;GO:0022627//cytosolic small ribosomal subunit;GO:0005774//vacuolar membrane;GO:0009507//chloroplast;GO:0005794//Golgi apparatus;GO:0005886//plasma membrane	GO:0003735//structural constituent of ribosome	GO:0001510//RNA methylation;GO:0006412//translation;GO:0042545//cell wall modification;GO:0009664//plant-type cell wall organization	gi|301641374|gb|ADK87348.1|/1.64132e-68/40S ribosomal protein S15a [Triticum aestivum]
Unigene23044_D2	2121	1634	99.33%	250.2399403	K03083|1|0.0|833|vvi:100252299|glycogen synthase kinase 3 beta [EC:2.7.11.26]	GO:0005829//cytosol;GO:0005634//nucleus;GO:0005886//plasma membrane	GO:0004674//protein serine/threonine kinase activity;GO:0004713//protein tyrosine kinase activity;GO:0005524//ATP binding	GO:0006468//protein phosphorylation;GO:0009651//response to salt stress;GO:0010075//regulation of meristem growth;GO:0006972//hyperosmotic response;GO:0019344//cysteine biosynthetic process	gi|462419485|gb|EMJ23748.1|/0/hypothetical protein PRUPE_ppa006218mg [Prunus persica]
Unigene14402_D2	2113	799	93.12%	509.824532	K02894|1|3e-76|283|bdi:100826448|large subunit ribosomal protein L23e	GO:0005739//mitochondrion;GO:0005730//nucleolus;GO:0009507//chloroplast;GO:0022625//cytosolic large ribosomal subunit	GO:0003735//structural constituent of ribosome	GO:0006412//translation;GO:0009793//embryo development ending in seed dormancy	gi|13430182|gb|AAK25758.1|AF334838_1/2.0773e-75/ribosomal protein L17 [Castanea sativa]
CL153.Contig3_D2	2108	2744	41.14%	148.0998133	K01507|1|0.0|1388|mtr:MTR_4g115970|inorganic pyrophosphatase [EC:3.6.1.1]	GO:0005739//mitochondrion;GO:0009941//chloroplast envelope;GO:0009705//plant-type vacuole membrane;GO:0010008//endosome membrane;GO:0005886//plasma membrane	GO:0004427//inorganic diphosphatase activity;GO:0032440//2-alkenal reductase [NAD(P)] activity;GO:0009678//hydrogen-translocating pyrophosphatase activity	GO:0055114//oxidation-reduction process;GO:0009414//response to water deprivation;GO:0009651//response to salt stress;GO:0009926//auxin polar transport;GO:0048366//leaf development;GO:0015992//proton transport	gi|357478355|ref|XP_003609463.1|/0/Vacuolar proton-inorganic pyrophosphatase [Medicago truncatula]
CL6167.Contig3_D2	2100	1649	99.82%	245.5085666	K13946|1|0.0|869|rcu:RCOM_0592670|auxin influx carrier (AUX1 LAX family)	GO:0016021//integral to membrane;GO:0009986//cell surface;GO:0005768//endosome;GO:0005794//Golgi apparatus;GO:0005886//plasma membrane	GO:0010328//auxin influx transmembrane transporter activity;GO:0015293//symporter activity;GO:0010011//auxin binding	GO:0060919;GO:0009958//positive gravitropism;GO:0010311//lateral root formation;GO:0048829//root cap development;GO:0048765//root hair cell differentiation;GO:0001736//establishment of planar polarity;GO:0009734//auxin mediated signaling pathway;GO:0009624//response to nematode;GO:0006865//amino acid transport	gi|462414406|gb|EMJ19143.1|/0/hypothetical protein PRUPE_ppa005057mg [Prunus persica]
Unigene26695_D2	2100	3228	96.38%	125.4162411	K13420|1|3e-51|202|pop:POPTR_1075175|LRR receptor-like serine/threonine-protein kinase FLS2 [EC:2.7.11.1]	GO:0016020//membrane	GO:0016491//oxidoreductase activity;GO:0016301//kinase activity;GO:0000166//nucleotide binding	GO:0016310//phosphorylation	gi|470140448|ref|XP_004305952.1|/0/PREDICTED: receptor protein kinase-like protein At4g34220-like [Fragaria vesca subsp. vesca]
Unigene28632_D2	2094	2624	99.01%	153.8441045	-	GO:0005829//cytosol;GO:0009505//plant-type cell wall;GO:0005774//vacuolar membrane;GO:0016023//cytoplasmic membrane-bounded vesicle;GO:0048046//apoplast	GO:0042802//identical protein binding;GO:0004252//serine-type endopeptidase activity	GO:0015996//chlorophyll catabolic process;GO:0006508//proteolysis;GO:0043086//negative regulation of catalytic activity	gi|462413306|gb|EMJ18355.1|/0/hypothetical protein PRUPE_ppa001739mg [Prunus persica]
Unigene16861_D2	2091	3568	98.35%	112.9788627	K15979|1|0.0|1625|pop:POPTR_835251|staphylococcal nuclease domain-containing protein 1	GO:0005829//cytosol;GO:0005618//cell wall;GO:0016442//RNA-induced silencing complex;GO:0005635//nuclear envelope;GO:0009507//chloroplast;GO:0005783//endoplasmic reticulum;GO:0005886//plasma membrane	GO:0003723//RNA binding;GO:0004518//nuclease activity	GO:0009306//protein secretion;GO:0009845//seed germination;GO:0009651//response to salt stress;GO:0030244//cellulose biosynthetic process;GO:0031047//gene silencing by RNA;GO:0048193//Golgi vesicle transport;GO:0009686//gibberellin biosynthetic process;GO:0046686//response to cadmium ion	gi|224136368|ref|XP_002322312.1|/0/predicted protein [Populus trichocarpa]
Unigene507_D2	2082	1113	96.32%	360.6231249	K09873|1|8e-108|388|ath:AT1G17810|aquaporin TIP	GO:0009705//plant-type vacuole membrane;GO:0042807//central vacuole;GO:0016021//integral to membrane;GO:0000326//protein storage vacuole	GO:0015250//water channel activity	GO:0006833//water transport;GO:0055085//transmembrane transport	gi|462406265|gb|EMJ11729.1|/2.89118e-122/hypothetical protein PRUPE_ppa010285mg [Prunus persica]
Unigene30429_D2	2082	4240	99.01%	94.66357029	K09291|1|4e-41|169|gmx:100811882|nucleoprotein TPR	GO:0005829//cytosol;GO:0005886//plasma membrane	-	GO:0046686//response to cadmium ion;GO:0009737//response to abscisic acid stimulus	gi|462413240|gb|EMJ18289.1|/0/hypothetical protein PRUPE_ppa000287mg [Prunus persica]
Unigene22074_D2	2078	2500	99.88%	160.2409629	K13430|1|4e-68|258|zma:100283091|serine/threonine-protein kinase PBS1 [EC:2.7.11.1]	GO:0005829//cytosol;GO:0016021//integral to membrane;GO:0005576//extracellular region;GO:0005634//nucleus;GO:0005886//plasma membrane	GO:0004674//protein serine/threonine kinase activity;GO:0004713//protein tyrosine kinase activity;GO:0005524//ATP binding	GO:0006468//protein phosphorylation;GO:0007169//transmembrane receptor protein tyrosine kinase signaling pathway	gi|462413166|gb|EMJ18215.1|/0/hypothetical protein PRUPE_ppa002092mg [Prunus persica]
CL3283.Contig1_D2	2078	540	99.44%	741.8563098	-	-	-	-	-
Unigene20100_D2	2074	1216	90.21%	328.8086156	K13171|1|2e-10|65.1|vvi:100262120|serine/arginine repetitive matrix protein 1	GO:0005829//cytosol	-	-	gi|351723033|ref|NP_001235473.1|/3.695e-57/uncharacterized protein LOC100306467 [Glycine max]
CL211.Contig5_D2	2074	3793	99.79%	105.4129387	K11000|1|0.0|2090|rcu:RCOM_0146290|callose synthase [EC:2.4.1.-]	GO:0000148//1,3-beta-D-glucan synthase complex	GO:0003843//1,3-beta-D-glucan synthase activity	GO:0000226//microtubule cytoskeleton organization;GO:0006346//methylation-dependent chromatin silencing;GO:0031048//chromatin silencing by small RNA;GO:0007267//cell-cell signaling;GO:0000911//cytokinesis by cell plate formation;GO:0051567//histone H3-K9 methylation;GO:0006944//cellular membrane fusion;GO:0016926//protein desumoylation;GO:0050665//hydrogen peroxide biosynthetic process;GO:0009556…	gi|255574422|ref|XP_002528124.1|/0/transferase, transferring glycosyl groups, putative [Ricinus communis]
Unigene1519_D2	2068	1600	92.50%	249.1716128	K13422|1|7e-13|73.9|vvi:100250607|transcription factor MYC2	-	GO:0046983//protein dimerization activity	-	gi|225427181|ref|XP_002278824.1|/6.5529e-116/PREDICTED: transcription factor bHLH71 [Vitis vinifera]
CL7824.Contig2_D2	2067	3501	98.57%	113.8194224	K10999|1|0.0|1803|vvi:100256811|cellulose synthase A [EC:2.4.1.12]	GO:0005794//Golgi apparatus;GO:0016021//integral to membrane	GO:0016760//cellulose synthase (UDP-forming) activity;GO:0008270//zinc ion binding	GO:0009833//primary cell wall biogenesis;GO:0030244//cellulose biosynthetic process	gi|183211890|gb|ACC59195.1|/0/cellulose synthase [Betula platyphylla]
Unigene12792_D2	2057	2385	99.62%	166.2700088	K09553|1|0.0|955|pop:POPTR_837084|stress-induced-phosphoprotein 1	GO:0005829//cytosol;GO:0005634//nucleus;GO:0005886//plasma membrane	-	GO:0034976//response to endoplasmic reticulum stress;GO:0006457//protein folding;GO:0010286//heat acclimation;GO:0009165//nucleotide biosynthetic process;GO:0009640//photomorphogenesis;GO:0010388//cullin deneddylation;GO:0046686//response to cadmium ion;GO:0009644//response to high light intensity;GO:0042542//response to hydrogen peroxide	gi|462406237|gb|EMJ11701.1|/0/hypothetical protein PRUPE_ppa003460mg [Prunus persica]
Unigene28695_D2	2056	3705	98.43%	106.9800778	-	GO:0009506//plasmodesma;GO:0005634//nucleus;GO:0009507//chloroplast	-	-	gi|470127867|ref|XP_004299880.1|/0/PREDICTED: multiple C2 and transmembrane domain-containing protein 2-like [Fragaria vesca subsp. vesca]
Unigene25977_D2	2056	3382	94.03%	117.1972763	K01962|1|0.0|1110|vvi:100266499|acetyl-CoA carboxylase carboxyl transferase subunit alpha [EC:6.4.1.2]	GO:0009317//acetyl-CoA carboxylase complex;GO:0009941//chloroplast envelope;GO:0009570//chloroplast stroma;GO:0016020//membrane	GO:0003989//acetyl-CoA carboxylase activity;GO:0016740//transferase activity	GO:0006633//fatty acid biosynthetic process;GO:0006744//ubiquinone biosynthetic process	gi|462403992|gb|EMJ09549.1|/0/hypothetical protein PRUPE_ppa001799mg [Prunus persica]
Unigene20582_D2	2054	1964	91.55%	201.616916	K15191|1|1e-81|302|vvi:100241743|La-related protein 7	GO:0044424//intracellular part	GO:0003676//nucleic acid binding	-	gi|255576440|ref|XP_002529112.1|/1.3305e-177/lupus la ribonucleoprotein, putative [Ricinus communis]
Unigene4707_D2	2054	767	93.48%	516.2654798	-	GO:0005886//plasma membrane	-	-	gi|462422873|gb|EMJ27136.1|/2.52329e-51/hypothetical protein PRUPE_ppa012233mg [Prunus persica]
Unigene16807_D2	2054	906	80.79%	437.0591866	-	GO:0031225//anchored to membrane;GO:0005886//plasma membrane	-	-	gi|462420473|gb|EMJ24736.1|/6.35524e-10/hypothetical protein PRUPE_ppa014503mg [Prunus persica]
Unigene13186_D2	2053	1056	89.87%	374.7943564	K02865|1|6e-110|395|gmx:100527763|large subunit ribosomal protein L10Ae	GO:0005730//nucleolus;GO:0022625//cytosolic large ribosomal subunit;GO:0005886//plasma membrane	GO:0003723//RNA binding;GO:0003735//structural constituent of ribosome	GO:0006412//translation;GO:0009955//adaxial/abaxial pattern specification;GO:0048569//post-embryonic organ development	gi|351723639|ref|NP_001237030.1|/7.53072e-109/uncharacterized protein LOC100527763 [Glycine max]
Unigene23176_D2	2050	837	98.92%	472.1678522	K09580|1|1e-67|254|vvi:100259138|protein disulfide-isomerase A1 [EC:5.3.4.1]	GO:0000327//lytic vacuole within protein storage vacuole;GO:0009505//plant-type cell wall;GO:0009579//thylakoid;GO:0009507//chloroplast;GO:0005783//endoplasmic reticulum;GO:0005886//plasma membrane	GO:0009055//electron carrier activity;GO:0016853//isomerase activity;GO:0004579//dolichyl-diphosphooligosaccharide-protein glycotransferase activity;GO:0015035//protein disulfide oxidoreductase activity	GO:0006662//glycerol ether metabolic process;GO:0048316//seed development;GO:0034976//response to endoplasmic reticulum stress;GO:0009651//response to salt stress;GO:0045454//cell redox homeostasis;GO:0043067//regulation of programmed cell death;GO:0010043//response to zinc ion;GO:0046686//response to cadmium ion;GO:0009790//embryo development	gi|225459587|ref|XP_002285864.1|/1.44683e-66/PREDICTED: protein disulfide-isomerase [Vitis vinifera]
CL4980.Contig1_D2	2041	868	99.42%	453.3058159	K02966|1|1e-71|268|gmx:100305587|small subunit ribosomal protein S19e	GO:0005730//nucleolus;GO:0005773//vacuole;GO:0005618//cell wall;GO:0022627//cytosolic small ribosomal subunit;GO:0016020//membrane	GO:0003735//structural constituent of ribosome	GO:0006412//translation	gi|351722849|ref|NP_001237514.1|/1.35429e-70/uncharacterized protein LOC100305587 [Glycine max]
Unigene18166_D2	2040	822	95.26%	478.4387658	K02975|1|1e-52|204|rcu:RCOM_1281730|small subunit ribosomal protein S25e	GO:0005730//nucleolus;GO:0005886//plasma membrane;GO:0022627//cytosolic small ribosomal subunit;GO:0009507//chloroplast	-	-	gi|470106618|ref|XP_004289660.1|/1.5029e-52/PREDICTED: 40S ribosomal protein S25-4-like [Fragaria vesca subsp. vesca]
Unigene23950_D2	2040	2092	98.09%	187.9907579	K00895|1|0.0|990|vvi:100256839|pyrophosphate--fructose-6-phosphate 1-phosphotransferase [EC:2.7.1.90]	GO:0005945//6-phosphofructokinase complex;GO:0016020//membrane;GO:0005618//cell wall;GO:0010318//pyrophosphate-dependent phosphofructokinase complex, beta-subunit complex	GO:0047334//diphosphate-fructose-6-phosphate 1-phosphotransferase activity;GO:0003872//6-phosphofructokinase activity;GO:0005524//ATP binding	GO:0009793//embryo development ending in seed dormancy;GO:0051567//histone H3-K9 methylation;GO:0015979//photosynthesis;GO:0016310//phosphorylation;GO:0006342//chromatin silencing;GO:0006096//glycolysis;GO:0046686//response to cadmium ion;GO:0006002//fructose 6-phosphate metabolic process;GO:0006085//acetyl-CoA biosynthetic process	gi|462407745|gb|EMJ13079.1|/0/hypothetical protein PRUPE_ppa003518mg [Prunus persica]
Unigene21793_D2	2039	2122	98.68%	185.2421691	K11294|1|4e-27|121|zma:100273020|nucleolin;K13044|2|4e-24|111|zma:100382653|heterogeneous nuclear ribonucleoprotein A/B/D;K12741|4|6e-22|104|bdi:100837968|heterogeneous nuclear ribonucleoprotein A1/A3;K14314|5|1e-21|103|gmx:100778001|nuclear pore complex protein Nup210	GO:0005829//cytosol;GO:0005634//nucleus	GO:0017091//AU-rich element binding;GO:0005515//protein binding;GO:0000166//nucleotide binding	GO:0006952//defense response;GO:0009693//ethylene biosynthetic process;GO:0008219//cell death;GO:0010150//leaf senescence;GO:0009738//abscisic acid mediated signaling pathway	gi|359479205|ref|XP_003632233.1|/0/PREDICTED: uncharacterized protein LOC100258161 isoform 1 [Vitis vinifera]
Unigene29340_D2	2037	2348	99.70%	167.2480057	-	-	GO:0016491//oxidoreductase activity;GO:0008236//serine-type peptidase activity	GO:0008152//metabolic process	gi|359479927|ref|XP_003632376.1|/0/PREDICTED: subtilisin-like protease-like [Vitis vinifera]
CL8128.Contig1_D2	2032	1813	98.07%	216.0697209	K07374|1|0.0|895|rcu:RCOM_1361220|tubulin alpha	GO:0045298//tubulin complex;GO:0005618//cell wall;GO:0005829//cytosol;GO:0005874//microtubule;GO:0009506//plasmodesma;GO:0005886//plasma membrane	GO:0005525//GTP binding;GO:0003924//GTPase activity;GO:0005200//structural constituent of cytoskeleton	GO:0071258//cellular response to gravity;GO:0006184//GTP catabolic process;GO:0051258//protein polymerization;GO:0046686//response to cadmium ion;GO:0007018//microtubule-based movement	gi|443908533|gb|AGD80034.1|/0/alpha-tubulin 1 [Hevea brasiliensis]
CL4581.Contig1_D2	2031	1634	98.35%	239.6215553	K03921|1|0.0|731|rcu:RCOM_1238330|acyl-[acyl-carrier-protein] desaturase [EC:1.14.19.2]	GO:0009570//chloroplast stroma	GO:0004768//stearoyl-CoA 9-desaturase activity;GO:0046914//transition metal ion binding;GO:0045300//acyl-[acyl-carrier-protein] desaturase activity	GO:0006633//fatty acid biosynthetic process;GO:0055114//oxidation-reduction process;GO:0042742//defense response to bacterium;GO:0002213//defense response to insect;GO:0051607//defense response to virus	gi|951427|gb|AAA74692.1|/0/stearoyl-acyl-carrier protein desaturase, partial [Ricinus communis]
Unigene26689_D2	2026	3028	96.99%	128.988675	K05349|1|0.0|1120|rcu:RCOM_1347430|beta-glucosidase [EC:3.2.1.21]	GO:0009505//plant-type cell wall;GO:0048046//apoplast	GO:0046556//alpha-N-arabinofuranosidase activity;GO:0008422//beta-glucosidase activity	GO:0005975//carbohydrate metabolic process;GO:0010214//seed coat development	gi|462422604|gb|EMJ26867.1|/0/hypothetical protein PRUPE_ppa001718mg [Prunus persica]
CL3510.Contig3_D2	2022	1678	96.13%	232.3042773	K04646|1|0.0|781|vvi:100256972|clathrin heavy chain	GO:0030132//clathrin coat of coated pit;GO:0030130//clathrin coat of trans-Golgi network vesicle;GO:0009507//chloroplast;GO:0005773//vacuole	GO:0005198//structural molecule activity	GO:0016192//vesicle-mediated transport;GO:0006886//intracellular protein transport	gi|225448483|ref|XP_002269905.1|/0/PREDICTED: clathrin heavy chain 1 [Vitis vinifera]
Unigene30359_D2	2015	3471	98.96%	111.9150385	K05546|1|0.0|1561|vvi:100248748|alpha 1,3-glucosidase [EC:3.2.1.84]	GO:0005576//extracellular region;GO:0009507//chloroplast;GO:0005783//endoplasmic reticulum	GO:0032450//maltose alpha-glucosidase activity;GO:0033919//glucan 1,3-alpha-glucosidase activity;GO:0030246//carbohydrate binding	GO:0030244//cellulose biosynthetic process;GO:0042742//defense response to bacterium;GO:0048193//Golgi vesicle transport;GO:0009826//unidimensional cell growth;GO:0046686//response to cadmium ion	gi|462409536|gb|EMJ14870.1|/0/hypothetical protein PRUPE_ppa001032mg [Prunus persica]
Unigene22397_D2	2015	1528	98.49%	254.2258498	K12418|1|6e-09|60.8|cre:CHLREDRAFT_32523|fatty acid desaturase (delta-4 desaturase) [EC:1.14.19.-];K03006|2|3e-07|55.1|smo:SELMODRAFT_110201|DNA-directed RNA polymerase II subunit RPB1 [EC:2.7.7.6];K12447|3|3e-07|55.1|cre:CHLREDRAFT_32796|UDP-sugar pyrophosphorylase [EC:2.7.7.64]	GO:0009505//plant-type cell wall;GO:0046658//anchored to plasma membrane;GO:0048046//apoplast	-	GO:0007389//pattern specification process;GO:0008361//regulation of cell size;GO:0009664//plant-type cell wall organization;GO:0009926//auxin polar transport;GO:0010015//root morphogenesis;GO:0009832//plant-type cell wall biogenesis;GO:0040007//growth	gi|462414514|gb|EMJ19251.1|/5.71481e-178/hypothetical protein PRUPE_ppa006158mg [Prunus persica]
CL6367.Contig1_D2	2014	1767	99.77%	219.7307956	K13289|1|0.0|721|gmx:100790895|cathepsin A (carboxypeptidase C) [EC:3.4.16.5]	GO:0005773//vacuole	GO:0004185//serine-type carboxypeptidase activity	GO:0006508//proteolysis	gi|449442665|ref|XP_004139101.1|/0/PREDICTED: serine carboxypeptidase 1-like [Cucumis sativus]
Unigene20211_D2	2011	2659	96.54%	145.801417	K08653|1|5e-08|58.5|olu:OSTLU_40456|membrane-bound transcription factor site-1 protease [EC:3.4.21.112]	GO:0048196//plant extracellular matrix;GO:0005829//cytosol;GO:0005618//cell wall;GO:0005576//extracellular region;GO:0016020//membrane	GO:0042802//identical protein binding;GO:0004722//protein serine/threonine phosphatase activity;GO:0004252//serine-type endopeptidase activity	GO:0005982//starch metabolic process;GO:0009069//serine family amino acid metabolic process;GO:0010075//regulation of meristem growth;GO:0000096//sulfur amino acid metabolic process;GO:0006508//proteolysis;GO:0008652//cellular amino acid biosynthetic process;GO:0043086//negative regulation of catalytic activity;GO:0007020//microtubule nucleation;GO:0009832//plant-type cell wall biogenesis;GO:0019…	gi|462395029|gb|EMJ00828.1|/0/hypothetical protein PRUPE_ppa001754mg [Prunus persica]
CL6279.Contig2_D2	2009	2605	96.74%	148.6757783	-	GO:0005622//intracellular;GO:0005886//plasma membrane	GO:0005215//transporter activity	GO:0006810//transport	gi|359474936|ref|XP_002283681.2|/0/PREDICTED: uncharacterized protein LOC100252199 [Vitis vinifera]
Unigene21381_D2	2006	1587	95.02%	243.6811937	K00475|1|0.0|659|vvi:100233079|naringenin 3-dioxygenase [EC:1.14.11.9]	-	GO:0045486//naringenin 3-dioxygenase activity	GO:0055114//oxidation-reduction process	gi|395760140|gb|AFN70721.1|/0/flavanone 3-hydroxylase [Ampelopsis grossedentata]
CL4234.Contig2_D2	2006	3443	98.58%	112.3212473	K01191|1|0.0|1731|pop:POPTR_816882|alpha-mannosidase [EC:3.2.1.24];K12311|2|0.0|1555|vvi:100244533|lysosomal alpha-mannosidase [EC:3.2.1.24]	GO:0005829//cytosol;GO:0009505//plant-type cell wall;GO:0005774//vacuolar membrane;GO:0005576//extracellular region;GO:0009507//chloroplast;GO:0005886//plasma membrane	GO:0008270//zinc ion binding;GO:0030246//carbohydrate binding;GO:0004559//alpha-mannosidase activity	GO:0010048//vernalization response;GO:0006013//mannose metabolic process;GO:0010090//trichome morphogenesis;GO:0071555//cell wall organization;GO:0007155//cell adhesion;GO:0048765//root hair cell differentiation;GO:0045010//actin nucleation	gi|462411065|gb|EMJ16114.1|/0/hypothetical protein PRUPE_ppa000707mg [Prunus persica]
Unigene27773_D2	2006	3775	99.89%	102.4429283	K09291|1|6e-26|118|rcu:RCOM_1128370|nucleoprotein TPR	GO:0005829//cytosol;GO:0005652//nuclear lamina	-	GO:0006997//nucleus organization	gi|462411055|gb|EMJ16104.1|/0/hypothetical protein PRUPE_ppa000399mg [Prunus persica]
Unigene25559_D2	1999	1496	99.06%	257.6019891	-	-	-	-	gi|449454444|ref|XP_004144965.1|/1.61176e-68/PREDICTED: uncharacterized protein LOC101217755 [Cucumis sativus]
Unigene24881_D2	1996	2736	99.12%	140.6411651	K01583|1|0.0|1120|vvi:100233080|arginine decarboxylase [EC:4.1.1.19]	-	GO:0008792//arginine decarboxylase activity	GO:0006979//response to oxidative stress;GO:0009753//response to jasmonic acid stimulus;GO:0009446//putrescine biosynthetic process;GO:0048316//seed development;GO:0008295//spermidine biosynthetic process;GO:0006527//arginine catabolic process;GO:0009651//response to salt stress;GO:0009409//response to cold;GO:0009611//response to wounding;GO:0009737//response to abscisic acid stimulus;GO:0080167…	gi|394305089|gb|AFN26936.1|/0/arginine decarboxylase [Camellia sinensis]
Unigene13754_D2	1992	1709	97.66%	224.7063177	K14484|1|3e-56|218|ath:AT3G23050|auxin-responsive protein IAA	GO:0043231//intracellular membrane-bounded organelle	-	GO:0080090//regulation of primary metabolic process;GO:0010468//regulation of gene expression;GO:0009733//response to auxin stimulus;GO:0006351//transcription, DNA-dependent;GO:2000112	gi|225445174|ref|XP_002284118.1|/1.75037e-138/PREDICTED: auxin-responsive protein IAA27 isoform 1 [Vitis vinifera]
Unigene21892_D2	1990	1646	92.71%	233.0726194	-	GO:0005618//cell wall;GO:0009507//chloroplast;GO:0005886//plasma membrane	-	GO:0010162//seed dormancy process;GO:0015995//chlorophyll biosynthetic process;GO:0009740//gibberellic acid mediated signaling pathway	gi|225450055|ref|XP_002276894.1|/5.67526e-171/PREDICTED: uncharacterized protein LOC100258445 [Vitis vinifera]
CL42.Contig1_D2	1987	2872	63.41%	133.377153	K00276|1|0.0|1412|gmx:100783091|primary-amine oxidase [EC:1.4.3.21]	GO:0005777//peroxisome;GO:0009507//chloroplast	GO:0008131//primary amine oxidase activity;GO:0005507//copper ion binding;GO:0048038//quinone binding	GO:0009308//amine metabolic process;GO:0055114//oxidation-reduction process	gi|359495915|ref|XP_002273532.2|/0/PREDICTED: copper methylamine oxidase-like [Vitis vinifera]
Unigene23294_D2	1985	3172	98.96%	120.6411154	K12392|1|0.0|1649|pop:POPTR_757540|AP-1 complex subunit beta-1	GO:0005829//cytosol;GO:0030131//clathrin adaptor complex;GO:0005634//nucleus;GO:0005886//plasma membrane	GO:0008565//protein transporter activity;GO:0030276//clathrin binding	GO:0030244//cellulose biosynthetic process;GO:0048193//Golgi vesicle transport;GO:0009630//gravitropism;GO:0006886//intracellular protein transport	gi|224074998|ref|XP_002304511.1|/0/predicted protein [Populus trichocarpa]
Unigene25901_D2	1983	4981	96.02%	76.74925774	K12391|1|0.0|1483|vvi:100241508|AP-1 complex subunit gamma-1	GO:0044431//Golgi apparatus part;GO:0005829//cytosol;GO:0030131//clathrin adaptor complex	GO:0030276//clathrin binding;GO:0008565//protein transporter activity	GO:0016192//vesicle-mediated transport;GO:0006886//intracellular protein transport	gi|225424713|ref|XP_002265190.1|/0/PREDICTED: AP-1 complex subunit gamma-2 [Vitis vinifera]
Unigene18226_D2	1980	1505	97.74%	253.6277108	-	-	-	-	gi|255536899|ref|XP_002509516.1|/5.27285e-152/B2 protein, putative [Ricinus communis]
Unigene17551_D2	1978	2411	97.39%	158.1601574	K01648|1|0.0|1160|pop:POPTR_656642|ATP citrate (pro-S)-lyase [EC:2.3.3.8]	GO:0005829//cytosol;GO:0009346//citrate lyase complex;GO:0005886//plasma membrane	GO:0016829//lyase activity;GO:0046872//metal ion binding;GO:0003878//ATP citrate synthase activity;GO:0004775//succinate-CoA ligase (ADP-forming) activity;GO:0005524//ATP binding	GO:0016132//brassinosteroid biosynthetic process;GO:0006085//acetyl-CoA biosynthetic process;GO:0016926//protein desumoylation;GO:0010228//vegetative to reproductive phase transition of meristem;GO:0044262//cellular carbohydrate metabolic process;GO:0050665//hydrogen peroxide biosynthetic process;GO:0016126//sterol biosynthetic process	gi|449462152|ref|XP_004148805.1|/0/PREDICTED: ATP-citrate synthase beta chain protein 1-like [Cucumis sativus]
Unigene16161_D2	1973	2198	96.31%	173.0483285	-	GO:0005886//plasma membrane	-	GO:0045492//xylan biosynthetic process;GO:0010413//glucuronoxylan metabolic process	gi|224121980|ref|XP_002330701.1|/0/predicted protein [Populus trichocarpa]
Unigene28706_D2	1962	5248	99.87%	72.07309766	K11292|1|0.0|2632|vvi:100241331|transcription elongation factor SPT6	GO:0005829//cytosol;GO:0009506//plasmodesma;GO:0005634//nucleus	GO:0003723//RNA binding;GO:0016788//hydrolase activity, acting on ester bonds	GO:0006357//regulation of transcription from RNA polymerase II promoter;GO:0006333//chromatin assembly or disassembly;GO:0032784//regulation of DNA-dependent transcription, elongation;GO:0009630//gravitropism;GO:0006352//DNA-dependent transcription, initiation	gi|359481576|ref|XP_002278416.2|/0/PREDICTED: transcription elongation factor SPT6-like [Vitis vinifera]
CL432.Contig2_D2	1960	2493	99.28%	151.5660053	K12450|1|0.0|1280|gmx:100789909|UDP-glucose 4,6-dehydratase [EC:4.2.1.76]	GO:0009507//chloroplast;GO:0005829//cytosol;GO:0009506//plasmodesma	GO:0008460//dTDP-glucose 4,6-dehydratase activity;GO:0000166//nucleotide binding;GO:0050377//UDP-glucose 4,6-dehydratase activity;GO:0050662//coenzyme binding;GO:0008831//dTDP-4-dehydrorhamnose reductase activity;GO:0010280//UDP-L-rhamnose synthase activity	GO:0009744//response to sucrose stimulus;GO:0010253//UDP-rhamnose biosynthetic process;GO:0045226//extracellular polysaccharide biosynthetic process;GO:0010214//seed coat development;GO:0051555//flavonol biosynthetic process;GO:0010224//response to UV-B;GO:0010315//auxin efflux;GO:0010192//mucilage biosynthetic process	gi|356549610|ref|XP_003543185.1|/0/PREDICTED: probable rhamnose biosynthetic enzyme 1-like [Glycine max]
Unigene120_D2	1959	3231	97.77%	116.8868055	K07198|1|0.0|951|gmx:100796687|5'-AMP-activated protein kinase, catalytic alpha subunit [EC:2.7.11.11]	GO:0000152//nuclear ubiquitin ligase complex	GO:0005515//protein binding;GO:0004674//protein serine/threonine kinase activity;GO:0005524//ATP binding	GO:0010260//organ senescence;GO:0009594//detection of nutrient;GO:0003006//developmental process involved in reproduction;GO:0006007//glucose catabolic process;GO:0010050//vegetative phase change;GO:0010182//sugar mediated signaling pathway;GO:0006468//protein phosphorylation;GO:0006486//protein glycosylation;GO:0080022//primary root development;GO:0009738//abscisic acid mediated signaling pathway	gi|449454522|ref|XP_004145003.1|/0/PREDICTED: SNF1-related protein kinase catalytic subunit alpha KIN10-like [Cucumis sativus]
Unigene29424_D2	1953	5564	97.63%	67.66796772	K10592|1|0.0|1871|gmx:100819012|E3 ubiquitin-protein ligase HUWE1 [EC:6.3.2.19]	GO:0009506//plasmodesma;GO:0016020//membrane;GO:0005634//nucleus;GO:0005829//cytosol;GO:0005739//mitochondrion;GO:0000151//ubiquitin ligase complex	GO:0004842//ubiquitin-protein ligase activity	GO:0042787//protein ubiquitination involved in ubiquitin-dependent protein catabolic process	gi|255563544|ref|XP_002522774.1|/0/E3 ubiquitin protein ligase upl2, putative [Ricinus communis]
CL1406.Contig3_D2	1945	3338	58.21%	112.3314293	K01535|1|0.0|1773|pop:POPTR_828261|H+-transporting ATPase [EC:3.6.3.6]	GO:0005773//vacuole;GO:0016021//integral to membrane;GO:0005886//plasma membrane;GO:0005634//nucleus	GO:0008553//hydrogen-exporting ATPase activity, phosphorylative mechanism;GO:0046872//metal ion binding;GO:0005524//ATP binding	GO:0010119//regulation of stomatal movement;GO:0009414//response to water deprivation;GO:0006754//ATP biosynthetic process;GO:0006812//cation transport;GO:0009737//response to abscisic acid stimulus;GO:0006200//ATP catabolic process	gi|224121346|ref|XP_002330804.1|/0/autoinhibited H+ ATPase [Populus trichocarpa]
Unigene23123_D2	1943	946	89.75%	395.9585049	-	GO:0005773//vacuole	-	GO:0006950//response to stress	gi|255564142|ref|XP_002523068.1|/1.4997e-73/conserved hypothetical protein [Ricinus communis]
Unigene23336_D2	1938	3171	98.96%	117.8217699	K03062|1|0.0|850|gmx:100798835|26S proteasome regulatory subunit T2	GO:0005829//cytosol;GO:0008540//proteasome regulatory particle, base subcomplex;GO:0005886//plasma membrane;GO:0005634//nucleus	GO:0008568//microtubule-severing ATPase activity;GO:0008233//peptidase activity;GO:0005524//ATP binding	GO:0051788//response to misfolded protein;GO:0009853//photorespiration;GO:0006094//gluconeogenesis;GO:0006635//fatty acid beta-oxidation;GO:0035266//meristem growth;GO:0043161//proteasomal ubiquitin-dependent protein catabolic process;GO:0010078//maintenance of root meristem identity;GO:0010311//lateral root formation;GO:0009651//response to salt stress;GO:0009407//toxin catabolic process;GO:0090…	gi|470107392|ref|XP_004290031.1|/0/PREDICTED: 26S proteasome regulatory subunit 4 homolog A-like [Fragaria vesca subsp. vesca]
Unigene21227_D2	1934	2548	99.53%	146.3271984	K14005|1|2e-11|70.1|cre:CHLREDRAFT_195444|protein transport protein SEC31;K03006|2|5e-10|65.1|smo:SELMODRAFT_128226|DNA-directed RNA polymerase II subunit RPB1 [EC:2.7.7.6]	GO:0005634//nucleus;GO:0005829//cytosol	-	-	gi|225424089|ref|XP_002283405.1|/0/PREDICTED: uncharacterized protein LOC100250808 [Vitis vinifera]
Unigene966_D2	1923	1209	81.80%	306.6344847	K03263|1|6e-87|319|osa:4352300|translation initiation factor 5A	GO:0005634//nucleus	GO:0003743//translation initiation factor activity;GO:0003746//translation elongation factor activity;GO:0043022//ribosome binding	GO:0006413//translational initiation;GO:0006452//translational frameshifting;GO:0034050//host programmed cell death induced by symbiont;GO:0042742//defense response to bacterium;GO:0009611//response to wounding;GO:0008612//peptidyl-lysine modification to hypusine;GO:0045905//positive regulation of translational termination;GO:0010089//xylem development;GO:0045901//positive regulation of translati…	gi|218199961|gb|EEC82388.1|/2.205e-86/hypothetical protein OsI_26733 [Oryza sativa Indica Group]
Unigene24461_D2	1921	3405	98.44%	108.7622692	K11267|1|5e-59|228|vvi:100854206|sister chromatid cohesion protein PDS5	GO:0005829//cytosol;GO:0009507//chloroplast	-	GO:0009560//embryo sac egg cell differentiation;GO:0045132//meiotic chromosome segregation;GO:0006312//mitotic recombination;GO:0007062//sister chromatid cohesion;GO:0009630//gravitropism;GO:0031048//chromatin silencing by small RNA	gi|462422426|gb|EMJ26689.1|/0/hypothetical protein PRUPE_ppa001087mg [Prunus persica]
CL531.Contig3_D2	1917	2091	98.47%	176.740505	K00128|1|0.0|959|gmx:100788570|aldehyde dehydrogenase (NAD+) [EC:1.2.1.3]	GO:0009507//chloroplast;GO:0005739//mitochondrion	GO:0005524//ATP binding;GO:0001758//retinal dehydrogenase activity	GO:0046686//response to cadmium ion;GO:0055114//oxidation-reduction process	gi|356562748|ref|XP_003549631.1|/0/PREDICTED: LOW QUALITY PROTEIN: aldehyde dehydrogenase family 2 member B4, mitochondrial-like [Glycine max]
Unigene26375_D2	1914	575	93.04%	641.714866	K03283|1|3e-54|209|rcu:RCOM_1248100|heat shock 70kDa protein 1/8	GO:0005618//cell wall;GO:0005739//mitochondrion;GO:0005730//nucleolus;GO:0009941//chloroplast envelope;GO:0005774//vacuolar membrane;GO:0022626//cytosolic ribosome;GO:0005794//Golgi apparatus;GO:0005886//plasma membrane;GO:0048046//apoplast	GO:0031625//ubiquitin protein ligase binding;GO:0005524//ATP binding;GO:0032440//2-alkenal reductase [NAD(P)] activity	GO:0009615//response to virus;GO:0055114//oxidation-reduction process;GO:0034976//response to endoplasmic reticulum stress;GO:0006457//protein folding;GO:0009409//response to cold;GO:0009408//response to heat;GO:0009617//response to bacterium;GO:0016567//protein ubiquitination;GO:0046686//response to cadmium ion;GO:0009644//response to high light intensity;GO:0042542//response to hydrogen peroxid…	gi|211906494|gb|ACJ11740.1|/6.74925e-54/heat shock protein 70 [Gossypium hirsutum]
Unigene20014_D2	1912	1236	98.14%	298.2204552	K09264|1|2e-107|387|pop:POPTR_758707|MADS-box transcription factor, plant	GO:0005634//nucleus	GO:0003700//sequence-specific DNA binding transcription factor activity;GO:0003677//DNA binding;GO:0046983//protein dimerization activity	GO:0006355//regulation of transcription, DNA-dependent	gi|358357314|gb|AEU08497.1|/4.21985e-133/MADS1 [Corylus heterophylla]
Unigene16250_D2	1912	1805	96.90%	204.2107937	K01369|1|0.0|835|pop:POPTR_736805|legumain [EC:3.4.22.34]	GO:0000323//lytic vacuole;GO:0005576//extracellular region	GO:0004197//cysteine-type endopeptidase activity	GO:0006944//cellular membrane fusion;GO:0006624//vacuolar protein processing;GO:0048193//Golgi vesicle transport;GO:0006508//proteolysis	gi|462419182|gb|EMJ23445.1|/0/hypothetical protein PRUPE_ppa004713mg [Prunus persica]
CL2296.Contig1_D2	1910	1058	92.16%	348.0292223	K00799|1|1e-99|361|vvi:100245065|glutathione S-transferase [EC:2.5.1.18]	GO:0009507//chloroplast	GO:0004364//glutathione transferase activity;GO:0004462//lactoylglutathione lyase activity	GO:0060416//response to growth hormone stimulus;GO:0006749//glutathione metabolic process;GO:0048527//lateral root development;GO:0046686//response to cadmium ion;GO:0080167//response to karrikin;GO:0009704//de-etiolation	gi|462423036|gb|EMJ27299.1|/1.80458e-102/hypothetical protein PRUPE_ppa010869mg [Prunus persica]
CL6273.Contig1_D2	1910	1470	99.39%	250.4863382	K14454|1|0.0|770|rcu:RCOM_0802970|aspartate aminotransferase, cytoplasmic [EC:2.6.1.1]	GO:0009536//plastid;GO:0005618//cell wall;GO:0005777//peroxisome;GO:0005829//cytosol;GO:0005886//plasma membrane;GO:0005739//mitochondrion	GO:0004069//L-aspartate:2-oxoglutarate aminotransferase activity;GO:0080130//L-phenylalanine:2-oxoglutarate aminotransferase activity;GO:0030170//pyridoxal phosphate binding;GO:0005507//copper ion binding	GO:0051788//response to misfolded protein;GO:0006635//fatty acid beta-oxidation;GO:0043161//proteasomal ubiquitin-dependent protein catabolic process;GO:0009693//ethylene biosynthetic process;GO:0009407//toxin catabolic process;GO:0080129//proteasome core complex assembly;GO:0048767//root hair elongation;GO:0006099//tricarboxylic acid cycle;GO:0006531//aspartate metabolic process;GO:0010150//leaf…	gi|452090848|gb|AGF95095.1|/0/aspartate aminotransferase [Prunus persica]
Unigene17629_D2	1890	2074	99.08%	175.6794907	K09499|1|0.0|1041|vvi:100245611|T-complex protein 1 subunit eta	GO:0005829//cytosol	GO:0005524//ATP binding;GO:0051082//unfolded protein binding	GO:0006457//protein folding;GO:0009651//response to salt stress;GO:0042545//cell wall modification;GO:0006096//glycolysis;GO:0006094//gluconeogenesis;GO:0009664//plant-type cell wall organization;GO:0046686//response to cadmium ion	gi|359497202|ref|XP_002266000.2|/0/PREDICTED: T-complex protein 1 subunit eta-like [Vitis vinifera]
Unigene7205_D2	1889	1199	95.66%	303.7251718	K13250|1|1e-81|301|vvi:100241257|translocon-associated protein subunit beta	GO:0005794//Golgi apparatus;GO:0009506//plasmodesma;GO:0005886//plasma membrane;GO:0005774//vacuolar membrane;GO:0016021//integral to membrane;GO:0005576//extracellular region;GO:0005783//endoplasmic reticulum	-	GO:0009627//systemic acquired resistance;GO:0034976//response to endoplasmic reticulum stress	gi|225451561|ref|XP_002274525.1|/1.78179e-80/PREDICTED: translocon-associated protein subunit beta isoform 1 [Vitis vinifera]
Unigene20463_D2	1889	1087	91.54%	335.0197617	K02868|1|3e-97|353|gmx:100499863|large subunit ribosomal protein L11e	GO:0005730//nucleolus;GO:0009506//plasmodesma;GO:0009507//chloroplast;GO:0005773//vacuole;GO:0016020//membrane;GO:0022625//cytosolic large ribosomal subunit;GO:0005794//Golgi apparatus	GO:0003735//structural constituent of ribosome	GO:0001510//RNA methylation;GO:0006412//translation	gi|462410358|gb|EMJ15692.1|/2.00947e-96/hypothetical protein PRUPE_ppa020372mg [Prunus persica]
Unigene16684_D2	1889	1532	86.42%	237.7065803	K09264|1|4e-79|293|vvi:100232867|MADS-box transcription factor, plant	GO:0005634//nucleus	GO:0003700//sequence-specific DNA binding transcription factor activity;GO:0003677//DNA binding;GO:0046983//protein dimerization activity	GO:0006355//regulation of transcription, DNA-dependent	gi|8745070|emb|CAB95648.1|/4.2989e-133/MADS box protein [Betula pendula]
CL6978.Contig1_D2	1888	1519	96.58%	239.6140212	-	GO:0005829//cytosol;GO:0005618//cell wall;GO:0005739//mitochondrion;GO:0009579//thylakoid;GO:0009570//chloroplast stroma;GO:0005773//vacuole;GO:0005886//plasma membrane;GO:0048046//apoplast	GO:0005507//copper ion binding;GO:0008270//zinc ion binding;GO:0005509//calcium ion binding;GO:0005544//calcium-dependent phospholipid binding;GO:0004601//peroxidase activity;GO:0005524//ATP binding;GO:0042803//protein homodimerization activity	GO:0006979//response to oxidative stress;GO:0009414//response to water deprivation;GO:0009651//response to salt stress;GO:0009409//response to cold;GO:0009408//response to heat;GO:0009737//response to abscisic acid stimulus;GO:0046686//response to cadmium ion	gi|225459318|ref|XP_002285795.1|/4.09154e-152/PREDICTED: annexin D1 [Vitis vinifera]
CL3343.Contig2_D2	1887	1928	93.52%	188.6830475	K03250|1|0.0|807|gmx:100797748|translation initiation factor 3 subunit E	GO:0005852//eukaryotic translation initiation factor 3 complex;GO:0005829//cytosol;GO:0008180//signalosome;GO:0005886//plasma membrane	GO:0005515//protein binding;GO:0003743//translation initiation factor activity	GO:0051788//response to misfolded protein;GO:0009853//photorespiration;GO:0006413//translational initiation;GO:0050826//response to freezing;GO:0009793//embryo development ending in seed dormancy;GO:0006406//mRNA export from nucleus;GO:0006352//DNA-dependent transcription, initiation;GO:0009651//response to salt stress;GO:0080129//proteasome core complex assembly;GO:0030422//production of siRNA i…	gi|356500541|ref|XP_003519090.1|/0/PREDICTED: eukaryotic translation initiation factor 3 subunit E-like [Glycine max]
Unigene18258_D2	1885	910	88.57%	399.3355497	-	-	GO:0016829//lyase activity	-	gi|270309006|dbj|BAI52956.1|/2.04367e-48/auxin-repressed protein [Citrullus lanatus subsp. vulgaris]
Unigene24761_D2	1878	2138	92.98%	169.3385741	-	GO:0005576//extracellular region	-	GO:0019344//cysteine biosynthetic process	gi|225435772|ref|XP_002285729.1|/0/PREDICTED: uncharacterized protein LOC100267227 isoform 1 [Vitis vinifera]
Unigene22320_D2	1873	1615	90.53%	223.5801598	K06694|1|8e-14|77.0|mtr:MTR_5g043640|26S proteasome non-ATPase regulatory subunit 10	GO:0031359//integral to chloroplast outer membrane;GO:0005634//nucleus;GO:0005886//plasma membrane	-	GO:0006457//protein folding;GO:0010228//vegetative to reproductive phase transition of meristem;GO:0045036//protein targeting to chloroplast;GO:0046686//response to cadmium ion;GO:0009816//defense response to bacterium, incompatible interaction	gi|462397292|gb|EMJ03091.1|/1.11876e-163/hypothetical protein PRUPE_ppa007612mg [Prunus persica]
CL4524.Contig3_D2	1872	2334	92.42%	154.6226116	-	GO:0005802//trans-Golgi network;GO:0016021//integral to membrane;GO:0009505//plant-type cell wall;GO:0005794//Golgi apparatus;GO:0005768//endosome	-	GO:0006810//transport	gi|449439203|ref|XP_004137376.1|/0/PREDICTED: putative phagocytic receptor 1b-like [Cucumis sativus]
CL7510.Contig1_D2	1867	2131	45.61%	168.8997006	K02945|1|1e-173|608|rcu:RCOM_1002410|small subunit ribosomal protein S1	GO:0016020//membrane;GO:0005840//ribosome;GO:0009570//chloroplast stroma;GO:0009579//thylakoid;GO:0005739//mitochondrion	GO:0003735//structural constituent of ribosome;GO:0003723//RNA binding	GO:0006098//pentose-phosphate shunt;GO:0006412//translation;GO:0019288//isopentenyl diphosphate biosynthetic process, mevalonate-independent pathway;GO:0009902//chloroplast relocation;GO:0015995//chlorophyll biosynthetic process;GO:0009773//photosynthetic electron transport in photosystem I;GO:0006364//rRNA processing;GO:0010027//thylakoid membrane organization	gi|462419640|gb|EMJ23903.1|/1.84909e-172/hypothetical protein PRUPE_ppa006438mg [Prunus persica]
Unigene28535_D2	1864	6279	98.28%	57.22995922	K11000|1|0.0|3213|gmx:100777959|callose synthase [EC:2.4.1.-]	GO:0005794//Golgi apparatus;GO:0009506//plasmodesma;GO:0000148//1,3-beta-D-glucan synthase complex	GO:0003843//1,3-beta-D-glucan synthase activity	GO:0043247//telomere maintenance in response to DNA damage;GO:0048589//developmental growth;GO:0010332//response to gamma radiation;GO:0007131//reciprocal meiotic recombination;GO:0007155//cell adhesion;GO:0006944//cellular membrane fusion;GO:0045010//actin nucleation;GO:0032504//multicellular organism reproduction;GO:0045132//meiotic chromosome segregation;GO:0042138//meiotic DNA double-strand b…	gi|359491162|ref|XP_002275118.2|/0/PREDICTED: callose synthase 10 [Vitis vinifera]
Unigene13070_D2	1864	916	94.54%	392.3001244	K02964|1|3e-82|303|rcu:RCOM_0961900|small subunit ribosomal protein S18e	GO:0005618//cell wall;GO:0005730//nucleolus;GO:0009506//plasmodesma;GO:0022627//cytosolic small ribosomal subunit;GO:0005774//vacuolar membrane;GO:0005794//Golgi apparatus;GO:0005886//plasma membrane	GO:0003723//RNA binding;GO:0003735//structural constituent of ribosome;GO:0005515//protein binding	GO:0001510//RNA methylation;GO:0006412//translation;GO:0042254//ribosome biogenesis	gi|462422777|gb|EMJ27040.1|/4.87321e-82/hypothetical protein PRUPE_ppa011659mg [Prunus persica]
CL161.Contig3_D2	1859	2257	99.16%	158.7873286	-	GO:0005794//Golgi apparatus	GO:0016757//transferase activity, transferring glycosyl groups	-	gi|359496374|ref|XP_002268599.2|/0/PREDICTED: DUF246 domain-containing protein At1g04910-like [Vitis vinifera]
CL1820.Contig1_D2	1856	671	82.71%	533.2409129	K02927|1|2e-47|186|mtr:MTR_3g092130|large subunit ribosomal protein L40e	GO:0005730//nucleolus;GO:0022625//cytosolic large ribosomal subunit	GO:0003735//structural constituent of ribosome	GO:0006412//translation;GO:0016567//protein ubiquitination;GO:0009793//embryo development ending in seed dormancy	gi|357464075|ref|XP_003602319.1|/2.49192e-46/Ubiquitin [Medicago truncatula]
Unigene23303_D2	1853	1582	98.23%	225.8067664	K01184|1|1e-173|608|rcu:RCOM_1267820|polygalacturonase [EC:3.2.1.15]	GO:0005576//extracellular region	GO:0004650//polygalacturonase activity;GO:0047911	GO:0005975//carbohydrate metabolic process	gi|470101431|ref|XP_004287176.1|/0/PREDICTED: polygalacturonase-like [Fragaria vesca subsp. vesca]
CL55.Contig3_D2	1848	767	94.39%	464.488124	K02995|1|3e-108|389|pop:POPTR_722874|small subunit ribosomal protein S8e	GO:0005618//cell wall;GO:0005730//nucleolus;GO:0022627//cytosolic small ribosomal subunit;GO:0009507//chloroplast;GO:0005886//plasma membrane	GO:0003735//structural constituent of ribosome	GO:0000462//maturation of SSU-rRNA from tricistronic rRNA transcript (SSU-rRNA, 5.8S rRNA, LSU-rRNA);GO:0006414//translational elongation	gi|462407862|gb|EMJ13196.1|/1.45547e-107/hypothetical protein PRUPE_ppa011067mg [Prunus persica]
Unigene21147_D2	1848	674	88.13%	528.5792153	K13113|1|2e-36|150|aly:ARALYDRAFT_917558|ubiquitin-like protein 5	GO:0005737//cytoplasm	-	-	gi|462403464|gb|EMJ09021.1|/1.80735e-36/hypothetical protein PRUPE_ppa023849mg [Prunus persica]
Unigene514_D2	1846	5897	98.91%	60.34879189	K13462|1|0.0|909|rcu:RCOM_0708240|guanine nucleotide-exchange factor	GO:0005634//nucleus;GO:0005829//cytosol	GO:0005086//ARF guanyl-nucleotide exchange factor activity	GO:0032012//regulation of ARF protein signal transduction;GO:0016192//vesicle-mediated transport;GO:0050790//regulation of catalytic activity;GO:0009561//megagametogenesis	gi|255541336|ref|XP_002511732.1|/0/cytohesin 1, 2, 3, putative [Ricinus communis]
Unigene24221_D2	1845	1172	90.02%	303.4846784	K03232|1|2e-110|397|vvi:100252524|elongation factor 1-beta	GO:0005829//cytosol;GO:0005853//eukaryotic translation elongation factor 1 complex;GO:0005886//plasma membrane	GO:0003746//translation elongation factor activity	GO:0071668//plant-type cell wall assembly;GO:0006414//translational elongation;GO:0009808//lignin metabolic process;GO:2001006//regulation of cellulose biosynthetic process;GO:0046686//response to cadmium ion	gi|297734404|emb|CBI15651.3|/6.07099e-110/unnamed protein product [Vitis vinifera]
CL6361.Contig1_D2	1840	6855	98.99%	51.74618959	K12854|1|0.0|3928|vvi:100244096|pre-mRNA-splicing helicase BRR2 [EC:3.6.4.13]	GO:0005829//cytosol;GO:0005730//nucleolus;GO:0009506//plasmodesma;GO:0030529//ribonucleoprotein complex;GO:0016020//membrane	GO:0003676//nucleic acid binding;GO:0008026//ATP-dependent helicase activity;GO:0005524//ATP binding	GO:0007126//meiosis;GO:0006259//DNA metabolic process;GO:0033044//regulation of chromosome organization;GO:0009165//nucleotide biosynthetic process;GO:0009793//embryo development ending in seed dormancy	gi|225433894|ref|XP_002266580.1|/0/PREDICTED: U5 small nuclear ribonucleoprotein 200 kDa helicase [Vitis vinifera]
Unigene26018_D2	1839	1341	99.70%	264.375352	K15920|1|0.0|675|vvi:100262089|beta-D-xylosidase 4 [EC:3.2.1.37]	GO:0005618//cell wall;GO:0048046//apoplast	GO:0009044//xylan 1,4-beta-xylosidase activity;GO:0008422//beta-glucosidase activity	GO:0045493//xylan catabolic process	gi|462422181|gb|EMJ26444.1|/0/hypothetical protein PRUPE_ppa001692mg [Prunus persica]
CL6215.Contig1_D2	1837	1145	97.21%	309.2941324	K02938|1|5e-145|512|vvi:100258586|large subunit ribosomal protein L8e	GO:0005730//nucleolus;GO:0005773//vacuole;GO:0005886//plasma membrane;GO:0022625//cytosolic large ribosomal subunit;GO:0009507//chloroplast	GO:0003735//structural constituent of ribosome;GO:0003723//RNA binding	GO:0006412//translation	gi|225447408|ref|XP_002281476.1|/6.25657e-144/PREDICTED: 60S ribosomal protein L8 [Vitis vinifera]
Unigene20409_D2	1836	914	89.50%	387.2527341	-	-	-	-	gi|224052982|ref|XP_002297648.1|/8.28571e-74/predicted protein [Populus trichocarpa]
Unigene25218_D2	1834	1206	99.34%	293.170343	K00861|1|2e-17|88.6|vcn:VOLCADRAFT_103251|riboflavin kinase [EC:2.7.1.26];K07748|2|1e-11|69.3|rcu:RCOM_0707880|sterol-4alpha-carboxylate 3-dehydrogenase (decarboxylating) [EC:1.1.1.170]	GO:0071782//endoplasmic reticulum tubular network;GO:0005794//Golgi apparatus;GO:0005886//plasma membrane;GO:0071458//integral to cytosolic side of endoplasmic reticulum membrane;GO:0005634//nucleus	-	GO:0071786//endoplasmic reticulum tubular network organization;GO:0010286//heat acclimation	gi|255537629|ref|XP_002509881.1|/4.99992e-115/conserved hypothetical protein [Ricinus communis]
Unigene1511_D2	1829	3936	97.64%	89.58321143	K00281|1|0.0|1905|pop:POPTR_832093|glycine dehydrogenase [EC:1.4.4.2]	GO:0005960//glycine cleavage complex;GO:0009941//chloroplast envelope;GO:0048046//apoplast;GO:0009570//chloroplast stroma;GO:0009534//chloroplast thylakoid;GO:0005739//mitochondrion	GO:0005515//protein binding;GO:0004375//glycine dehydrogenase (decarboxylating) activity;GO:0032440//2-alkenal reductase [NAD(P)] activity;GO:0030170//pyridoxal phosphate binding;GO:0005524//ATP binding	GO:0006098//pentose-phosphate shunt;GO:0006636//unsaturated fatty acid biosynthetic process;GO:0043085//positive regulation of catalytic activity;GO:0019252//starch biosynthetic process;GO:0019288//isopentenyl diphosphate biosynthetic process, mevalonate-independent pathway;GO:0006766//vitamin metabolic process;GO:0000023//maltose metabolic process;GO:0019748//secondary metabolic process;GO:00091…	gi|224088838|ref|XP_002308562.1|/0/precursor of carboxylase p-protein 1, glycine decarboxylase complex [Populus trichocarpa]
CL6516.Contig1_D2	1828	1227	71.56%	287.210055	K10580|1|4e-84|310|vvi:100255523|ubiquitin-conjugating enzyme E2 N [EC:6.3.2.19]	GO:0005829//cytosol;GO:0031372//UBC13-MMS2 complex;GO:0009507//chloroplast;GO:0005634//nucleus;GO:0005886//plasma membrane	GO:0004842//ubiquitin-protein ligase activity;GO:0005515//protein binding	GO:0006301//postreplication repair;GO:0006511//ubiquitin-dependent protein catabolic process;GO:0010053//root epidermal cell differentiation;GO:0010039//response to iron ion;GO:0016579//protein deubiquitination;GO:0046686//response to cadmium ion	gi|258456188|gb|ACV72277.1|/5.19386e-83/ubiquitin-conjugating enzyme 13 [Citrus sinensis]
CL1339.Contig1_D2	1826	4748	67.40%	74.14093769	K03243|1|0.0|1762|gmx:100814875|translation initiation factor 5B	GO:0005829//cytosol;GO:0005886//plasma membrane	GO:0003743//translation initiation factor activity;GO:0003924//GTPase activity;GO:0005525//GTP binding	GO:0006413//translational initiation;GO:0006184//GTP catabolic process	gi|462395080|gb|EMJ00879.1|/0/hypothetical protein PRUPE_ppa000257mg [Prunus persica]
Unigene29307_D2	1824	1448	98.48%	242.8422699	K12795|1|1e-158|558|rcu:RCOM_1581910|suppressor of G2 allele of SKP1	-	-	-	gi|255545142|ref|XP_002513632.1|/1.35944e-157/chaperone binding protein, putative [Ricinus communis]
Unigene30221_D2	1820	1713	99.24%	204.8245628	K13473|1|7e-32|137|sbi:SORBI_09g001743|chitin elicitor-binding protein;K14709|3|1e-11|69.7|vcn:VOLCADRAFT_104214|solute carrier family 39 (zinc transporter), member 1/2/3	GO:0046658//anchored to plasma membrane	GO:0042834//peptidoglycan binding	GO:0016998//cell wall macromolecule catabolic process;GO:0009909//regulation of flower development;GO:0048449//floral organ formation;GO:0042545//cell wall modification;GO:0006955//immune response;GO:0016570//histone modification;GO:0009664//plant-type cell wall organization	gi|462418742|gb|EMJ23005.1|/0/hypothetical protein PRUPE_ppa006147mg [Prunus persica]
CL7796.Contig1_D2	1818	2033	99.07%	172.3949389	K02147|1|0.0|938|mtr:MTR_7g081010|V-type H+-transporting ATPase subunit B [EC:3.6.3.14]	GO:0005774//vacuolar membrane;GO:0009941//chloroplast envelope;GO:0033180//proton-transporting V-type ATPase, V1 domain;GO:0005794//Golgi apparatus;GO:0005886//plasma membrane	GO:0046961//proton-transporting ATPase activity, rotational mechanism;GO:0046933//hydrogen ion transporting ATP synthase activity, rotational mechanism;GO:0051015//actin filament binding;GO:0005524//ATP binding	GO:0006098//pentose-phosphate shunt;GO:0006094//gluconeogenesis;GO:0046034//ATP metabolic process;GO:0051017//actin filament bundle assembly;GO:0009651//response to salt stress;GO:0010498//proteasomal protein catabolic process;GO:0015991//ATP hydrolysis coupled proton transport;GO:0051693//actin filament capping	gi|357507939|ref|XP_003624258.1|/0/V-type ATP synthase beta chain [Medicago truncatula]
Unigene13052_D2	1817	733	87.86%	477.8801201	K02921|1|2e-47|187|bdi:100831339|large subunit ribosomal protein L37Ae	GO:0022625//cytosolic large ribosomal subunit;GO:0005739//mitochondrion	GO:0046872//metal ion binding;GO:0003735//structural constituent of ribosome	GO:0006412//translation	gi|462405499|gb|EMJ10963.1|/2.26936e-46/hypothetical protein PRUPE_ppa013350mg [Prunus persica]
Unigene14391_D2	1817	1128	89.27%	310.5373476	K09250|1|5e-75|279|zma:100857032|cellular nucleic acid-binding protein	GO:0044424//intracellular part	GO:0046872//metal ion binding;GO:0003677//DNA binding	GO:0044260;GO:0090304;GO:0009791//post-embryonic development;GO:0048608//reproductive structure development	gi|147856673|emb|CAN81359.1|/1.6406e-88/hypothetical protein VITISV_040408 [Vitis vinifera]
CL2304.Contig1_D2	1816	1528	95.48%	229.1186815	K01728|1|0.0|752|pop:POPTR_565107|pectate lyase [EC:4.2.2.2]	GO:0016020//membrane	GO:0030570//pectate lyase activity	-	gi|224100109|ref|XP_002311747.1|/0/predicted protein [Populus trichocarpa]
Unigene24462_D2	1813	1824	98.41%	191.6200643	K14489|1|9e-12|70.5|vvi:100263145|arabidopsis histidine kinase 2/3/4 (cytokinin receptor) [EC:2.7.13.3]	-	GO:0042973//glucan endo-1,3-beta-D-glucosidase activity	GO:0005975//carbohydrate metabolic process	gi|462419598|gb|EMJ23861.1|/0/hypothetical protein PRUPE_ppa004976mg [Prunus persica]
Unigene25407_D2	1800	2389	99.54%	145.2527512	-	GO:0005829//cytosol;GO:0005783//endoplasmic reticulum	-	GO:0010025//wax biosynthetic process;GO:0035196//production of miRNAs involved in gene silencing by miRNA;GO:0009616//virus induced gene silencing;GO:0010050//vegetative phase change;GO:0010267//production of ta-siRNAs involved in RNA interference	gi|255553943|ref|XP_002518012.1|/0/conserved hypothetical protein [Ricinus communis]
CL7405.Contig1_D2	1797	2945	96.81%	117.6334379	K13415|1|1e-54|213|rcu:RCOM_0478150|protein brassinosteroid insensitive 1 [EC:2.7.10.1 2.7.11.1]	GO:0005886//plasma membrane	GO:0004674//protein serine/threonine kinase activity;GO:0016491//oxidoreductase activity;GO:0005524//ATP binding	GO:0006468//protein phosphorylation;GO:0009744//response to sucrose stimulus;GO:0010224//response to UV-B;GO:0009718//anthocyanin-containing compound biosynthetic process;GO:0007169//transmembrane receptor protein tyrosine kinase signaling pathway	gi|462416708|gb|EMJ21445.1|/0/hypothetical protein PRUPE_ppa001671mg [Prunus persica]
Unigene18576_D2	1791	2283	99.78%	151.2368718	K01528|1|1e-91|335|smo:SELMODRAFT_119205|dynamin GTPase [EC:3.6.5.5]	GO:0005773//vacuole;GO:0009524//phragmoplast;GO:0005874//microtubule;GO:0009504//cell plate;GO:0009535//chloroplast thylakoid membrane;GO:0005886//plasma membrane	GO:0005525//GTP binding;GO:0030276//clathrin binding;GO:0003924//GTPase activity	GO:0009793//embryo development ending in seed dormancy;GO:0006184//GTP catabolic process;GO:0010051//xylem and phloem pattern formation;GO:0009920//cell plate formation involved in plant-type cell wall biogenesis;GO:0048488//synaptic vesicle endocytosis;GO:0010091//trichome branching	gi|224058237|ref|XP_002299468.1|/0/predicted protein [Populus trichocarpa]
Unigene21035_D2	1790	1694	95.51%	203.7077897	-	GO:0016020//membrane	-	-	gi|462403870|gb|EMJ09427.1|/4.12828e-132/hypothetical protein PRUPE_ppa018179mg, partial [Prunus persica]
Unigene20103_D2	1783	677	94.83%	507.7274992	K02908|1|4e-57|219|rcu:RCOM_0855600|large subunit ribosomal protein L30e	GO:0005840//ribosome	GO:0003735//structural constituent of ribosome	GO:0006412//translation	gi|255552912|ref|XP_002517499.1|/4.6188e-56/60S ribosomal protein L30, putative [Ricinus communis]
Unigene24308_D2	1779	2096	97.76%	163.6261385	-	-	-	GO:0044262//cellular carbohydrate metabolic process;GO:0050789//regulation of biological process	gi|462420069|gb|EMJ24332.1|/2.02883e-131/hypothetical protein PRUPE_ppa005440mg [Prunus persica]
CL2184.Contig1_D2	1772	1329	86.53%	257.0435722	K07374|1|2e-179|627|rcu:RCOM_1584620|tubulin alpha	GO:0005874//microtubule;GO:0005737//cytoplasm	GO:0003924//GTPase activity;GO:0005200//structural constituent of cytoskeleton;GO:0005525//GTP binding	GO:0051258//protein polymerization;GO:0006184//GTP catabolic process;GO:0007017//microtubule-based process	gi|470103758|ref|XP_004288297.1|/2.12851e-178/PREDICTED: tubulin alpha-3 chain-like [Fragaria vesca subsp. vesca]
Unigene17460_D2	1769	1241	92.83%	274.804641	-	GO:0005730//nucleolus;GO:0009507//chloroplast;GO:0005753//mitochondrial proton-transporting ATP synthase complex	GO:0050897//cobalt ion binding;GO:0005507//copper ion binding;GO:0008270//zinc ion binding	GO:0009555//pollen development	gi|225438529|ref|XP_002279389.1|/1.8562e-112/PREDICTED: probable ATP synthase 24 kDa subunit, mitochondrial [Vitis vinifera]
Unigene667_D2	1763	4866	99.88%	69.84707427	K14306|1|3e-09|63.5|vvi:100265039|nuclear pore complex protein Nup62	-	-	-	gi|224100259|ref|XP_002311805.1|/0/chromatin remodeling complex subunit [Populus trichocarpa]
CL2108.Contig3_D2	1763	3191	95.05%	106.5107688	-	GO:0009506//plasmodesma;GO:0005618//cell wall;GO:0005634//nucleus;GO:0005783//endoplasmic reticulum;GO:0005739//mitochondrion	GO:0016757//transferase activity, transferring glycosyl groups	GO:0010075//regulation of meristem growth	gi|449437599|ref|XP_004136579.1|/0/PREDICTED: multiple C2 and transmembrane domain-containing protein 2-like [Cucumis sativus]
CL7732.Contig1_D2	1756	2314	98.01%	146.294894	K13412|1|0.0|1018|vvi:100253693|calcium-dependent protein kinase [EC:2.7.11.1]	GO:0005829//cytosol;GO:0005886//plasma membrane;GO:0005634//nucleus	GO:0005515//protein binding;GO:0004683//calmodulin-dependent protein kinase activity;GO:0005509//calcium ion binding;GO:0005524//ATP binding	GO:0031348//negative regulation of defense response;GO:0009611//response to wounding;GO:0010119//regulation of stomatal movement;GO:0009867//jasmonic acid mediated signaling pathway;GO:0006862//nucleotide transport;GO:0009862//systemic acquired resistance, salicylic acid mediated signaling pathway;GO:0009414//response to water deprivation;GO:0006944//cellular membrane fusion;GO:0010363//regulatio…	gi|225428322|ref|XP_002282994.1|/0/PREDICTED: calcium-dependent protein kinase 4 [Vitis vinifera]
Unigene22437_D2	1754	2138	99.86%	158.1575394	K00558|1|1e-06|53.5|cre:CHLREDRAFT_15852|DNA (cytosine-5-)-methyltransferase [EC:2.1.1.37];K09566|2|4e-06|52.0|gmx:100785820|peptidyl-prolyl isomerase G (cyclophilin G) [EC:5.2.1.8]	GO:0005576//extracellular region	GO:0004650//polygalacturonase activity	GO:0048653//anther development;GO:0045492//xylan biosynthetic process;GO:0009825//multidimensional cell growth;GO:0009664//plant-type cell wall organization;GO:0010075//regulation of meristem growth;GO:0007389//pattern specification process;GO:0043481//anthocyanin accumulation in tissues in response to UV light;GO:0048767//root hair elongation;GO:0005982//starch metabolic process;GO:0008361//regu…	gi|449450462|ref|XP_004142981.1|/0/PREDICTED: probable polygalacturonase non-catalytic subunit JP650-like [Cucumis sativus]
CL917.Contig1_D2	1750	2896	99%	116.4950582	K07151|1|0.0|1427|vvi:100232931|dolichyl-diphosphooligosaccharide--protein glycosyltransferase [EC:2.4.1.119]	GO:0016021//integral to membrane;GO:0009507//chloroplast;GO:0005789//endoplasmic reticulum membrane;GO:0005886//plasma membrane	GO:0004579//dolichyl-diphosphooligosaccharide-protein glycotransferase activity	GO:0034976//response to endoplasmic reticulum stress;GO:0009651//response to salt stress;GO:0006364//rRNA processing;GO:0009627//systemic acquired resistance;GO:0006486//protein glycosylation;GO:0047484//regulation of response to osmotic stress	gi|462398773|gb|EMJ04441.1|/0/hypothetical protein PRUPE_ppa001464mg [Prunus persica]
Unigene20771_D2	1748	2818	98.72%	119.5827265	K12825|1|0.0|1347|vvi:100242352|splicing factor 3A subunit 1	GO:0005634//nucleus	GO:0003723//RNA binding	GO:0006396//RNA processing	gi|225423737|ref|XP_002278479.1|/0/PREDICTED: probable splicing factor 3A subunit 1-like [Vitis vinifera]
CL5096.Contig2_D2	1746	1915	99.58%	175.7694819	K13525|1|0.0|1119|vvi:100265402|transitional endoplasmic reticulum ATPase	GO:0005618//cell wall;GO:0005730//nucleolus;GO:0005819//spindle;GO:0005635//nuclear envelope;GO:0022626//cytosolic ribosome;GO:0009524//phragmoplast;GO:0005886//plasma membrane	GO:0042802//identical protein binding;GO:0005524//ATP binding;GO:0008568//microtubule-severing ATPase activity	GO:0007049//cell cycle;GO:0051301//cell division;GO:0009860//pollen tube growth;GO:0009846//pollen germination;GO:0046686//response to cadmium ion	gi|381145559|gb|AFF59215.1|/0/cell division cycle protein 48 [Camellia sinensis]
Unigene29944_D2	1746	7061	98.50%	47.67009741	K08332|1|2e-19|97.8|vcn:VOLCADRAFT_41528|vacuolar protein 8	GO:0005829//cytosol;GO:0009522//photosystem I;GO:0016021//integral to membrane;GO:0009506//plasmodesma;GO:0005634//nucleus;GO:0005886//plasma membrane	GO:0016874//ligase activity	GO:0051211//anisotropic cell growth;GO:0030244//cellulose biosynthetic process;GO:0015979//photosynthesis;GO:0009832//plant-type cell wall biogenesis	gi|255576178|ref|XP_002528983.1|/0/ubiquitin-protein ligase, putative [Ricinus communis]
Unigene19252_D2	1743	2079	99.52%	161.6258825	K03696|1|0.0|1142|vvi:100250896|ATP-dependent Clp protease ATP-binding subunit ClpC	GO:0031897//Tic complex;GO:0005618//cell wall;GO:0005829//cytosol;GO:0009570//chloroplast stroma;GO:0009535//chloroplast thylakoid membrane;GO:0005739//mitochondrion	GO:0004176//ATP-dependent peptidase activity;GO:0003677//DNA binding;GO:0004518//nuclease activity;GO:0005524//ATP binding	GO:0042744//hydrogen peroxide catabolic process;GO:0009902//chloroplast relocation;GO:0006289//nucleotide-excision repair;GO:0010304//PSII associated light-harvesting complex II catabolic process;GO:0034660//ncRNA metabolic process;GO:0006508//proteolysis;GO:0042793//transcription from plastid promoter;GO:0045037//protein import into chloroplast stroma;GO:0010380//regulation of chlorophyll biosyn…	gi|297734500|emb|CBI15747.3|/0/unnamed protein product [Vitis vinifera]
Unigene15946_D2	1739	684	89.04%	490.1302326	K03671|1|6e-52|201|gmx:100499879|thioredoxin 1	GO:0005737//cytoplasm	GO:0016671//oxidoreductase activity, acting on a sulfur group of donors, disulfide as acceptor;GO:0009055//electron carrier activity;GO:0015035//protein disulfide oxidoreductase activity	GO:0045454//cell redox homeostasis;GO:0006662//glycerol ether metabolic process;GO:0022900//electron transport chain	gi|329750603|gb|AEC03317.1|/3.49061e-51/thioredoxin H-type 3 [Hevea brasiliensis]
Unigene23939_D2	1735	2059	95.24%	162.4467938	-	GO:0005737//cytoplasm	GO:0003743//translation initiation factor activity	GO:0009630//gravitropism	gi|462422718|gb|EMJ26981.1|/0/hypothetical protein PRUPE_ppa003820mg [Prunus persica]
Unigene28920_D2	1735	2150	97.81%	155.5711388	K03251|1|0.0|1021|gmx:100799613|translation initiation factor 3 subunit D	GO:0005829//cytosol	GO:0003743//translation initiation factor activity	GO:0006413//translational initiation	gi|462407746|gb|EMJ13080.1|/0/hypothetical protein PRUPE_ppa003548mg [Prunus persica]
Unigene29308_D2	1733	4505	96.18%	74.16035139	-	GO:0005618//cell wall;GO:0005829//cytosol;GO:0005886//plasma membrane;GO:0005634//nucleus	GO:0005515//protein binding	GO:0000278//mitotic cell cycle;GO:0050826//response to freezing;GO:0007155//cell adhesion;GO:0009793//embryo development ending in seed dormancy;GO:0045010//actin nucleation;GO:0048449//floral organ formation;GO:0009640//photomorphogenesis;GO:0019915//lipid storage;GO:0010051//xylem and phloem pattern formation;GO:0010182//sugar mediated signaling pathway;GO:0010090//trichome morphogenesis;GO:000…	gi|255573814|ref|XP_002527826.1|/0/tip120, putative [Ricinus communis]
Unigene21884_D2	1733	1149	98.61%	290.7679574	K08232|1|2e-172|603|pop:POPTR_836268|monodehydroascorbate reductase (NADH) [EC:1.6.5.4]	GO:0005829//cytosol;GO:0009507//chloroplast;GO:0005782//peroxisomal matrix;GO:0005886//plasma membrane;GO:0048046//apoplast	GO:0016656//monodehydroascorbate reductase (NADH) activity;GO:0050660//flavin adenine dinucleotide binding	GO:0009753//response to jasmonic acid stimulus;GO:0055114//oxidation-reduction process;GO:0009414//response to water deprivation;GO:0009651//response to salt stress;GO:0009610//response to symbiotic fungus;GO:0043903//regulation of symbiosis, encompassing mutualism through parasitism;GO:0010043//response to zinc ion;GO:0046686//response to cadmium ion	gi|224069008|ref|XP_002326252.1|/2.07165e-171/predicted protein [Populus trichocarpa]
CL5350.Contig1_D2	1730	2651	98.38%	125.8068785	K00392|1|0.0|1202|gmx:547693|sulfite reductase (ferredoxin) [EC:1.8.7.1]	GO:0009941//chloroplast envelope;GO:0048046//apoplast;GO:0010319//stromule;GO:0016020//membrane;GO:0005829//cytosol;GO:0042644//chloroplast nucleoid	GO:0050311//sulfite reductase (ferredoxin) activity;GO:0051539//4 iron, 4 sulfur cluster binding;GO:0020037//heme binding;GO:0016002//sulfite reductase activity;GO:0003677//DNA binding;GO:0005507//copper ion binding	GO:0019424;GO:0016126//sterol biosynthetic process;GO:0006275//regulation of DNA replication;GO:0006833//water transport;GO:0009651//response to salt stress;GO:0045892//negative regulation of transcription, DNA-dependent;GO:0006972//hyperosmotic response;GO:0007030//Golgi organization;GO:0006096//glycolysis;GO:0019761//glucosinolate biosynthetic process;GO:0046686//response to cadmium ion;GO:0009…	gi|462409494|gb|EMJ14828.1|/0/hypothetical protein PRUPE_ppa001879mg [Prunus persica]
Unigene16482_D2	1728	1347	90.42%	247.3114102	K00430|1|8e-134|475|pop:POPTR_729244|peroxidase [EC:1.11.1.7]	GO:0048046//apoplast;GO:0005618//cell wall	GO:0020037//heme binding;GO:0046872//metal ion binding;GO:0004601//peroxidase activity	GO:0055114//oxidation-reduction process;GO:0006979//response to oxidative stress	gi|39777536|gb|AAR31108.1|/1.16725e-139/peroxidase precursor [Quercus suber]
Unigene24230_D2	1727	1996	72.19%	166.8014464	K07375|1|0.0|905|osa:4326917|tubulin beta	GO:0005874//microtubule;GO:0005737//cytoplasm;GO:0005886//plasma membrane	GO:0003924//GTPase activity;GO:0005200//structural constituent of cytoskeleton;GO:0005525//GTP binding	GO:0009651//response to salt stress;GO:0009409//response to cold;GO:0051258//protein polymerization;GO:0006184//GTP catabolic process;GO:0007018//microtubule-based movement	gi|460407768|ref|XP_004249322.1|/0/PREDICTED: tubulin beta-4 chain-like [Solanum lycopersicum]
Unigene16834_D2	1724	900	95.33%	369.2859321	-	-	-	-	gi|255545646|ref|XP_002513883.1|/3.00268e-44/conserved hypothetical protein [Ricinus communis]
CL7057.Contig2_D2	1722	3461	97.78%	95.91787736	K03254|1|0.0|1526|vvi:100244162|translation initiation factor 3 subunit A	GO:0005852//eukaryotic translation initiation factor 3 complex;GO:0005886//plasma membrane;GO:0005829//cytosol	GO:0003743//translation initiation factor activity	GO:0006413//translational initiation	gi|225450669|ref|XP_002283093.1|/0/PREDICTED: eukaryotic translation initiation factor 3 subunit A [Vitis vinifera]
Unigene18246_D2	1722	2149	95.63%	154.477326	K01177|1|7e-138|489|ppp:PHYPADRAFT_107034|beta-amylase [EC:3.2.1.2]	-	GO:0016161//beta-amylase activity	GO:0000272//polysaccharide catabolic process	gi|13560977|gb|AAK30294.1|AF353207_1/0/beta-amylase [Castanea crenata]
Unigene21898_D2	1720	1509	96.69%	219.7390379	K15191|1|1e-130|465|gmx:100807619|La-related protein 7	GO:0030529//ribonucleoprotein complex;GO:0005634//nucleus	GO:0003723//RNA binding;GO:0000166//nucleotide binding	GO:0006944//cellular membrane fusion;GO:0048193//Golgi vesicle transport;GO:0006396//RNA processing	gi|462407310|gb|EMJ12644.1|/1.03422e-139/hypothetical protein PRUPE_ppa007255mg [Prunus persica]
Unigene18177_D2	1719	1041	99.04%	318.341427	K10575|1|8e-94|342|gmx:100305813|ubiquitin-conjugating enzyme E2 G1 [EC:6.3.2.19]	GO:0005634//nucleus	GO:0004842//ubiquitin-protein ligase activity	GO:0006511//ubiquitin-dependent protein catabolic process	gi|356558167|ref|XP_003547379.1|/2.56455e-93/PREDICTED: ubiquitin-conjugating enzyme E2 7-like [Glycine max]
CL3964.Contig1_D2	1716	1752	95.95%	188.8213912	-	GO:0031225//anchored to membrane;GO:0005576//extracellular region;GO:0005634//nucleus;GO:0005886//plasma membrane	-	-	gi|462409741|gb|EMJ15075.1|/0/hypothetical protein PRUPE_ppa006814mg [Prunus persica]
Unigene24470_D2	1715	966	99.48%	342.2591043	K12133|1|3e-53|206|ath:AT1G01060|LATE ELONGATED HYPOCOTYL;K12134|3|6e-23|106|ath:AT2G46830|circadian clock associated 1	-	GO:0005488//binding	-	gi|51980218|gb|AAU20773.1|/3.58102e-139/late elongated hypocotyl [Castanea sativa]
Unigene22048_D2	1714	1177	99.83%	280.7387528	K11596|1|1e-80|298|sbi:SORBI_04g038420|argonaute	GO:0015030//Cajal body;GO:0005719//nuclear euchromatin;GO:0005737//cytoplasm;GO:0005730//nucleolus	GO:0035197//siRNA binding;GO:0003743//translation initiation factor activity	GO:0006413//translational initiation;GO:0051567//histone H3-K9 methylation;GO:0009816//defense response to bacterium, incompatible interaction;GO:0010529//negative regulation of transposition;GO:0030422//production of siRNA involved in RNA interference;GO:0006342//chromatin silencing;GO:0006306//DNA methylation;GO:0048481//ovule development	gi|225436053|ref|XP_002275928.1|/0/PREDICTED: protein argonaute 4 [Vitis vinifera]
CL5475.Contig1_D2	1711	1949	95.43%	169.2412335	K07513|1|0.0|818|vvi:100247651|acetyl-CoA acyltransferase 1 [EC:2.3.1.16]	GO:0005774//vacuolar membrane;GO:0009507//chloroplast;GO:0005777//peroxisome;GO:0005730//nucleolus;GO:0005829//cytosol;GO:0005886//plasma membrane;GO:0005739//mitochondrion	GO:0003988//acetyl-CoA C-acyltransferase activity	GO:0051788//response to misfolded protein;GO:0009611//response to wounding;GO:0006635//fatty acid beta-oxidation;GO:0043161//proteasomal ubiquitin-dependent protein catabolic process;GO:0009407//toxin catabolic process;GO:0080129//proteasome core complex assembly;GO:0009695//jasmonic acid biosynthetic process;GO:0010111//glyoxysome organization;GO:0009789//positive regulation of abscisic acid med…	gi|449442365|ref|XP_004138952.1|/0/PREDICTED: 3-ketoacyl-CoA thiolase 2, peroxisomal-like [Cucumis sativus]
Unigene28213_D2	1709	2041	91.43%	161.4236152	K00162|1|0.0|730|rcu:RCOM_0632150|pyruvate dehydrogenase E1 component subunit beta [EC:1.2.4.1]	GO:0009941//chloroplast envelope	GO:0004739//pyruvate dehydrogenase (acetyl-transferring) activity;GO:0008270//zinc ion binding;GO:0004802//transketolase activity	GO:0016132//brassinosteroid biosynthetic process;GO:0048868//pollen tube development;GO:0055114//oxidation-reduction process;GO:0006084//acetyl-CoA metabolic process;GO:0016126//sterol biosynthetic process	gi|255557267|ref|XP_002519664.1|/0/pyruvate dehydrogenase, putative [Ricinus communis]
Unigene27769_D2	1708	3588	97.10%	91.77057303	K00924|1|6e-122|437|aly:ARALYDRAFT_473063|[EC:2.7.1.-];K13415|2|3e-116|418|pop:POPTR_650846|protein brassinosteroid insensitive 1 [EC:2.7.10.1 2.7.11.1];K13420|5|1e-113|409|rcu:RCOM_0633880|LRR receptor-like serine/threonine-protein kinase FLS2 [EC:2.7.11.1]	GO:0016021//integral to membrane;GO:0016023//cytoplasmic membrane-bounded vesicle;GO:0005886//plasma membrane	GO:0004674//protein serine/threonine kinase activity;GO:0005524//ATP binding;GO:0050321//tau-protein kinase activity;GO:0032440//2-alkenal reductase [NAD(P)] activity	GO:0006468//protein phosphorylation;GO:0055114//oxidation-reduction process;GO:0010103//stomatal complex morphogenesis;GO:0007169//transmembrane receptor protein tyrosine kinase signaling pathway;GO:0048443//stamen development;GO:0002237//response to molecule of bacterial origin	gi|462422306|gb|EMJ26569.1|/0/hypothetical protein PRUPE_ppa000838mg [Prunus persica]
Unigene646_D2	1707	791	99.62%	416.0303835	K01611|1|2e-76|283|rcu:RCOM_0596710|S-adenosylmethionine decarboxylase [EC:4.1.1.50]	-	GO:0008792//arginine decarboxylase activity;GO:0004014//adenosylmethionine decarboxylase activity	GO:0006557//S-adenosylmethioninamine biosynthetic process;GO:0006597//spermine biosynthetic process;GO:0008295//spermidine biosynthetic process	gi|118486529|gb|ABK95104.1|/9.13034e-76/unknown [Populus trichocarpa]
Unigene17422_D2	1706	779	92.43%	422.1915926	K02183|1|8e-81|298|vvi:100232908|calmodulin	GO:0005829//cytosol;GO:0005774//vacuolar membrane;GO:0005634//nucleus;GO:0005886//plasma membrane	GO:0005509//calcium ion binding;GO:0005515//protein binding	GO:0010099//regulation of photomorphogenesis;GO:0006084//acetyl-CoA metabolic process;GO:0005513//detection of calcium ion;GO:0019722//calcium-mediated signaling;GO:0009612//response to mechanical stimulus	gi|462398167|gb|EMJ03835.1|/1.01266e-79/hypothetical protein PRUPE_ppa012070mg [Prunus persica]
Unigene28167_D2	1704	2546	94.30%	129.026585	-	-	-	-	gi|462405994|gb|EMJ11458.1|/0/hypothetical protein PRUPE_ppa003256mg [Prunus persica]
Unigene29367_D2	1704	2754	98.58%	119.2816577	-	GO:0009536//plastid	-	-	gi|225450585|ref|XP_002282109.1|/0/PREDICTED: uncharacterized protein LOC100264846 [Vitis vinifera]
Unigene21267_D2	1703	1497	97.93%	219.3112242	-	GO:0030118//clathrin coat;GO:0012505//endomembrane system;GO:0005886//plasma membrane	-	GO:0006810//transport	gi|356555141|ref|XP_003545895.1|/1.393e-120/PREDICTED: uncharacterized protein LOC100818117 [Glycine max]
CL5080.Contig1_D2	1696	1661	95.06%	196.8449271	K01940|1|0.0|761|vvi:100266261|argininosuccinate synthase [EC:6.3.4.5]	GO:0009570//chloroplast stroma	GO:0005524//ATP binding;GO:0004055//argininosuccinate synthase activity	GO:0006526//arginine biosynthetic process;GO:0009165//nucleotide biosynthetic process;GO:0006567//threonine catabolic process	gi|462405675|gb|EMJ11139.1|/0/hypothetical protein PRUPE_ppa004728mg [Prunus persica]
Unigene22050_D2	1691	1803	94.68%	180.8072715	K11596|1|2e-56|218|sbi:SORBI_04g038420|argonaute	GO:0015030//Cajal body;GO:0005719//nuclear euchromatin;GO:0005737//cytoplasm;GO:0005730//nucleolus	GO:0035197//siRNA binding;GO:0003743//translation initiation factor activity	GO:0006413//translational initiation;GO:0051567//histone H3-K9 methylation;GO:0009816//defense response to bacterium, incompatible interaction;GO:0010529//negative regulation of transposition;GO:0030422//production of siRNA involved in RNA interference;GO:0006342//chromatin silencing;GO:0006306//DNA methylation;GO:0048481//ovule development	gi|462402866|gb|EMJ08423.1|/0/hypothetical protein PRUPE_ppa000990mg [Prunus persica]
Unigene4700_D2	1690	846	86.05%	385.1096073	K02875|1|1e-58|224|vvi:100260208|large subunit ribosomal protein L14e	GO:0005730//nucleolus;GO:0005773//vacuole;GO:0005886//plasma membrane;GO:0022625//cytosolic large ribosomal subunit;GO:0009507//chloroplast;GO:0005783//endoplasmic reticulum	GO:0003735//structural constituent of ribosome	GO:0006412//translation	gi|296084563|emb|CBI25584.3|/5.61738e-58/unnamed protein product [Vitis vinifera]
Unigene21647_D2	1687	2095	95.66%	155.2383674	-	GO:0005802//trans-Golgi network;GO:0005794//Golgi apparatus;GO:0005768//endosome	GO:0016757//transferase activity, transferring glycosyl groups	GO:0007020//microtubule nucleation	gi|449444462|ref|XP_004139993.1|/0/PREDICTED: uncharacterized protein LOC101217823 [Cucumis sativus]
CL4413.Contig1_D2	1685	3065	98.47%	105.9833	K03260|1|0.0|1232|vvi:100260481|translation initiation factor 4G	GO:0005737//cytoplasm;GO:0005634//nucleus	GO:0003677//DNA binding;GO:0003743//translation initiation factor activity	GO:0006413//translational initiation;GO:0046740//spread of virus in host, cell to cell;GO:0016070//RNA metabolic process;GO:0009615//response to virus	gi|147833057|emb|CAN70546.1|/0/hypothetical protein VITISV_013807 [Vitis vinifera]
Unigene13973_D2	1684	1154	88.82%	281.3223845	K02873|1|3e-104|376|vvi:100246745|large subunit ribosomal protein L13e	GO:0005730//nucleolus;GO:0005886//plasma membrane;GO:0005618//cell wall;GO:0022625//cytosolic large ribosomal subunit	GO:0003735//structural constituent of ribosome	GO:0006412//translation	gi|147846044|emb|CAN84167.1|/1.41531e-103/hypothetical protein VITISV_018882 [Vitis vinifera]
CL1741.Contig1_D2	1683	1228	98.86%	264.2127435	K03283|1|2e-176|617|vvi:100265651|heat shock 70kDa protein 1/8	-	GO:0032440//2-alkenal reductase [NAD(P)] activity;GO:0005524//ATP binding	GO:0006950//response to stress;GO:0055114//oxidation-reduction process	gi|45331281|gb|AAS57912.1|/1.24418e-177/70 kDa heat shock cognate protein 1 [Vigna radiata]
Unigene26771_D2	1682	2348	98.47%	138.1007097	K00029|1|0.0|1084|rcu:RCOM_1489870|malate dehydrogenase (oxaloacetate-decarboxylating)(NADP+) [EC:1.1.1.40]	GO:0009507//chloroplast	GO:0051287//NAD binding;GO:0008270//zinc ion binding;GO:0016652//oxidoreductase activity, acting on NAD(P)H, NAD(P) as acceptor;GO:0050897//cobalt ion binding;GO:0004473//malate dehydrogenase (oxaloacetate-decarboxylating) (NADP+) activity;GO:0042803//protein homodimerization activity;GO:0016619//malate dehydrogenase (oxaloacetate-decarboxylating) activity	GO:0006633//fatty acid biosynthetic process;GO:0055114//oxidation-reduction process;GO:0010498//proteasomal protein catabolic process;GO:0007010//cytoskeleton organization;GO:0006108//malate metabolic process;GO:0006094//gluconeogenesis;GO:0051289//protein homotetramerization	gi|255549832|ref|XP_002515967.1|/0/malic enzyme, putative [Ricinus communis]
Unigene24436_D2	1680	1699	97.88%	190.6267811	K13289|1|0.0|820|pop:POPTR_822587|cathepsin A (carboxypeptidase C) [EC:3.4.16.5]	GO:0005789//endoplasmic reticulum membrane;GO:0005773//vacuole;GO:0005777//peroxisome;GO:0005576//extracellular region;GO:0005829//cytosol	GO:0004185//serine-type carboxypeptidase activity	GO:0006508//proteolysis	gi|462417118|gb|EMJ21855.1|/0/hypothetical protein PRUPE_ppa003691mg [Prunus persica]
Unigene24183_D2	1676	2400	98.88%	134.626571	K06185|1|0.0|1099|pop:POPTR_650512|ATP-binding cassette, subfamily F, member 2	GO:0009536//plastid;GO:0005886//plasma membrane	GO:0015439//heme-transporting ATPase activity;GO:0005524//ATP binding	GO:0006200//ATP catabolic process	gi|359479445|ref|XP_002276693.2|/0/PREDICTED: ABC transporter F family member 1-like isoform 1 [Vitis vinifera]
Unigene12684_D2	1675	831	99.64%	388.5812125	K00430|1|1e-119|427|rcu:RCOM_0533480|peroxidase [EC:1.11.1.7]	-	GO:0020037//heme binding;GO:0046872//metal ion binding;GO:0004601//peroxidase activity	GO:0055114//oxidation-reduction process;GO:0006979//response to oxidative stress	gi|255561000|ref|XP_002521512.1|/1.60772e-118/Peroxidase 72 precursor, putative [Ricinus communis]
CL6286.Contig2_D2	1673	2212	98.96%	145.8071529	K13126|1|0.0|1142|gmx:100813735|polyadenylate-binding protein	-	GO:0003723//RNA binding;GO:0000166//nucleotide binding	GO:0046686//response to cadmium ion;GO:0009651//response to salt stress	gi|462396597|gb|EMJ02396.1|/0/hypothetical protein PRUPE_ppa002607mg [Prunus persica]
Unigene27882_D2	1670	2117	99.72%	152.0770308	K09494|1|0.0|958|vvi:100257518|T-complex protein 1 subunit beta	GO:0005829//cytosol;GO:0005618//cell wall;GO:0046658//anchored to plasma membrane	GO:0005524//ATP binding;GO:0051082//unfolded protein binding	GO:0010498//proteasomal protein catabolic process;GO:0006457//protein folding;GO:0006364//rRNA processing;GO:0007010//cytoskeleton organization;GO:0042545//cell wall modification;GO:0006094//gluconeogenesis;GO:0009664//plant-type cell wall organization	gi|225459806|ref|XP_002285912.1|/0/PREDICTED: T-complex protein 1 subunit beta [Vitis vinifera]
Unigene21360_D2	1667	883	99.89%	363.9509923	-	GO:0009506//plasmodesma;GO:0005737//cytoplasm;GO:0005886//plasma membrane	-	GO:0009409//response to cold	gi|462401682|gb|EMJ07239.1|/5.07227e-73/hypothetical protein PRUPE_ppa012560mg [Prunus persica]
Unigene28561_D2	1667	3109	98.81%	103.3672326	K14006|1|0.0|1351|vvi:100262252|protein transport protein SEC23	GO:0005829//cytosol;GO:0030127//COPII vesicle coat	GO:0008270//zinc ion binding;GO:0005215//transporter activity	GO:0006007//glucose catabolic process;GO:0016049//cell growth;GO:0009651//response to salt stress;GO:0000902//cell morphogenesis;GO:0006816//calcium ion transport;GO:0007030//Golgi organization;GO:0006888//ER to Golgi vesicle-mediated transport;GO:0006886//intracellular protein transport	gi|462418892|gb|EMJ23155.1|/0/hypothetical protein PRUPE_ppa001742mg [Prunus persica]
CL2706.Contig1_D2	1666	1503	99.33%	213.6899158	K00559|1|0.0|650|vvi:100263590|sterol 24-C-methyltransferase [EC:2.1.1.41]	GO:0005829//cytosol;GO:0009506//plasmodesma;GO:0005773//vacuole;GO:0005783//endoplasmic reticulum	GO:0003838//sterol 24-C-methyltransferase activity	GO:0016132//brassinosteroid biosynthetic process;GO:0006598//polyamine catabolic process;GO:0009805//coumarin biosynthetic process;GO:0009611//response to wounding;GO:0006084//acetyl-CoA metabolic process;GO:0032259//methylation;GO:0042398//cellular modified amino acid biosynthetic process;GO:0019745//pentacyclic triterpenoid biosynthetic process;GO:0009793//embryo development ending in seed dorm…	gi|73761691|gb|AAZ83345.1|/0/24-sterol C-methyltransferase [Gossypium hirsutum]
CL5707.Contig3_D2	1664	2774	92.18%	115.641809	K05236|1|0.0|1528|vvi:100253944|coatomer protein complex, subunit alpha (xenin)	GO:0030126//COPI vesicle coat;GO:0005829//cytosol;GO:0080008//Cul4-RING ubiquitin ligase complex;GO:0005886//plasma membrane	GO:0016905//myosin heavy chain kinase activity;GO:0005215//transporter activity;GO:0005198//structural molecule activity	GO:0000911//cytokinesis by cell plate formation;GO:0006511//ubiquitin-dependent protein catabolic process;GO:0051788//response to misfolded protein;GO:0080129//proteasome core complex assembly;GO:0000226//microtubule cytoskeleton organization;GO:0006888//ER to Golgi vesicle-mediated transport;GO:0006886//intracellular protein transport;GO:0009853//photorespiration	gi|462409161|gb|EMJ14495.1|/0/hypothetical protein PRUPE_ppa000388mg [Prunus persica]
Unigene25835_D2	1662	910	96.92%	352.0932009	K03146|1|4e-70|263|pop:POPTR_232448|thiamine biosynthetic enzyme	GO:0009941//chloroplast envelope;GO:0010319//stromule;GO:0009570//chloroplast stroma;GO:0009579//thylakoid;GO:0005739//mitochondrion	GO:0008270//zinc ion binding;GO:0042803//protein homodimerization activity	GO:0009409//response to cold;GO:0018131//oxazole or thiazole biosynthetic process;GO:0006974//response to DNA damage stimulus	gi|2501187|sp|Q38709.1|THI4_ALNGL/1.07614e-73/RecName: Full=Thiamine thiazole synthase, chloroplastic; AltName: Full=Thiazole biosynthetic enzyme; Flags: Precursor
Unigene16355_D2	1662	1340	93.28%	239.1080692	K00430|1|3e-129|460|rcu:RCOM_0172310|peroxidase [EC:1.11.1.7]	GO:0005576//extracellular region	GO:0046872//metal ion binding;GO:0004601//peroxidase activity;GO:0020037//heme binding	GO:0006979//response to oxidative stress;GO:0055114//oxidation-reduction process;GO:0015706//nitrate transport;GO:0010359//regulation of anion channel activity;GO:0010106//cellular response to iron ion starvation;GO:0006826//iron ion transport;GO:0010167//response to nitrate;GO:0009736//cytokinin mediated signaling pathway	gi|462424409|gb|EMJ28672.1|/2.58205e-131/hypothetical protein PRUPE_ppa008550mg [Prunus persica]
Unigene17502_D2	1655	1345	98.29%	237.2158617	K02739|1|4e-143|506|rcu:RCOM_1478370|20S proteasome subunit beta 2 [EC:3.4.25.1]	GO:0005737//cytoplasm;GO:0005839//proteasome core complex;GO:0005634//nucleus	GO:0004298//threonine-type endopeptidase activity	GO:0043161//proteasomal ubiquitin-dependent protein catabolic process;GO:0051788//response to misfolded protein;GO:0080129//proteasome core complex assembly;GO:0006635//fatty acid beta-oxidation;GO:0009853//photorespiration;GO:0009407//toxin catabolic process	gi|255570177|ref|XP_002526049.1|/5.58056e-142/proteasome subunit beta type 7,10, putative [Ricinus communis]
Unigene17647_D2	1652	1864	97.05%	170.8567521	K00975|1|0.0|924|pop:POPTR_573143|glucose-1-phosphate adenylyltransferase [EC:2.7.7.27]	GO:0005829//cytosol;GO:0030931//heterotetrameric ADPG pyrophosphorylase complex;GO:0009501//amyloplast;GO:0009570//chloroplast stroma;GO:0048046//apoplast	GO:0008878//glucose-1-phosphate adenylyltransferase activity	GO:0048573//photoperiodism, flowering;GO:0019252//starch biosynthetic process;GO:0005978//glycogen biosynthetic process	gi|224131934|ref|XP_002321214.1|/0/predicted protein [Populus trichocarpa]
CL8090.Contig1_D2	1651	670	82.84%	475.0510497	K11254|1|3e-53|206|mtr:MTR_2g096100|histone H4	GO:0005829//cytosol;GO:0000786//nucleosome;GO:0005739//mitochondrion;GO:0005730//nucleolus;GO:0009506//plasmodesma;GO:0005774//vacuolar membrane;GO:0009579//thylakoid;GO:0009507//chloroplast;GO:0005794//Golgi apparatus;GO:0005886//plasma membrane	GO:0003677//DNA binding;GO:0046982//protein heterodimerization activity	GO:0009414//response to water deprivation;GO:0006334//nucleosome assembly	gi|413947466|gb|AFW80115.1|/7.23357e-54/hypothetical protein ZEAMMB73_313798 [Zea mays]
Unigene21089_D2	1648	1918	95.93%	165.6443458	K09458|1|0.0|844|rcu:RCOM_0633300|3-oxoacyl-[acyl-carrier-protein] synthase II [EC:2.3.1.179]	GO:0009941//chloroplast envelope;GO:0009570//chloroplast stroma;GO:0016020//membrane	GO:0004315//3-oxoacyl-[acyl-carrier-protein] synthase activity	GO:0006633//fatty acid biosynthetic process;GO:0010020//chloroplast fission;GO:0009790//embryo development	gi|255557353|ref|XP_002519707.1|/0/50 kDa ketoavyl-ACP synthase [Ricinus communis]
Unigene29176_D2	1646	2282	96.71%	139.0535889	K04077|1|0.0|1008|gmx:100818544|chaperonin GroEL	GO:0005774//vacuolar membrane;GO:0005759//mitochondrial matrix;GO:0009507//chloroplast;GO:0022626//cytosolic ribosome;GO:0005794//Golgi apparatus;GO:0005886//plasma membrane	GO:0005507//copper ion binding;GO:0005524//ATP binding	GO:0042026//protein refolding;GO:0034976//response to endoplasmic reticulum stress;GO:0006626//protein targeting to mitochondrion;GO:0009408//response to heat;GO:0051131//chaperone-mediated protein complex assembly;GO:0046686//response to cadmium ion;GO:0009644//response to high light intensity;GO:0042542//response to hydrogen peroxide	gi|356535474|ref|XP_003536270.1|/0/PREDICTED: chaperonin CPN60-2, mitochondrial-like isoform 1 [Glycine max]
Unigene16959_D2	1645	1173	95.48%	270.3559311	K06890|1|3e-06|51.2|bdi:100846811|	GO:0016021//integral to membrane;GO:0005635//nuclear envelope;GO:0005783//endoplasmic reticulum;GO:0005886//plasma membrane	GO:0005515//protein binding	GO:0031348//negative regulation of defense response;GO:0000038//very long-chain fatty acid metabolic process;GO:0009867//jasmonic acid mediated signaling pathway;GO:0009862//systemic acquired resistance, salicylic acid mediated signaling pathway;GO:0009414//response to water deprivation;GO:0043066//negative regulation of apoptotic process;GO:0010363//regulation of plant-type hypersensitive respon…	gi|224071241|ref|XP_002303380.1|/8.18618e-115/predicted protein [Populus trichocarpa]
Unigene22211_D2	1643	1884	97.29%	168.1220498	K14564|1|0.0|827|rcu:RCOM_1506680|nucleolar protein 56	GO:0005829//cytosol;GO:0005618//cell wall;GO:0005730//nucleolus;GO:0009506//plasmodesma	-	GO:0001510//RNA methylation;GO:0009220//pyrimidine ribonucleotide biosynthetic process	gi|255540297|ref|XP_002511213.1|/0/nucleolar protein nop56, putative [Ricinus communis]
CL7423.Contig3_D2	1643	1750	92.69%	180.9953954	K15102|1|2e-176|617|rcu:RCOM_1445550|solute carrier family 25 (mitochondrial phosphate transporter), member 3	GO:0005743//mitochondrial inner membrane;GO:0005886//plasma membrane;GO:0005618//cell wall;GO:0016021//integral to membrane;GO:0009507//chloroplast	GO:0005515//protein binding	GO:0006810//transport	gi|470137616|ref|XP_004304559.1|/3.59739e-179/PREDICTED: phosphate carrier protein, mitochondrial-like [Fragaria vesca subsp. vesca]
Unigene26029_D2	1635	2178	96.24%	144.7197798	K09500|1|0.0|983|gmx:100793494|T-complex protein 1 subunit theta	GO:0005737//cytoplasm;GO:0016020//membrane	GO:0005524//ATP binding;GO:0051082//unfolded protein binding	GO:0006457//protein folding	gi|449446760|ref|XP_004141139.1|/0/PREDICTED: T-complex protein 1 subunit theta-like [Cucumis sativus]
CL2184.Contig3_D2	1634	574	99.83%	548.7925048	K07374|1|2e-105|379|mtr:MTR_4g097830|tubulin alpha	GO:0005874//microtubule;GO:0005737//cytoplasm	GO:0003924//GTPase activity;GO:0005200//structural constituent of cytoskeleton;GO:0005525//GTP binding	GO:0051258//protein polymerization;GO:0006184//GTP catabolic process;GO:0007017//microtubule-based process	gi|470106719|ref|XP_004289709.1|/1.8714e-104/PREDICTED: tubulin alpha-1 chain-like [Fragaria vesca subsp. vesca]
Unigene1594_D2	1628	693	81.10%	452.8862939	K01115|1|1e-14|77.8|vcn:VOLCADRAFT_99471|phospholipase D [EC:3.1.4.4]	-	GO:0005199//structural constituent of cell wall	GO:0009664//plant-type cell wall organization	gi|224069044|ref|XP_002302886.1|/2.40853e-31/predicted protein [Populus trichocarpa]
CL6990.Contig2_D2	1628	1167	52.70%	268.9376193	K02981|1|2e-132|470|gmx:100810363|small subunit ribosomal protein S2e	GO:0005730//nucleolus;GO:0005886//plasma membrane;GO:0005618//cell wall;GO:0022627//cytosolic small ribosomal subunit;GO:0009507//chloroplast	GO:0003735//structural constituent of ribosome;GO:0003723//RNA binding	GO:0006412//translation	gi|470134237|ref|XP_004302961.1|/2.98073e-133/PREDICTED: 40S ribosomal protein S2-4-like [Fragaria vesca subsp. vesca]
CL3228.Contig1_D2	1627	735	97.28%	426.7447878	K01115|1|8e-46|181|vcn:VOLCADRAFT_99471|phospholipase D [EC:3.1.4.4]	GO:0016023//cytoplasmic membrane-bounded vesicle;GO:0016020//membrane	-	-	gi|21322711|emb|CAD22154.1|/6.35102e-65/pherophorin-dz1 protein [Volvox carteri f. nagariensis]
Unigene28830_D2	1621	3128	99.49%	99.90432319	K10767|1|3e-34|145|sbi:SORBI_06g033940|alkylated DNA repair protein alkB homolog 5 [EC:1.14.11.-];K10770|3|1e-07|57.4|ota:Ot13g02430|alkylated DNA repair protein alkB homolog 8 [EC:1.14.11.- 2.1.1.229];K15559|4|3e-07|56.2|smo:SELMODRAFT_448758|regulator of Ty1 transposition protein 103;K01051|5|1e-06|54.3|gmx:100776781|pectinesterase [EC:3.1.1.11]	GO:0005829//cytosol	GO:0016491//oxidoreductase activity	-	gi|462422058|gb|EMJ26321.1|/0/hypothetical protein PRUPE_ppa002630mg [Prunus persica]
Unigene23093_D2	1621	1993	96.99%	156.7991585	K01881|1|0.0|931|vvi:100253683|prolyl-tRNA synthetase [EC:6.1.1.15]	GO:0005829//cytosol;GO:0009506//plasmodesma;GO:0016020//membrane	GO:0004827//proline-tRNA ligase activity;GO:0005524//ATP binding	GO:0006433//prolyl-tRNA aminoacylation	gi|225437777|ref|XP_002281375.1|/0/PREDICTED: bifunctional aminoacyl-tRNA synthetase [Vitis vinifera]
Unigene29086_D2	1619	2692	99.33%	115.9417376	-	-	-	-	gi|255545906|ref|XP_002514013.1|/1.28363e-135/transcription factor, putative [Ricinus communis]
Unigene27111_D2	1619	1869	95.08%	166.9958039	K00600|1|0.0|915|rcu:RCOM_0523510|glycine hydroxymethyltransferase [EC:2.1.2.1]	GO:0005886//plasma membrane	GO:0004372//glycine hydroxymethyltransferase activity;GO:0030170//pyridoxal phosphate binding;GO:0008168//methyltransferase activity	GO:0006544//glycine metabolic process;GO:0010197//polar nucleus fusion;GO:0032259//methylation;GO:0035999//tetrahydrofolate interconversion;GO:0009555//pollen development;GO:0006563//L-serine metabolic process;GO:0046686//response to cadmium ion	gi|449442395|ref|XP_004138967.1|/0/PREDICTED: serine hydroxymethyltransferase 1-like [Cucumis sativus]
Unigene25006_D2	1614	638	98.12%	487.6978749	K00660|1|2e-99|359|gmx:732575|chalcone synthase [EC:2.3.1.74]	-	GO:0016747//transferase activity, transferring acyl groups other than amino-acyl groups	GO:0009058//biosynthetic process	gi|12229618|sp|Q9ZRR8.1|CHS1_CASGL/3.79119e-102/RecName: Full=Chalcone synthase; AltName: Full=Naringenin-chalcone synthase
Unigene20355_D2	1614	959	94.99%	324.4538521	K08234|1|1e-11|68.9|cre:CHLREDRAFT_143257|glyoxylase I family protein	GO:0005737//cytoplasm	GO:0004462//lactoylglutathione lyase activity	GO:0042538//hyperosmotic salinity response;GO:0009414//response to water deprivation;GO:0005975//carbohydrate metabolic process;GO:0009744//response to sucrose stimulus;GO:0046482//para-aminobenzoic acid metabolic process;GO:0009750//response to fructose stimulus	gi|255553127|ref|XP_002517606.1|/2.75833e-83/lactoylglutathione lyase, putative [Ricinus communis]
CL1294.Contig1_D2	1613	1561	95.45%	199.2046518	K03097|1|0.0|723|gmx:100819679|casein kinase II subunit alpha [EC:2.7.11.1]	GO:0005829//cytosol;GO:0005886//plasma membrane	GO:0004674//protein serine/threonine kinase activity;GO:0004713//protein tyrosine kinase activity;GO:0005524//ATP binding;GO:0005515//protein binding;GO:0003700//sequence-specific DNA binding transcription factor activity	GO:0010332//response to gamma radiation;GO:0006468//protein phosphorylation;GO:0006281//DNA repair;GO:0010225//response to UV-C;GO:0051726//regulation of cell cycle;GO:0006355//regulation of transcription, DNA-dependent;GO:0048573//photoperiodism, flowering;GO:0007623//circadian rhythm;GO:0010229//inflorescence development;GO:0006325//chromatin organization;GO:2001020//regulation of response to D…	gi|462400931|gb|EMJ06488.1|/0/hypothetical protein PRUPE_ppa006659mg [Prunus persica]
Unigene22412_D2	1613	1927	94.45%	161.3692068	-	GO:0005634//nucleus	-	-	gi|224116570|ref|XP_002317334.1|/2.00556e-178/predicted protein [Populus trichocarpa]
Unigene18478_D2	1612	2126	99.01%	146.1738847	K03267|1|0.0|835|gmx:100793653|peptide chain release factor subunit 3	GO:0005829//cytosol;GO:0005773//vacuole	GO:0003747//translation release factor activity;GO:0004781//sulfate adenylyltransferase (ATP) activity;GO:0003924//GTPase activity;GO:0005525//GTP binding	GO:0006184//GTP catabolic process;GO:0006415//translational termination	gi|356527880|ref|XP_003532534.1|/0/PREDICTED: eukaryotic peptide chain release factor GTP-binding subunit ERF3A-like [Glycine max]
Unigene29666_D2	1611	1740	94.25%	178.4901702	-	GO:0030131//clathrin adaptor complex;GO:0030126//COPI vesicle coat	-	GO:0006890//retrograde vesicle-mediated transport, Golgi to ER;GO:0006886//intracellular protein transport	gi|297737988|emb|CBI27189.3|/0/unnamed protein product [Vitis vinifera]
Unigene22092_D2	1608	2320	99.83%	133.6183397	K03301|1|0.0|1060|pop:POPTR_817085|ATP:ADP antiporter, AAA family	GO:0009941//chloroplast envelope;GO:0016021//integral to membrane	GO:0005471//ATP:ADP antiporter activity;GO:0005524//ATP binding	GO:0006810//transport	gi|71068360|gb|AAZ23107.1|/0/plastid ATP/ADP transport protein 2 [Manihot esculenta]
Unigene24352_D2	1606	1170	86.24%	264.6230622	K13249|1|5e-108|389|vvi:100250330|translocon-associated protein subunit alpha	GO:0005773//vacuole;GO:0009535//chloroplast thylakoid membrane;GO:0005783//endoplasmic reticulum;GO:0005886//plasma membrane	-	-	gi|225427923|ref|XP_002275216.1|/6.28249e-107/PREDICTED: translocon-associated protein subunit alpha [Vitis vinifera]
Unigene18175_D2	1606	1020	90.59%	303.5382184	K02997|1|2e-105|380|vvi:100260300|small subunit ribosomal protein S9e	GO:0005730//nucleolus;GO:0022626//cytosolic ribosome;GO:0005886//plasma membrane;GO:0005618//cell wall;GO:0015935//small ribosomal subunit;GO:0009507//chloroplast	GO:0003735//structural constituent of ribosome;GO:0019843//rRNA binding	GO:0006412//translation	gi|449434792|ref|XP_004135180.1|/7.44246e-106/PREDICTED: 40S ribosomal protein S9-2-like [Cucumis sativus]
Unigene18313_D2	1606	2017	96.23%	153.4997436	K00818|1|8e-41|167|ath:AT1G80600|acetylornithine aminotransferase [EC:2.6.1.11]	GO:0005739//mitochondrion;GO:0009507//chloroplast;GO:0005886//plasma membrane	GO:0008270//zinc ion binding;GO:0050897//cobalt ion binding;GO:0003992//N2-acetyl-L-ornithine:2-oxoglutarate 5-aminotransferase activity;GO:0034387//4-aminobutyrate:pyruvate transaminase activity;GO:0030170//pyridoxal phosphate binding	GO:0006979//response to oxidative stress;GO:0009450//gamma-aminobutyric acid catabolic process;GO:0006540//glutamate decarboxylation to succinate;GO:0009865//pollen tube adhesion;GO:0010154//fruit development;GO:0019484//beta-alanine catabolic process;GO:0010183//pollen tube guidance;GO:0046686//response to cadmium ion;GO:0010033//response to organic substance	gi|462411388|gb|EMJ16437.1|/0/hypothetical protein PRUPE_ppa004369mg [Prunus persica]
Unigene20676_D2	1601	1295	96.76%	238.3359609	K02136|1|1e-156|551|rcu:RCOM_1107030|F-type H+-transporting ATPase subunit gamma [EC:3.6.3.14]	GO:0009507//chloroplast;GO:0005618//cell wall;GO:0005794//Golgi apparatus;GO:0005730//nucleolus;GO:0005754//mitochondrial proton-transporting ATP synthase, catalytic core	GO:0046961//proton-transporting ATPase activity, rotational mechanism;GO:0008270//zinc ion binding;GO:0046933//hydrogen ion transporting ATP synthase activity, rotational mechanism	GO:0051788//response to misfolded protein;GO:0009853//photorespiration;GO:0080129//proteasome core complex assembly;GO:0006511//ubiquitin-dependent protein catabolic process;GO:0015986//ATP synthesis coupled proton transport;GO:0019243//methylglyoxal catabolic process to D-lactate	gi|462405092|gb|EMJ10556.1|/9.91924e-157/hypothetical protein PRUPE_ppa008674mg [Prunus persica]
CL3130.Contig1_D2	1600	3062	98.86%	100.7355606	K08776|1|0.0|1505|vvi:100264544|puromycin-sensitive aminopeptidase [EC:3.4.11.-]	GO:0005829//cytosol;GO:0005634//nucleus;GO:0005886//plasma membrane	GO:0008270//zinc ion binding;GO:0004177//aminopeptidase activity;GO:0008237//metallopeptidase activity	GO:0010498//proteasomal protein catabolic process;GO:0009926//auxin polar transport;GO:0010359//regulation of anion channel activity;GO:0007010//cytoskeleton organization;GO:0006094//gluconeogenesis	gi|225429582|ref|XP_002280239.1|/0/PREDICTED: puromycin-sensitive aminopeptidase [Vitis vinifera]
Unigene22424_D2	1599	1353	99.78%	227.8340754	K14648|1|5e-166|582|vvi:100252369|poly(U)-specific endoribonuclease [EC:3.1.-.-]	GO:0005576//extracellular region;GO:0009536//plastid	GO:0016788//hydrolase activity, acting on ester bonds	-	gi|225427364|ref|XP_002282850.1|/6.18469e-165/PREDICTED: poly(U)-specific endoribonuclease-B [Vitis vinifera]
Unigene22286_D2	1597	1494	96.39%	206.0735868	-	GO:0009507//chloroplast	-	GO:0009790//embryo development	gi|462414682|gb|EMJ19419.1|/4.56957e-148/hypothetical protein PRUPE_ppa007896mg [Prunus persica]
CL3861.Contig1_D2	1597	1822	96.76%	168.975817	K13127|1|1e-16|86.7|vvi:100251778|RING finger protein 113A	GO:0005829//cytosol;GO:0009570//chloroplast stroma	-	-	gi|224095202|ref|XP_002310360.1|/0/predicted protein [Populus trichocarpa]
Unigene25750_D2	1595	2025	93.09%	151.8461103	K00033|1|0.0|910|rcu:RCOM_0876630|6-phosphogluconate dehydrogenase [EC:1.1.1.44]	GO:0005829//cytosol;GO:0005777//peroxisome;GO:0009570//chloroplast stroma	GO:0004616//phosphogluconate dehydrogenase (decarboxylating) activity;GO:0050661//NADP binding	GO:0009749//response to glucose stimulus;GO:0009744//response to sucrose stimulus;GO:0009750//response to fructose stimulus;GO:0006098//pentose-phosphate shunt;GO:0009651//response to salt stress;GO:0043090//amino acid import;GO:0010359//regulation of anion channel activity;GO:0006888//ER to Golgi vesicle-mediated transport	gi|255579936|ref|XP_002530803.1|/0/6-phosphogluconate dehydrogenase, putative [Ricinus communis]
Unigene16085_D2	1594	1305	98.39%	235.4755484	K07025|1|3e-138|489|gmx:100796466|putative hydrolase of the HAD superfamily	-	GO:0016787//hydrolase activity	GO:0008152//metabolic process	gi|470133791|ref|XP_004302743.1|/1.11271e-139/PREDICTED: uncharacterized protein LOC101294772 isoform 1 [Fragaria vesca subsp. vesca]
CL1341.Contig1_D2	1594	1900	98.26%	161.7345214	K00850|1|0.0|827|gmx:100818755|6-phosphofructokinase [EC:2.7.1.11]	GO:0005945//6-phosphofructokinase complex;GO:0005886//plasma membrane	GO:0003872//6-phosphofructokinase activity;GO:0047334//diphosphate-fructose-6-phosphate 1-phosphotransferase activity;GO:0005524//ATP binding	GO:0010053//root epidermal cell differentiation;GO:0006002//fructose 6-phosphate metabolic process;GO:0006096//glycolysis;GO:0016310//phosphorylation	gi|462420318|gb|EMJ24581.1|/0/hypothetical protein PRUPE_ppa004610mg [Prunus persica]
CL7440.Contig1_D2	1591	1613	94.79%	190.1532812	K01476|1|6e-172|602|rcu:RCOM_1611220|arginase [EC:3.5.3.1]	GO:0005739//mitochondrion;GO:0009507//chloroplast	GO:0050897//cobalt ion binding;GO:0004053//arginase activity;GO:0008783//agmatinase activity	GO:0033388//putrescine biosynthetic process from arginine;GO:0006527//arginine catabolic process;GO:0042742//defense response to bacterium	gi|255541244|ref|XP_002511686.1|/7.21707e-171/arginase, putative [Ricinus communis]
CL6951.Contig1_D2	1590	1507	99.73%	203.4004379	K01568|1|0.0|950|pop:POPTR_1094038|pyruvate decarboxylase [EC:4.1.1.1]	-	GO:0000287//magnesium ion binding;GO:0030976//thiamine pyrophosphate binding;GO:0004737//pyruvate decarboxylase activity	GO:0008152//metabolic process	gi|224116936|ref|XP_002317431.1|/0/predicted protein [Populus trichocarpa]
Unigene1955_D2	1589	2013	95.13%	152.1766901	K00161|1|0.0|761|rcu:RCOM_1339660|pyruvate dehydrogenase E1 component subunit alpha [EC:1.2.4.1]	GO:0009941//chloroplast envelope;GO:0009570//chloroplast stroma;GO:0005829//cytosol;GO:0005739//mitochondrion	GO:0004739//pyruvate dehydrogenase (acetyl-transferring) activity	GO:0006096//glycolysis;GO:0055114//oxidation-reduction process	gi|118486324|gb|ABK95003.1|/0/unknown [Populus trichocarpa]
CL6074.Contig1_D2	1586	1364	72.36%	224.1593322	K01365|1|3e-159|560|pop:POPTR_666563|cathepsin L [EC:3.4.22.15]	-	GO:0032440//2-alkenal reductase [NAD(P)] activity;GO:0008234//cysteine-type peptidase activity	GO:0006508//proteolysis;GO:0055114//oxidation-reduction process	gi|296081395|emb|CBI16828.3|/9.96572e-163/unnamed protein product [Vitis vinifera]
Unigene26329_D2	1585	4369	99.79%	69.93832604	K11643|1|0.0|2299|gmx:100790230|chromodomain-helicase-DNA-binding protein 4 [EC:3.6.4.12]	GO:0005634//nucleus	GO:0008270//zinc ion binding;GO:0016740//transferase activity;GO:0005506//iron ion binding;GO:0003677//DNA binding;GO:0016887//ATPase activity;GO:0005524//ATP binding;GO:0003678//DNA helicase activity	GO:0009788//negative regulation of abscisic acid mediated signaling pathway;GO:0006346//methylation-dependent chromatin silencing;GO:0016246//RNA interference;GO:0009739//response to gibberellin stimulus;GO:2000023//regulation of lateral root development;GO:0008283//cell proliferation;GO:0009736//cytokinin mediated signaling pathway;GO:0009733//response to auxin stimulus	gi|359475843|ref|XP_002282918.2|/0/PREDICTED: CHD3-type chromatin-remodeling factor PICKLE-like [Vitis vinifera]
CL2746.Contig1_D2	1584	1089	96.05%	280.4111697	K02731|1|5e-134|475|vvi:100257349|20S proteasome subunit alpha 4 [EC:3.4.25.1]	GO:0005773//vacuole;GO:0022626//cytosolic ribosome;GO:0009524//phragmoplast;GO:0019773//proteasome core complex, alpha-subunit complex;GO:0005819//spindle;GO:0009570//chloroplast stroma;GO:0005886//plasma membrane;GO:0005634//nucleus	GO:0004298//threonine-type endopeptidase activity;GO:0004357//glutamate-cysteine ligase activity	GO:0009908//flower development;GO:0006094//gluconeogenesis;GO:0009816//defense response to bacterium, incompatible interaction;GO:0009651//response to salt stress;GO:0052544//defense response by callose deposition in cell wall;GO:0009753//response to jasmonic acid stimulus;GO:0050832//defense response to fungus;GO:0006511//ubiquitin-dependent protein catabolic process;GO:0009700//indole phytoalex…	gi|225428005|ref|XP_002278162.1|/6.00603e-133/PREDICTED: proteasome subunit alpha type-7 [Vitis vinifera]
CL4465.Contig3_D2	1582	2695	99%	113.1659363	K03347|1|0.0|1440|rcu:RCOM_0680540|cullin 1	GO:0000794//condensed nuclear chromosome;GO:0031461//cullin-RING ubiquitin ligase complex;GO:0009941//chloroplast envelope;GO:0005819//spindle;GO:0009524//phragmoplast	GO:0031625//ubiquitin protein ligase binding	GO:0009753//response to jasmonic acid stimulus;GO:0006511//ubiquitin-dependent protein catabolic process;GO:0042752//regulation of circadian rhythm;GO:0010265//SCF complex assembly;GO:0009733//response to auxin stimulus;GO:0009793//embryo development ending in seed dormancy	gi|255551707|ref|XP_002516899.1|/0/Cullin-1, putative [Ricinus communis]
Unigene30708_D2	1575	614	91.69%	494.5158301	K02977|1|2e-51|199|vvi:100259511|small subunit ribosomal protein S27Ae	GO:0022627//cytosolic small ribosomal subunit;GO:0005634//nucleus	GO:0046872//metal ion binding;GO:0003735//structural constituent of ribosome	GO:0006412//translation	gi|225462644|ref|XP_002266750.1|/2.3568e-50/PREDICTED: ubiquitin-40S ribosomal protein S27a isoform 1 [Vitis vinifera]
Unigene22136_D2	1574	1391	97.20%	218.145174	K00616|1|0.0|674|pop:POPTR_646955|transaldolase [EC:2.2.1.2]	GO:0005829//cytosol;GO:0005739//mitochondrion;GO:0009570//chloroplast stroma	GO:0004801//sedoheptulose-7-phosphate:D-glyceraldehyde-3-phosphate glyceronetransferase activity	GO:0006098//pentose-phosphate shunt;GO:0009060//aerobic respiration;GO:0006096//glycolysis;GO:0009809//lignin biosynthetic process;GO:0033587//shikimate biosynthetic process;GO:0046686//response to cadmium ion	gi|462419157|gb|EMJ23420.1|/0/hypothetical protein PRUPE_ppa005845mg [Prunus persica]
Unigene18360_D2	1573	2027	98.13%	149.6039242	K13412|1|0.0|872|pop:POPTR_826066|calcium-dependent protein kinase [EC:2.7.11.1]	-	GO:0005509//calcium ion binding;GO:0005524//ATP binding;GO:0004674//protein serine/threonine kinase activity	GO:0006468//protein phosphorylation	gi|224145672|ref|XP_002325726.1|/0/calcium dependent protein kinase 12 [Populus trichocarpa]
Unigene20003_D2	1573	1458	99.66%	207.988446	-	GO:0005622//intracellular	GO:0003676//nucleic acid binding;GO:0008270//zinc ion binding;GO:0004527//exonuclease activity	-	gi|296087843|emb|CBI35099.3|/0/unnamed protein product [Vitis vinifera]
CL5061.Contig2_D2	1572	1624	99.94%	186.6098348	K01681|1|0.0|1023|rcu:RCOM_0487910|aconitate hydratase 1 [EC:4.2.1.3]	GO:0005618//cell wall;GO:0005739//mitochondrion;GO:0009507//chloroplast;GO:0005886//plasma membrane	GO:0052632//citrate hydro-lyase (cis-aconitate-forming) activity;GO:0005507//copper ion binding;GO:0052633//isocitrate hydro-lyase (cis-aconitate-forming) activity;GO:0051539//4 iron, 4 sulfur cluster binding;GO:0005524//ATP binding	GO:0006979//response to oxidative stress;GO:0009651//response to salt stress;GO:0009737//response to abscisic acid stimulus;GO:0006102//isocitrate metabolic process;GO:0046686//response to cadmium ion;GO:0006101//citrate metabolic process	gi|326378233|gb|ADZ57218.1|/0/aconitase protein [Litchi chinensis]
Unigene22353_D2	1571	816	92.77%	371.1539081	K02943|1|6e-47|185|vvi:100254522|large subunit ribosomal protein LP2	GO:0005730//nucleolus;GO:0022626//cytosolic ribosome;GO:0005886//plasma membrane;GO:0009507//chloroplast	GO:0003735//structural constituent of ribosome	GO:0009409//response to cold;GO:0006414//translational elongation	gi|297734823|emb|CBI17057.3|/2.4499e-47/unnamed protein product [Vitis vinifera]
Unigene14000_D2	1567	1536	89.91%	196.6734754	K06630|1|9e-132|468|rcu:RCOM_1035790|tyrosine 3-monooxygenase/tryptophan 5-monooxygenase activation protein	GO:0005739//mitochondrion;GO:0009570//chloroplast stroma;GO:0005886//plasma membrane	GO:0005524//ATP binding;GO:0019904//protein domain specific binding;GO:0051117//ATPase binding	GO:0009737//response to abscisic acid stimulus;GO:0009742//brassinosteroid mediated signaling pathway	gi|89212810|gb|ABD63905.1|/3.64879e-132/14-3-3-like protein [Gossypium hirsutum]
Unigene20024_D2	1566	981	95.11%	307.7448273	K10573|1|6e-87|318|gmx:100499698|ubiquitin-conjugating enzyme E2 A [EC:6.3.2.19]	-	GO:0004842//ubiquitin-protein ligase activity	GO:0009910//negative regulation of flower development;GO:0033523//histone H2B ubiquitination;GO:0009650//UV protection;GO:0009965//leaf morphogenesis;GO:0010228//vegetative to reproductive phase transition of meristem	gi|296086416|emb|CBI32005.3|/1.46435e-87/unnamed protein product [Vitis vinifera]
Unigene14127_D2	1566	930	96.56%	324.6211565	K02896|1|5e-81|299|mtr:MTR_1g061670|large subunit ribosomal protein L24e	GO:0005730//nucleolus;GO:0009507//chloroplast;GO:0022625//cytosolic large ribosomal subunit;GO:0005886//plasma membrane	-	GO:0048467//gynoecium development;GO:0009734//auxin mediated signaling pathway	gi|359481954|ref|XP_002283947.2|/3.81375e-82/PREDICTED: LOW QUALITY PROTEIN: 60S ribosomal protein L24 [Vitis vinifera]
Unigene1700_D2	1564	978	90.08%	308.2945912	K01115|1|7e-19|92.8|vcn:VOLCADRAFT_99471|phospholipase D [EC:3.1.4.4]	-	-	-	gi|462410251|gb|EMJ15585.1|/8.35084e-51/hypothetical protein PRUPE_ppb008932mg [Prunus persica]
Unigene30092_D2	1564	5451	99.06%	55.31317377	K11718|1|0.0|2577|vvi:100256709|UDP-glucose:glycoprotein glucosyltransferase [EC:2.4.1.-]	GO:0009507//chloroplast;GO:0005783//endoplasmic reticulum	GO:0003980//UDP-glucose:glycoprotein glucosyltransferase activity	GO:0046283//anthocyanin-containing compound metabolic process;GO:0097359//UDP-glucosylation;GO:0034976//response to endoplasmic reticulum stress;GO:0009626//plant-type hypersensitive response;GO:0009751//response to salicylic acid stimulus;GO:0009627//systemic acquired resistance;GO:0006486//protein glycosylation;GO:0010204//defense response signaling pathway, resistance gene-independent;GO:00160…	gi|470127948|ref|XP_004299919.1|/0/PREDICTED: UDP-glucose:glycoprotein glucosyltransferase-like [Fragaria vesca subsp. vesca]
Unigene12497_D2	1562	1007	96.23%	299.0333117	K12197|1|9e-103|371|gmx:100792384|charged multivesicular body protein 1	GO:0009507//chloroplast	GO:0005515//protein binding	GO:0006623//protein targeting to vacuole;GO:0010286//heat acclimation;GO:0040007//growth;GO:0006944//cellular membrane fusion;GO:0048193//Golgi vesicle transport;GO:0000578//embryonic axis specification;GO:0009793//embryo development ending in seed dormancy;GO:0032509//endosome transport via multivesicular body sorting pathway	gi|449458195|ref|XP_004146833.1|/3.39253e-103/PREDICTED: charged multivesicular body protein 1-like [Cucumis sativus]
Unigene12935_D2	1561	2312	97.40%	130.1616618	K00164|1|0.0|1161|rcu:RCOM_0465620|2-oxoglutarate dehydrogenase E1 component [EC:1.2.4.2]	GO:0005739//mitochondrion	GO:0004591//oxoglutarate dehydrogenase (succinyl-transferring) activity;GO:0050897//cobalt ion binding;GO:0030976//thiamine pyrophosphate binding;GO:0008270//zinc ion binding	GO:0046686//response to cadmium ion;GO:0006099//tricarboxylic acid cycle	gi|255575120|ref|XP_002528465.1|/0/2-oxoglutarate dehydrogenase, putative [Ricinus communis]
Unigene4699_D2	1560	945	99.05%	318.2444228	K10704|1|2e-81|300|pop:POPTR_653682|ubiquitin-conjugating enzyme E2 variant	GO:0031372//UBC13-MMS2 complex	GO:0016881//acid-amino acid ligase activity	GO:0006301//postreplication repair	gi|356537146|ref|XP_003537091.1|/4.6268e-83/PREDICTED: ubiquitin-conjugating enzyme E2 variant 1D-like [Glycine max]
CL3978.Contig1_D2	1558	1957	99.85%	153.4774727	K14638|1|7e-127|452|ppp:PHYPADRAFT_134814|solute carrier family 15 (peptide/histidine transporter), member 3/4	GO:0016021//integral to membrane;GO:0005886//plasma membrane	GO:0005215//transporter activity	GO:0006857//oligopeptide transport	gi|462415416|gb|EMJ20153.1|/0/hypothetical protein PRUPE_ppa003507mg [Prunus persica]
Unigene724_D2	1558	1307	88.29%	229.8052136	K14525|1|1e-79|295|zma:100272445|ribonucleases P/MRP protein subunit RPP25 [EC:3.1.26.5]	GO:0005576//extracellular region;GO:0005829//cytosol;GO:0009505//plant-type cell wall	GO:0003676//nucleic acid binding	-	gi|302141727|emb|CBI18930.3|/3.04716e-129/unnamed protein product [Vitis vinifera]
Unigene19890_D2	1558	1463	98.70%	205.301035	K11323|1|4e-07|54.7|vcn:VOLCADRAFT_121342|histone arginine demethylase JMJD6 [EC:1.14.11.-]	-	-	GO:0048453//sepal formation;GO:0048451//petal formation;GO:0008283//cell proliferation	gi|462399892|gb|EMJ05560.1|/1.30547e-115/hypothetical protein PRUPE_ppa007215mg [Prunus persica]
CL7949.Contig2_D2	1556	2725	96.51%	110.0806785	K09597|1|2e-09|63.2|smo:SELMODRAFT_187400|signal peptide peptidase-like 2B [EC:3.4.23.-]	GO:0009536//plastid;GO:0017119//Golgi transport complex;GO:0005802//trans-Golgi network;GO:0005576//extracellular region;GO:0005783//endoplasmic reticulum;GO:0005887//integral to plasma membrane	GO:0005509//calcium ion binding;GO:0005515//protein binding;GO:0009940//amino-terminal vacuolar sorting propeptide binding	GO:0006623//protein targeting to vacuole;GO:0006896//Golgi to vacuole transport;GO:0006487//protein N-linked glycosylation	gi|359481218|ref|XP_002267833.2|/0/PREDICTED: vacuolar-sorting receptor 1-like [Vitis vinifera]
Unigene24050_D2	1549	737	98.64%	405.1836771	K11253|1|2e-70|263|aly:ARALYDRAFT_471009|histone H3	GO:0000786//nucleosome;GO:0005634//nucleus;GO:0009536//plastid	GO:0003677//DNA binding;GO:0046982//protein heterodimerization activity	GO:0008283//cell proliferation;GO:0006334//nucleosome assembly	gi|470105592|ref|XP_004289166.1|/2.27195e-70/PREDICTED: histone H3.2-like [Fragaria vesca subsp. vesca]
CL3993.Contig2_D2	1548	1430	99.23%	208.6906205	K01265|1|2e-99|361|olu:OSTLU_28526|methionyl aminopeptidase [EC:3.4.11.18]	GO:0005730//nucleolus;GO:0005886//plasma membrane	GO:0008235//metalloexopeptidase activity;GO:0004177//aminopeptidase activity	GO:0009987//cellular process;GO:0006508//proteolysis	gi|462400945|gb|EMJ06502.1|/0/hypothetical protein PRUPE_ppa006778mg [Prunus persica]
Unigene29337_D2	1545	6233	99.37%	47.78585582	K10400|1|1e-32|141|bdi:100844828|kinesin family member 15	GO:0005886//plasma membrane	-	GO:0010363//regulation of plant-type hypersensitive response;GO:0009963//positive regulation of flavonoid biosynthetic process;GO:0006612//protein targeting to membrane	gi|359479667|ref|XP_003632326.1|/0/PREDICTED: uncharacterized protein LOC100852899 [Vitis vinifera]
CL3134.Contig1_D2	1543	4086	94.76%	72.80070337	-	GO:0009505//plant-type cell wall;GO:0005794//Golgi apparatus;GO:0005774//vacuolar membrane;GO:0005576//extracellular region;GO:0005783//endoplasmic reticulum	GO:0004180//carboxypeptidase activity;GO:0030246//carbohydrate binding	GO:0006499//N-terminal protein myristoylation;GO:0006486//protein glycosylation	gi|462418301|gb|EMJ22750.1|/0/hypothetical protein PRUPE_ppa000419mg [Prunus persica]
CL947.Contig1_D2	1543	1370	97.59%	217.1267693	K09753|1|4e-83|306|sbi:SORBI_07g021680|cinnamoyl-CoA reductase [EC:1.2.1.44]	GO:0005794//Golgi apparatus;GO:0009506//plasmodesma;GO:0005886//plasma membrane;GO:0005829//cytosol	GO:0045552//dihydrokaempferol 4-reductase activity;GO:0004022//alcohol dehydrogenase (NAD) activity;GO:0050662//coenzyme binding;GO:0000166//nucleotide binding	GO:0046482//para-aminobenzoic acid metabolic process;GO:0055114//oxidation-reduction process	gi|2981475|gb|AAC06319.1|/6.09721e-152/putative cinnamyl alcohol dehydrogenase [Malus x domestica]
Unigene21789_D2	1542	973	97.33%	305.5199294	K09873|1|9e-115|411|ath:AT3G16240|aquaporin TIP;K09866|2|5e-107|385|sbi:SORBI_10g019360|aquaporin-4	GO:0016021//integral to membrane;GO:0009941//chloroplast envelope;GO:0009705//plant-type vacuole membrane;GO:0009505//plant-type cell wall;GO:0000326//protein storage vacuole;GO:0042807//central vacuole;GO:0005886//plasma membrane	GO:0015204//urea transmembrane transporter activity;GO:0051739//ammonia transmembrane transporter activity;GO:0015200//methylammonium transmembrane transporter activity	GO:0071918//urea transmembrane transport;GO:0072489//methylammonium transmembrane transport;GO:0006833//water transport	gi|383479042|gb|AFH36343.1|/1.02184e-125/aquaporin TIP2;1 [Quercus petraea]
Unigene27104_D2	1542	1977	94.28%	150.364639	K09273|1|2e-107|388|ppp:PHYPADRAFT_210318|upstream-binding transcription factor;K10802|3|2e-14|79.7|aly:ARALYDRAFT_323737|high mobility group protein B1	GO:0005634//nucleus	GO:0003700//sequence-specific DNA binding transcription factor activity;GO:0003677//DNA binding	GO:0016572//histone phosphorylation;GO:0010583//response to cyclopentenone;GO:0000911//cytokinesis by cell plate formation;GO:0042127//regulation of cell proliferation;GO:0006084//acetyl-CoA metabolic process;GO:0000226//microtubule cytoskeleton organization	gi|462405668|gb|EMJ11132.1|/0/hypothetical protein PRUPE_ppa004611mg [Prunus persica]
Unigene27276_D2	1540	836	99.40%	355.1259879	-	GO:0009705//plant-type vacuole membrane;GO:0005886//plasma membrane	-	GO:0009834//secondary cell wall biogenesis;GO:0090358//positive regulation of tryptophan metabolic process;GO:0009826//unidimensional cell growth;GO:0090355//positive regulation of auxin metabolic process	gi|255538804|ref|XP_002510467.1|/1.74419e-112/Auxin-induced protein 5NG4, putative [Ricinus communis]
CL2739.Contig2_D2	1538	4444	52.23%	66.71911804	K09338|1|0.0|1051|aly:ARALYDRAFT_902559|homeobox-leucine zipper protein	GO:0005634//nucleus	GO:0043565//sequence-specific DNA binding;GO:0003700//sequence-specific DNA binding transcription factor activity	GO:0009880//embryonic pattern specification;GO:0050826//response to freezing;GO:0007131//reciprocal meiotic recombination;GO:0007155//cell adhesion;GO:0009944//polarity specification of adaxial/abaxial axis;GO:0045010//actin nucleation;GO:0045132//meiotic chromosome segregation;GO:0033044//regulation of chromosome organization;GO:0006355//regulation of transcription, DNA-dependent;GO:0010075//reg…	gi|255564395|ref|XP_002523194.1|/0/conserved hypothetical protein [Ricinus communis]
Unigene14332_D2	1537	1407	99.15%	210.594867	K01184|1|2e-22|105|aly:ARALYDRAFT_479028|polygalacturonase [EC:3.2.1.15]	GO:0005576//extracellular region;GO:0005618//cell wall	GO:0004650//polygalacturonase activity	GO:0005975//carbohydrate metabolic process	gi|462405705|gb|EMJ11169.1|/0/hypothetical protein PRUPE_ppa004996mg [Prunus persica]
CL4900.Contig2_D2	1537	2486	98.71%	119.1902566	K03252|1|0.0|1300|vvi:100252123|translation initiation factor 3 subunit C	GO:0005852//eukaryotic translation initiation factor 3 complex;GO:0005634//nucleus;GO:0005829//cytosol	GO:0003743//translation initiation factor activity	GO:0006413//translational initiation	gi|225441573|ref|XP_002281426.1|/0/PREDICTED: eukaryotic translation initiation factor 3 subunit C-like [Vitis vinifera]
Unigene22087_D2	1537	1600	98.81%	185.1918612	K00208|1|0.0|674|pop:POPTR_555276|enoyl-[acyl-carrier protein] reductase I [EC:1.3.1.9]	GO:0009941//chloroplast envelope;GO:0009570//chloroplast stroma;GO:0009579//thylakoid	GO:0016631//enoyl-[acyl-carrier-protein] reductase activity;GO:0005507//copper ion binding;GO:0000166//nucleotide binding	GO:0006633//fatty acid biosynthetic process	gi|462400959|gb|EMJ06516.1|/0/hypothetical protein PRUPE_ppa006875mg [Prunus persica]
Unigene15623_D2	1536	1479	90.74%	200.2124376	K11275|1|2e-94|344|gmx:100775944|histone H1/5	GO:0005694//chromosome;GO:0005634//nucleus;GO:0044446//intracellular organelle part	-	-	gi|356500131|ref|XP_003518887.1|/3.17263e-93/PREDICTED: uncharacterized protein LOC100775944 [Glycine max]
Unigene29692_D2	1530	1458	94.03%	202.3028115	K01507|1|2e-113|407|vvi:100258490|inorganic pyrophosphatase [EC:3.6.1.1]	GO:0005737//cytoplasm	GO:0004427//inorganic diphosphatase activity;GO:0000287//magnesium ion binding	GO:0046686//response to cadmium ion;GO:0006796//phosphate-containing compound metabolic process	gi|462401473|gb|EMJ07030.1|/2.07839e-113/hypothetical protein PRUPE_ppa010998mg [Prunus persica]
Unigene212_D2	1529	2611	97.59%	112.8934188	K01890|1|0.0|914|gmx:100805249|phenylalanyl-tRNA synthetase beta chain [EC:6.1.1.20]	GO:0005829//cytosol;GO:0009328//phenylalanine-tRNA ligase complex	GO:0016705//oxidoreductase activity, acting on paired donors, with incorporation or reduction of molecular oxygen;GO:0009055//electron carrier activity;GO:0004497//monooxygenase activity;GO:0005524//ATP binding;GO:0004826//phenylalanine-tRNA ligase activity;GO:0000287//magnesium ion binding;GO:0020037//heme binding;GO:0000049//tRNA binding;GO:0005506//iron ion binding	GO:0055114//oxidation-reduction process;GO:0006432//phenylalanyl-tRNA aminoacylation	gi|462404815|gb|EMJ10279.1|/0/hypothetical protein PRUPE_ppa003243mg [Prunus persica]
CL7057.Contig1_D2	1526	2404	97.67%	122.3736973	K03254|1|0.0|1241|pop:POPTR_744583|translation initiation factor 3 subunit A	GO:0005852//eukaryotic translation initiation factor 3 complex;GO:0005886//plasma membrane;GO:0005829//cytosol	GO:0003743//translation initiation factor activity	GO:0006413//translational initiation	gi|224123680|ref|XP_002330181.1|/0/predicted protein [Populus trichocarpa]
Unigene12663_D2	1525	1434	97.42%	205.0164475	K11290|1|2e-124|444|vvi:100244926|template-activating factor I	GO:0005829//cytosol;GO:0005634//nucleus	GO:0042393//histone binding;GO:0003677//DNA binding;GO:0003682//chromatin binding	GO:0006094//gluconeogenesis;GO:0010311//lateral root formation;GO:0009617//response to bacterium;GO:0009651//response to salt stress;GO:0008283//cell proliferation;GO:0006096//glycolysis;GO:0030154//cell differentiation;GO:0046686//response to cadmium ion;GO:0009409//response to cold;GO:0009738//abscisic acid mediated signaling pathway;GO:0009408//response to heat;GO:0006334//nucleosome assembly	gi|225456743|ref|XP_002275632.1|/2.15958e-123/PREDICTED: protein SET [Vitis vinifera]
Unigene18489_D2	1524	1877	94.89%	156.5267997	K03035|1|0.0|800|pop:POPTR_819875|26S proteasome regulatory subunit N5	GO:0005829//cytosol;GO:0008541//proteasome regulatory particle, lid subcomplex;GO:0009506//plasmodesma;GO:0005634//nucleus	-	GO:0051788//response to misfolded protein;GO:0009853//photorespiration;GO:0006094//gluconeogenesis;GO:0006635//fatty acid beta-oxidation;GO:0043161//proteasomal ubiquitin-dependent protein catabolic process;GO:0009793//embryo development ending in seed dormancy;GO:0009651//response to salt stress;GO:0009407//toxin catabolic process;GO:0080129//proteasome core complex assembly;GO:0051510//regulati…	gi|224093940|ref|XP_002310051.1|/0/predicted protein [Populus trichocarpa]
CL5066.Contig1_D2	1517	1191	99.24%	245.5510699	-	GO:0016020//membrane;GO:0005829//cytosol;GO:0009506//plasmodesma;GO:0009505//plant-type cell wall;GO:0005794//Golgi apparatus;GO:0009507//chloroplast	-	GO:0046685//response to arsenic-containing substance	gi|449438771|ref|XP_004137161.1|/1.73376e-136/PREDICTED: uncharacterized protein LOC101213735 [Cucumis sativus]
Unigene455_D2	1512	1476	98.85%	197.4846957	K09496|1|0.0|710|rcu:RCOM_1397250|T-complex protein 1 subunit delta	GO:0005829//cytosol	GO:0005524//ATP binding;GO:0051082//unfolded protein binding	GO:0010498//proteasomal protein catabolic process;GO:0006457//protein folding;GO:0009651//response to salt stress;GO:0007010//cytoskeleton organization;GO:0006096//glycolysis;GO:0006094//gluconeogenesis;GO:0046686//response to cadmium ion	gi|255558769|ref|XP_002520408.1|/0/chaperonin containing t-complex protein 1, delta subunit, tcpd, putative [Ricinus communis]
Unigene25696_D2	1510	3859	97.77%	75.43452852	K10400|1|1e-09|64.7|rcu:RCOM_0773970|kinesin family member 15;K06674|3|3e-09|63.2|osa:4325020|structural maintenance of chromosome 2	GO:0005886//plasma membrane	-	-	gi|147790037|emb|CAN60525.1|/0/hypothetical protein VITISV_000522 [Vitis vinifera]
Unigene24104_D2	1508	2444	89.36%	118.9510148	K01810|1|0.0|1084|gmx:100791285|glucose-6-phosphate isomerase [EC:5.3.1.9]	GO:0009941//chloroplast envelope;GO:0005829//cytosol;GO:0009570//chloroplast stroma	GO:0004347//glucose-6-phosphate isomerase activity;GO:0016740//transferase activity;GO:0003723//RNA binding;GO:0005524//ATP binding	GO:0006094//gluconeogenesis;GO:0043085//positive regulation of catalytic activity;GO:0019252//starch biosynthetic process;GO:0009664//plant-type cell wall organization;GO:0019288//isopentenyl diphosphate biosynthetic process, mevalonate-independent pathway;GO:0009911//positive regulation of flower development;GO:0006955//immune response;GO:0000023//maltose metabolic process;GO:0006096//glycolysis…	gi|356508007|ref|XP_003522754.1|/0/PREDICTED: glucose-6-phosphate isomerase-like [Glycine max]
Unigene24145_D2	1504	2314	98.66%	125.3004103	K10599|1|0.0|936|vvi:100249408|pre-mRNA-processing factor 19 [EC:6.3.2.19]	GO:0005730//nucleolus;GO:0005618//cell wall;GO:0009507//chloroplast;GO:0000151//ubiquitin ligase complex	GO:0004842//ubiquitin-protein ligase activity	GO:0042742//defense response to bacterium;GO:0046686//response to cadmium ion;GO:0016567//protein ubiquitination	gi|225433255|ref|XP_002285452.1|/0/PREDICTED: U-box domain-containing protein 72 [Vitis vinifera]
CL4673.Contig1_D2	1500	1302	62.29%	222.0998608	K00549|1|0.0|691|pop:POPTR_823714|5-methyltetrahydropteroyltriglutamate--homocysteine methyltransferase [EC:2.1.1.14]	GO:0005829//cytosol;GO:0005777//peroxisome;GO:0009941//chloroplast envelope;GO:0009570//chloroplast stroma;GO:0005886//plasma membrane;GO:0048046//apoplast	GO:0005507//copper ion binding;GO:0008705//methionine synthase activity;GO:0008270//zinc ion binding;GO:0003871//5-methyltetrahydropteroyltriglutamate-homocysteine S-methyltransferase activity	GO:0009086//methionine biosynthetic process;GO:0009651//response to salt stress;GO:0032259//methylation;GO:0010043//response to zinc ion;GO:0046686//response to cadmium ion	gi|462399797|gb|EMJ05465.1|/0/hypothetical protein PRUPE_ppa001783mg [Prunus persica]
Unigene4826_D2	1497	1669	91.49%	172.915321	-	GO:0009507//chloroplast	-	-	gi|357490289|ref|XP_003615432.1|/1.29818e-21/hypothetical protein MTR_5g067940 [Medicago truncatula]
Unigene25456_D2	1497	1426	98.81%	202.3812558	K02160|1|4e-16|84.3|aly:ARALYDRAFT_909527|acetyl-CoA carboxylase biotin carboxyl carrier protein	GO:0009507//chloroplast	-	-	gi|255639127|gb|ACU19863.1|/3.56392e-102/unknown [Glycine max]
Unigene23577_D2	1497	1823	95.89%	158.3081024	K12449|1|0.0|738|vvi:100262362|UDP-apiose/xylose synthase	GO:0005634//nucleus;GO:0005829//cytosol;GO:0048046//apoplast	GO:0048040//UDP-glucuronate decarboxylase activity;GO:0051287//NAD binding	GO:0009226//nucleotide-sugar biosynthetic process	gi|470115724|ref|XP_004294042.1|/0/PREDICTED: bifunctional polymyxin resistance protein ArnA-like [Fragaria vesca subsp. vesca]
Unigene25260_D2	1496	1631	97.98%	176.8258051	K03039|1|0.0|697|pop:POPTR_826642|26S proteasome regulatory subunit N9	GO:0005829//cytosol;GO:0008541//proteasome regulatory particle, lid subcomplex;GO:0005634//nucleus	-	GO:0043161//proteasomal ubiquitin-dependent protein catabolic process;GO:0009651//response to salt stress;GO:0051788//response to misfolded protein;GO:0007010//cytoskeleton organization;GO:0080129//proteasome core complex assembly;GO:0051604//protein maturation;GO:0006096//glycolysis;GO:0006094//gluconeogenesis;GO:0009853//photorespiration;GO:0046686//response to cadmium ion	gi|462404971|gb|EMJ10435.1|/0/hypothetical protein PRUPE_ppa007016mg [Prunus persica]
Unigene18229_D2	1495	771	89.88%	373.8133662	K02910|1|2e-59|226|vvi:100267870|large subunit ribosomal protein L31e	GO:0005886//plasma membrane;GO:0005618//cell wall;GO:0022625//cytosolic large ribosomal subunit;GO:0009507//chloroplast	GO:0003735//structural constituent of ribosome	GO:0006412//translation	gi|225445005|ref|XP_002282984.1|/2.80429e-58/PREDICTED: 60S ribosomal protein L31 [Vitis vinifera]
Unigene27507_D2	1494	850	95.06%	338.843909	K00423|1|1e-45|181|aly:ARALYDRAFT_892557|L-ascorbate oxidase [EC:1.10.3.3]	GO:0005829//cytosol;GO:0009506//plasmodesma;GO:0009505//plant-type cell wall;GO:0016020//membrane;GO:0048046//apoplast	GO:0005507//copper ion binding;GO:0008447//L-ascorbate oxidase activity	GO:0055114//oxidation-reduction process;GO:0052546//cell wall pectin metabolic process;GO:0052541//plant-type cell wall cellulose metabolic process;GO:0016126//sterol biosynthetic process	gi|307136311|gb|ADN34135.1|/6.23129e-89/multicopper oxidase [Cucumis melo subsp. melo]
Unigene12494_D2	1484	1332	94.44%	214.7819038	K01183|1|3e-162|569|pop:POPTR_831333|chitinase [EC:3.2.1.14]	GO:0005773//vacuole;GO:0005886//plasma membrane	GO:0008843//endochitinase activity;GO:0008061//chitin binding;GO:0016231//beta-N-acetylglucosaminidase activity	GO:0006032//chitin catabolic process;GO:0016998//cell wall macromolecule catabolic process;GO:0005975//carbohydrate metabolic process;GO:0009871//jasmonic acid and ethylene-dependent systemic resistance, ethylene mediated signaling pathway;GO:0046686//response to cadmium ion;GO:0050832//defense response to fungus	gi|312191345|gb|ADQ43720.1|/1.99857e-176/class I chitinase [Casuarina equisetifolia]
Unigene513_D2	1483	6298	98.05%	45.39484173	-	GO:0009524//phragmoplast;GO:0005874//microtubule;GO:0005819//spindle;GO:0009506//plasmodesma;GO:0009574//preprophase band;GO:0005634//nucleus;GO:0030981//cortical microtubule cytoskeleton	GO:0008017//microtubule binding	GO:0009630//gravitropism;GO:0000226//microtubule cytoskeleton organization;GO:0007131//reciprocal meiotic recombination;GO:0051567//histone H3-K9 methylation;GO:0006342//chromatin silencing;GO:0006886//intracellular protein transport;GO:0010564//regulation of cell cycle process;GO:0016572//histone phosphorylation;GO:0007129//synapsis;GO:0009920//cell plate formation involved in plant-type cell wa…	gi|224061471|ref|XP_002300496.1|/0/microtubule organization protein [Populus trichocarpa]
Unigene18284_D2	1481	1509	99.27%	189.205532	K03063|1|0.0|716|gmx:100783650|26S proteasome regulatory subunit T3	GO:0005618//cell wall;GO:0005829//cytosol;GO:0008540//proteasome regulatory particle, base subcomplex;GO:0009506//plasmodesma;GO:0005886//plasma membrane;GO:0005634//nucleus	GO:0004871//signal transducer activity;GO:0005515//protein binding;GO:0008568//microtubule-severing ATPase activity;GO:0008233//peptidase activity;GO:0005524//ATP binding	GO:0010155//regulation of proton transport;GO:0007010//cytoskeleton organization;GO:0051788//response to misfolded protein;GO:0009853//photorespiration;GO:0006094//gluconeogenesis;GO:0006635//fatty acid beta-oxidation;GO:0043161//proteasomal ubiquitin-dependent protein catabolic process;GO:0009825//multidimensional cell growth;GO:0009664//plant-type cell wall organization;GO:0009407//toxin catabo…	gi|449444336|ref|XP_004139931.1|/0/PREDICTED: 26S protease regulatory subunit 6B homolog [Cucumis sativus]
Unigene21528_D2	1478	1945	94.34%	146.4950128	K03942|1|0.0|951|pop:POPTR_821834|NADH dehydrogenase (ubiquinone) flavoprotein 1 [EC:1.6.5.3 1.6.99.3]	GO:0005747//mitochondrial respiratory chain complex I	GO:0051287//NAD binding;GO:0051539//4 iron, 4 sulfur cluster binding;GO:0008137//NADH dehydrogenase (ubiquinone) activity;GO:0010181//FMN binding	GO:0006499//N-terminal protein myristoylation;GO:0051788//response to misfolded protein;GO:0009853//photorespiration;GO:0006120//mitochondrial electron transport, NADH to ubiquinone;GO:0000902//cell morphogenesis;GO:0080129//proteasome core complex assembly;GO:0006511//ubiquitin-dependent protein catabolic process;GO:0048193//Golgi vesicle transport;GO:0016049//cell growth	gi|224110746|ref|XP_002315622.1|/0/predicted protein [Populus trichocarpa]
Unigene27371_D2	1478	2832	98.55%	100.6118643	-	GO:0019031//viral envelope;GO:0009707//chloroplast outer membrane	GO:0004888//transmembrane signaling receptor activity;GO:0016817//hydrolase activity, acting on acid anhydrides;GO:0005525//GTP binding	GO:0048519//negative regulation of biological process;GO:0006606//protein import into nucleus;GO:0009887//organ morphogenesis;GO:0010051//xylem and phloem pattern formation;GO:0048439//flower morphogenesis;GO:0009855//determination of bilateral symmetry;GO:0045036//protein targeting to chloroplast	gi|359474855|ref|XP_002277504.2|/0/PREDICTED: translocase of chloroplast 120, chloroplastic-like [Vitis vinifera]
Unigene4703_D2	1477	726	90.77%	392.2038804	K02973|1|3e-77|286|pop:POPTR_826396|small subunit ribosomal protein S23e	GO:0005730//nucleolus;GO:0022627//cytosolic small ribosomal subunit	GO:0003735//structural constituent of ribosome	GO:0006412//translation	gi|297741557|emb|CBI32689.3|/1.79445e-80/unnamed protein product [Vitis vinifera]
CL6042.Contig2_D2	1472	1326	97.44%	214.009128	K13082|1|2e-164|577|vvi:100233141|bifunctional dihydroflavonol 4-reductase/flavanone 4-reductase [EC:1.1.1.219 1.1.1.234]	-	GO:0045552//dihydrokaempferol 4-reductase activity;GO:0050662//coenzyme binding;GO:0000166//nucleotide binding	GO:0009718//anthocyanin-containing compound biosynthetic process;GO:0055114//oxidation-reduction process	gi|381149273|gb|AFF60412.1|/1.92795e-163/dihydroflavonol reductase [Pyrus pyrifolia]
Unigene19995_D2	1472	1615	95.54%	175.7127577	K09503|1|0.0|775|vvi:100233131|DnaJ homolog subfamily A member 2	GO:0005618//cell wall;GO:0005730//nucleolus;GO:0005886//plasma membrane	GO:0031072//heat shock protein binding;GO:0046872//metal ion binding;GO:0005524//ATP binding;GO:0051082//unfolded protein binding	GO:0006457//protein folding;GO:0009651//response to salt stress;GO:0043462//regulation of ATPase activity;GO:0009408//response to heat	gi|449442633|ref|XP_004139085.1|/0/PREDICTED: dnaJ protein homolog [Cucumis sativus]
Unigene20178_D2	1471	1999	99.05%	141.8625918	K01858|1|0.0|969|vvi:100259515|myo-inositol-1-phosphate synthase [EC:5.5.1.4]	GO:0005737//cytoplasm	GO:0004512//inositol-3-phosphate synthase activity;GO:0000166//nucleotide binding	GO:0010264//myo-inositol hexakisphosphate biosynthetic process;GO:0042742//defense response to bacterium;GO:0006021//inositol biosynthetic process;GO:0009408//response to heat;GO:0009791//post-embryonic development;GO:0009644//response to high light intensity;GO:0050832//defense response to fungus;GO:0042542//response to hydrogen peroxide;GO:0051607//defense response to virus;GO:0006659//phosphat…	gi|409194966|gb|AFV31635.1|/0/L-myo-inositol-1-phosphate synthase [Actinidia deliciosa]
Unigene13150_D2	1466	1022	82.19%	276.5356239	-	GO:0009507//chloroplast;GO:0005739//mitochondrion	-	GO:0016572//histone phosphorylation	gi|255547444|ref|XP_002514779.1|/9.18279e-88/conserved hypothetical protein [Ricinus communis]
Unigene12399_D2	1463	1620	90.99%	174.0994195	K11279|1|0.0|639|gmx:100818687|nucleosome assembly protein 1-like 1	GO:0005829//cytosol;GO:0005634//nucleus;GO:0005886//plasma membrane	GO:0003677//DNA binding	GO:0006281//DNA repair;GO:0009294//DNA mediated transformation;GO:0006334//nucleosome assembly;GO:0046686//response to cadmium ion	gi|462399900|gb|EMJ05568.1|/0/hypothetical protein PRUPE_ppa007328mg [Prunus persica]
Unigene1763_D2	1458	815	96.20%	344.879934	K07253|1|5e-39|159|ppp:PHYPADRAFT_166244|phenylpyruvate tautomerase [EC:5.3.2.1];K15923|2|3e-35|146|mtr:MTR_4g127370|alpha-L-fucosidase 2 [EC:3.2.1.51]	GO:0009507//chloroplast	GO:0050178//phenylpyruvate tautomerase activity	-	gi|470133521|ref|XP_004302614.1|/1.02691e-53/PREDICTED: macrophage migration inhibitory factor homolog isoform 2 [Fragaria vesca subsp. vesca]
CL2713.Contig1_D2	1458	2108	75.76%	133.3383047	K01703|1|0.0|947|rcu:RCOM_1217310|3-isopropylmalate/(R)-2-methylmalate dehydratase large subunit [EC:4.2.1.33 4.2.1.35]	GO:0009570//chloroplast stroma	GO:0003861//3-isopropylmalate dehydratase activity;GO:0051539//4 iron, 4 sulfur cluster binding;GO:0050486//intramolecular transferase activity, transferring hydroxy groups	GO:0009651//response to salt stress;GO:0008652//cellular amino acid biosynthetic process;GO:0000023//maltose metabolic process;GO:0019252//starch biosynthetic process;GO:0006096//glycolysis;GO:0006094//gluconeogenesis;GO:0046686//response to cadmium ion;GO:0019761//glucosinolate biosynthetic process	gi|462424661|gb|EMJ28924.1|/0/hypothetical protein PRUPE_ppa004448mg [Prunus persica]
CL4885.Contig2_D2	1456	1269	99.76%	221.1911591	K14487|1|0.0|697|rcu:RCOM_0174110|auxin responsive GH3 gene family	GO:0016023//cytoplasmic membrane-bounded vesicle;GO:0009536//plastid	GO:0010279//indole-3-acetic acid amido synthetase activity	GO:0032940//secretion by cell;GO:0009733//response to auxin stimulus;GO:0009416//response to light stimulus	gi|300680024|gb|ADK27716.1|/0/GH3 [Dimocarpus longan]
CL6063.Contig3_D2	1456	1324	99.40%	212.0027046	K10956|1|0.0|710|rcu:RCOM_1251830|protein transport protein SEC61 subunit alpha	GO:0016020//membrane	-	GO:0015031//protein transport	gi|255562508|ref|XP_002522260.1|/0/preprotein translocase secy subunit, putative [Ricinus communis]
Unigene13081_D2	1455	652	98.31%	430.2128807	K02918|1|8e-55|211|ath:AT2G39390|large subunit ribosomal protein L35e	GO:0005794//Golgi apparatus;GO:0009506//plasmodesma;GO:0005886//plasma membrane;GO:0005774//vacuolar membrane;GO:0022625//cytosolic large ribosomal subunit	GO:0003735//structural constituent of ribosome	GO:0042254//ribosome biogenesis;GO:0006412//translation	gi|462401741|gb|EMJ07298.1|/7.96404e-55/hypothetical protein PRUPE_ppa012945mg [Prunus persica]
Unigene24056_D2	1454	1993	93.88%	140.6452662	K00963|1|0.0|830|pop:POPTR_592888|UTP--glucose-1-phosphate uridylyltransferase [EC:2.7.7.9]	GO:0005886//plasma membrane	GO:0003983//UTP:glucose-1-phosphate uridylyltransferase activity	GO:0009555//pollen development;GO:0046686//response to cadmium ion;GO:0052543//callose deposition in cell wall;GO:0016036//cellular response to phosphate starvation;GO:0008152//metabolic process;GO:0009651//response to salt stress	gi|403241995|gb|AFR32948.1|/0/UDP-glucose pyrophosphorylase [Elaeagnus umbellata]
CL5144.Contig2_D2	1454	2820	56.67%	99.39929628	-	-	GO:0008168//methyltransferase activity	GO:0032259//methylation	gi|255558498|ref|XP_002520274.1|/0/ATP binding protein, putative [Ricinus communis]
Unigene7144_D2	1453	833	96.88%	336.2703876	K02880|1|9e-94|341|gmx:100499784|large subunit ribosomal protein L17e	GO:0005730//nucleolus;GO:0005773//vacuole;GO:0005886//plasma membrane;GO:0022625//cytosolic large ribosomal subunit;GO:0009507//chloroplast	GO:0003735//structural constituent of ribosome	GO:0006412//translation	gi|356525150|ref|XP_003531190.1|/1.16779e-92/PREDICTED: 60S ribosomal protein L17-2-like [Glycine max]
Unigene18497_D2	1452	1796	99.39%	155.8577117	K14306|1|3e-07|55.5|bdi:100835393|nuclear pore complex protein Nup62	GO:0005829//cytosol;GO:0005634//nucleus;GO:0005886//plasma membrane	GO:0005215//transporter activity	GO:0006810//transport;GO:0052546//cell wall pectin metabolic process;GO:0052541//plant-type cell wall cellulose metabolic process;GO:0016126//sterol biosynthetic process	gi|462407688|gb|EMJ13022.1|/0/hypothetical protein PRUPE_ppa004336mg [Prunus persica]
Unigene25926_D2	1449	3721	98.98%	75.07178235	K08825|1|0.0|1503|vvi:100240775|dual-specificity tyrosine-(Y)-phosphorylation regulated kinase [EC:2.7.12.1]	GO:0009506//plasmodesma;GO:0005829//cytosol	GO:0004712//protein serine/threonine/tyrosine kinase activity;GO:0005524//ATP binding;GO:0004674//protein serine/threonine kinase activity	GO:0006468//protein phosphorylation;GO:0009737//response to abscisic acid stimulus	gi|462416727|gb|EMJ21464.1|/0/hypothetical protein PRUPE_ppa001091mg [Prunus persica]
Unigene27477_D2	1448	2848	97.72%	98.01591272	K05768|1|0.0|743|vvi:100254775|gelsolin	GO:0005884//actin filament;GO:0005829//cytosol	GO:0051015//actin filament binding	GO:0030243//cellulose metabolic process;GO:0051017//actin filament bundle assembly;GO:0000902//cell morphogenesis;GO:0048767//root hair elongation;GO:0051014//actin filament severing;GO:0009698//phenylpropanoid metabolic process;GO:0006487//protein N-linked glycosylation;GO:0048193//Golgi vesicle transport;GO:0032880//regulation of protein localization;GO:0006598//polyamine catabolic process;GO:0…	gi|224138062|ref|XP_002322720.1|/0/predicted protein [Populus trichocarpa]
Unigene7129_D2	1448	812	92%	343.77995	K02870|1|3e-87|319|rcu:RCOM_0153900|large subunit ribosomal protein L12e	GO:0005730//nucleolus;GO:0022626//cytosolic ribosome;GO:0005773//vacuole;GO:0009507//chloroplast;GO:0016020//membrane	GO:0003735//structural constituent of ribosome;GO:0008270//zinc ion binding	GO:0009409//response to cold;GO:0006412//translation	gi|359478349|ref|XP_003632111.1|/1.55906e-86/PREDICTED: 60S ribosomal protein L12-like [Vitis vinifera]
Unigene26854_D2	1444	6298	99.02%	44.20104616	K00888|1|0.0|3220|pop:POPTR_556445|phosphatidylinositol 4-kinase [EC:2.7.1.67]	GO:0009506//plasmodesma;GO:0048471//perinuclear region of cytoplasm;GO:0005886//plasma membrane	GO:0070273//phosphatidylinositol-4-phosphate binding;GO:0051015//actin filament binding;GO:0004430//1-phosphatidylinositol 4-kinase activity;GO:0032266//phosphatidylinositol-3-phosphate binding;GO:0005546//phosphatidylinositol-4,5-bisphosphate binding;GO:0035004//phosphatidylinositol 3-kinase activity;GO:0070300//phosphatidic acid binding;GO:0043325//phosphatidylinositol-3,4-bisphosphate binding	GO:0006468//protein phosphorylation;GO:0048015//phosphatidylinositol-mediated signaling;GO:0046854//phosphatidylinositol phosphorylation	gi|462396349|gb|EMJ02148.1|/0/hypothetical protein PRUPE_ppa000062mg [Prunus persica]
CL4.Contig2_D2	1441	794	98.49%	349.8738548	K01803|1|6e-124|441|pop:POPTR_724697|triosephosphate isomerase (TIM) [EC:5.3.1.1]	GO:0005618//cell wall;GO:0005739//mitochondrion;GO:0009570//chloroplast stroma;GO:0005773//vacuole;GO:0005886//plasma membrane;GO:0048046//apoplast	GO:0005507//copper ion binding;GO:0016746//transferase activity, transferring acyl groups;GO:0004807//triose-phosphate isomerase activity	GO:0009651//response to salt stress;GO:0044262//cellular carbohydrate metabolic process;GO:0006096//glycolysis;GO:0010043//response to zinc ion;GO:0046686//response to cadmium ion	gi|262410515|gb|ACY66804.1|/4.50041e-123/triosphosphate isomerase-like protein type II [Dimocarpus longan]
CL7073.Contig2_D2	1439	2139	96.77%	129.6934434	K01626|1|0.0|897|vvi:100258475|3-deoxy-7-phosphoheptulonate synthase [EC:2.5.1.54]	GO:0016020//membrane	GO:0003849//3-deoxy-7-phosphoheptulonate synthase activity	GO:0033587//shikimate biosynthetic process;GO:0009611//response to wounding;GO:0009617//response to bacterium;GO:0009423//chorismate biosynthetic process;GO:0009073//aromatic amino acid family biosynthetic process	gi|222136861|gb|ACM45080.1|/0/3-deoxy-D-arabino-heptulosonate-7-phosphate synthase 01 [Vitis vinifera]
Unigene732_D2	1432	4584	99.72%	60.22355946	K11294|1|2e-19|97.4|gmx:100786132|nucleolin	GO:0005829//cytosol	-	GO:0006915//apoptotic process	gi|462422397|gb|EMJ26660.1|/0/hypothetical protein PRUPE_ppa000255mg [Prunus persica]
Unigene27278_D2	1428	2306	99.57%	119.3814683	K00972|1|0.0|893|gmx:100798881|UDP-N-acetylglucosamine pyrophosphorylase [EC:2.7.7.23]	GO:0005886//plasma membrane	GO:0003983//UTP:glucose-1-phosphate uridylyltransferase activity;GO:0003977//UDP-N-acetylglucosamine diphosphorylase activity	GO:0006047//UDP-N-acetylglucosamine metabolic process;GO:0019276//UDP-N-acetylgalactosamine metabolic process;GO:0006011//UDP-glucose metabolic process	gi|462407887|gb|EMJ13221.1|/0/hypothetical protein PRUPE_ppa004903mg [Prunus persica]
Unigene22236_D2	1425	2530	99.53%	108.5831296	K13648|1|0.0|993|rcu:RCOM_0820390|alpha-1,4-galacturonosyltransferase [EC:2.4.1.43]	GO:0005794//Golgi apparatus	GO:0047262//polygalacturonate 4-alpha-galacturonosyltransferase activity	GO:0016051//carbohydrate biosynthetic process	gi|255568510|ref|XP_002525229.1|/0/Glycosyltransferase QUASIMODO1, putative [Ricinus communis]
Unigene14271_D2	1425	1643	90.38%	167.2034801	K02734|1|5e-102|370|gmx:100499738|20S proteasome subunit beta 4 [EC:3.4.25.1]	GO:0005829//cytosol;GO:0005774//vacuolar membrane;GO:0005839//proteasome core complex;GO:0005634//nucleus;GO:0005886//plasma membrane;GO:0048046//apoplast	GO:0004298//threonine-type endopeptidase activity	GO:0043161//proteasomal ubiquitin-dependent protein catabolic process;GO:0051788//response to misfolded protein;GO:0080129//proteasome core complex assembly;GO:0046686//response to cadmium ion	gi|351726646|ref|NP_001235342.1|/6.17658e-101/uncharacterized protein LOC100499738 [Glycine max]
Unigene19989_D2	1423	820	99.02%	334.5484786	K02875|1|2e-60|230|pop:POPTR_715222|large subunit ribosomal protein L14e	GO:0005730//nucleolus;GO:0009506//plasmodesma;GO:0005774//vacuolar membrane;GO:0009507//chloroplast;GO:0022625//cytosolic large ribosomal subunit;GO:0005794//Golgi apparatus;GO:0005783//endoplasmic reticulum;GO:0005886//plasma membrane	GO:0003735//structural constituent of ribosome	GO:0001510//RNA methylation;GO:0006412//translation;GO:0042254//ribosome biogenesis	gi|462420788|gb|EMJ25051.1|/2.55762e-60/hypothetical protein PRUPE_ppa013229mg [Prunus persica]
CL3679.Contig2_D2	1423	2232	98.21%	122.9075952	K01887|1|0.0|974|vvi:100261143|arginyl-tRNA synthetase [EC:6.1.1.19]	GO:0005829//cytosol;GO:0005739//mitochondrion;GO:0009570//chloroplast stroma	GO:0005524//ATP binding;GO:0004814//arginine-tRNA ligase activity	GO:0010162//seed dormancy process;GO:0006420//arginyl-tRNA aminoacylation;GO:0010564//regulation of cell cycle process;GO:0006164//purine nucleotide biosynthetic process;GO:0048366//leaf development;GO:0048825//cotyledon development	gi|225445067|ref|XP_002280299.1|/0/PREDICTED: arginyl-tRNA synthetase-like [Vitis vinifera]
Unigene27951_D2	1421	2883	98.09%	95.02052969	K14509|1|0.0|1287|rcu:RCOM_0333030|ethylene receptor [EC:2.7.13.-]	GO:0005789//endoplasmic reticulum membrane	GO:0000156//phosphorelay response regulator activity;GO:0005524//ATP binding;GO:0000155//phosphorelay sensor kinase activity	GO:0035556//intracellular signal transduction;GO:0006355//regulation of transcription, DNA-dependent;GO:0023014//signal transduction by phosphorylation;GO:0009873//ethylene mediated signaling pathway	gi|462422159|gb|EMJ26422.1|/0/hypothetical protein PRUPE_ppa001917mg [Prunus persica]
Unigene18164_D2	1420	847	96.10%	323.2011859	K12418|1|5e-11|66.6|cre:CHLREDRAFT_32523|fatty acid desaturase (delta-4 desaturase) [EC:1.14.19.-];K01115|5|1e-10|65.1|vcn:VOLCADRAFT_99471|phospholipase D [EC:3.1.4.4]	GO:0043231//intracellular membrane-bounded organelle;GO:0044444//cytoplasmic part;GO:0016020//membrane	-	GO:0050896//response to stimulus	gi|225459205|ref|XP_002285739.1|/7.40491e-26/PREDICTED: uncharacterized protein LOC100266097 [Vitis vinifera]
CL6904.Contig1_D2	1420	2451	99.76%	111.6896795	-	GO:0072546//ER membrane protein complex;GO:0005794//Golgi apparatus;GO:0016023//cytoplasmic membrane-bounded vesicle;GO:0005886//plasma membrane;GO:0005774//vacuolar membrane;GO:0009507//chloroplast	GO:0003824//catalytic activity	GO:0006888//ER to Golgi vesicle-mediated transport	gi|225429981|ref|XP_002284012.1|/0/PREDICTED: uncharacterized protein KIAA0090 homolog [Vitis vinifera]
Unigene26977_D2	1420	1491	99.46%	183.6025516	K03921|1|0.0|632|rcu:RCOM_0138550|acyl-[acyl-carrier-protein] desaturase [EC:1.14.19.2]	GO:0009507//chloroplast;GO:0016020//membrane	GO:0046914//transition metal ion binding;GO:0045300//acyl-[acyl-carrier-protein] desaturase activity	GO:0001666//response to hypoxia;GO:0006633//fatty acid biosynthetic process;GO:0055114//oxidation-reduction process;GO:0009862//systemic acquired resistance, salicylic acid mediated signaling pathway;GO:0010089//xylem development;GO:0010310//regulation of hydrogen peroxide metabolic process;GO:0044036//cell wall macromolecule metabolic process	gi|470108524|ref|XP_004290566.1|/3.45707e-180/PREDICTED: acyl-[acyl-carrier-protein] desaturase 6, chloroplastic-like [Fragaria vesca subsp. vesca]
CL2783.Contig1_D2	1420	1792	97.04%	152.7630605	K10752|1|0.0|918|gmx:100781408|histone-binding protein RBBP4	GO:0005829//cytosol;GO:0005730//nucleolus;GO:0080008//Cul4-RING ubiquitin ligase complex	GO:0046872//metal ion binding;GO:0004402//histone acetyltransferase activity	GO:0006281//DNA repair;GO:0010224//response to UV-B;GO:0010090//trichome morphogenesis;GO:0009908//flower development;GO:0009965//leaf morphogenesis;GO:0009826//unidimensional cell growth;GO:0016573//histone acetylation	gi|462397483|gb|EMJ03151.1|/0/hypothetical protein PRUPE_ppa004586mg [Prunus persica]
Unigene490_D2	1417	3019	97.45%	90.48461623	K14306|1|2e-06|53.5|ath:AT2G45000|nuclear pore complex protein Nup62	-	-	-	gi|462410483|gb|EMJ15817.1|/0/hypothetical protein PRUPE_ppa001304mg [Prunus persica]
Unigene29264_D2	1416	2306	97.48%	118.3782627	K01179|1|6e-109|393|osa:4347660|endoglucanase [EC:3.2.1.4]	GO:0005576//extracellular region;GO:0005886//plasma membrane	GO:0008810//cellulase activity	GO:0048653//anther development;GO:0016126//sterol biosynthetic process;GO:0009825//multidimensional cell growth;GO:0009664//plant-type cell wall organization;GO:0010075//regulation of meristem growth;GO:0007389//pattern specification process;GO:0043481//anthocyanin accumulation in tissues in response to UV light;GO:0048767//root hair elongation;GO:0006084//acetyl-CoA metabolic process;GO:0005982/…	gi|225458016|ref|XP_002276739.1|/0/PREDICTED: endoglucanase 24 [Vitis vinifera]
Unigene27044_D2	1415	2417	93.01%	112.8620153	K07407|1|1e-23|110|vvi:100267960|alpha-galactosidase [EC:3.2.1.22]	GO:0009505//plant-type cell wall;GO:0005576//extracellular region;GO:0005829//cytosol	GO:0052692//raffinose alpha-galactosidase activity	GO:0046477//glycosylceramide catabolic process;GO:0009311//oligosaccharide metabolic process;GO:0016139//glycoside catabolic process	gi|356540239|ref|XP_003538597.1|/0/PREDICTED: uncharacterized protein LOC100777954 [Glycine max]
Unigene17672_D2	1409	1254	95.61%	216.6114792	K00861|1|3e-17|87.8|vcn:VOLCADRAFT_103251|riboflavin kinase [EC:2.7.1.26];K07748|2|5e-11|67.4|rcu:RCOM_0707880|sterol-4alpha-carboxylate 3-dehydrogenase (decarboxylating) [EC:1.1.1.170]	GO:0005783//endoplasmic reticulum	-	-	gi|255541732|ref|XP_002511930.1|/6.46889e-113/conserved hypothetical protein [Ricinus communis]
Unigene21914_D2	1405	1185	98.82%	228.5735563	K09264|1|2e-111|400|gmx:100785322|MADS-box transcription factor, plant	GO:0005634//nucleus	GO:0003700//sequence-specific DNA binding transcription factor activity;GO:0003677//DNA binding;GO:0046983//protein dimerization activity	GO:0006355//regulation of transcription, DNA-dependent	gi|163929884|dbj|BAF95941.1|/2.26322e-112/SEPALLATA1 homolog [Citrus unshiu]
CL153.Contig1_D2	1405	2909	64.42%	93.1109193	K01507|1|0.0|1404|vvi:100256710|inorganic pyrophosphatase [EC:3.6.1.1]	GO:0005739//mitochondrion;GO:0009941//chloroplast envelope;GO:0009705//plant-type vacuole membrane;GO:0010008//endosome membrane;GO:0005886//plasma membrane	GO:0004427//inorganic diphosphatase activity;GO:0032440//2-alkenal reductase [NAD(P)] activity;GO:0009678//hydrogen-translocating pyrophosphatase activity	GO:0055114//oxidation-reduction process;GO:0009414//response to water deprivation;GO:0009651//response to salt stress;GO:0009926//auxin polar transport;GO:0048366//leaf development;GO:0015992//proton transport	gi|225463618|ref|XP_002273207.1|/0/PREDICTED: pyrophosphate-energized vacuolar membrane proton pump [Vitis vinifera]
Unigene18249_D2	1404	912	87.28%	296.7838614	K12821|1|4e-11|67.0|cre:CHLREDRAFT_205828|pre-mRNA-processing factor 40;K15174|4|2e-08|58.2|cre:CHLREDRAFT_192669|RNA polymerase II-associated factor 1;K13210|5|3e-08|57.4|gmx:100800173|far upstream element-binding protein	-	-	-	gi|449518992|ref|XP_004166519.1|/7.73001e-64/PREDICTED: glycine-rich protein A3-like [Cucumis sativus]
Unigene736_D2	1403	1843	97.02%	146.7575143	K00814|1|0.0|838|aly:ARALYDRAFT_476362|alanine transaminase [EC:2.6.1.2]	GO:0005829//cytosol;GO:0005739//mitochondrion;GO:0009507//chloroplast	GO:0005507//copper ion binding;GO:0016847//1-aminocyclopropane-1-carboxylate synthase activity;GO:0004021//L-alanine:2-oxoglutarate aminotransferase activity;GO:0005524//ATP binding;GO:0030170//pyridoxal phosphate binding	GO:0001666//response to hypoxia;GO:0042218//1-aminocyclopropane-1-carboxylate biosynthetic process;GO:0019481//L-alanine catabolic process, by transamination;GO:0046686//response to cadmium ion	gi|462413398|gb|EMJ18447.1|/0/hypothetical protein PRUPE_ppa003850mg [Prunus persica]
Unigene24061_D2	1403	1772	96.39%	152.6377533	K13289|1|7e-152|535|zma:100285883|cathepsin A (carboxypeptidase C) [EC:3.4.16.5]	GO:0005576//extracellular region	GO:0004185//serine-type carboxypeptidase activity	GO:0006508//proteolysis	gi|224096538|ref|XP_002310649.1|/0/predicted protein [Populus trichocarpa]
Unigene30709_D2	1403	577	98.96%	468.7592701	-	GO:0005886//plasma membrane	GO:0008270//zinc ion binding;GO:0003676//nucleic acid binding	-	gi|462396743|gb|EMJ02542.1|/2.09321e-63/hypothetical protein PRUPE_ppa011992mg [Prunus persica]
Unigene20327_D2	1401	2334	97.69%	115.719166	K05391|1|0.0|894|bdi:100823258|cyclic nucleotide gated channel, other eukaryote	GO:0005886//plasma membrane;GO:0016021//integral to membrane	GO:0030551//cyclic nucleotide binding;GO:0005261//cation channel activity;GO:0005516//calmodulin binding	GO:0009626//plant-type hypersensitive response;GO:0070838//divalent metal ion transport;GO:0030003//cellular cation homeostasis;GO:0055085//transmembrane transport	gi|255569589|ref|XP_002525760.1|/0/Cyclic nucleotide-gated ion channel, putative [Ricinus communis]
Unigene20088_D2	1400	847	93.51%	318.6490565	K12845|1|9e-63|238|rcu:RCOM_0222550|U4/U6 small nuclear ribonucleoprotein SNU13	GO:0005730//nucleolus;GO:0005840//ribosome	GO:0003723//RNA binding	GO:0042254//ribosome biogenesis	gi|449443099|ref|XP_004139318.1|/4.94074e-62/PREDICTED: NHP2-like protein 1-like [Cucumis sativus]
Unigene23952_D2	1398	2044	97.50%	131.8542982	K12669|1|5e-35|147|aly:ARALYDRAFT_334448|oligosaccharyltransferase complex subunit gamma	GO:0005875//microtubule associated complex;GO:0009574//preprophase band	-	GO:0000278//mitotic cell cycle;GO:0007108//cytokinesis, initiation of separation;GO:0016572//histone phosphorylation;GO:0000226//microtubule cytoskeleton organization;GO:0000914//phragmoplast assembly	gi|224131532|ref|XP_002328563.1|/4.81347e-154/predicted protein [Populus trichocarpa]
Unigene16692_D2	1397	884	89.25%	304.6576955	K02355|1|3e-20|97.1|vvi:100257414|elongation factor G;K01051|2|5e-19|93.2|rcu:RCOM_0417480|pectinesterase [EC:3.1.1.11]	-	GO:0030599//pectinesterase activity;GO:0046872//metal ion binding;GO:0016491//oxidoreductase activity;GO:0004857//enzyme inhibitor activity	GO:0043086//negative regulation of catalytic activity	gi|462416937|gb|EMJ21674.1|/2.4326e-75/hypothetical protein PRUPE_ppa011831mg [Prunus persica]
Unigene30273_D2	1394	4871	99.73%	55.17122865	K10400|1|7e-27|122|rcu:RCOM_0773970|kinesin family member 15	GO:0009506//plasmodesma;GO:0005886//plasma membrane	GO:0051015//actin filament binding	GO:0000911//cytokinesis by cell plate formation;GO:0010014//meristem initiation;GO:0009965//leaf morphogenesis;GO:0010073//meristem maintenance;GO:0000226//microtubule cytoskeleton organization;GO:0010089//xylem development;GO:0042127//regulation of cell proliferation;GO:0009855//determination of bilateral symmetry;GO:0044036//cell wall macromolecule metabolic process	gi|462422419|gb|EMJ26682.1|/0/hypothetical protein PRUPE_ppa000107mg [Prunus persica]
Unigene27793_D2	1393	1280	92.27%	209.8017751	K01859|1|5e-18|90.5|pop:POPTR_724846|chalcone isomerase [EC:5.5.1.6]	-	GO:0045430//chalcone isomerase activity	GO:0080167//response to karrikin;GO:0009813//flavonoid biosynthetic process	gi|295687229|gb|ADG27840.1|/7.33625e-104/chalcone isomerase [Gossypium hirsutum]
Unigene25404_D2	1393	2086	92.81%	128.7374267	K14638|1|4e-133|473|mtr:MTR_4g015080|solute carrier family 15 (peptide/histidine transporter), member 3/4	GO:0016020//membrane	GO:0005215//transporter activity	GO:0006810//transport	gi|255552447|ref|XP_002517267.1|/0/nitrate transporter, putative [Ricinus communis]
Unigene7210_D2	1391	523	90.25%	512.7355769	K02900|1|2e-54|209|vvi:100250874|large subunit ribosomal protein L27Ae	GO:0005730//nucleolus;GO:0009506//plasmodesma;GO:0022625//cytosolic large ribosomal subunit;GO:0016020//membrane	GO:0003735//structural constituent of ribosome	GO:0006412//translation	gi|449469566|ref|XP_004152490.1|/1.57261e-53/PREDICTED: 60S ribosomal protein L27a-3-like [Cucumis sativus]
CL5144.Contig3_D2	1391	2935	58.98%	91.36650996	-	-	GO:0008168//methyltransferase activity	GO:0032259//methylation	gi|255558498|ref|XP_002520274.1|/0/ATP binding protein, putative [Ricinus communis]
Unigene27291_D2	1390	2508	94.70%	106.8452648	K14617|1|0.0|954|gmx:100800757|LMBR1 domain-containing protein 1	GO:0005576//extracellular region;GO:0016023//cytoplasmic membrane-bounded vesicle;GO:0016021//integral to membrane;GO:0009506//plasmodesma;GO:0005886//plasma membrane	-	GO:0007033//vacuole organization	gi|356503397|ref|XP_003520496.1|/0/PREDICTED: LIMR family protein At3g08930-like [Glycine max]
Unigene25762_D2	1388	2472	96.80%	108.2452907	K01885|1|0.0|1196|vvi:100263087|glutamyl-tRNA synthetase [EC:6.1.1.17]	GO:0005829//cytosol	GO:0004819//glutamine-tRNA ligase activity;GO:0005524//ATP binding;GO:0004818//glutamate-tRNA ligase activity	GO:0010498//proteasomal protein catabolic process;GO:0006424//glutamyl-tRNA aminoacylation;GO:0009165//nucleotide biosynthetic process;GO:0007010//cytoskeleton organization;GO:0006094//gluconeogenesis	gi|462403704|gb|EMJ09261.1|/0/hypothetical protein PRUPE_ppa001925mg [Prunus persica]
CL768.Contig1_D2	1388	2015	94.44%	132.7952152	K09493|1|0.0|961|rcu:RCOM_1276510|T-complex protein 1 subunit alpha	GO:0005829//cytosol	GO:0051082//unfolded protein binding;GO:0005524//ATP binding	GO:0007010//cytoskeleton organization;GO:0006094//gluconeogenesis;GO:0006457//protein folding;GO:0009220//pyrimidine ribonucleotide biosynthetic process;GO:0001510//RNA methylation;GO:0010498//proteasomal protein catabolic process;GO:0010388//cullin deneddylation;GO:0009640//photomorphogenesis;GO:0009909//regulation of flower development;GO:0034968//histone lysine methylation	gi|359489326|ref|XP_002276924.2|/0/PREDICTED: T-complex protein 1 subunit alpha-like [Vitis vinifera]
CL6154.Contig1_D2	1386	1938	93.60%	137.8724424	K01696|1|0.0|784|gmx:100792812|tryptophan synthase beta chain [EC:4.2.1.20]	GO:0009941//chloroplast envelope;GO:0009570//chloroplast stroma;GO:0005886//plasma membrane	GO:0004834//tryptophan synthase activity;GO:0030170//pyridoxal phosphate binding	GO:0009684//indoleacetic acid biosynthetic process;GO:0006979//response to oxidative stress;GO:0009651//response to salt stress;GO:0000162//tryptophan biosynthetic process	gi|462407269|gb|EMJ12603.1|/0/hypothetical protein PRUPE_ppa005257mg [Prunus persica]
Unigene1897_D2	1385	1493	91.69%	178.8372476	K14563|1|2e-156|550|gmx:100789137|rRNA 2'-O-methyltransferase fibrillarin [EC:2.1.1.-]	GO:0016020//membrane;GO:0016592//mediator complex;GO:0005730//nucleolus;GO:0005829//cytosol	GO:0008168//methyltransferase activity;GO:0030515//snoRNA binding	GO:0016579//protein deubiquitination;GO:0009220//pyrimidine ribonucleotide biosynthetic process;GO:0001510//RNA methylation;GO:0016571//histone methylation;GO:0010388//cullin deneddylation;GO:0009640//photomorphogenesis;GO:0016567//protein ubiquitination;GO:0008033//tRNA processing;GO:0000478//endonucleolytic cleavage involved in rRNA processing;GO:0006164//purine nucleotide biosynthetic process;…	gi|356567826|ref|XP_003552116.1|/2.95505e-155/PREDICTED: rRNA 2'-O-methyltransferase fibrillarin 2-like [Glycine max]
Unigene26674_D2	1383	3626	97.05%	73.52963191	K09291|1|1e-17|90.9|vcn:VOLCADRAFT_89403|nucleoprotein TPR;K10696|3|1e-16|87.4|osa:4349420|E3 ubiquitin-protein ligase BRE1 [EC:6.3.2.19];K11568|5|8e-15|81.6|vcn:VOLCADRAFT_121384|DASH complex subunit DAD3	GO:0005794//Golgi apparatus;GO:0005576//extracellular region;GO:0005634//nucleus	GO:0005515//protein binding	GO:0006944//cellular membrane fusion;GO:0000911//cytokinesis by cell plate formation;GO:0048193//Golgi vesicle transport	gi|462413227|gb|EMJ18276.1|/0/hypothetical protein PRUPE_ppa000843mg [Prunus persica]
Unigene22170_D2	1381	574	99.83%	463.8203483	K03113|1|4e-57|218|gmx:100306129|translation initiation factor 1	GO:0005737//cytoplasm	GO:0003743//translation initiation factor activity	GO:0006944//cellular membrane fusion;GO:0006413//translational initiation;GO:0048193//Golgi vesicle transport	gi|358248588|ref|NP_001239651.1|/1.89762e-56/uncharacterized protein LOC100784390 [Glycine max]
CL4524.Contig2_D2	1379	2436	97.70%	109.1327236	-	GO:0005802//trans-Golgi network;GO:0016021//integral to membrane;GO:0009505//plant-type cell wall;GO:0005794//Golgi apparatus;GO:0005768//endosome	-	GO:0006810//transport	gi|462422551|gb|EMJ26814.1|/0/hypothetical protein PRUPE_ppa003229mg [Prunus persica]
CL2743.Contig2_D2	1378	1113	80.95%	238.6833171	K00549|1|0.0|682|pop:POPTR_821018|5-methyltetrahydropteroyltriglutamate--homocysteine methyltransferase [EC:2.1.1.14]	GO:0009507//chloroplast;GO:0005829//cytosol	GO:0008705//methionine synthase activity;GO:0008270//zinc ion binding;GO:0003871//5-methyltetrahydropteroyltriglutamate-homocysteine S-methyltransferase activity	GO:0009086//methionine biosynthetic process;GO:0032259//methylation	gi|462399797|gb|EMJ05465.1|/0/hypothetical protein PRUPE_ppa001783mg [Prunus persica]
Unigene24736_D2	1377	3024	96.92%	87.78496998	K03021|1|4e-19|95.5|ota:Ot01g06000|DNA-directed RNA polymerase III subunit RPC2 [EC:2.7.7.6]	GO:0016023//cytoplasmic membrane-bounded vesicle;GO:0009506//plasmodesma;GO:0005794//Golgi apparatus;GO:0009507//chloroplast;GO:0005886//plasma membrane	-	-	gi|462406092|gb|EMJ11556.1|/0/hypothetical protein PRUPE_ppa001580mg [Prunus persica]
Unigene27885_D2	1377	1900	97.47%	139.7167101	K00924|1|0.0|774|ath:AT1G30270|[EC:2.7.1.-];K07198|3|2e-73|275|aly:ARALYDRAFT_484683|5'-AMP-activated protein kinase, catalytic alpha subunit [EC:2.7.11.11]	GO:0009536//plastid;GO:0005829//cytosol;GO:0005886//plasma membrane;GO:0005634//nucleus	GO:0005515//protein binding;GO:0004683//calmodulin-dependent protein kinase activity;GO:0005524//ATP binding	GO:0016036//cellular response to phosphate starvation;GO:0019375//galactolipid biosynthetic process;GO:0000911//cytokinesis by cell plate formation;GO:0042631//cellular response to water deprivation;GO:0010118//stomatal movement;GO:0006468//protein phosphorylation;GO:0019722//calcium-mediated signaling;GO:0009738//abscisic acid mediated signaling pathway;GO:0010107//potassium ion import;GO:000972…	gi|297740758|emb|CBI30940.3|/0/unnamed protein product [Vitis vinifera]
CL5205.Contig1_D2	1376	3032	95.55%	87.48976469	K04079|1|0.0|1383|vvi:100264968|molecular chaperone HtpG	GO:0005774//vacuolar membrane;GO:0009941//chloroplast envelope;GO:0005829//cytosol;GO:0009570//chloroplast stroma;GO:0005886//plasma membrane;GO:0005739//mitochondrion	GO:0051082//unfolded protein binding;GO:0005524//ATP binding	GO:0006457//protein folding;GO:0009414//response to water deprivation;GO:0009793//embryo development ending in seed dormancy;GO:0010157//response to chlorate;GO:0009651//response to salt stress;GO:0009658//chloroplast organization;GO:0009408//response to heat;GO:0009704//de-etiolation;GO:0045037//protein import into chloroplast stroma;GO:0048481//ovule development	gi|462422600|gb|EMJ26863.1|/0/hypothetical protein PRUPE_ppa001590mg [Prunus persica]
Unigene23330_D2	1370	1063	98.21%	248.4593325	K01115|1|3e-36|150|vcn:VOLCADRAFT_99471|phospholipase D [EC:3.1.4.4]	GO:0016020//membrane	-	GO:0046165;GO:0065007//biological regulation;GO:0006694//steroid biosynthetic process	gi|359475453|ref|XP_002272036.2|/6.08872e-82/PREDICTED: uncharacterized protein LOC100252521 [Vitis vinifera]
Unigene24161_D2	1368	2703	98.59%	97.56814839	K03934|1|0.0|1310|vvi:100246750|NADH dehydrogenase (ubiquinone) Fe-S protein 1 [EC:1.6.5.3 1.6.99.3]	GO:0005747//mitochondrial respiratory chain complex I;GO:0009507//chloroplast	GO:0051536//iron-sulfur cluster binding;GO:0008137//NADH dehydrogenase (ubiquinone) activity;GO:0009055//electron carrier activity	GO:0006979//response to oxidative stress;GO:0006511//ubiquitin-dependent protein catabolic process;GO:0051788//response to misfolded protein;GO:0080129//proteasome core complex assembly;GO:0042773//ATP synthesis coupled electron transport;GO:0009630//gravitropism;GO:0009853//photorespiration;GO:0009793//embryo development ending in seed dormancy	gi|462413183|gb|EMJ18232.1|/0/hypothetical protein PRUPE_ppa001643mg [Prunus persica]
CL4250.Contig2_D2	1368	1462	87%	180.3876232	K05275|1|4e-43|174|zma:100272747|pyridoxine 4-dehydrogenase [EC:1.1.1.65];K00064|2|1e-20|99.4|smo:SELMODRAFT_124085|D-threo-aldose 1-dehydrogenase [EC:1.1.1.122]	GO:0009941//chloroplast envelope;GO:0005886//plasma membrane	GO:0016491//oxidoreductase activity	GO:0046686//response to cadmium ion;GO:0055114//oxidation-reduction process	gi|470121211|ref|XP_004296671.1|/2.11717e-174/PREDICTED: probable aldo-keto reductase 2-like [Fragaria vesca subsp. vesca]
Unigene18172_D2	1366	997	90.87%	264.1335404	K02868|1|8e-96|348|zma:100193878|large subunit ribosomal protein L11e	GO:0005730//nucleolus;GO:0009506//plasmodesma;GO:0009507//chloroplast;GO:0005773//vacuole;GO:0016020//membrane;GO:0022625//cytosolic large ribosomal subunit;GO:0005794//Golgi apparatus	GO:0003735//structural constituent of ribosome	GO:0001510//RNA methylation;GO:0006412//translation	gi|462410358|gb|EMJ15692.1|/3.9594e-96/hypothetical protein PRUPE_ppa020372mg [Prunus persica]
Unigene27960_D2	1365	1657	98.67%	158.8101129	K03036|1|0.0|774|pop:POPTR_563768|26S proteasome regulatory subunit N6	GO:0000502//proteasome complex	-	GO:0046686//response to cadmium ion	gi|462419483|gb|EMJ23746.1|/0/hypothetical protein PRUPE_ppa006204mg [Prunus persica]
CL4340.Contig3_D2	1364	1068	42.70%	246.2130846	K02987|1|2e-145|513|vvi:100244922|small subunit ribosomal protein S4e	GO:0005730//nucleolus;GO:0022626//cytosolic ribosome;GO:0005886//plasma membrane;GO:0009507//chloroplast	GO:0003735//structural constituent of ribosome;GO:0003723//RNA binding	GO:0006412//translation	gi|462415215|gb|EMJ19952.1|/1.47859e-144/hypothetical protein PRUPE_ppa009337mg [Prunus persica]
Unigene23559_D2	1364	2474	94.70%	106.287621	K01262|1|0.0|1064|vvi:100242807|Xaa-Pro aminopeptidase [EC:3.4.11.9]	GO:0005829//cytosol;GO:0005886//plasma membrane	GO:0046872//metal ion binding;GO:0004177//aminopeptidase activity;GO:0010013//N-1-naphthylphthalamic acid binding	GO:0016558//protein import into peroxisome matrix;GO:0009926//auxin polar transport;GO:0006891//intra-Golgi vesicle-mediated transport;GO:0006869//lipid transport;GO:0010351//lithium ion transport;GO:0006487//protein N-linked glycosylation	gi|462400143|gb|EMJ05811.1|/0/hypothetical protein PRUPE_ppa002705mg [Prunus persica]
Unigene14351_D2	1362	1253	97.92%	209.5530798	K10839|1|9e-132|468|rcu:RCOM_0352420|UV excision repair protein RAD23	GO:0005634//nucleus	GO:0070628//proteasome binding;GO:0003684//damaged DNA binding;GO:0043130//ubiquitin binding	GO:0009409//response to cold;GO:0043161//proteasomal ubiquitin-dependent protein catabolic process;GO:0006289//nucleotide-excision repair	gi|255576447|ref|XP_002529115.1|/1.17345e-130/uv excision repair protein rad23, putative [Ricinus communis]
Unigene17636_D2	1361	1556	99.68%	168.6228961	K03066|1|0.0|774|aly:ARALYDRAFT_910037|26S proteasome regulatory subunit T6	GO:0005829//cytosol;GO:0008540//proteasome regulatory particle, base subcomplex;GO:0005634//nucleus;GO:0005886//plasma membrane	GO:0005524//ATP binding;GO:0016887//ATPase activity	GO:0006511//ubiquitin-dependent protein catabolic process	gi|462397688|gb|EMJ03356.1|/0/hypothetical protein PRUPE_ppa006323mg [Prunus persica]
Unigene20838_D2	1360	1952	97.08%	134.3158011	K12666|1|0.0|975|vvi:100249589|oligosaccharyltransferase complex subunit alpha (ribophorin I)	GO:0016021//integral to membrane;GO:0009507//chloroplast;GO:0005789//endoplasmic reticulum membrane;GO:0005794//Golgi apparatus	GO:0004579//dolichyl-diphosphooligosaccharide-protein glycotransferase activity	GO:0009086//methionine biosynthetic process;GO:0030244//cellulose biosynthetic process;GO:0006499//N-terminal protein myristoylation;GO:0006486//protein glycosylation;GO:0000394//RNA splicing, via endonucleolytic cleavage and ligation	gi|225457618|ref|XP_002274236.1|/0/PREDICTED: dolichyl-diphosphooligosaccharide--protein glycosyltransferase subunit 1 [Vitis vinifera]
CL3224.Contig1_D2	1359	1871	99.47%	140.0276114	-	GO:0009505//plant-type cell wall;GO:0005773//vacuole;GO:0005576//extracellular region;GO:0005829//cytosol	GO:0046872//metal ion binding;GO:0003993//acid phosphatase activity;GO:0004722//protein serine/threonine phosphatase activity	GO:0055062//phosphate ion homeostasis;GO:0046686//response to cadmium ion;GO:0006970//response to osmotic stress	gi|224120334|ref|XP_002331022.1|/0/predicted protein [Populus trichocarpa]
Unigene26313_D2	1358	2623	98.82%	99.80895094	K01874|1|0.0|1428|vvi:100257273|methionyl-tRNA synthetase [EC:6.1.1.10]	GO:0005829//cytosol	GO:0004825//methionine-tRNA ligase activity;GO:0005524//ATP binding;GO:0000049//tRNA binding	GO:0046686//response to cadmium ion;GO:0006431//methionyl-tRNA aminoacylation	gi|225433588|ref|XP_002269672.1|/0/PREDICTED: probable methionyl-tRNA synthetase [Vitis vinifera]
CL5722.Contig1_D2	1357	1440	13.96%	181.6708997	K14709|1|3e-42|171|vcn:VOLCADRAFT_104214|solute carrier family 39 (zinc transporter), member 1/2/3	-	-	GO:0010033//response to organic substance;GO:0044237//cellular metabolic process;GO:0009791//post-embryonic development;GO:0048608//reproductive structure development;GO:0009628//response to abiotic stimulus;GO:0050789//regulation of biological process;GO:0016043//cellular component organization;GO:0006950//response to stress	gi|76262500|gb|ABA41400.1|/3.29873e-63/pherophorin-C2 protein precursor [Chlamydomonas reinhardtii]
CL1129.Contig2_D2	1357	1274	88.23%	205.3423043	K00522|1|1e-114|411|pop:POPTR_822369|ferritin heavy chain [EC:1.16.3.1]	GO:0009507//chloroplast	GO:0008199//ferric iron binding;GO:0004322//ferroxidase activity	GO:0006979//response to oxidative stress;GO:0006879//cellular iron ion homeostasis;GO:0009737//response to abscisic acid stimulus;GO:0006826//iron ion transport;GO:0055114//oxidation-reduction process	gi|224109256|ref|XP_002315139.1|/1.74343e-113/predicted protein [Populus trichocarpa]
Unigene1521_D2	1356	1954	99.08%	133.7836811	K03242|1|0.0|892|vvi:100252857|translation initiation factor 2 subunit 3	-	GO:0003743//translation initiation factor activity;GO:0003924//GTPase activity;GO:0005525//GTP binding	GO:0006413//translational initiation;GO:0006184//GTP catabolic process	gi|225465708|ref|XP_002273799.1|/0/PREDICTED: eukaryotic translation initiation factor 2 subunit 3 [Vitis vinifera]
CL6511.Contig3_D2	1356	3936	99.95%	66.41598398	K14293|1|7e-17|88.6|bdi:100845669|importin subunit beta-1	GO:0005829//cytosol;GO:0005618//cell wall;GO:0005643//nuclear pore;GO:0030089//phycobilisome	GO:0008565//protein transporter activity;GO:0016829//lyase activity	GO:0009165//nucleotide biosynthetic process;GO:0052546//cell wall pectin metabolic process;GO:0006886//intracellular protein transport;GO:0052541//plant-type cell wall cellulose metabolic process;GO:0009793//embryo development ending in seed dormancy	gi|225435754|ref|XP_002285720.1|/0/PREDICTED: importin-5 [Vitis vinifera]
Unigene20092_D2	1356	2170	95.16%	120.4669645	-	GO:0031225//anchored to membrane;GO:0005576//extracellular region	-	GO:0010075//regulation of meristem growth;GO:0042545//cell wall modification;GO:0009664//plant-type cell wall organization;GO:0051707//response to other organism;GO:0048653//anther development	gi|255587140|ref|XP_002534154.1|/6.77177e-146/Zeamatin precursor, putative [Ricinus communis]
Unigene17515_D2	1354	514	95.53%	507.8360848	-	-	-	-	gi|225451750|ref|XP_002280218.1|/7.53712e-42/PREDICTED: uncharacterized protein LOC100256565 isoform 1 [Vitis vinifera]
Unigene21083_D2	1351	787	88.18%	330.9395166	K02910|1|3e-58|223|vvi:100855296|large subunit ribosomal protein L31e	GO:0005886//plasma membrane;GO:0005618//cell wall;GO:0022625//cytosolic large ribosomal subunit;GO:0009507//chloroplast	GO:0003735//structural constituent of ribosome	GO:0006412//translation	gi|313586499|gb|ADR71260.1|/6.97355e-60/60S ribosomal protein L31A [Hevea brasiliensis]
Unigene24472_D2	1351	764	99.48%	340.9023554	K12133|1|4e-45|179|ath:AT1G01060|LATE ELONGATED HYPOCOTYL;K12134|3|4e-37|152|aly:ARALYDRAFT_904154|circadian clock associated 1	-	GO:0005488//binding	-	gi|51980218|gb|AAU20773.1|/3.58284e-82/late elongated hypocotyl [Castanea sativa]
Unigene26986_D2	1350	1086	97.15%	239.6469769	K00847|1|3e-161|566|gmx:100780082|fructokinase [EC:2.7.1.4]	GO:0005737//cytoplasm;GO:0005886//plasma membrane	GO:0008865//fructokinase activity;GO:0004747//ribokinase activity	GO:0016310//phosphorylation;GO:0006014//D-ribose metabolic process	gi|356538893|ref|XP_003537935.1|/3.36462e-160/PREDICTED: fructokinase-2-like [Glycine max]
Unigene24422_D2	1349	1284	90.81%	202.5419269	K02730|1|9e-132|468|rcu:RCOM_0391800|20S proteasome subunit alpha 1 [EC:3.4.25.1]	GO:0005737//cytoplasm;GO:0019773//proteasome core complex, alpha-subunit complex;GO:0005634//nucleus	GO:0004298//threonine-type endopeptidase activity	GO:0006511//ubiquitin-dependent protein catabolic process	gi|462412022|gb|EMJ17071.1|/7.06374e-131/hypothetical protein PRUPE_ppa010523mg [Prunus persica]
Unigene690_D2	1348	1106	95.12%	234.9647844	-	GO:0005739//mitochondrion	GO:0050897//cobalt ion binding	GO:0007030//Golgi organization;GO:0006833//water transport;GO:0046686//response to cadmium ion;GO:0045454//cell redox homeostasis;GO:0006972//hyperosmotic response;GO:0006096//glycolysis;GO:0009651//response to salt stress;GO:0009266//response to temperature stimulus	gi|297745725|emb|CBI15781.3|/4.75952e-101/unnamed protein product [Vitis vinifera]
Unigene13844_D2	1348	885	93.67%	293.6396062	K02896|1|3e-84|310|pop:POPTR_813781|large subunit ribosomal protein L24e	GO:0005730//nucleolus;GO:0009507//chloroplast;GO:0022625//cytosolic large ribosomal subunit;GO:0005886//plasma membrane	-	GO:0048467//gynoecium development;GO:0009734//auxin mediated signaling pathway	gi|224077342|ref|XP_002305219.1|/3.18835e-83/predicted protein [Populus trichocarpa]
CL795.Contig3_D2	1345	2084	95.01%	124.4206831	K00012|1|0.0|907|vvi:100261061|UDPglucose 6-dehydrogenase [EC:1.1.1.22]	-	GO:0051287//NAD binding;GO:0003979//UDP-glucose 6-dehydrogenase activity	GO:0006065//UDP-glucuronate biosynthetic process;GO:0055114//oxidation-reduction process	gi|225423507|ref|XP_002269692.1|/0/PREDICTED: UDP-glucose 6-dehydrogenase-like isoform 1 [Vitis vinifera]
Unigene1415_D2	1344	842	90.50%	307.7196209	K02920|1|5e-55|212|gmx:100526979|large subunit ribosomal protein L36e	GO:0005886//plasma membrane;GO:0022625//cytosolic large ribosomal subunit	GO:0003735//structural constituent of ribosome	GO:0006412//translation	gi|388500776|gb|AFK38454.1|/3.74408e-54/unknown [Lotus japonicus]
Unigene28077_D2	1336	1876	97.97%	137.2908632	K00423|1|6e-59|227|aly:ARALYDRAFT_489021|L-ascorbate oxidase [EC:1.10.3.3]	GO:0048046//apoplast	GO:0005507//copper ion binding;GO:0052716//hydroquinone:oxygen oxidoreductase activity;GO:0008447//L-ascorbate oxidase activity	GO:0046274//lignin catabolic process;GO:0055114//oxidation-reduction process	gi|209420826|gb|ACI46953.1|/0/putative lacasse/diphenol oxidase [Castanea mollissima]
Unigene24387_D2	1334	1235	85.18%	208.2365134	K00432|1|2e-90|330|pop:POPTR_749200|glutathione peroxidase [EC:1.11.1.9]	GO:0005886//plasma membrane;GO:0009507//chloroplast	GO:0004602//glutathione peroxidase activity	GO:0006979//response to oxidative stress;GO:0046686//response to cadmium ion;GO:0009651//response to salt stress;GO:0055114//oxidation-reduction process	gi|462405280|gb|EMJ10744.1|/1.05151e-91/hypothetical protein PRUPE_ppa010771mg [Prunus persica]
CL3840.Contig6_D2	1334	745	99.73%	345.1974416	K07375|1|8e-145|510|mtr:MTR_1g101130|tubulin beta	GO:0005874//microtubule;GO:0005737//cytoplasm	GO:0003924//GTPase activity;GO:0005200//structural constituent of cytoskeleton;GO:0005525//GTP binding	GO:0051258//protein polymerization;GO:0006184//GTP catabolic process;GO:0007017//microtubule-based process	gi|357444013|ref|XP_003592284.1|/9.14229e-144/Tubulin beta chain [Medicago truncatula]
Unigene29802_D2	1334	1206	99.75%	213.243859	K12856|1|0.0|818|pop:POPTR_592707|pre-mRNA-processing factor 8	GO:0016020//membrane;GO:0009505//plant-type cell wall;GO:0009507//chloroplast;GO:0005829//cytosol;GO:0005681//spliceosomal complex	GO:0016157//sucrose synthase activity	GO:0009630//gravitropism;GO:0006499//N-terminal protein myristoylation;GO:0000226//microtubule cytoskeleton organization;GO:0006346//methylation-dependent chromatin silencing;GO:0019375//galactolipid biosynthetic process;GO:0007267//cell-cell signaling;GO:0010431//seed maturation;GO:0000911//cytokinesis by cell plate formation;GO:0005986//sucrose biosynthetic process;GO:0010050//vegetative phase …	gi|449491045|ref|XP_004158783.1|/0/PREDICTED: LOW QUALITY PROTEIN: pre-mRNA-processing-splicing factor 8-like [Cucumis sativus]
Unigene15159_D2	1332	2012	99.50%	127.6274993	K08150|1|1e-71|269|vvi:100268023|MFS transporter, SP family, solute carrier family 2 (myo-inositol transporter), member 13	GO:0005886//plasma membrane;GO:0016021//integral to membrane	GO:0005355//glucose transmembrane transporter activity;GO:0015148//D-xylose transmembrane transporter activity;GO:0015575//mannitol transmembrane transporter activity;GO:0005354//galactose transmembrane transporter activity;GO:0015168//glycerol transmembrane transporter activity;GO:0032440//2-alkenal reductase [NAD(P)] activity;GO:0005365//myo-inositol transmembrane transporter activity;GO:001557…	GO:0015798//myo-inositol transport;GO:0015797//mannitol transport;GO:0015795//sorbitol transport;GO:0015753//D-xylose transport;GO:0015757//galactose transport;GO:0055085//transmembrane transport;GO:0015752//D-ribose transport;GO:0015758//glucose transport;GO:0015793//glycerol transport;GO:0055114//oxidation-reduction process	gi|51849627|dbj|BAD42345.1|/0/sorbitol transporter [Malus x domestica]
Unigene29694_D2	1332	3653	99.67%	70.29469714	K11984|1|5e-25|115|ppp:PHYPADRAFT_233757|U4/U6.U5 tri-snRNP-associated protein 1;K12811|5|3e-22|106|pop:POPTR_1070855|ATP-dependent RNA helicase DDX46/PRP5 [EC:3.6.4.13]	-	-	-	gi|462398738|gb|EMJ04406.1|/0/hypothetical protein PRUPE_ppa000194mg [Prunus persica]
Unigene25988_D2	1332	1595	97.87%	160.9946888	-	GO:0009506//plasmodesma;GO:0005886//plasma membrane;GO:0005829//cytosol;GO:0005783//endoplasmic reticulum	GO:0005515//protein binding	GO:0006457//protein folding;GO:0034605//cellular response to heat;GO:0046685//response to arsenic-containing substance;GO:0034620//cellular response to unfolded protein;GO:0070417//cellular response to cold	gi|462414567|gb|EMJ19304.1|/7.68572e-133/hypothetical protein PRUPE_ppa006728mg [Prunus persica]
Unigene21701_D2	1331	2128	96.48%	120.5797678	K00383|1|0.0|891|vvi:100254507|glutathione reductase (NADPH) [EC:1.8.1.7]	GO:0005777//peroxisome	GO:0050660//flavin adenine dinucleotide binding;GO:0050661//NADP binding;GO:0004362//glutathione-disulfide reductase activity	GO:0045454//cell redox homeostasis;GO:0006749//glutathione metabolic process;GO:0055114//oxidation-reduction process	gi|225433440|ref|XP_002285672.1|/0/PREDICTED: glutathione reductase, cytosolic [Vitis vinifera]
Unigene23143_D2	1330	1735	95.39%	147.781535	-	-	-	-	gi|460404101|ref|XP_004247523.1|/1.72612e-141/PREDICTED: 11S globulin seed storage protein 2-like [Solanum lycopersicum]
CL5922.Contig1_D2	1330	2766	98.05%	92.69738369	-	GO:0005802//trans-Golgi network;GO:0005774//vacuolar membrane;GO:0016023//cytoplasmic membrane-bounded vesicle;GO:0016021//integral to membrane;GO:0009506//plasmodesma;GO:0005794//Golgi apparatus;GO:0005768//endosome;GO:0005886//plasma membrane	-	-	gi|359485868|ref|XP_002262879.2|/0/PREDICTED: transmembrane 9 superfamily member 4-like [Vitis vinifera]
CL795.Contig2_D2	1329	1852	97.25%	138.3413502	K00012|1|0.0|928|vvi:100264653|UDPglucose 6-dehydrogenase [EC:1.1.1.22]	-	GO:0051287//NAD binding;GO:0003979//UDP-glucose 6-dehydrogenase activity	GO:0006065//UDP-glucuronate biosynthetic process;GO:0055114//oxidation-reduction process	gi|225452968|ref|XP_002284346.1|/0/PREDICTED: UDP-glucose 6-dehydrogenase [Vitis vinifera]
Unigene18513_D2	1326	1775	92.23%	144.0168071	K13420|1|3e-22|105|sbi:SORBI_06g028760|LRR receptor-like serine/threonine-protein kinase FLS2 [EC:2.7.11.1]	-	-	-	gi|307135855|gb|ADN33724.1|/5.08786e-173/LRR-family protein [Cucumis melo subsp. melo]
Unigene26017_D2	1325	1377	99.49%	185.502578	K15920|1|0.0|675|rcu:RCOM_1752040|beta-D-xylosidase 4 [EC:3.2.1.37]	GO:0005618//cell wall;GO:0048046//apoplast	GO:0009044//xylan 1,4-beta-xylosidase activity;GO:0008422//beta-glucosidase activity	GO:0045493//xylan catabolic process	gi|462422181|gb|EMJ26444.1|/0/hypothetical protein PRUPE_ppa001692mg [Prunus persica]
CL3011.Contig1_D2	1323	2864	97.52%	89.0542893	K06699|1|0.0|1444|vvi:100263530|proteasome activator subunit 4	GO:0005634//nucleus	-	-	gi|359494233|ref|XP_003634742.1|/0/PREDICTED: LOW QUALITY PROTEIN: proteasome activator complex subunit 4-like [Vitis vinifera]
CL1734.Contig2_D2	1321	8208	69.70%	31.02654961	K12811|1|7e-09|63.2|osa:4344716|ATP-dependent RNA helicase DDX46/PRP5 [EC:3.6.4.13];K03125|5|5e-08|60.5|smo:SELMODRAFT_414424|transcription initiation factor TFIID subunit 1	-	-	-	gi|462399492|gb|EMJ05160.1|/0/hypothetical protein PRUPE_ppa000025mg [Prunus persica]
Unigene23101_D2	1319	1889	87.93%	134.6110925	K09503|1|0.0|733|pop:POPTR_709907|DnaJ homolog subfamily A member 2	-	GO:0046872//metal ion binding;GO:0003676//nucleic acid binding;GO:0008276//protein methyltransferase activity;GO:0031072//heat shock protein binding;GO:0005524//ATP binding;GO:0051082//unfolded protein binding	GO:0006457//protein folding;GO:0009408//response to heat;GO:0006479//protein methylation	gi|224063653|ref|XP_002301248.1|/0/predicted protein [Populus trichocarpa]
Unigene17548_D2	1317	1441	98.27%	176.1934687	K14771|1|2e-16|85.9|vcn:VOLCADRAFT_116880|U3 small nucleolar RNA-associated protein 19	GO:0005737//cytoplasm	GO:0003676//nucleic acid binding	GO:0015995//chlorophyll biosynthetic process	gi|225440145|ref|XP_002283240.1|/2.81854e-155/PREDICTED: uncharacterized protein LOC100251643 [Vitis vinifera]
Unigene20928_D2	1316	551	98.37%	460.439212	K01051|1|7e-10|61.6|gmx:100776781|pectinesterase [EC:3.1.1.11];K01115|5|2e-09|60.1|vcn:VOLCADRAFT_99471|phospholipase D [EC:3.1.4.4]	GO:0031225//anchored to membrane	-	GO:0010200//response to chitin	gi|462396078|gb|EMJ01877.1|/1.05228e-29/hypothetical protein PRUPE_ppa013320mg [Prunus persica]
Unigene29659_D2	1314	3542	96.47%	71.51791091	K06675|1|7e-08|58.5|cme:CME029C|structural maintenance of chromosome 4;K09313|2|8e-07|55.1|smo:SELMODRAFT_173154|homeobox protein cut-like;K06674|3|4e-06|52.8|gmx:100788674|structural maintenance of chromosome 2;K03125|4|5e-06|52.4|ppp:PHYPADRAFT_94126|transcription initiation factor TFIID subunit 1;K03254|5|7e-06|52.0|mtr:MTR_7g099920|translation initiation factor 3 subunit A	GO:0005829//cytosol	-	-	gi|359490825|ref|XP_002273000.2|/0/PREDICTED: uncharacterized protein LOC100252015 [Vitis vinifera]
Unigene28825_D2	1313	3395	99.97%	74.55777842	K14306|1|5e-29|128|ath:AT2G45000|nuclear pore complex protein Nup62	GO:0044428//nuclear part	-	-	gi|225463725|ref|XP_002264162.1|/0/PREDICTED: uncharacterized protein LOC100261025 [Vitis vinifera]
CL4837.Contig2_D2	1312	4475	81.32%	56.52086594	K03010|1|0.0|1543|zma:100037782|DNA-directed RNA polymerase II subunit RPB2 [EC:2.7.7.6]	GO:0000418//DNA-directed RNA polymerase IV complex;GO:0000419//DNA-directed RNA polymerase V complex;GO:0005720//nuclear heterochromatin;GO:0016020//membrane	GO:0003899//DNA-directed RNA polymerase activity;GO:0003677//DNA binding;GO:0005515//protein binding;GO:0032549//ribonucleoside binding	GO:0050776//regulation of immune response;GO:0030422//production of siRNA involved in RNA interference;GO:0006351//transcription, DNA-dependent;GO:0006306//DNA methylation;GO:0050832//defense response to fungus	gi|462422378|gb|EMJ26641.1|/0/hypothetical protein PRUPE_ppa000410mg [Prunus persica]
Unigene14432_D2	1310	701	91.73%	360.2643505	K02266|1|2e-43|174|pop:POPTR_820118|cytochrome c oxidase subunit 6a	GO:0005751//mitochondrial respiratory chain complex IV	GO:0004129//cytochrome-c oxidase activity	-	gi|470103754|ref|XP_004288295.1|/3.89708e-45/PREDICTED: cytochrome c oxidase subunit 6a, mitochondrial-like isoform 2 [Fragaria vesca subsp. vesca]
Unigene20706_D2	1310	1948	95.43%	129.6433828	K05658|1|0.0|898|gmx:100797124|ATP-binding cassette, subfamily B (MDR/TAP), member 1	GO:0016021//integral to membrane;GO:0005886//plasma membrane	GO:0005515//protein binding;GO:0010329//auxin efflux transmembrane transporter activity;GO:0008559//xenobiotic-transporting ATPase activity;GO:0005524//ATP binding	GO:0010218//response to far red light;GO:0010048//vernalization response;GO:0010541//acropetal auxin transport;GO:0009825//multidimensional cell growth;GO:0009958//positive gravitropism;GO:0007389//pattern specification process;GO:0009624//response to nematode;GO:0043481//anthocyanin accumulation in tissues in response to UV light;GO:0048767//root hair elongation;GO:0009640//photomorphogenesis;GO…	gi|356550795|ref|XP_003543769.1|/0/PREDICTED: ABC transporter B family member 19-like [Glycine max]
Unigene30199_D2	1309	2313	97.92%	109.1018275	-	GO:0009506//plasmodesma;GO:0005634//nucleus;GO:0005886//plasma membrane	-	GO:0010102//lateral root morphogenesis;GO:0045595//regulation of cell differentiation;GO:0016049//cell growth;GO:0010090//trichome morphogenesis;GO:0071555//cell wall organization;GO:0010014//meristem initiation;GO:0009733//response to auxin stimulus;GO:0048589//developmental growth;GO:0007155//cell adhesion;GO:0048765//root hair cell differentiation;GO:0045010//actin nucleation	gi|462409602|gb|EMJ14936.1|/0/hypothetical protein PRUPE_ppa000127mg [Prunus persica]
CL7141.Contig1_D2	1306	719	90.40%	350.1727107	K02983|1|8e-30|128|gmx:100306279|small subunit ribosomal protein S30e	GO:0005730//nucleolus;GO:0022627//cytosolic small ribosomal subunit;GO:0005739//mitochondrion	GO:0003735//structural constituent of ribosome	GO:0001510//RNA methylation;GO:0006412//translation	gi|297743124|emb|CBI35991.3|/8.31148e-30/unnamed protein product [Vitis vinifera]
Unigene25007_D2	1305	747	99.60%	336.7890178	K00660|1|8e-107|384|vvi:100258106|chalcone synthase [EC:2.3.1.74]	-	GO:0016747//transferase activity, transferring acyl groups other than amino-acyl groups	GO:0009058//biosynthetic process	gi|283945448|dbj|BAI66465.1|/4.04373e-107/chalcone synthase [Camellia japonica]
Unigene14186_D2	1304	1126	99.02%	223.2580938	-	GO:0005777//peroxisome;GO:0009507//chloroplast	GO:0016787//hydrolase activity	-	gi|357485613|ref|XP_003613094.1|/1.20417e-91/Ovarian cancer-associated gene 2 protein-like protein [Medicago truncatula]
Unigene28494_D2	1304	4237	99.91%	59.33174738	-	-	-	GO:0009913//epidermal cell differentiation;GO:0048468//cell development;GO:0009653//anatomical structure morphogenesis;GO:0016043//cellular component organization	gi|462416752|gb|EMJ21489.1|/0/hypothetical protein PRUPE_ppa000517mg [Prunus persica]
CL2336.Contig2_D2	1304	1183	99.07%	212.5009414	-	GO:0005576//extracellular region;GO:0016020//membrane;GO:0009505//plant-type cell wall	-	GO:0009664//plant-type cell wall organization;GO:0006949//syncytium formation	gi|732905|emb|CAA59470.1|/4.82028e-139/orf [Pisum sativum]
CL5435.Contig1_D2	1303	2184	99.68%	115.0164061	K01869|1|0.0|1346|vvi:100248927|leucyl-tRNA synthetase [EC:6.1.1.4]	GO:0009507//chloroplast	GO:0002161//aminoacyl-tRNA editing activity;GO:0004823//leucine-tRNA ligase activity;GO:0005524//ATP binding	GO:0006450//regulation of translational fidelity;GO:0006429//leucyl-tRNA aminoacylation	gi|225465204|ref|XP_002264666.1|/0/PREDICTED: leucyl-tRNA synthetase, cytoplasmic-like [Vitis vinifera]
Unigene20945_D2	1302	1010	99.70%	248.5178696	K01681|1|7e-147|518|gmx:100778506|aconitate hydratase 1 [EC:4.2.1.3]	-	GO:0051539//4 iron, 4 sulfur cluster binding;GO:0052633//isocitrate hydro-lyase (cis-aconitate-forming) activity;GO:0052632//citrate hydro-lyase (cis-aconitate-forming) activity	GO:0008152//metabolic process	gi|449493135|ref|XP_004159202.1|/2.66354e-148/PREDICTED: aconitate hydratase, cytoplasmic-like [Cucumis sativus]
Unigene18477_D2	1301	1602	94.82%	156.5607151	-	GO:0016020//membrane;GO:0005576//extracellular region	-	-	gi|462416522|gb|EMJ21259.1|/2.86321e-111/hypothetical protein PRUPE_ppa025780mg [Prunus persica]
CL4393.Contig1_D2	1299	2683	98.25%	93.33756997	K02154|1|0.0|1384|vvi:100258865|V-type H+-transporting ATPase subunit I [EC:3.6.3.14]	GO:0009705//plant-type vacuole membrane;GO:0009941//chloroplast envelope;GO:0000220//vacuolar proton-transporting V-type ATPase, V0 domain;GO:0005794//Golgi apparatus;GO:0005886//plasma membrane;GO:0005739//mitochondrion	GO:0015078//hydrogen ion transmembrane transporter activity;GO:0009678//hydrogen-translocating pyrophosphatase activity;GO:0045735//nutrient reservoir activity;GO:0016887//ATPase activity	GO:0071472//cellular response to salt stress;GO:0043181//vacuolar sequestering;GO:0006816//calcium ion transport;GO:0015991//ATP hydrolysis coupled proton transport;GO:0000902//cell morphogenesis;GO:0007033//vacuole organization;GO:0070072//vacuolar proton-transporting V-type ATPase complex assembly;GO:0031669//cellular response to nutrient levels;GO:0007030//Golgi organization;GO:0048193//Golgi …	gi|462395108|gb|EMJ00907.1|/0/hypothetical protein PRUPE_ppa001492mg [Prunus persica]
Unigene28312_D2	1298	5674	99.70%	44.10150116	-	GO:0005886//plasma membrane	GO:0000166//nucleotide binding	-	gi|462417029|gb|EMJ21766.1|/0/hypothetical protein PRUPE_ppa000012mg [Prunus persica]
Unigene18399_D2	1298	1901	96%	131.6317294	-	-	-	-	gi|225449309|ref|XP_002281465.1|/1.02369e-134/PREDICTED: uncharacterized protein LOC100256408 [Vitis vinifera]
Unigene12432_D2	1297	1210	99.34%	206.6439131	-	GO:0009507//chloroplast;GO:0016020//membrane;GO:0005783//endoplasmic reticulum	GO:0004169//dolichyl-phosphate-mannose-protein mannosyltransferase activity	GO:0034976//response to endoplasmic reticulum stress;GO:0006457//protein folding;GO:0042742//defense response to bacterium;GO:0009408//response to heat;GO:0009627//systemic acquired resistance;GO:0009644//response to high light intensity;GO:0050832//defense response to fungus;GO:0052033//pathogen-associated molecular pattern dependent induction by symbiont of host innate immune response;GO:004254…	gi|449485193|ref|XP_004157095.1|/2.57725e-111/PREDICTED: stromal cell-derived factor 2-like protein-like [Cucumis sativus]
Unigene30422_D2	1293	4489	98.33%	55.52862646	-	GO:0044424//intracellular part;GO:0005886//plasma membrane	-	-	gi|462422392|gb|EMJ26655.1|/0/hypothetical protein PRUPE_ppa000302mg [Prunus persica]
CL3542.Contig2_D2	1293	1352	95.78%	184.3698256	K09872|1|2e-135|480|rcu:RCOM_1356060|aquaporin PIP	GO:0005773//vacuole;GO:0005886//plasma membrane;GO:0016021//integral to membrane;GO:0009507//chloroplast	GO:0005215//transporter activity	GO:0009269//response to desiccation;GO:0006833//water transport;GO:0006970//response to osmotic stress;GO:0080170//hydrogen peroxide transmembrane transport;GO:0009737//response to abscisic acid stimulus	gi|300119934|gb|ADJ67992.1|/2.35926e-140/aquaporin [Fragaria x ananassa]
Unigene21136_D2	1293	1011	85.26%	246.5558894	-	GO:0016020//membrane;GO:0005811//lipid particle	-	-	gi|148283921|gb|ABQ57396.1|/2.39923e-48/oleosin H-isoform [Ficus pumila var. awkeotsang]
Unigene1555_D2	1292	1409	99.86%	176.7744652	K11294|1|4e-13|74.3|bdi:100836665|nucleolin	-	-	-	gi|449518763|ref|XP_004166405.1|/7.57522e-113/PREDICTED: LOW QUALITY PROTEIN: probable methyltransferase PMT26-like [Cucumis sativus]
Unigene23621_D2	1292	2071	96.09%	120.2680934	K07562|1|9e-16|84.0|sbi:SORBI_03g046345|nonsense-mediated mRNA decay protein 3;K14945|2|3e-08|58.9|rcu:RCOM_0126290|protein quaking;K01115|3|4e-07|38.9|vcn:VOLCADRAFT_99471|phospholipase D [EC:3.1.4.4]	GO:0005739//mitochondrion;GO:0009706//chloroplast inner membrane	-	-	gi|462422656|gb|EMJ26919.1|/0/hypothetical protein PRUPE_ppa004314mg [Prunus persica]
Unigene18189_D2	1289	985	98.98%	252.2810898	K08059|1|3e-59|226|osa:4332535|interferon, gamma-inducible protein 30	GO:0005576//extracellular region;GO:0016023//cytoplasmic membrane-bounded vesicle;GO:0005773//vacuole	GO:0003824//catalytic activity	-	gi|470133479|ref|XP_004302593.1|/7.39107e-63/PREDICTED: gamma-interferon-inducible lysosomal thiol reductase-like [Fragaria vesca subsp. vesca]
CL6240.Contig2_D2	1288	911	93.63%	272.5621194	K08245|1|1e-112|404|rcu:RCOM_1303660|phytepsin [EC:3.4.23.40]	GO:0005773//vacuole;GO:0005783//endoplasmic reticulum	GO:0004190//aspartic-type endopeptidase activity	GO:0006629//lipid metabolic process;GO:0046686//response to cadmium ion;GO:0006508//proteolysis;GO:0009651//response to salt stress	gi|261264943|gb|ACX55830.1|/3.3067e-115/aspartic proteinase 2 [Castanea mollissima]
Unigene18542_D2	1287	1388	99.50%	178.7545447	-	GO:0005802//trans-Golgi network;GO:0005576//extracellular region;GO:0016021//integral to membrane;GO:0005797//Golgi medial cisterna;GO:0005768//endosome;GO:0005801//cis-Golgi network	-	-	gi|462418929|gb|EMJ23192.1|/0/hypothetical protein PRUPE_ppa003254mg [Prunus persica]
Unigene28375_D2	1286	2698	98.37%	91.88974255	K01115|1|7e-13|74.7|vcn:VOLCADRAFT_99471|phospholipase D [EC:3.1.4.4];K03006|3|6e-10|65.1|sbi:SORBI_07g003680|DNA-directed RNA polymerase II subunit RPB1 [EC:2.7.7.6]	GO:0016023//cytoplasmic membrane-bounded vesicle;GO:0005618//cell wall;GO:0005576//extracellular region	GO:0042802//identical protein binding;GO:0004252//serine-type endopeptidase activity	GO:0006508//proteolysis;GO:0043086//negative regulation of catalytic activity	gi|359482448|ref|XP_003632775.1|/0/PREDICTED: subtilisin-like protease-like [Vitis vinifera]
Unigene22378_D2	1285	2188	95.70%	113.2201749	K15177|1|0.0|926|pop:POPTR_569930|RNA polymerase-associated protein LEO1	GO:0005634//nucleus;GO:0005829//cytosol	-	GO:0000911//cytokinesis by cell plate formation;GO:0008284//positive regulation of cell proliferation;GO:0000226//microtubule cytoskeleton organization;GO:0009910//negative regulation of flower development;GO:0010048//vernalization response	gi|297733888|emb|CBI15135.3|/0/unnamed protein product [Vitis vinifera]
Unigene29358_D2	1283	2162	99.77%	114.4034123	K15029|1|0.0|966|vvi:100261248|translation initiation factor 3 subunit L	GO:0009506//plasmodesma;GO:0005886//plasma membrane;GO:0005829//cytosol	GO:0003743//translation initiation factor activity	GO:0006413//translational initiation	gi|462419418|gb|EMJ23681.1|/0/hypothetical protein PRUPE_ppa004079mg [Prunus persica]
Unigene13882_D2	1283	1114	99.10%	222.0288845	-	-	-	-	gi|225450655|ref|XP_002282891.1|/2.45891e-105/PREDICTED: protein DEHYDRATION-INDUCED 19 homolog 3-like isoform 1 [Vitis vinifera]
Unigene26795_D2	1281	4381	95.80%	56.36946177	-	GO:0005829//cytosol;GO:0005634//nucleus;GO:0009507//chloroplast;GO:0005886//plasma membrane	-	-	gi|296082554|emb|CBI21559.3|/0/unnamed protein product [Vitis vinifera]
CL5675.Contig1_D2	1279	3534	99.21%	69.7705282	K12828|1|0.0|2026|vvi:100243186|splicing factor 3B subunit 1	GO:0009507//chloroplast	-	-	gi|449438767|ref|XP_004137159.1|/0/PREDICTED: splicing factor 3B subunit 1-like [Cucumis sativus]
CL4997.Contig1_D2	1279	688	92.59%	358.3852422	K02917|1|4e-59|225|pop:POPTR_833785|large subunit ribosomal protein L35Ae	GO:0022625//cytosolic large ribosomal subunit;GO:0016020//membrane	GO:0003735//structural constituent of ribosome	GO:0006412//translation	gi|224112609|ref|XP_002316240.1|/5.05545e-58/predicted protein [Populus trichocarpa]
CL618.Contig3_D2	1278	1584	84.53%	155.5405707	K03065|1|0.0|813|vvi:100259757|26S proteasome regulatory subunit T5	GO:0005829//cytosol;GO:0008540//proteasome regulatory particle, base subcomplex;GO:0005886//plasma membrane;GO:0005634//nucleus	GO:0016887//ATPase activity;GO:0008233//peptidase activity;GO:0005516//calmodulin binding;GO:0005524//ATP binding	GO:0009630//gravitropism;GO:0007010//cytoskeleton organization;GO:0051788//response to misfolded protein;GO:0006094//gluconeogenesis;GO:0006635//fatty acid beta-oxidation;GO:0043161//proteasomal ubiquitin-dependent protein catabolic process;GO:0000741//karyogamy;GO:0009407//toxin catabolic process;GO:0080129//proteasome core complex assembly;GO:0009560//embryo sac egg cell differentiation;GO:0009…	gi|359487630|ref|XP_002283831.2|/0/PREDICTED: 26S protease regulatory subunit 6A homolog A [Vitis vinifera]
CL820.Contig2_D2	1277	4925	97.58%	49.98649367	K05681|1|3e-51|203|olu:OSTLU_38326|ATP-binding cassette, subfamily G (WHITE), member 2;K12843|5|5e-50|199|vvi:100248403|U4/U6 small nuclear ribonucleoprotein PRP3	GO:0016020//membrane	GO:0015416//organic phosphonate transmembrane-transporting ATPase activity;GO:0005524//ATP binding;GO:0015417//polyamine-transporting ATPase activity	GO:0006200//ATP catabolic process	gi|297743362|emb|CBI36229.3|/0/unnamed protein product [Vitis vinifera]
Unigene24996_D2	1276	1805	98.17%	136.2829355	K02641|1|0.0|676|mtr:MTR_2g030200|ferredoxin--NADP+ reductase [EC:1.18.1.2]	GO:0042651//thylakoid membrane;GO:0009507//chloroplast	GO:0050660//flavin adenine dinucleotide binding;GO:0005507//copper ion binding;GO:0050661//NADP binding;GO:0004324//ferredoxin-NADP+ reductase activity	GO:0015979//photosynthesis;GO:0022900//electron transport chain	gi|462407308|gb|EMJ12642.1|/0/hypothetical protein PRUPE_ppa007232mg [Prunus persica]
Unigene26584_D2	1272	2363	99.79%	103.7746796	-	GO:0005886//plasma membrane;GO:0005829//cytosol;GO:0005739//mitochondrion	GO:0005215//transporter activity	GO:0000911//cytokinesis by cell plate formation;GO:0006890//retrograde vesicle-mediated transport, Golgi to ER;GO:0006970//response to osmotic stress;GO:0000226//microtubule cytoskeleton organization;GO:0009408//response to heat	gi|462413193|gb|EMJ18242.1|/0/hypothetical protein PRUPE_ppa001466mg [Prunus persica]
Unigene16739_D2	1272	820	98.78%	299.0482535	K13210|1|1e-10|65.1|zma:100191655|far upstream element-binding protein;K13448|5|1e-09|61.6|sbi:SORBI_05g002410|calcium-binding protein CML	-	-	-	gi|462411517|gb|EMJ16566.1|/1.7594e-61/hypothetical protein PRUPE_ppa005604mg [Prunus persica]
Unigene28840_D2	1272	3405	99.38%	72.01749425	K14326|1|0.0|1752|vvi:100264343|regulator of nonsense transcripts 1 [EC:3.6.4.-]	GO:0005737//cytoplasm;GO:0005886//plasma membrane	GO:0008270//zinc ion binding;GO:0003677//DNA binding;GO:0005524//ATP binding;GO:0004386//helicase activity	GO:0009744//response to sucrose stimulus;GO:0010182//sugar mediated signaling pathway;GO:0000184//nuclear-transcribed mRNA catabolic process, nonsense-mediated decay;GO:0016246//RNA interference	gi|462406163|gb|EMJ11627.1|/0/hypothetical protein PRUPE_ppa000334mg [Prunus persica]
CL3410.Contig1_D2	1272	1116	96.24%	219.7307956	K13379|1|4e-171|598|vvi:100250902|reversibly glycosylated polypeptide / UDP-arabinopyranose mutase [EC:2.4.1.- 5.4.99.30]	GO:0005794//Golgi apparatus;GO:0009506//plasmodesma;GO:0005618//cell wall;GO:0005576//extracellular region	GO:0016866//intramolecular transferase activity;GO:0008466//glycogenin glucosyltransferase activity	GO:0030244//cellulose biosynthetic process	gi|297734429|emb|CBI15676.3|/4.90332e-170/unnamed protein product [Vitis vinifera]
Unigene15792_D2	1270	664	95.33%	368.7259074	-	-	-	-	gi|255572642|ref|XP_002527254.1|/9.6312e-35/lipid binding protein, putative [Ricinus communis]
Unigene7162_D2	1269	528	82.20%	463.3356437	K02980|1|4e-30|128|vvi:100241311|small subunit ribosomal protein S29e	GO:0022627//cytosolic small ribosomal subunit	GO:0003735//structural constituent of ribosome;GO:0003723//RNA binding	GO:0006412//translation	gi|225428963|ref|XP_002263938.1|/4.76642e-29/PREDICTED: 40S ribosomal protein S29-like [Vitis vinifera]
Unigene29934_D2	1268	3960	98.54%	61.72940333	K01870|1|0.0|2041|vvi:100250847|isoleucyl-tRNA synthetase [EC:6.1.1.5]	GO:0005829//cytosol	GO:0004822//isoleucine-tRNA ligase activity;GO:0002161//aminoacyl-tRNA editing activity;GO:0005524//ATP binding	GO:0010498//proteasomal protein catabolic process;GO:0006428//isoleucyl-tRNA aminoacylation;GO:0009651//response to salt stress;GO:0007010//cytoskeleton organization;GO:0006450//regulation of translational fidelity;GO:0006096//glycolysis;GO:0006094//gluconeogenesis;GO:0046686//response to cadmium ion	gi|462422370|gb|EMJ26633.1|/0/hypothetical protein PRUPE_ppa000442mg [Prunus persica]
Unigene24529_D2	1264	2087	99.62%	116.7596102	K10144|1|6e-155|546|vvi:100252623|RING finger and CHY zinc finger domain-containing protein 1 [EC:6.3.2.19]	GO:0005634//nucleus	GO:0008270//zinc ion binding	-	gi|225430120|ref|XP_002284652.1|/8.41992e-154/PREDICTED: RING finger and CHY zinc finger domain-containing protein 1 [Vitis vinifera]
Unigene7091_D2	1263	1059	93.86%	229.9192859	K02866|1|1e-28|125|osa:4332737|large subunit ribosomal protein L10e	-	GO:0016787//hydrolase activity	-	gi|470134000|ref|XP_004302846.1|/5.26272e-94/PREDICTED: stem 28 kDa glycoprotein-like [Fragaria vesca subsp. vesca]
Unigene20705_D2	1263	2319	99.91%	104.9954824	K05658|1|0.0|1435|vvi:100262734|ATP-binding cassette, subfamily B (MDR/TAP), member 1	GO:0016021//integral to membrane;GO:0005886//plasma membrane	GO:0005515//protein binding;GO:0010329//auxin efflux transmembrane transporter activity;GO:0008559//xenobiotic-transporting ATPase activity;GO:0005524//ATP binding	GO:0010218//response to far red light;GO:0010048//vernalization response;GO:0010541//acropetal auxin transport;GO:0009825//multidimensional cell growth;GO:0009958//positive gravitropism;GO:0007389//pattern specification process;GO:0009624//response to nematode;GO:0043481//anthocyanin accumulation in tissues in response to UV light;GO:0048767//root hair elongation;GO:0009640//photomorphogenesis;GO…	gi|359488906|ref|XP_002283051.2|/0/PREDICTED: ABC transporter B family member 19-like [Vitis vinifera]
Unigene18207_D2	1262	682	97.80%	356.7327582	K01802|1|4e-63|239|osa:4342022|peptidylprolyl isomerase [EC:5.2.1.8]	GO:0005771//multivesicular body;GO:0005795//Golgi stack;GO:0009507//chloroplast;GO:0005829//cytosol;GO:0005783//endoplasmic reticulum	GO:0003755//peptidyl-prolyl cis-trans isomerase activity	GO:0006457//protein folding;GO:0048364//root development;GO:0000413//protein peptidyl-prolyl isomerization	gi|255569359|ref|XP_002525647.1|/7.66795e-67/cyclophilin, putative [Ricinus communis]
CL4682.Contig1_D2	1258	1011	98.02%	239.8819094	K08245|1|5e-125|445|pop:POPTR_642209|phytepsin [EC:3.4.23.40]	GO:0005773//vacuole;GO:0005783//endoplasmic reticulum	GO:0004190//aspartic-type endopeptidase activity	GO:0006629//lipid metabolic process;GO:0046686//response to cadmium ion;GO:0006508//proteolysis;GO:0009651//response to salt stress	gi|261264941|gb|ACX55829.1|/2.12026e-129/aspartic proteinase 1 [Castanea mollissima]
Unigene16351_D2	1257	1981	96.77%	122.326011	K15174|1|2e-13|75.9|pop:POPTR_751858|RNA polymerase II-associated factor 1;K13210|4|3e-11|68.9|bdi:100834117|far upstream element-binding protein;K01115|5|6e-11|67.8|vcn:VOLCADRAFT_99471|phospholipase D [EC:3.1.4.4]	-	-	-	gi|462394195|gb|EMJ00099.1|/0/hypothetical protein PRUPE_ppa004117mg [Prunus persica]
Unigene7138_D2	1257	533	97.56%	454.6488325	K02928|1|1e-07|53.9|vvi:100852682|large subunit ribosomal protein L41e	GO:0005840//ribosome;GO:0005739//mitochondrion	GO:0003735//structural constituent of ribosome	GO:0006412//translation	gi|359494581|ref|XP_003634809.1|/9.50124e-09/PREDICTED: uncharacterized protein LOC100854119 [Vitis vinifera]
CL5914.Contig2_D2	1257	2208	93.52%	109.749922	K10590|1|8e-15|80.9|smo:SELMODRAFT_149458|E3 ubiquitin-protein ligase TRIP12 [EC:6.3.2.19];K08332|3|4e-14|78.6|vcn:VOLCADRAFT_41528|vacuolar protein 8	GO:0005618//cell wall;GO:0005730//nucleolus;GO:0005829//cytosol;GO:0005635//nuclear envelope	GO:0005515//protein binding;GO:0008565//protein transporter activity	GO:0006499//N-terminal protein myristoylation;GO:0006862//nucleotide transport;GO:0006944//cellular membrane fusion;GO:0010363//regulation of plant-type hypersensitive response;GO:0030581//symbiont intracellular protein transport in host;GO:0006007//glucose catabolic process;GO:0015802//basic amino acid transport;GO:0006612//protein targeting to membrane;GO:0043069//negative regulation of program…	gi|225450549|ref|XP_002281670.1|/0/PREDICTED: importin subunit alpha-1 [Vitis vinifera]
Unigene1524_D2	1252	1094	91.86%	220.6251502	-	GO:0005886//plasma membrane;GO:0005634//nucleus;GO:0005783//endoplasmic reticulum;GO:0009535//chloroplast thylakoid membrane	GO:0020037//heme binding;GO:0032440//2-alkenal reductase [NAD(P)] activity;GO:0005496//steroid binding	GO:0030308//negative regulation of cell growth;GO:0055114//oxidation-reduction process	gi|255539487|ref|XP_002510808.1|/1.1193e-86/steroid binding protein, putative [Ricinus communis]
CL1108.Contig2_D2	1251	2839	99.51%	84.94932428	K15172|1|2e-30|133|vcn:VOLCADRAFT_106802|transcription elongation factor SPT5	GO:0005737//cytoplasm	GO:0008270//zinc ion binding;GO:0003676//nucleic acid binding	-	gi|294440421|gb|ADE74631.1|/0/unknown [Vitis vinifera]
Unigene20035_D2	1251	1434	86.19%	168.1807055	K13448|1|8e-114|409|pop:POPTR_734872|calcium-binding protein CML	-	-	GO:0060151//peroxisome localization;GO:0051646//mitochondrion localization;GO:0030048//actin filament-based movement;GO:0051645//Golgi localization;GO:0010286//heat acclimation	gi|460407556|ref|XP_004249218.1|/8.78813e-117/PREDICTED: probable calcium-binding protein CML49-like [Solanum lycopersicum]
Unigene24598_D2	1250	2019	99.26%	119.3552991	K12875|1|0.0|718|pop:POPTR_558581|apoptotic chromatin condensation inducer in the nucleus	GO:0009507//chloroplast;GO:0005829//cytosol	GO:0003676//nucleic acid binding	GO:0043247//telomere maintenance in response to DNA damage;GO:0009888//tissue development;GO:0031048//chromatin silencing by small RNA;GO:0010332//response to gamma radiation;GO:0010638//positive regulation of organelle organization;GO:0006310//DNA recombination;GO:0045132//meiotic chromosome segregation;GO:0010564//regulation of cell cycle process;GO:0016567//protein ubiquitination;GO:0032204//r…	gi|224081194|ref|XP_002306329.1|/0/predicted protein [Populus trichocarpa]
Unigene26946_D2	1249	2553	96.36%	94.31475373	K01897|1|0.0|1137|pop:POPTR_817412|long-chain acyl-CoA synthetase [EC:6.2.1.3]	GO:0005886//plasma membrane	GO:0016874//ligase activity	GO:0008152//metabolic process	gi|462407025|gb|EMJ12489.1|/0/hypothetical protein PRUPE_ppa002540mg [Prunus persica]
CL4978.Contig3_D2	1248	4890	98.18%	49.20097824	K15223|1|4e-08|60.1|bdi:100831587|upstream activation factor subunit UAF30	-	GO:0005488//binding	GO:0009987//cellular process;GO:0008152//metabolic process	gi|462400216|gb|EMJ05884.1|/0/hypothetical protein PRUPE_ppa000244mg [Prunus persica]
CL5119.Contig2_D2	1248	765	28.76%	314.5003707	K13195|1|2e-75|280|pop:POPTR_712972|cold-inducible RNA-binding protein;K12890|2|5e-32|135|cre:CHLREDRAFT_195849|splicing factor, arginine/serine-rich 1/9;K14314|3|2e-31|134|rcu:RCOM_1064510|nuclear pore complex protein Nup210	GO:0005618//cell wall;GO:0005777//peroxisome;GO:0005730//nucleolus;GO:0009507//chloroplast;GO:0005886//plasma membrane	GO:0003690//double-stranded DNA binding;GO:0000166//nucleotide binding;GO:0003697//single-stranded DNA binding	GO:0010501//RNA secondary structure unwinding;GO:0032508//DNA duplex unwinding;GO:0009651//response to salt stress;GO:0009409//response to cold;GO:0045087//innate immune response;GO:0010119//regulation of stomatal movement;GO:0007623//circadian rhythm;GO:0010228//vegetative to reproductive phase transition of meristem;GO:0009737//response to abscisic acid stimulus;GO:0006406//mRNA export from nuc…	gi|118489085|gb|ABK96349.1|/2.56764e-80/unknown [Populus trichocarpa x Populus deltoides]
CL2739.Contig6_D2	1247	4293	59.61%	55.99813672	K09338|1|0.0|1492|aly:ARALYDRAFT_314555|homeobox-leucine zipper protein	GO:0005634//nucleus	GO:0003700//sequence-specific DNA binding transcription factor activity;GO:0043565//sequence-specific DNA binding	GO:0006355//regulation of transcription, DNA-dependent	gi|255549852|ref|XP_002515977.1|/0/DNA binding protein, putative [Ricinus communis]
Unigene308_D2	1239	1685	99.41%	141.755335	-	-	-	-	gi|110349083|gb|ABG73109.1|/2.01589e-163/Pis v 2.0101 allergen11S globulin precusor [Pistacia vera]
Unigene17313_D2	1239	1631	99.69%	146.4486447	K01246|1|3e-153|540|vvi:100256507|DNA-3-methyladenine glycosylase I [EC:3.2.2.20]	-	GO:0008725//DNA-3-methyladenine glycosylase activity	GO:0006284//base-excision repair	gi|147816530|emb|CAN68394.1|/1.17465e-152/hypothetical protein VITISV_042519 [Vitis vinifera]
Unigene14781_D2	1239	2044	98.83%	116.8579939	K01114|1|0.0|922|rcu:RCOM_1505800|phospholipase C [EC:3.1.4.3]	GO:0005886//plasma membrane	GO:0034480	-	gi|255540205|ref|XP_002511167.1|/0/Phospholipase C 4 precursor, putative [Ricinus communis]
Unigene18302_D2	1239	2405	96.09%	99.3171474	K06063|1|0.0|1057|vvi:100245841|SNW domain-containing protein 1	GO:0005730//nucleolus;GO:0005681//spliceosomal complex	GO:0005515//protein binding	GO:0006499//N-terminal protein myristoylation;GO:0009651//response to salt stress;GO:0000956//nuclear-transcribed mRNA catabolic process;GO:0010228//vegetative to reproductive phase transition of meristem;GO:0009737//response to abscisic acid stimulus;GO:0045893//positive regulation of transcription, DNA-dependent;GO:0000398//mRNA splicing, via spliceosome;GO:0042752//regulation of circadian rhyt…	gi|462403670|gb|EMJ09227.1|/0/hypothetical protein PRUPE_ppa003079mg [Prunus persica]
Unigene20279_D2	1234	1339	95.67%	177.6652921	-	GO:0005886//plasma membrane	-	-	gi|225426188|ref|XP_002279525.1|/8.28004e-130/PREDICTED: uncharacterized protein LOC100246828 [Vitis vinifera]
Unigene305_D2	1234	3928	99.24%	60.56360135	-	GO:0005829//cytosol;GO:0005739//mitochondrion;GO:0005886//plasma membrane	-	-	gi|296085801|emb|CBI31125.3|/0/unnamed protein product [Vitis vinifera]
Unigene24319_D2	1233	3090	96.83%	76.92590402	-	GO:0016023//cytoplasmic membrane-bounded vesicle;GO:0005576//extracellular region;GO:0016020//membrane;GO:0005783//endoplasmic reticulum	GO:0005509//calcium ion binding	GO:0010208//pollen wall assembly	gi|470133573|ref|XP_004302640.1|/0/PREDICTED: uncharacterized protein LOC101311011 [Fragaria vesca subsp. vesca]
Unigene19865_D2	1232	867	93.08%	273.9426306	-	-	-	-	gi|225464063|ref|XP_002269289.1|/3.94954e-62/PREDICTED: uncharacterized protein C6C3.02c [Vitis vinifera]
CL1294.Contig3_D2	1231	4523	99.31%	52.46860006	K12617|1|0.0|1154|rcu:RCOM_1576440|DNA topoisomerase 2-associated protein PAT1	-	-	-	gi|255544714|ref|XP_002513418.1|/0/conserved hypothetical protein [Ricinus communis]
Unigene23553_D2	1231	2181	96.19%	108.810398	-	GO:0005576//extracellular region;GO:0009506//plasmodesma;GO:0016020//membrane	-	-	gi|462399153|gb|EMJ04821.1|/0/hypothetical protein PRUPE_ppa003792mg [Prunus persica]
Unigene23375_D2	1231	1374	93.89%	172.7186885	K01206|1|2e-20|98.6|ath:AT1G67830|alpha-L-fucosidase [EC:3.2.1.51];K00514|3|3e-16|84.7|rcu:RCOM_1428040|zeta-carotene desaturase [EC:1.3.5.6]	GO:0005576//extracellular region	GO:0003676//nucleic acid binding;GO:0004091//carboxylesterase activity;GO:0004523//ribonuclease H activity	GO:0006629//lipid metabolic process;GO:0045893//positive regulation of transcription, DNA-dependent	gi|470107890|ref|XP_004290271.1|/3.57712e-160/PREDICTED: GDSL esterase/lipase At1g71250-like [Fragaria vesca subsp. vesca]
Unigene17103_D2	1229	2176	97.24%	108.8832319	K12373|1|0.0|899|vvi:100251825|hexosaminidase [EC:3.2.1.52]	GO:0005829//cytosol;GO:0005773//vacuole;GO:0009505//plant-type cell wall	GO:0004563//beta-N-acetylhexosaminidase activity;GO:0043169//cation binding	GO:0005975//carbohydrate metabolic process	gi|225448843|ref|XP_002282535.1|/0/PREDICTED: beta-hexosaminidase subunit B2 [Vitis vinifera]
Unigene731_D2	1227	2843	99.26%	83.20237332	K00327|1|0.0|1189|gmx:100798676|NADPH-ferrihemoprotein reductase [EC:1.6.2.4]	GO:0005789//endoplasmic reticulum membrane	GO:0003958//NADPH-hemoprotein reductase activity;GO:0005506//iron ion binding;GO:0010181//FMN binding	GO:0006979//response to oxidative stress;GO:0009698//phenylpropanoid metabolic process;GO:0009737//response to abscisic acid stimulus;GO:0055114//oxidation-reduction process	gi|462423915|gb|EMJ28178.1|/0/hypothetical protein PRUPE_ppa002280mg [Prunus persica]
Unigene26801_D2	1226	2079	99.09%	113.6852163	K00627|1|0.0|833|rcu:RCOM_0654800|pyruvate dehydrogenase E2 component (dihydrolipoamide acetyltransferase) [EC:2.3.1.12]	GO:0009941//chloroplast envelope;GO:0045254//pyruvate dehydrogenase complex;GO:0005739//mitochondrion	GO:0005507//copper ion binding;GO:0004742//dihydrolipoyllysine-residue acetyltransferase activity;GO:0043754//dihydrolipoyllysine-residue (2-methylpropanoyl)transferase activity	GO:0006090//pyruvate metabolic process;GO:0046686//response to cadmium ion	gi|255560715|ref|XP_002521371.1|/0/dihydrolipoamide acetyltransferase component of pyruvate dehydrogenase, putative [Ricinus communis]
CL2860.Contig2_D2	1224	972	93.11%	242.7633738	K06689|1|5e-84|309|gmx:100802703|ubiquitin-conjugating enzyme E2 D/E [EC:6.3.2.19]	GO:0005737//cytoplasm;GO:0005886//plasma membrane;GO:0005634//nucleus	GO:0004842//ubiquitin-protein ligase activity;GO:0031625//ubiquitin protein ligase binding	GO:0009960//endosperm development;GO:0051788//response to misfolded protein;GO:0006635//fatty acid beta-oxidation;GO:0043161//proteasomal ubiquitin-dependent protein catabolic process;GO:0006944//cellular membrane fusion;GO:0051049//regulation of transport;GO:0016558//protein import into peroxisome matrix;GO:0051510//regulation of unidimensional cell growth;GO:0048193//Golgi vesicle transport;GO:…	gi|413968378|gb|AFW90527.1|/6.3033e-83/ubiquitin-conjugating enzyme E2 28-like isoform 1 [Phaseolus vulgaris]
Unigene14140_D2	1224	644	93.94%	366.4068312	K02951|1|6e-63|238|vvi:100265590|small subunit ribosomal protein S12e	GO:0022627//cytosolic small ribosomal subunit;GO:0005634//nucleus	GO:0003735//structural constituent of ribosome	GO:0046686//response to cadmium ion;GO:0006412//translation;GO:0009651//response to salt stress	gi|470134844|ref|XP_004303246.1|/5.04289e-62/PREDICTED: 40S ribosomal protein S12-like isoform 1 [Fragaria vesca subsp. vesca]
CL8042.Contig4_D2	1222	1642	97.14%	143.4716406	K12812|1|0.0|790|vvi:100268003|ATP-dependent RNA helicase UAP56/SUB2 [EC:3.6.4.13]	GO:0005730//nucleolus;GO:0005618//cell wall	GO:0008026//ATP-dependent helicase activity;GO:0003676//nucleic acid binding;GO:0005524//ATP binding	GO:0046686//response to cadmium ion	gi|225442993|ref|XP_002268833.1|/0/PREDICTED: DEAD-box ATP-dependent RNA helicase 56 [Vitis vinifera]
Unigene23284_D2	1222	1171	99.74%	201.1788505	K14484|1|4e-32|137|aly:ARALYDRAFT_319024|auxin-responsive protein IAA	GO:0005634//nucleus	GO:0046983//protein dimerization activity	GO:0006355//regulation of transcription, DNA-dependent;GO:0009734//auxin mediated signaling pathway	gi|462401000|gb|EMJ06557.1|/5.42768e-151/hypothetical protein PRUPE_ppa007194mg [Prunus persica]
Unigene13688_D2	1222	756	94.97%	311.6143306	K11251|1|8e-67|251|vvi:100265822|histone H2A	GO:0005618//cell wall;GO:0000786//nucleosome;GO:0005730//nucleolus	GO:0003677//DNA binding;GO:0046982//protein heterodimerization activity	GO:0009294//DNA mediated transformation;GO:0009611//response to wounding;GO:0009617//response to bacterium;GO:0006334//nucleosome assembly	gi|225461156|ref|XP_002282795.1|/1.03143e-65/PREDICTED: histone H2A.6 isoform 1 [Vitis vinifera]
Unigene18454_D2	1218	1352	99.11%	173.6755201	-	GO:0005730//nucleolus;GO:0005794//Golgi apparatus;GO:0009506//plasmodesma;GO:0005886//plasma membrane;GO:0005774//vacuolar membrane;GO:0005783//endoplasmic reticulum	-	GO:0006888//ER to Golgi vesicle-mediated transport	gi|255542044|ref|XP_002512086.1|/8.03379e-173/SPFH domain-containing protein 2 precursor, putative [Ricinus communis]
Unigene13227_D2	1216	445	97.30%	526.7949166	K02978|1|5e-37|150|mtr:MTR_2g015680|small subunit ribosomal protein S27e	GO:0005730//nucleolus;GO:0005886//plasma membrane;GO:0005618//cell wall;GO:0022627//cytosolic small ribosomal subunit	GO:0046872//metal ion binding;GO:0003735//structural constituent of ribosome	GO:0006412//translation	gi|356561118|ref|XP_003548832.1|/5.46569e-36/PREDICTED: 40S ribosomal protein S27-2 [Glycine max]
CL4948.Contig1_D2	1216	2324	94.84%	100.8707994	K12486|1|7e-17|87.8|rcu:RCOM_0517460|stromal membrane-associated protein	GO:0005829//cytosol	GO:0005525//GTP binding;GO:0003924//GTPase activity	GO:0009615//response to virus;GO:0006913//nucleocytoplasmic transport;GO:0006184//GTP catabolic process	gi|462399314|gb|EMJ04982.1|/0/hypothetical protein PRUPE_ppa001945mg [Prunus persica]
CL2993.Contig1_D2	1216	1989	97.79%	117.8600995	K14411|1|0.0|800|rcu:RCOM_1217940|RNA-binding protein Musashi	GO:0005829//cytosol;GO:0030529//ribonucleoprotein complex	GO:0003723//RNA binding;GO:0000166//nucleotide binding	-	gi|462419878|gb|EMJ24141.1|/0/hypothetical protein PRUPE_ppa005309mg [Prunus persica]
Unigene23083_D2	1215	1258	93.56%	186.1931281	K13448|1|3e-64|244|vvi:100264151|calcium-binding protein CML	GO:0005886//plasma membrane	-	-	gi|462398052|gb|EMJ03720.1|/3.38425e-69/hypothetical protein PRUPE_ppa010940mg [Prunus persica]
Unigene23505_D2	1214	4788	99.02%	48.88015299	K03255|1|0.0|2317|vvi:100264871|protein TIF31	GO:0005886//plasma membrane;GO:0009507//chloroplast;GO:0005634//nucleus;GO:0005829//cytosol	GO:0003677//DNA binding;GO:0003743//translation initiation factor activity	GO:0006094//gluconeogenesis;GO:0006413//translational initiation;GO:0010498//proteasomal protein catabolic process;GO:0007010//cytoskeleton organization	gi|462417379|gb|EMJ22116.1|/0/hypothetical protein PRUPE_ppa000213mg [Prunus persica]
Unigene18514_D2	1209	1532	98.37%	152.1372449	K15104|1|3e-151|533|vvi:100266307|solute carrier family 25 (mitochondrial oxoglutarate transporter), member 11	GO:0016021//integral to membrane;GO:0031966//mitochondrial membrane	GO:0005310//dicarboxylic acid transmembrane transporter activity	GO:0006835//dicarboxylic acid transport;GO:0055085//transmembrane transport;GO:0006839//mitochondrial transport	gi|449451397|ref|XP_004143448.1|/1.20309e-151/PREDICTED: mitochondrial uncoupling protein 5-like [Cucumis sativus]
Unigene21963_D2	1208	1921	95.47%	121.2292954	K15400|1|8e-173|605|vvi:100245819|omega-hydroxypalmitate O-feruloyl transferase [EC:2.3.1.188];K03243|2|8e-16|84.0|ath:AT1G76810|translation initiation factor 5B	-	-	-	gi|462405997|gb|EMJ11461.1|/0/hypothetical protein PRUPE_ppa003342mg [Prunus persica]
Unigene27599_D2	1206	3984	99.95%	58.3574074	K15172|1|0.0|1816|rcu:RCOM_0138850|transcription elongation factor SPT5	GO:0005840//ribosome;GO:0005634//nucleus	GO:0003735//structural constituent of ribosome;GO:0003700//sequence-specific DNA binding transcription factor activity	GO:0006412//translation;GO:0032968//positive regulation of transcription elongation from RNA polymerase II promoter	gi|255570428|ref|XP_002526173.1|/0/suppressor of ty, putative [Ricinus communis]
Unigene1295_D2	1206	1970	93.40%	118.018229	K11323|1|3e-06|52.4|vcn:VOLCADRAFT_121342|histone arginine demethylase JMJD6 [EC:1.14.11.-]	-	-	-	gi|225462211|ref|XP_002270778.1|/3.09334e-158/PREDICTED: uncharacterized protein LOC100259352 [Vitis vinifera]
Unigene27765_D2	1203	1962	99.59%	118.2046703	K11294|1|4e-10|65.1|gmx:100779929|nucleolin;K12741|2|9e-10|63.9|osa:4328758|heterogeneous nuclear ribonucleoprotein A1/A3	GO:0009536//plastid	GO:0003676//nucleic acid binding	GO:0042545//cell wall modification;GO:0009664//plant-type cell wall organization;GO:0048573//photoperiodism, flowering;GO:0006810//transport	gi|359495838|ref|XP_002273770.2|/7.28672e-176/PREDICTED: uncharacterized protein LOC100264206 [Vitis vinifera]
CL5174.Contig2_D2	1200	2087	99.66%	110.8477312	K02218|1|0.0|826|vvi:100244694|casein kinase 1 [EC:2.7.11.1]	GO:0005737//cytoplasm;GO:0009506//plasmodesma;GO:0005886//plasma membrane;GO:0005634//nucleus	GO:0005524//ATP binding;GO:0004674//protein serine/threonine kinase activity	GO:0006468//protein phosphorylation	gi|462413373|gb|EMJ18422.1|/0/hypothetical protein PRUPE_ppa005139mg [Prunus persica]
Unigene26284_D2	1198	466	72.75%	495.6086902	K03781|1|3e-47|185|vvi:100232861|catalase [EC:1.11.1.6]	GO:0005618//cell wall;GO:0005777//peroxisome;GO:0005739//mitochondrion;GO:0009941//chloroplast envelope;GO:0009570//chloroplast stroma;GO:0005773//vacuole;GO:0022626//cytosolic ribosome;GO:0005886//plasma membrane;GO:0010319//stromule;GO:0048046//apoplast	GO:0050897//cobalt ion binding;GO:0004096//catalase activity;GO:0020037//heme binding	GO:0009648//photoperiodism;GO:0042744//hydrogen peroxide catabolic process;GO:0055114//oxidation-reduction process;GO:0008219//cell death;GO:0009409//response to cold;GO:0045454//cell redox homeostasis;GO:0009737//response to abscisic acid stimulus;GO:0009970//cellular response to sulfate starvation;GO:0006995//cellular response to nitrogen starvation;GO:0046686//response to cadmium ion;GO:001603…	gi|359491906|ref|XP_002270703.2|/2.41762e-48/PREDICTED: catalase isozyme 1 isoform 1 [Vitis vinifera]
CL2609.Contig2_D2	1198	2078	98.27%	111.1422761	K13648|1|0.0|1012|rcu:RCOM_1749870|alpha-1,4-galacturonosyltransferase [EC:2.4.1.43]	GO:0005768//endosome;GO:0005794//Golgi apparatus;GO:0005802//trans-Golgi network;GO:0005739//mitochondrion	GO:0047262//polygalacturonate 4-alpha-galacturonosyltransferase activity	GO:0010289//homogalacturonan biosynthetic process	gi|255583974|ref|XP_002532733.1|/0/Glycosyltransferase QUASIMODO1, putative [Ricinus communis]
CL8072.Contig1_D2	1196	1950	97.33%	118.2400432	K14489|1|4e-13|75.1|vvi:100263145|arabidopsis histidine kinase 2/3/4 (cytokinin receptor) [EC:2.7.13.3]	GO:0009507//chloroplast	GO:0042973//glucan endo-1,3-beta-D-glucosidase activity;GO:0043169//cation binding	GO:0005975//carbohydrate metabolic process	gi|255536825|ref|XP_002509479.1|/0/Glucan endo-1,3-beta-glucosidase precursor, putative [Ricinus communis]
Unigene27481_D2	1190	3950	97.65%	58.07883246	K04345|1|0.0|1825|vvi:100266345|protein kinase A [EC:2.7.11.11]	GO:0008287//protein serine/threonine phosphatase complex;GO:0005952//cAMP-dependent protein kinase complex;GO:0005886//plasma membrane	GO:0004692//cGMP-dependent protein kinase activity;GO:0046872//metal ion binding;GO:0005524//ATP binding;GO:0004722//protein serine/threonine phosphatase activity;GO:0008603//cAMP-dependent protein kinase regulator activity	GO:0006470//protein dephosphorylation;GO:0001932//regulation of protein phosphorylation	gi|297738781|emb|CBI28026.3|/0/unnamed protein product [Vitis vinifera]
CL7881.Contig1_D2	1190	2637	68.15%	86.99711347	K03240|1|0.0|1048|pop:POPTR_1112738|translation initiation factor eIF-2B subunit epsilon	GO:0005829//cytosol	GO:0003743//translation initiation factor activity;GO:0016779//nucleotidyltransferase activity	GO:0016070//RNA metabolic process;GO:0009165//nucleotide biosynthetic process;GO:0006446//regulation of translational initiation	gi|462402063|gb|EMJ07620.1|/0/hypothetical protein PRUPE_ppa001987mg [Prunus persica]
Unigene24022_D2	1189	698	95.85%	328.3934177	-	GO:0005777//peroxisome	-	-	gi|449469495|ref|XP_004152455.1|/3.61499e-43/PREDICTED: uncharacterized protein LOC101218501 [Cucumis sativus]
Unigene16400_D2	1187	2207	99.09%	103.6851111	K11323|1|7e-25|114|vcn:VOLCADRAFT_121342|histone arginine demethylase JMJD6 [EC:1.14.11.-]	GO:0005634//nucleus	-	-	gi|462397569|gb|EMJ03237.1|/0/hypothetical protein PRUPE_ppa005327mg [Prunus persica]
Unigene24124_D2	1187	1411	93.98%	162.1779165	K03265|1|8e-135|478|vvi:100248954|peptide chain release factor subunit 1	GO:0005737//cytoplasm;GO:0005886//plasma membrane	GO:0016149//translation release factor activity, codon specific	GO:0006415//translational termination	gi|225458331|ref|XP_002283027.1|/1.0197e-133/PREDICTED: eukaryotic peptide chain release factor subunit 1-3 [Vitis vinifera]
Unigene12919_D2	1186	1341	99.25%	170.4998192	K03249|1|2e-135|480|rcu:RCOM_0592110|translation initiation factor 3 subunit F	GO:0005737//cytoplasm;GO:0000502//proteasome complex;GO:0016020//membrane;GO:0005634//nucleus	GO:0003743//translation initiation factor activity	GO:0009790//embryo development;GO:0009846//pollen germination;GO:0006413//translational initiation	gi|449441322|ref|XP_004138431.1|/5.0275e-135/PREDICTED: eukaryotic translation initiation factor 3 subunit F-like [Cucumis sativus]
Unigene22254_D2	1185	1117	95.61%	204.5187778	K04564|1|3e-116|416|vvi:100233137|superoxide dismutase, Fe-Mn family [EC:1.15.1.1]	GO:0005739//mitochondrion	GO:0005507//copper ion binding;GO:0004784//superoxide dismutase activity	GO:0042742//defense response to bacterium;GO:0009793//embryo development ending in seed dormancy;GO:0010043//response to zinc ion;GO:0006801//superoxide metabolic process;GO:0009651//response to salt stress;GO:0055114//oxidation-reduction process	gi|225448693|ref|XP_002280527.1|/3.43721e-115/PREDICTED: superoxide dismutase [Mn], mitochondrial [Vitis vinifera]
Unigene23115_D2	1185	674	99.41%	338.942841	-	-	-	-	gi|462415018|gb|EMJ19755.1|/7.55825e-51/hypothetical protein PRUPE_ppa012915mg [Prunus persica]
Unigene25490_D2	1184	2399	68.36%	95.14576579	K00873|1|0.0|966|pop:POPTR_832826|pyruvate kinase [EC:2.7.1.40]	GO:0005829//cytosol;GO:0009570//chloroplast stroma	GO:0030955//potassium ion binding;GO:0004743//pyruvate kinase activity;GO:0000287//magnesium ion binding	GO:0016049//cell growth;GO:0010431//seed maturation;GO:0030243//cellulose metabolic process;GO:0006096//glycolysis;GO:0016310//phosphorylation;GO:0009832//plant-type cell wall biogenesis;GO:0046686//response to cadmium ion;GO:0016126//sterol biosynthetic process	gi|224099863|ref|XP_002311649.1|/0/predicted protein [Populus trichocarpa]
Unigene26415_D2	1183	2268	98.24%	100.5563975	K00382|1|0.0|973|rcu:RCOM_0999900|dihydrolipoamide dehydrogenase [EC:1.8.1.4]	GO:0005829//cytosol;GO:0005739//mitochondrion;GO:0005730//nucleolus;GO:0009941//chloroplast envelope;GO:0009570//chloroplast stroma	GO:0009055//electron carrier activity;GO:0050660//flavin adenine dinucleotide binding;GO:0004148//dihydrolipoyl dehydrogenase activity	GO:0042744//hydrogen peroxide catabolic process;GO:0055114//oxidation-reduction process;GO:0045454//cell redox homeostasis;GO:0006086//acetyl-CoA biosynthetic process from pyruvate	gi|255556334|ref|XP_002519201.1|/0/dihydrolipoamide dehydrogenase, putative [Ricinus communis]
Unigene30535_D2	1183	5012	98.38%	45.50317427	-	-	GO:0005488//binding	-	gi|462416773|gb|EMJ21510.1|/0/hypothetical protein PRUPE_ppa000126mg [Prunus persica]
Unigene21890_D2	1183	1294	99.30%	176.2456796	K01785|1|2e-168|590|pop:POPTR_823258|aldose 1-epimerase [EC:5.1.3.3]	GO:0005829//cytosol;GO:0048046//apoplast	GO:0030246//carbohydrate binding;GO:0004034//aldose 1-epimerase activity	GO:0006012//galactose metabolic process;GO:0042732//D-xylose metabolic process	gi|462405062|gb|EMJ10526.1|/1.68414e-172/hypothetical protein PRUPE_ppa008258mg [Prunus persica]
Unigene27590_D2	1183	1501	98.07%	151.9399797	K03032|1|0.0|796|pop:POPTR_577415|26S proteasome regulatory subunit N2	GO:0005829//cytosol;GO:0008540//proteasome regulatory particle, base subcomplex;GO:0009507//chloroplast;GO:0005634//nucleus;GO:0005886//plasma membrane	GO:0030234//enzyme regulator activity	GO:0043161//proteasomal ubiquitin-dependent protein catabolic process;GO:0010332//response to gamma radiation;GO:0051788//response to misfolded protein;GO:0006302//double-strand break repair;GO:0007010//cytoskeleton organization;GO:0080129//proteasome core complex assembly;GO:0006635//fatty acid beta-oxidation;GO:0042176//regulation of protein catabolic process;GO:0006094//gluconeogenesis;GO:0009…	gi|147862866|emb|CAN81101.1|/0/hypothetical protein VITISV_021939 [Vitis vinifera]
Unigene21011_D2	1182	785	91.08%	290.2791424	K02976|1|1e-66|251|gmx:100781822|small subunit ribosomal protein S26e	GO:0022627//cytosolic small ribosomal subunit;GO:0009507//chloroplast;GO:0016020//membrane	GO:0003735//structural constituent of ribosome	GO:0006412//translation	gi|449491651|ref|XP_004158964.1|/1.30274e-66/PREDICTED: 40S ribosomal protein S26-1-like [Cucumis sativus]
CL8188.Contig1_D2	1181	830	22.41%	274.3088483	-	GO:0009535//chloroplast thylakoid membrane;GO:0048046//apoplast	-	-	gi|462398055|gb|EMJ03723.1|/1.02587e-56/hypothetical protein PRUPE_ppa010958mg [Prunus persica]
Unigene1454_D2	1180	1166	91.94%	195.097394	K07466|1|1e-68|258|pop:POPTR_833483|replication factor A1	GO:0005886//plasma membrane	-	-	gi|224107831|ref|XP_002314618.1|/1.27091e-67/predicted protein [Populus trichocarpa]
Unigene27875_D2	1179	1941	92.84%	117.0998345	K01115|1|1e-07|57.0|vcn:VOLCADRAFT_99471|phospholipase D [EC:3.1.4.4];K13095|2|5e-06|51.6|sbi:SORBI_06g025810|splicing factor 1;K14306|3|5e-06|51.6|vvi:100265039|nuclear pore complex protein Nup62	-	GO:0005488//binding	-	gi|462422564|gb|EMJ26827.1|/0/hypothetical protein PRUPE_ppa003844mg [Prunus persica]
Unigene23386_D2	1179	3299	97.64%	68.8968714	-	GO:0009535//chloroplast thylakoid membrane;GO:0005886//plasma membrane	GO:0005100//Rho GTPase activator activity;GO:0035091//phosphatidylinositol binding	GO:0043547//positive regulation of GTPase activity;GO:0007165//signal transduction	gi|462409520|gb|EMJ14854.1|/0/hypothetical protein PRUPE_ppa001224mg [Prunus persica]
Unigene24979_D2	1177	1411	99.22%	160.8116324	K03247|1|0.0|633|vvi:100248036|translation initiation factor 3 subunit H	GO:0005852//eukaryotic translation initiation factor 3 complex;GO:0005829//cytosol	GO:0003743//translation initiation factor activity	GO:0006413//translational initiation;GO:0009640//photomorphogenesis;GO:0010388//cullin deneddylation	gi|225433688|ref|XP_002266909.1|/2.47691e-180/PREDICTED: eukaryotic translation initiation factor 3 subunit H [Vitis vinifera]
Unigene30182_D2	1177	4143	97.22%	54.76833536	K14950|1|0.0|2095|vvi:100257916|cation-transporting ATPase 13A1 [EC:3.6.3.-]	GO:0016021//integral to membrane;GO:0005783//endoplasmic reticulum;GO:0005886//plasma membrane;GO:0005634//nucleus	GO:0046872//metal ion binding;GO:0005388//calcium-transporting ATPase activity;GO:0005524//ATP binding	GO:0016036//cellular response to phosphate starvation;GO:0048867//stem cell fate determination;GO:0006891//intra-Golgi vesicle-mediated transport;GO:0045492//xylan biosynthetic process;GO:0006944//cellular membrane fusion;GO:0006855//drug transmembrane transport;GO:0009846//pollen germination;GO:0010152//pollen maturation;GO:0006812//cation transport;GO:0010413//glucuronoxylan metabolic process;G…	gi|359480896|ref|XP_003632541.1|/0/PREDICTED: probable cation-transporting ATPase-like isoform 2 [Vitis vinifera]
CL5868.Contig1_D2	1176	1078	84.14%	210.3083773	K02951|1|4e-64|243|pop:POPTR_551211|small subunit ribosomal protein S12e	GO:0022627//cytosolic small ribosomal subunit;GO:0005634//nucleus	GO:0003735//structural constituent of ribosome	GO:0046686//response to cadmium ion;GO:0006412//translation;GO:0009651//response to salt stress	gi|118482257|gb|ABK93056.1|/3.77618e-63/unknown [Populus trichocarpa]
Unigene23233_D2	1175	2322	99.53%	97.55368132	K01868|1|0.0|1234|vvi:100265542|threonyl-tRNA synthetase [EC:6.1.1.3]	GO:0005829//cytosol;GO:0005618//cell wall;GO:0005739//mitochondrion;GO:0009507//chloroplast;GO:0005794//Golgi apparatus;GO:0005886//plasma membrane	GO:0004829//threonine-tRNA ligase activity;GO:0005524//ATP binding	GO:0010498//proteasomal protein catabolic process;GO:0007010//cytoskeleton organization;GO:0006435//threonyl-tRNA aminoacylation;GO:0006094//gluconeogenesis	gi|449449092|ref|XP_004142299.1|/0/PREDICTED: threonine--tRNA ligase, mitochondrial-like [Cucumis sativus]
Unigene14193_D2	1175	1133	98.68%	199.9290803	K02737|1|1e-149|527|vvi:100261458|20S proteasome subunit beta 5 [EC:3.4.25.1]	GO:0005737//cytoplasm;GO:0005839//proteasome core complex;GO:0005634//nucleus	GO:0004298//threonine-type endopeptidase activity	GO:0046686//response to cadmium ion;GO:0006511//ubiquitin-dependent protein catabolic process	gi|225425821|ref|XP_002264828.1|/1.41646e-148/PREDICTED: proteasome subunit beta type-5 [Vitis vinifera]
Unigene19408_D2	1174	1770	95.25%	127.8682855	K13519|1|0.0|835|vvi:100251254|lysophospholipid acyltransferase [EC:2.3.1.51 2.3.1.23 2.3.1.-]	GO:0016021//integral to membrane;GO:0005576//extracellular region;GO:0005783//endoplasmic reticulum;GO:0005886//plasma membrane	GO:0047184//1-acylglycerophosphocholine O-acyltransferase activity;GO:0071617//lysophospholipid acyltransferase activity	GO:0009610//response to symbiotic fungus;GO:0006891//intra-Golgi vesicle-mediated transport;GO:0019375//galactolipid biosynthetic process;GO:0042631//cellular response to water deprivation;GO:0019432//triglyceride biosynthetic process;GO:0010260//organ senescence;GO:0006914//autophagy;GO:0016036//cellular response to phosphate starvation	gi|225426775|ref|XP_002282807.1|/0/PREDICTED: lysophospholipid acyltransferase [Vitis vinifera]
Unigene28586_D2	1172	2979	97.48%	75.84467942	K14513|1|0.0|1315|vvi:100256742|ethylene-insensitive protein 2	GO:0016020//membrane	GO:0005215//transporter activity	GO:0006810//transport	gi|462403778|gb|EMJ09335.1|/0/hypothetical protein PRUPE_ppa000305mg [Prunus persica]
Unigene19434_D2	1169	1626	99.32%	138.5996014	K01580|1|0.0|817|vvi:100265999|glutamate decarboxylase [EC:4.1.1.15]	GO:0005634//nucleus;GO:0005829//cytosol;GO:0009536//plastid	GO:0030170//pyridoxal phosphate binding;GO:0004351//glutamate decarboxylase activity;GO:0005516//calmodulin binding	GO:0006536//glutamate metabolic process;GO:0046686//response to cadmium ion	gi|225462892|ref|XP_002263081.1|/0/PREDICTED: glutamate decarboxylase-like [Vitis vinifera]
Unigene23145_D2	1166	968	94.01%	232.2154999	K02973|1|4e-77|286|pop:POPTR_826396|small subunit ribosomal protein S23e	GO:0005730//nucleolus;GO:0022627//cytosolic small ribosomal subunit	GO:0003735//structural constituent of ribosome	GO:0006412//translation	gi|125572544|gb|EAZ14059.1|/2.29667e-77/hypothetical protein OsJ_03983 [Oryza sativa Japonica Group]
Unigene22107_D2	1166	1659	95.24%	135.4940349	-	-	GO:0032440//2-alkenal reductase [NAD(P)] activity;GO:0042802//identical protein binding;GO:0004252//serine-type endopeptidase activity	GO:0043086//negative regulation of catalytic activity;GO:0006508//proteolysis;GO:0055114//oxidation-reduction process	gi|225458649|ref|XP_002282833.1|/0/PREDICTED: subtilisin-like protease [Vitis vinifera]
Unigene28146_D2	1164	1998	98.70%	112.3118311	K00423|1|0.0|963|vvi:100251280|L-ascorbate oxidase [EC:1.10.3.3]	GO:0005576//extracellular region;GO:0009505//plant-type cell wall	GO:0005507//copper ion binding;GO:0008447//L-ascorbate oxidase activity	GO:0055114//oxidation-reduction process	gi|462402091|gb|EMJ07648.1|/0/hypothetical protein PRUPE_ppa003411mg [Prunus persica]
Unigene17484_D2	1163	360	87.50%	622.7951552	-	-	-	-	-
Unigene23144_D2	1163	856	90.42%	261.9231961	K02973|1|4e-77|286|pop:POPTR_826396|small subunit ribosomal protein S23e	GO:0005730//nucleolus;GO:0022627//cytosolic small ribosomal subunit	GO:0003735//structural constituent of ribosome	GO:0006412//translation	gi|462414960|gb|EMJ19697.1|/8.49415e-78/hypothetical protein PRUPE_ppa012246mg [Prunus persica]
Unigene7078_D2	1162	555	96.22%	403.6278796	K06689|1|8e-67|250|rcu:RCOM_0169630|ubiquitin-conjugating enzyme E2 D/E [EC:6.3.2.19]	-	GO:0004842//ubiquitin-protein ligase activity	GO:0016567//protein ubiquitination;GO:0006511//ubiquitin-dependent protein catabolic process	gi|224056889|ref|XP_002299074.1|/7.18835e-66/predicted protein [Populus trichocarpa]
CL6045.Contig1_D2	1162	651	97.39%	344.1067177	K02949|1|5e-64|241|rcu:RCOM_0510080|small subunit ribosomal protein S11e	GO:0022626//cytosolic ribosome;GO:0005618//cell wall;GO:0009507//chloroplast;GO:0016020//membrane	GO:0003735//structural constituent of ribosome;GO:0019843//rRNA binding	GO:0006412//translation	gi|460413833|ref|XP_004252282.1|/6.08373e-63/PREDICTED: 40S ribosomal protein S11-like [Solanum lycopersicum]
Unigene21362_D2	1161	949	93.99%	235.848989	K08065|1|2e-39|160|gmx:100813169|nuclear transcription Y subunit beta;K02326|4|3e-06|50.8|smo:SELMODRAFT_115079|DNA polymerase epsilon subunit 3 [EC:2.7.7.7]	GO:0005634//nucleus	GO:0043565//sequence-specific DNA binding;GO:0046982//protein heterodimerization activity	GO:0006355//regulation of transcription, DNA-dependent	gi|126363024|emb|CAM35799.1|/2.73469e-91/leafy cotyledon1-like protein [Theobroma cacao]
Unigene23037_D2	1160	1544	99.35%	144.8367279	K14486|1|9e-145|511|mtr:MTR_2g005240|auxin response factor	GO:0005634//nucleus	GO:0046983//protein dimerization activity;GO:0043565//sequence-specific DNA binding;GO:0003700//sequence-specific DNA binding transcription factor activity	GO:0042744//hydrogen peroxide catabolic process;GO:0010227//floral organ abscission;GO:0009734//auxin mediated signaling pathway;GO:0009911//positive regulation of flower development;GO:0045892//negative regulation of transcription, DNA-dependent;GO:0008285//negative regulation of cell proliferation;GO:0010150//leaf senescence;GO:0009737//response to abscisic acid stimulus;GO:0010047//fruit dehis…	gi|225456475|ref|XP_002284543.1|/0/PREDICTED: auxin response factor 2 [Vitis vinifera]
CL783.Contig1_D2	1156	1689	97.39%	131.94599	-	GO:0005739//mitochondrion	-	-	gi|462401501|gb|EMJ07058.1|/2.77558e-104/hypothetical protein PRUPE_ppa011160mg [Prunus persica]
Unigene17449_D2	1156	1824	95.61%	122.1802506	K11372|1|2e-132|471|gmx:100789496|HAT1-interacting factor 1;K11291|2|1e-23|110|vcn:VOLCADRAFT_108214|nuclear autoantigenic sperm protein;K11323|3|1e-07|57.0|vcn:VOLCADRAFT_121342|histone arginine demethylase JMJD6 [EC:1.14.11.-]	GO:0005634//nucleus	-	GO:0006346//methylation-dependent chromatin silencing;GO:0016246//RNA interference;GO:0031048//chromatin silencing by small RNA;GO:0051567//histone H3-K9 methylation;GO:0009855//determination of bilateral symmetry;GO:0048449//floral organ formation;GO:0006306//DNA methylation;GO:0010014//meristem initiation;GO:0009909//regulation of flower development;GO:0010073//meristem maintenance	gi|462399409|gb|EMJ05077.1|/0/hypothetical protein PRUPE_ppa005090mg [Prunus persica]
Unigene19920_D2	1155	1776	97.07%	125.3738707	K15849|1|7e-46|183|vvi:100245826|bifunctional aspartate aminotransferase and glutamate/aspartate-prephenate aminotransferase [EC:2.6.1.1 2.6.1.78 2.6.1.79]	GO:0009536//plastid	GO:0030170//pyridoxal phosphate binding;GO:0004069//L-aspartate:2-oxoglutarate aminotransferase activity;GO:0016829//lyase activity;GO:0080130//L-phenylalanine:2-oxoglutarate aminotransferase activity	GO:0009058//biosynthetic process	gi|462420214|gb|EMJ24477.1|/0/hypothetical protein PRUPE_ppa005521mg [Prunus persica]
CL1910.Contig1_D2	1153	2381	98.53%	93.35507311	K01528|1|5e-87|320|cme:CME019C|dynamin GTPase [EC:3.6.5.5]	GO:0005739//mitochondrion;GO:0005773//vacuole;GO:0005886//plasma membrane	GO:0003924//GTPase activity;GO:0005525//GTP binding	GO:0006184//GTP catabolic process;GO:0046686//response to cadmium ion;GO:0050832//defense response to fungus	gi|449432338|ref|XP_004133956.1|/0/PREDICTED: dynamin-related protein 1E-like [Cucumis sativus]
CL7920.Contig1_D2	1151	2642	99.85%	83.98670088	K00276|1|5e-77|287|cme:CMS002C|primary-amine oxidase [EC:1.4.3.21]	GO:0005768//endosome;GO:0005773//vacuole;GO:0005794//Golgi apparatus;GO:0005576//extracellular region;GO:0005802//trans-Golgi network	GO:0008131//primary amine oxidase activity;GO:0005507//copper ion binding;GO:0048038//quinone binding	GO:0009308//amine metabolic process;GO:0055114//oxidation-reduction process	gi|470125396|ref|XP_004298688.1|/0/PREDICTED: primary amine oxidase-like [Fragaria vesca subsp. vesca]
Unigene14108_D2	1150	737	97.42%	300.8142212	-	GO:0005576//extracellular region;GO:0005829//cytosol	GO:0020037//heme binding;GO:0032440//2-alkenal reductase [NAD(P)] activity	GO:0055114//oxidation-reduction process	gi|356507182|ref|XP_003522349.1|/4.31463e-45/PREDICTED: probable steroid-binding protein 3-like [Glycine max]
CL4587.Contig1_D2	1147	3529	74.38%	62.65846784	K01528|1|9e-24|111|smo:SELMODRAFT_119205|dynamin GTPase [EC:3.6.5.5]	GO:0005773//vacuole;GO:0005794//Golgi apparatus;GO:0005886//plasma membrane;GO:0045334//clathrin-coated endocytic vesicle	GO:0005525//GTP binding;GO:0005543//phospholipid binding;GO:0030276//clathrin binding;GO:0003924//GTPase activity	GO:0006184//GTP catabolic process;GO:0006896//Golgi to vacuole transport;GO:0009737//response to abscisic acid stimulus;GO:0048488//synaptic vesicle endocytosis	gi|225460010|ref|XP_002271285.1|/0/PREDICTED: dynamin-2B [Vitis vinifera]
Unigene23289_D2	1146	1747	86.55%	126.4619063	-	-	-	GO:0006950//response to stress	gi|255558896|ref|XP_002520471.1|/1.07884e-66/conserved hypothetical protein [Ricinus communis]
Unigene22280_D2	1146	2210	94.57%	99.96785083	K03006|1|2e-14|79.3|mtr:MTR_5g023020|DNA-directed RNA polymerase II subunit RPB1 [EC:2.7.7.6]	GO:0005634//nucleus	GO:0016788//hydrolase activity, acting on ester bonds;GO:0046872//metal ion binding;GO:0035091//phosphatidylinositol binding	GO:0016192//vesicle-mediated transport;GO:0006623//protein targeting to vacuole;GO:0016197//endosomal transport;GO:0006944//cellular membrane fusion;GO:0007165//signal transduction	gi|225457901|ref|XP_002271105.1|/0/PREDICTED: uncharacterized protein LOC100259195 [Vitis vinifera]
Unigene30147_D2	1145	2361	92.08%	93.49265889	K01051|1|1e-88|326|vvi:100255703|pectinesterase [EC:3.1.1.11]	GO:0009505//plant-type cell wall;GO:0009507//chloroplast;GO:0005886//plasma membrane	GO:0045330;GO:0030599//pectinesterase activity;GO:0004857//enzyme inhibitor activity	GO:0010075//regulation of meristem growth;GO:0042545//cell wall modification;GO:0043086//negative regulation of catalytic activity;GO:0045490//pectin catabolic process	gi|359477033|ref|XP_002281640.2|/0/PREDICTED: probable pectinesterase/pectinesterase inhibitor 51-like [Vitis vinifera]
CL795.Contig1_D2	1144	1588	97.80%	138.8812248	K00012|1|0.0|888|vvi:100264653|UDPglucose 6-dehydrogenase [EC:1.1.1.22]	-	GO:0051287//NAD binding;GO:0003979//UDP-glucose 6-dehydrogenase activity	GO:0055114//oxidation-reduction process	gi|225457281|ref|XP_002284402.1|/0/PREDICTED: UDP-glucose 6-dehydrogenase [Vitis vinifera]
Unigene22452_D2	1144	3173	99.84%	69.50626693	K15191|1|2e-13|76.6|gmx:100807619|La-related protein 7	GO:0005829//cytosol;GO:0005634//nucleus	-	-	gi|359479076|ref|XP_002272083.2|/0/PREDICTED: uncharacterized protein LOC100254731 [Vitis vinifera]
Unigene21752_D2	1144	1622	98.52%	135.9700277	K01363|1|5e-167|585|gmx:100788988|cathepsin B [EC:3.4.22.1]	GO:0005773//vacuole	GO:0004197//cysteine-type endopeptidase activity	GO:0006508//proteolysis;GO:0050790//regulation of catalytic activity	gi|462418236|gb|EMJ22685.1|/3.59984e-178/hypothetical protein PRUPE_ppa007538mg [Prunus persica]
Unigene17087_D2	1144	1611	94.35%	136.8984388	K00413|1|2e-156|550|vvi:100250724|ubiquinol-cytochrome c reductase cytochrome c1 subunit	GO:0005750//mitochondrial respiratory chain complex III;GO:0009536//plastid;GO:0005773//vacuole;GO:0005886//plasma membrane	GO:0005515//protein binding;GO:0020037//heme binding;GO:0005506//iron ion binding;GO:0045153//electron transporter, transferring electrons within CoQH2-cytochrome c reductase complex activity	GO:0006511//ubiquitin-dependent protein catabolic process;GO:0051788//response to misfolded protein;GO:0080129//proteasome core complex assembly;GO:0006122//mitochondrial electron transport, ubiquinol to cytochrome c;GO:0009853//photorespiration	gi|462411880|gb|EMJ16929.1|/6.10876e-162/hypothetical protein PRUPE_ppa009069mg [Prunus persica]
Unigene16846_D2	1143	2695	99.26%	81.76274668	-	GO:0005634//nucleus;GO:0005829//cytosol	-	-	gi|462413316|gb|EMJ18365.1|/0/hypothetical protein PRUPE_ppa002483mg [Prunus persica]
CL5803.Contig2_D2	1142	1386	97.11%	158.8440257	K00001|1|0.0|651|rcu:RCOM_0236080|alcohol dehydrogenase [EC:1.1.1.1]	-	GO:0000166//nucleotide binding;GO:0008270//zinc ion binding;GO:0051903//S-(hydroxymethyl)glutathione dehydrogenase activity;GO:0004022//alcohol dehydrogenase (NAD) activity	GO:0055114//oxidation-reduction process	gi|462395338|gb|EMJ01137.1|/0/hypothetical protein PRUPE_ppa007099mg [Prunus persica]
CL2692.Contig2_D2	1142	2683	43.57%	82.05658577	-	-	-	GO:0010103//stomatal complex morphogenesis	gi|224118286|ref|XP_002317781.1|/3.72967e-165/predicted protein [Populus trichocarpa]
CL2255.Contig1_D2	1141	2129	98.26%	103.3184767	-	GO:0009507//chloroplast	GO:0005516//calmodulin binding	-	gi|470134332|ref|XP_004303008.1|/0/PREDICTED: uncharacterized protein LOC101299784 isoform 1 [Fragaria vesca subsp. vesca]
Unigene18543_D2	1141	1072	99.16%	205.1912658	-	GO:0005802//trans-Golgi network;GO:0005576//extracellular region;GO:0016023//cytoplasmic membrane-bounded vesicle;GO:0016021//integral to membrane;GO:0005797//Golgi medial cisterna;GO:0005768//endosome;GO:0005801//cis-Golgi network	-	-	gi|255579669|ref|XP_002530674.1|/4.69056e-106/endomembrane protein emp70, putative [Ricinus communis]
Unigene23151_D2	1140	840	91.79%	261.633636	K07375|1|2e-83|306|aly:ARALYDRAFT_496451|tubulin beta	GO:0005618//cell wall;GO:0005874//microtubule;GO:0045298//tubulin complex;GO:0009506//plasmodesma;GO:0005794//Golgi apparatus	GO:0003924//GTPase activity;GO:0005200//structural constituent of cytoskeleton;GO:0005525//GTP binding	GO:0051258//protein polymerization;GO:0006184//GTP catabolic process;GO:0007018//microtubule-based movement	gi|357114470|ref|XP_003559023.1|/2.9205e-83/PREDICTED: tubulin beta-1 chain-like [Brachypodium distachyon]
Unigene18493_D2	1140	1490	98.93%	147.4981572	K14709|1|1e-09|62.8|vcn:VOLCADRAFT_104214|solute carrier family 39 (zinc transporter), member 1/2/3;K01115|4|6e-08|57.4|vcn:VOLCADRAFT_99471|phospholipase D [EC:3.1.4.4]	GO:0016021//integral to membrane;GO:0009506//plasmodesma;GO:0009507//chloroplast;GO:0005886//plasma membrane	GO:0004497//monooxygenase activity	GO:0007275//multicellular organismal development	gi|462395318|gb|EMJ01117.1|/2.25645e-155/hypothetical protein PRUPE_ppa006889mg [Prunus persica]
Unigene25643_D2	1140	1938	94.22%	113.401576	K00261|1|0.0|772|rcu:RCOM_1502760|glutamate dehydrogenase (NAD(P)+) [EC:1.4.1.3]	GO:0005739//mitochondrion;GO:0005774//vacuolar membrane;GO:0005794//Golgi apparatus;GO:0005886//plasma membrane	GO:0005507//copper ion binding;GO:0008270//zinc ion binding;GO:0050897//cobalt ion binding;GO:0004353//glutamate dehydrogenase [NAD(P)+] activity;GO:0005524//ATP binding;GO:0004352//glutamate dehydrogenase (NAD+) activity	GO:0006598//polyamine catabolic process;GO:0055114//oxidation-reduction process;GO:0009651//response to salt stress;GO:0009698//phenylpropanoid metabolic process;GO:0042398//cellular modified amino acid biosynthetic process;GO:0006944//cellular membrane fusion;GO:0048193//Golgi vesicle transport;GO:0046482//para-aminobenzoic acid metabolic process;GO:0046686//response to cadmium ion	gi|255539945|ref|XP_002511037.1|/0/glutamate dehydrogenase, putative [Ricinus communis]
Unigene22124_D2	1139	1337	97.53%	164.232963	-	GO:0005634//nucleus	GO:0003700//sequence-specific DNA binding transcription factor activity;GO:0046983//protein dimerization activity	GO:0009739//response to gibberellin stimulus;GO:0009723//response to ethylene stimulus	gi|462420541|gb|EMJ24804.1|/1.30135e-66/hypothetical protein PRUPE_ppa012528mg [Prunus persica]
Unigene22975_D2	1138	1779	97.98%	123.3202298	K00423|1|1e-62|239|aly:ARALYDRAFT_489021|L-ascorbate oxidase [EC:1.10.3.3]	GO:0048046//apoplast	GO:0005507//copper ion binding;GO:0052716//hydroquinone:oxygen oxidoreductase activity;GO:0008447//L-ascorbate oxidase activity	GO:0046274//lignin catabolic process;GO:0055114//oxidation-reduction process	gi|462397120|gb|EMJ02919.1|/0/hypothetical protein PRUPE_ppa003489mg [Prunus persica]
Unigene25710_D2	1138	4340	98.46%	50.54992832	K01509|1|3e-60|233|olu:OSTLU_6399|adenosinetriphosphatase [EC:3.6.1.3];K13254|2|6e-58|225|smo:SELMODRAFT_271379|spastin [EC:3.6.4.3]	GO:0009507//chloroplast	GO:0005524//ATP binding;GO:0016887//ATPase activity	GO:0009630//gravitropism;GO:0006487//protein N-linked glycosylation	gi|449436513|ref|XP_004136037.1|/0/PREDICTED: uncharacterized protein LOC101211144 [Cucumis sativus]
Unigene29280_D2	1138	675	99.11%	325.0173169	K04371|1|1e-56|217|vvi:100254083|extracellular signal-regulated kinase 1/2 [EC:2.7.11.24];K09060|2|3e-09|60.1|rcu:RCOM_1316780|plant G-box-binding factor	-	GO:0003700//sequence-specific DNA binding transcription factor activity;GO:0043565//sequence-specific DNA binding	GO:0006355//regulation of transcription, DNA-dependent	gi|255538740|ref|XP_002510435.1|/4.93476e-58/Ocs element-binding factor, putative [Ricinus communis]
Unigene20651_D2	1137	1437	96.94%	152.5357733	K14325|1|7e-176|615|rcu:RCOM_1576190|RNA-binding protein with serine-rich domain 1	GO:0005730//nucleolus;GO:0016607//nuclear speck	GO:0003723//RNA binding;GO:0005515//protein binding;GO:0000166//nucleotide binding	GO:0000398//mRNA splicing, via spliceosome;GO:0010182//sugar mediated signaling pathway	gi|255544704|ref|XP_002513413.1|/9.2912e-175/ribonucleic acid binding protein S1, putative [Ricinus communis]
Unigene28543_D2	1137	1666	97.66%	131.5689713	-	GO:0005774//vacuolar membrane;GO:0005783//endoplasmic reticulum;GO:0005794//Golgi apparatus	-	GO:0016049//cell growth;GO:0006623//protein targeting to vacuole;GO:0009651//response to salt stress;GO:0000902//cell morphogenesis;GO:0006816//calcium ion transport;GO:0007030//Golgi organization;GO:0007033//vacuole organization;GO:0048193//Golgi vesicle transport	gi|462422703|gb|EMJ26966.1|/6.87978e-140/hypothetical protein PRUPE_ppa007280mg [Prunus persica]
Unigene1324_D2	1136	1861	99.03%	117.6792711	K13412|1|0.0|850|rcu:RCOM_0082230|calcium-dependent protein kinase [EC:2.7.11.1]	GO:0005886//plasma membrane;GO:0005829//cytosol	GO:0004683//calmodulin-dependent protein kinase activity;GO:0005509//calcium ion binding;GO:0005524//ATP binding	GO:0046686//response to cadmium ion;GO:0009751//response to salicylic acid stimulus;GO:0006468//protein phosphorylation	gi|462409759|gb|EMJ15093.1|/0/hypothetical protein PRUPE_ppa003830mg [Prunus persica]
CL4211.Contig1_D2	1134	2933	81.35%	74.53650125	K12486|1|0.0|678|vvi:100262374|stromal membrane-associated protein	GO:0005802//trans-Golgi network;GO:0005829//cytosol;GO:0005768//endosome;GO:0005634//nucleus	GO:0008270//zinc ion binding;GO:0003677//DNA binding;GO:0008060//ARF GTPase activator activity	GO:0006499//N-terminal protein myristoylation;GO:0010227//floral organ abscission;GO:0032857//activation of ARF GTPase activity	gi|359493891|ref|XP_003634688.1|/0/PREDICTED: probable ADP-ribosylation factor GTPase-activating protein AGD5-like isoform 2 [Vitis vinifera]
CL4997.Contig2_D2	1134	458	95.41%	477.3265462	K02917|1|2e-59|225|pop:POPTR_833785|large subunit ribosomal protein L35Ae	GO:0022625//cytosolic large ribosomal subunit;GO:0016020//membrane	GO:0003735//structural constituent of ribosome	GO:0006412//translation	gi|209967441|gb|ACJ02349.1|/1.88423e-58/60S ribosomal protein L35a [Vernicia fordii]
CL4682.Contig2_D2	1134	1044	95.50%	209.4018757	K08245|1|2e-123|440|pop:POPTR_830512|phytepsin [EC:3.4.23.40]	GO:0005829//cytosol;GO:0009506//plasmodesma;GO:0005576//extracellular region;GO:0005773//vacuole;GO:0005783//endoplasmic reticulum	GO:0004190//aspartic-type endopeptidase activity	GO:0006629//lipid metabolic process;GO:0006623//protein targeting to vacuole;GO:0009651//response to salt stress;GO:0009266//response to temperature stimulus;GO:0006508//proteolysis;GO:0006972//hyperosmotic response;GO:0006833//water transport;GO:0048513//organ development;GO:0007030//Golgi organization;GO:0006096//glycolysis;GO:0046686//response to cadmium ion	gi|462411387|gb|EMJ16436.1|/1.70806e-129/hypothetical protein PRUPE_ppa004349mg [Prunus persica]
Unigene16156_D2	1134	1707	95.96%	128.0700399	K00033|1|0.0|851|gmx:100803740|6-phosphogluconate dehydrogenase [EC:1.1.1.44]	GO:0005829//cytosol;GO:0005739//mitochondrion;GO:0009506//plasmodesma;GO:0009570//chloroplast stroma;GO:0016020//membrane	GO:0004616//phosphogluconate dehydrogenase (decarboxylating) activity;GO:0050661//NADP binding	GO:0009749//response to glucose stimulus;GO:0009744//response to sucrose stimulus;GO:0009750//response to fructose stimulus;GO:0006098//pentose-phosphate shunt;GO:0009651//response to salt stress;GO:0052546//cell wall pectin metabolic process;GO:0019521//D-gluconate metabolic process;GO:0046686//response to cadmium ion;GO:0052541//plant-type cell wall cellulose metabolic process	gi|356528974|ref|XP_003533072.1|/0/PREDICTED: 6-phosphogluconate dehydrogenase, decarboxylating-like [Glycine max]
Unigene27405_D2	1132	4685	97.40%	46.58057477	-	GO:0009524//phragmoplast;GO:0005829//cytosol;GO:0009506//plasmodesma;GO:0005876//spindle microtubule;GO:0005886//plasma membrane;GO:0005938//cell cortex	GO:0051010//microtubule plus-end binding	GO:0007026//negative regulation of microtubule depolymerization;GO:0030243//cellulose metabolic process;GO:0009825//multidimensional cell growth;GO:0043622//cortical microtubule organization;GO:0050821//protein stabilization;GO:0043481//anthocyanin accumulation in tissues in response to UV light;GO:0048767//root hair elongation;GO:0010817//regulation of hormone levels;GO:0007067//mitosis;GO:00002…	gi|462396350|gb|EMJ02149.1|/0/hypothetical protein PRUPE_ppa000220mg [Prunus persica]
CL6538.Contig2_D2	1132	1835	99.73%	118.9264266	K15283|1|6e-180|629|pop:POPTR_571511|solute carrier family 35, member E1	GO:0016021//integral to membrane;GO:0009507//chloroplast	GO:0015120//phosphoglycerate transmembrane transporter activity;GO:0005315//inorganic phosphate transmembrane transporter activity;GO:0071917//triose-phosphate transmembrane transporter activity;GO:0015152//glucose-6-phosphate transmembrane transporter activity;GO:0015297//antiporter activity	GO:0006007//glucose catabolic process;GO:0015713//phosphoglycerate transport;GO:0015760//glucose-6-phosphate transport;GO:0035436//triose phosphate transmembrane transport;GO:0009553//embryo sac development;GO:0006863//purine nucleobase transport;GO:0034389//lipid particle organization;GO:0010152//pollen maturation;GO:0007033//vacuole organization;GO:0009624//response to nematode;GO:0009790//embr…	gi|224124274|ref|XP_002319290.1|/8.45643e-179/predicted protein [Populus trichocarpa]
Unigene22044_D2	1131	1516	99.67%	143.8240172	-	GO:0005634//nucleus	GO:0003700//sequence-specific DNA binding transcription factor activity;GO:0003677//DNA binding	GO:0007275//multicellular organismal development;GO:0006355//regulation of transcription, DNA-dependent	gi|255547357|ref|XP_002514736.1|/1.6529e-161/NAC domain-containing protein 21/22, putative [Ricinus communis]
CL7365.Contig1_D2	1131	3680	98.29%	59.24924189	K12811|1|6e-21|102|rcu:RCOM_0075460|ATP-dependent RNA helicase DDX46/PRP5 [EC:3.6.4.13]	GO:0005829//cytosol;GO:0005886//plasma membrane	GO:0005515//protein binding	-	gi|462409556|gb|EMJ14890.1|/0/hypothetical protein PRUPE_ppa000822mg [Prunus persica]
Unigene30311_D2	1131	1256	86.62%	173.5965049	K03259|1|4e-104|376|vvi:100262414|translation initiation factor 4E	GO:0005737//cytoplasm	GO:0003743//translation initiation factor activity	GO:0006413//translational initiation	gi|224999213|gb|ACN51299.1|/2.73354e-103/eukaryotic translation inititation factor 4E [Citrullus lanatus]
Unigene4704_D2	1129	910	97.36%	239.1776316	-	-	-	-	gi|462420511|gb|EMJ24774.1|/2.18855e-42/hypothetical protein PRUPE_ppa012287mg [Prunus persica]
Unigene21954_D2	1127	1415	99.58%	153.5449325	K14945|1|3e-130|463|rcu:RCOM_0126290|protein quaking;K07562|2|2e-19|95.1|sbi:SORBI_03g046345|nonsense-mediated mRNA decay protein 3;K15174|3|3e-06|51.6|pop:POPTR_751858|RNA polymerase II-associated factor 1;K14709|4|7e-06|50.4|vcn:VOLCADRAFT_104214|solute carrier family 39 (zinc transporter), member 1/2/3;K12826|5|9e-06|50.1|gmx:100791333|splicing factor 3A subunit 2	GO:0009941//chloroplast envelope	GO:0003723//RNA binding	-	gi|462401045|gb|EMJ06602.1|/1.9287e-132/hypothetical protein PRUPE_ppa007556mg [Prunus persica]
Unigene18519_D2	1126	1144	99.30%	189.7493853	K02725|1|6e-140|495|rcu:RCOM_1595040|20S proteasome subunit alpha 6 [EC:3.4.25.1]	GO:0005829//cytosol;GO:0009506//plasmodesma;GO:0019773//proteasome core complex, alpha-subunit complex;GO:0005634//nucleus;GO:0005886//plasma membrane	GO:0004298//threonine-type endopeptidase activity	GO:0043161//proteasomal ubiquitin-dependent protein catabolic process;GO:0051788//response to misfolded protein;GO:0080129//proteasome core complex assembly;GO:0006635//fatty acid beta-oxidation;GO:0046685//response to arsenic-containing substance	gi|255538698|ref|XP_002510414.1|/7.88354e-139/proteasome subunit alpha type, putative [Ricinus communis]
Unigene20964_D2	1125	1467	99.18%	147.8394779	K14306|1|2e-11|68.9|gmx:100781711|nuclear pore complex protein Nup62	GO:0005737//cytoplasm;GO:0043231//intracellular membrane-bounded organelle	-	-	gi|224124296|ref|XP_002329988.1|/9.2143e-61/predicted protein [Populus trichocarpa]
Unigene22365_D2	1124	3883	95.62%	55.80420587	K10661|1|0.0|1890|vvi:100262331|E3 ubiquitin-protein ligase MARCH6 [EC:6.3.2.19]	-	GO:0008270//zinc ion binding;GO:0004842//ubiquitin-protein ligase activity	GO:0010025//wax biosynthetic process;GO:0009414//response to water deprivation;GO:0010345//suberin biosynthetic process;GO:0010143//cutin biosynthetic process;GO:1900490//positive regulation of hydroxymethylglutaryl-CoA reductase (NADPH) activity;GO:0008299//isoprenoid biosynthetic process	gi|462395725|gb|EMJ01524.1|/0/hypothetical protein PRUPE_ppa000536mg [Prunus persica]
Unigene25395_D2	1123	2366	95.18%	91.50251425	K08960|1|0.0|717|pop:POPTR_725863|casein kinase 1, epsilon [EC:2.7.11.1];K00924|3|0.0|686|ath:AT4G28540|[EC:2.7.1.-]	GO:0005634//nucleus	GO:0004674//protein serine/threonine kinase activity;GO:0005524//ATP binding	GO:0006468//protein phosphorylation;GO:0048364//root development;GO:0009850//auxin metabolic process;GO:0009741//response to brassinosteroid stimulus;GO:0009826//unidimensional cell growth	gi|462395233|gb|EMJ01032.1|/0/hypothetical protein PRUPE_ppa005501mg [Prunus persica]
Unigene26024_D2	1123	3649	99.31%	59.32993936	K15166|1|0.0|1952|rcu:RCOM_1143360|mediator of RNA polymerase II transcription subunit 23	GO:0005634//nucleus	-	GO:0045492//xylan biosynthetic process;GO:0010413//glucuronoxylan metabolic process;GO:0006487//protein N-linked glycosylation	gi|462422411|gb|EMJ26674.1|/0/hypothetical protein PRUPE_ppa000154mg [Prunus persica]
Unigene28625_D2	1123	2131	98.92%	101.5931247	K14306|1|2e-14|79.7|vvi:100265039|nuclear pore complex protein Nup62	GO:0016021//integral to membrane	-	GO:0006810//transport	gi|359480790|ref|XP_002271899.2|/0/PREDICTED: patellin-5-like [Vitis vinifera]
Unigene28985_D2	1120	5332	94.94%	40.49448625	K11979|1|0.0|639|vvi:100242771|E3 ubiquitin-protein ligase UBR7 [EC:6.3.2.19]	GO:0005737//cytoplasm	-	GO:0009639//response to red or far red light;GO:0009630//gravitropism	gi|462423987|gb|EMJ28250.1|/0/hypothetical protein PRUPE_ppa001245mg [Prunus persica]
[truncated: 44,809 more rows]
