# Supplementary material for: Transcriptome Analysis and Gene Expression Profiling of Abortive and Developing Ovules during Fruit Development in Hazelnut
Source: PLoS One. 2015 Apr 2;10(4):e0122072. doi: 10.1371/journal.pone.0122072 (PMC4383543; doi:10.1371/journal.pone.0122072)
Supplement: S7 Table — (XLS) [file pone.0122072.s007.xls]

Table S7. Significantly differentially expressed unigenes.
GeneID	Gene_length	full-Expression	empty-Expression	full-RPKM	empty-RPKM	log2 Ratio(empty/full)	Up-Down-Regulation(empty/full)	P-value	FDR	KEGG Orthology	GO Component	GO Function	GO Process	Blast nr
Unigene4177_D2	208	0	36	0.01	33.36623293	11.7041731	Up	2.64E-11	7.83E-10	-	-	-	-	-
Unigene14141_D2	253	0	40	0.01	30.47947497	11.57362234	Up	1.76E-12	5.80E-11	-	-	-	-	-
Unigene27735_D2	273	0	43	0.01	30.36503738	11.56819543	Up	2.31E-13	8.14E-12	-	-	-	-	gi|317415948|emb|CAR94514.1|/3.57213e-11/nematode resistance-like protein [Prunus cerasifera]
Unigene23819_D2	549	0	74	0.01	25.98527916	11.34347884	Up	1.77E-22	1.11E-20	K01206|1|3e-09|59.3|aly:ARALYDRAFT_475890|alpha-L-fucosidase [EC:3.2.1.51]	GO:0005634//nucleus;GO:0048046//apoplast	GO:0004091//carboxylesterase activity	GO:0006629//lipid metabolic process;GO:0006833//water transport;GO:0009750//response to fructose stimulus;GO:0009651//response to salt stress	gi|225462452|ref|XP_002266118.1|/4.38022e-60/PREDICTED: GDSL esterase/lipase At5g45670 [Vitis vinifera]
Unigene13633_D2	207	0	27	0.01	25.14556685	11.29608836	Up	1.17E-08	2.62E-07	K09873|1|9e-24|106|ath:AT4G01470|aquaporin TIP	GO:0005737//cytoplasm;GO:0016021//integral to membrane	GO:0015204//urea transmembrane transporter activity;GO:0015250//water channel activity	GO:0006833//water transport;GO:0071918//urea transmembrane transport	gi|224112847|ref|XP_002316308.1|/3.65573e-24/aquaporin, MIP family, TIP subfamily [Populus trichocarpa]
CL6138.Contig1_D2	373	0	44	0.01	22.74112033	11.15108761	Up	1.17E-13	4.24E-12	-	-	-	-	gi|302143649|emb|CBI22402.3|/1.13905e-17/unnamed protein product [Vitis vinifera]
Unigene29019_D2	203	0	23	0.01	21.84237252	11.09291385	Up	1.76E-07	3.32E-06	-	-	-	-	-
Unigene4819_D2	309	0	33	0.01	20.58844146	11.00761891	Up	2.01E-10	5.49E-09	K01058|1|5e-09|57.4|pop:POPTR_755075|phospholipase A1 [EC:3.1.1.32]	GO:0005737//cytoplasm	GO:0008970//phosphatidylcholine 1-acylhydrolase activity;GO:0047372//acylglycerol lipase activity	GO:0052651//monoacylglycerol catabolic process;GO:0010187//negative regulation of seed germination;GO:0019915//lipid storage;GO:0046340//diacylglycerol catabolic process	gi|255563098|ref|XP_002522553.1|/1.1797e-22/triacylglycerol lipase, putative [Ricinus communis]
Unigene29038_D2	201	0	21	0.01	20.14147394	10.97595355	Up	6.80E-07	1.17E-05	-	-	-	-	-
Unigene13956_D2	433	0	44	0.01	19.58992583	10.93589622	Up	1.17E-13	4.24E-12	-	-	-	-	gi|255543637|ref|XP_002512881.1|/4.74219e-08/conserved hypothetical protein [Ricinus communis]
Unigene25174_D2	426	0	41	0.01	18.55420152	10.8575302	Up	8.95E-13	3.02E-11	-	-	-	-	gi|356527793|ref|XP_003532491.1|/1.18147e-06/PREDICTED: leucine-rich repeat extensin-like protein 4-like [Glycine max]
Unigene14377_D2	239	0	23	0.01	18.55230804	10.85738296	Up	1.76E-07	3.33E-06	-	-	-	-	-
CL5843.Contig1_D2	233	0	22	0.01	18.2026564	10.82993329	Up	3.45E-07	6.26E-06	-	-	-	-	-
Unigene13334_D2	922	0	86	0.01	17.98189849	10.81232963	Up	5.25E-26	3.78E-24	-	-	-	-	gi|332322132|emb|CCA66040.1|/2.11263e-14/hypothetical protein [Beta vulgaris subsp. vulgaris]
Unigene13985_D2	646	0	60	0.01	17.905512	10.80618806	Up	2.32E-18	1.18E-16	K06685|1|8e-12|68.6|ath:AT4G19050|maintenance of ploidy protein MOB1 (MPS1 binder 1)	-	-	-	gi|147802475|emb|CAN61853.1|/8.7744e-30/hypothetical protein VITISV_027841 [Vitis vinifera]
CL686.Contig1_D2	594	0	54	0.01	17.52569811	10.7752562	Up	1.35E-16	6.08E-15	-	-	-	-	gi|449515682|ref|XP_004164877.1|/1.21233e-32/PREDICTED: uncharacterized LOC101218503 [Cucumis sativus]
Unigene4792_D2	232	0	21	0.01	17.4501563	10.76902424	Up	6.80E-07	1.17E-05	-	-	-	-	-
Unigene12823_D2	591	0	53	0.01	17.28846361	10.75559395	Up	2.65E-16	1.17E-14	-	-	-	-	-
Unigene10880_D2	231	0	20	0.01	16.69114105	10.70486687	Up	1.34E-06	2.20E-05	-	-	-	-	-
Unigene13465_D2	324	0	28	0.01	16.66023153	10.70219274	Up	5.95E-09	1.37E-07	K02866|1|3e-08|54.7|osa:4332737|large subunit ribosomal protein L10e	GO:0016023//cytoplasmic membrane-bounded vesicle	GO:0016787//hydrolase activity	-	gi|297738733|emb|CBI27978.3|/1.19482e-35/unnamed protein product [Vitis vinifera]
Unigene30872_D2	571	0	49	0.01	16.54352238	10.69205072	Up	3.98E-15	1.60E-13	-	-	-	-	-
CL204.Contig2_D2	410	0	34	0.01	15.98685632	10.64267056	Up	1.02E-10	2.86E-09	-	-	GO:0046872//metal ion binding	GO:0030001//metal ion transport	gi|388518499|gb|AFK47311.1|/2.77314e-08/unknown [Lotus japonicus]
Unigene26935_D2	290	0	24	0.01	15.95442862	10.63974123	Up	8.92E-08	1.77E-06	-	-	-	-	gi|449454903|ref|XP_004145193.1|/2.04889e-19/PREDICTED: ankyrin repeat-containing protein At5g02620-like [Cucumis sativus]
Unigene8986_D2	206	0	17	0.01	15.90925022	10.63565013	Up	1.02E-05	0.00014407	K03243|1|2e-20|95.1|vvi:100242745|translation initiation factor 5B	GO:0005829//cytosol;GO:0005886//plasma membrane	GO:0003743//translation initiation factor activity;GO:0003924//GTPase activity;GO:0005525//GTP binding	GO:0006413//translational initiation;GO:0006184//GTP catabolic process	gi|449475431|ref|XP_004154455.1|/1.58942e-19/PREDICTED: LOW QUALITY PROTEIN: uncharacterized LOC101204360 [Cucumis sativus]
Unigene10124_D2	241	0	19	0.01	15.19863446	10.56972599	Up	2.63E-06	4.11E-05	-	-	-	-	-
Unigene30809_D2	623	0	49	0.01	15.16268263	10.56630931	Up	3.98E-15	1.60E-13	-	-	-	-	-
CL8089.Contig3_D2	473	0	37	0.01	15.08025186	10.55844481	Up	1.34E-11	4.08E-10	-	-	-	-	gi|470104063|ref|XP_004288434.1|/7.93703e-26/PREDICTED: uncharacterized protein LOC101297774 [Fragaria vesca subsp. vesca]
CL4602.Contig2_D2	946	0	74	0.01	15.08025186	10.55844481	Up	1.77E-22	1.11E-20	K01673|1|3e-79|293|gmx:547671|carbonic anhydrase [EC:4.2.1.1]	-	GO:0016829//lyase activity	-	gi|462396786|gb|EMJ02585.1|/1.26663e-80/hypothetical protein PRUPE_ppa010302mg [Prunus persica]
Unigene30148_D2	488	0	38	0.01	15.011766	10.55187799	Up	6.82E-12	2.13E-10	-	-	-	-	-
Unigene2500_D2	216	0	16	0.01	14.28019846	10.47980031	Up	2.01E-05	0.000265134	K14638|1|1e-19|92.8|rcu:RCOM_0730410|solute carrier family 15 (peptide/histidine transporter), member 3/4	GO:0005886//plasma membrane	GO:0015112//nitrate transmembrane transporter activity	GO:0006857//oligopeptide transport;GO:0046686//response to cadmium ion;GO:0015706//nitrate transport;GO:0010167//response to nitrate	gi|356567302|ref|XP_003551860.1|/3.60305e-32/PREDICTED: putative peptide/nitrate transporter At5g19640-like [Glycine max]
Unigene30778_D2	403	0	29	0.01	13.872699	10.43803278	Up	3.02E-09	7.22E-08	-	-	-	-	-
Unigene14671_D2	397	0	28	0.01	13.59676327	10.40904754	Up	5.95E-09	1.37E-07	K13754|1|1e-24|109|gmx:100818583|solute carrier family 24 (sodium/potassium/calcium exchanger), member 6	-	-	-	gi|356573879|ref|XP_003555083.1|/1.82256e-23/PREDICTED: cation/calcium exchanger 3-like [Glycine max]
Unigene4825_D2	274	0	19	0.01	13.36814199	10.38458325	Up	2.63E-06	4.11E-05	K14709|1|2e-07|52.4|vcn:VOLCADRAFT_104214|solute carrier family 39 (zinc transporter), member 1/2/3	-	-	-	gi|60678627|gb|AAX33674.1|/4.35254e-09/plus agglutinin [Chlamydomonas incerta]
CL7977.Contig1_D2	275	0	19	0.01	13.31953056	10.37932752	Up	2.63E-06	4.11E-05	-	-	-	-	-
Unigene30149_D2	380	0	26	0.01	13.19039384	10.36527193	Up	2.30E-08	4.95E-07	-	-	-	-	-
Unigene19811_D2	383	0	26	0.01	13.08707483	10.35392695	Up	2.30E-08	4.94E-07	-	-	GO:0032550;GO:0043168;GO:0032559	-	gi|359487988|ref|XP_002262896.2|/8.8757e-23/PREDICTED: disease resistance protein RPS2-like [Vitis vinifera]
CL3527.Contig1_D2	639	0	43	0.01	12.97285634	10.34128045	Up	2.31E-13	8.14E-12	-	-	-	-	-
CL6521.Contig1_D2	865	0	58	0.01	12.92646866	10.33611249	Up	8.98E-18	4.40E-16	K09287|1|4e-10|63.5|pop:POPTR_555275|RAV-like factor	-	-	-	gi|470120425|ref|XP_004296303.1|/5.00515e-09/PREDICTED: AP2/ERF and B3 domain-containing transcription factor At1g50680-like [Fragaria vesca subsp. vesca]
Unigene26380_D2	449	0	30	0.01	12.88080262	10.33100678	Up	1.54E-09	3.82E-08	K03243|1|6e-21|97.8|vvi:100242745|translation initiation factor 5B	-	-	-	gi|462415389|gb|EMJ20126.1|/2.14596e-24/hypothetical protein PRUPE_ppa001745mg [Prunus persica]
CL4253.Contig2_D2	285	0	19	0.01	12.85217861	10.32779722	Up	2.63E-06	4.11E-05	-	-	-	-	-
Unigene30819_D2	228	0	15	0.01	12.683071	10.3086884	Up	3.95E-05	0.000487749	-	-	-	-	-
Unigene4661_D2	229	0	15	0.01	12.62768641	10.30237462	Up	3.95E-05	0.000488246	-	-	-	-	-
Unigene14084_D2	357	0	23	0.01	12.42017261	10.27846951	Up	1.76E-07	3.33E-06	K00001|1|3e-16|81.6|gmx:100819938|alcohol dehydrogenase [EC:1.1.1.1];K00121|3|8e-15|76.6|bdi:100844236|S-(hydroxymethyl)glutathione dehydrogenase / alcohol dehydrogenase [EC:1.1.1.284 1.1.1.1]	-	GO:0000166//nucleotide binding;GO:0008270//zinc ion binding;GO:0051903//S-(hydroxymethyl)glutathione dehydrogenase activity	GO:0055114//oxidation-reduction process	gi|224142703|ref|XP_002324694.1|/5.52765e-25/predicted protein [Populus trichocarpa]
Unigene31168_D2	459	0	29	0.01	12.18016927	10.25031847	Up	3.02E-09	7.24E-08	-	-	-	-	-
Unigene9200_D2	334	0	21	0.01	12.12106665	10.24330095	Up	6.80E-07	1.17E-05	-	-	-	GO:0010363//regulation of plant-type hypersensitive response;GO:0009862//systemic acquired resistance, salicylic acid mediated signaling pathway;GO:0031348//negative regulation of defense response;GO:0042742//defense response to bacterium;GO:0006612//protein targeting to membrane;GO:0043069//negative regulation of programmed cell death;GO:0002237//response to molecule of bacterial origin;GO:00103…	gi|255560679|ref|XP_002521353.1|/1.59492e-12/protein binding protein, putative [Ricinus communis]
CL8080.Contig2_D2	334	0	21	0.01	12.12106665	10.24330095	Up	6.80E-07	1.17E-05	-	GO:0016021//integral to membrane	-	-	gi|449441262|ref|XP_004138401.1|/4.39683e-09/PREDICTED: uncharacterized protein LOC101218681 [Cucumis sativus]
Unigene30971_D2	414	0	26	0.01	12.10712478	10.24164058	Up	2.30E-08	4.95E-07	-	-	GO:0004497//monooxygenase activity;GO:0050662//coenzyme binding;GO:0000166//nucleotide binding	-	gi|356530603|ref|XP_003533870.1|/5.87065e-43/PREDICTED: probable flavin-containing monooxygenase 1-like [Glycine max]
Unigene31052_D2	255	0	16	0.01	12.0961681	10.24033438	Up	2.01E-05	0.000264485	-	-	-	-	-
CL5627.Contig2_D2	228	0	14	0.01	11.83753293	10.20915272	Up	7.77E-05	0.00089575	K00430|1|6e-15|77.0|pop:POPTR_814782|peroxidase [EC:1.11.1.7]	GO:0009505//plant-type cell wall;GO:0005773//vacuole;GO:0005886//plasma membrane;GO:0048046//apoplast	GO:0046872//metal ion binding;GO:0004601//peroxidase activity;GO:0020037//heme binding	GO:0006979//response to oxidative stress;GO:0045926//negative regulation of growth;GO:0055114//oxidation-reduction process;GO:0009651//response to salt stress;GO:0042742//defense response to bacterium;GO:0009416//response to light stimulus;GO:0010043//response to zinc ion;GO:0009826//unidimensional cell growth;GO:0050832//defense response to fungus	gi|224057166|ref|XP_002299152.1|/9.76696e-14/predicted protein [Populus trichocarpa]
Unigene13914_D2	359	0	22	0.01	11.81398034	10.2062794	Up	3.45E-07	6.26E-06	-	-	-	-	-
Unigene29995_D2	233	0	14	0.01	11.58350862	10.17785659	Up	7.77E-05	0.000891932	-	-	-	-	-
Unigene12242_D2	986	0	59	0.01	11.53567756	10.17188703	Up	4.56E-18	2.29E-16	K13508|1|4e-104|375|rcu:RCOM_1033320|glycerol-3-phosphate acyltransferase [EC:2.3.1.15]	-	GO:0016746//transferase activity, transferring acyl groups	-	gi|462419257|gb|EMJ23520.1|/4.1389e-106/hypothetical protein PRUPE_ppa003971mg [Prunus persica]
Unigene6391_D2	268	0	16	0.01	11.50941368	10.16859863	Up	2.01E-05	0.000264918	-	-	GO:0003824//catalytic activity	GO:0009116//nucleoside metabolic process	gi|296081863|emb|CBI20868.3|/2.64161e-38/unnamed protein product [Vitis vinifera]
CL4773.Contig1_D2	268	0	16	0.01	11.50941368	10.16859863	Up	2.01E-05	0.000264773	-	-	-	-	-
Unigene1776_D2	387	0	23	0.01	11.45736853	10.16206002	Up	1.76E-07	3.32E-06	-	-	-	-	-
Unigene30761_D2	425	0	25	0.01	11.3401576	10.14722497	Up	4.53E-08	9.39E-07	-	-	-	-	-
Unigene15415_D2	1074	0	63	0.01	11.30848118	10.14318946	Up	3.04E-19	1.62E-17	-	-	-	-	gi|147818189|emb|CAN73562.1|/3.64823e-167/hypothetical protein VITISV_016481 [Vitis vinifera]
CL5727.Contig2_D2	481	0	28	0.01	11.22227654	10.13214965	Up	5.95E-09	1.37E-07	K13449|1|3e-30|129|vvi:100258414|pathogenesis-related protein 1	-	-	-	gi|351725239|ref|NP_001238109.1|/4.34055e-38/uncharacterized protein LOC100499927 precursor [Glycine max]
CL1391.Contig2_D2	260	0	15	0.01	11.12207764	10.1192106	Up	3.95E-05	0.000489746	-	GO:0005773//vacuole;GO:0005886//plasma membrane	-	GO:0006979//response to oxidative stress	gi|224111470|ref|XP_002315866.1|/5.02279e-18/predicted protein [Populus trichocarpa]
Unigene12404_D2	820	0	47	0.01	11.04973893	10.10979657	Up	1.54E-14	6.02E-13	K02183|1|5e-45|179|smo:SELMODRAFT_166784|calmodulin	GO:0005634//nucleus	GO:0043565//sequence-specific DNA binding;GO:0003700//sequence-specific DNA binding transcription factor activity	GO:0031348//negative regulation of defense response;GO:0009595//detection of biotic stimulus;GO:0009867//jasmonic acid mediated signaling pathway;GO:0035304//regulation of protein dephosphorylation;GO:0009862//systemic acquired resistance, salicylic acid mediated signaling pathway;GO:0010363//regulation of plant-type hypersensitive response;GO:0010310//regulation of hydrogen peroxide metabolic pr…	gi|356513070|ref|XP_003525237.1|/2.01714e-73/PREDICTED: uncharacterized protein LOC100802257 [Glycine max]
CL109.Contig1_D2	351	0	20	0.01	10.98476804	10.10128869	Up	1.34E-06	2.20E-05	K09490|1|1e-33|139|gmx:547838|heat shock 70kDa protein 5	GO:0005618//cell wall;GO:0005730//nucleolus;GO:0016023//cytoplasmic membrane-bounded vesicle;GO:0005788//endoplasmic reticulum lumen;GO:0005773//vacuole;GO:0005886//plasma membrane	GO:0005524//ATP binding	GO:0034976//response to endoplasmic reticulum stress;GO:0010197//polar nucleus fusion;GO:0009408//response to heat;GO:0046686//response to cadmium ion	gi|729623|sp|Q03685.1|BIP5_TOBAC/1.01214e-34/RecName: Full=Luminal-binding protein 5; Short=BiP 5; AltName: Full=78 kDa glucose-regulated protein homolog 5; Short=GRP-78-5; Flags: Precursor
Unigene531_D2	264	0	15	0.01	10.95356132	10.09718429	Up	3.95E-05	0.00048887	-	-	-	-	gi|317415954|emb|CAR94519.1|/8.28823e-08/nematode resistance-like protein [Prunus cerasifera]
Unigene26444_D2	425	0	24	0.01	10.88655129	10.08833129	Up	8.92E-08	1.77E-06	-	-	GO:0043531//ADP binding	GO:0006952//defense response;GO:0007165//signal transduction	gi|451798988|gb|AGF69192.1|/6.89436e-23/TMV resistance protein N-like protein 6 [Vitis labrusca]
CL7008.Contig2_D2	287	0	16	0.01	10.74746643	10.06978089	Up	2.01E-05	0.000264557	-	-	-	-	-
Unigene4553_D2	305	0	17	0.01	10.74526408	10.06948522	Up	1.02E-05	0.000143944	-	-	GO:0016772//transferase activity, transferring phosphorus-containing groups	-	gi|224065631|ref|XP_002301893.1|/4.36662e-09/predicted protein [Populus trichocarpa]
CL7487.Contig1_D2	395	0	22	0.01	10.73726314	10.06841059	Up	3.45E-07	6.27E-06	-	-	-	-	-
Unigene5421_D2	252	0	14	0.01	10.71014884	10.06476281	Up	7.77E-05	0.000892566	K15360|1|3e-13|71.2|vvi:100253596|centromere protein X	-	GO:0003676//nucleic acid binding;GO:0003824//catalytic activity	GO:0006259//DNA metabolic process	gi|4406792|gb|AAD20101.1|/2.12556e-24/putative retroelement pol polyprotein [Arabidopsis thaliana]
Unigene5256_D2	495	0	27	0.01	10.51541886	10.0382906	Up	1.17E-08	2.62E-07	-	GO:0005576//extracellular region	-	GO:0051707//response to other organism	gi|470146469|ref|XP_004308847.1|/1.55362e-57/PREDICTED: thaumatin-like protein-like [Fragaria vesca subsp. vesca]
CL6946.Contig1_D2	405	0	22	0.01	10.47214554	10.03234134	Up	3.45E-07	6.27E-06	-	-	-	-	-
Unigene16065_D2	651	0	35	0.01	10.36466017	10.0174571	Up	5.20E-11	1.50E-09	-	-	-	-	gi|359488518|ref|XP_003633770.1|/6.90765e-06/PREDICTED: uncharacterized protein LOC100853270 [Vitis vinifera]
Unigene4284_D2	335	0	18	0.01	10.35847231	10.01659553	Up	5.18E-06	7.66E-05	-	-	-	-	-
CL5376.Contig2_D2	543	0	29	0.01	10.29594419	10.00786042	Up	3.02E-09	7.23E-08	-	-	-	-	-
Unigene31680_D2	301	0	16	0.01	10.24758427	10.00106814	Up	2.01E-05	0.000265279	-	-	-	-	gi|147856323|emb|CAN81775.1|/1.6533e-32/hypothetical protein VITISV_020071 [Vitis vinifera]
CL3125.Contig1_D2	284	0	15	0.01	10.18218376	9.991831292	Up	3.95E-05	0.00048962	-	GO:0044444//cytoplasmic part;GO:0043231//intracellular membrane-bounded organelle	-	-	gi|470102094|ref|XP_004287494.1|/2.35965e-15/PREDICTED: acid phosphatase 1-like [Fragaria vesca subsp. vesca]
Unigene10746_D2	563	0	29	0.01	9.930191289	9.955677699	Up	3.02E-09	7.23E-08	-	-	-	-	gi|351721632|ref|NP_001236704.1|/5.38983e-08/uncharacterized protein LOC100526973 [Glycine max]
Unigene4575_D2	413	0	21	0.01	9.80250911	9.937007267	Up	6.80E-07	1.17E-05	K09843|1|2e-46|181|gmx:100782541|(+)-abscisic acid 8'-hydroxylase [EC:1.14.13.93]	GO:0009507//chloroplast	GO:0010295//(+)-abscisic acid 8'-hydroxylase activity;GO:0009055//electron carrier activity;GO:0019825//oxygen binding;GO:0020037//heme binding;GO:0005506//iron ion binding	GO:0055114//oxidation-reduction process;GO:0009687//abscisic acid metabolic process;GO:0010114//response to red light;GO:0048838//release of seed from dormancy	gi|356532233|ref|XP_003534678.1|/2.82607e-45/PREDICTED: abscisic acid 8'-hydroxylase 2-like [Glycine max]
Unigene10560_D2	277	0	14	0.01	9.743528911	9.928300572	Up	7.77E-05	0.000894262	-	-	-	-	-
CL2991.Contig1_D2	518	0	26	0.01	9.676350692	9.918319246	Up	2.30E-08	4.94E-07	-	-	-	-	-
Unigene30338_D2	380	0	19	0.01	9.639133959	9.912759721	Up	2.63E-06	4.12E-05	K04733|1|5e-20|94.0|ath:AT5G38990|interleukin-1 receptor-associated kinase 4 [EC:2.7.11.1]	GO:0043680//filiform apparatus;GO:0009506//plasmodesma;GO:0005886//plasma membrane	GO:0004672//protein kinase activity	GO:0006833//water transport;GO:0010483//pollen tube reception;GO:0009651//response to salt stress;GO:0000902//cell morphogenesis;GO:0009791//post-embryonic development;GO:0050832//defense response to fungus;GO:0048767//root hair elongation;GO:0006972//hyperosmotic response;GO:0046777//protein autophosphorylation;GO:0007030//Golgi organization;GO:0006096//glycolysis;GO:0030244//cellulose biosynthe…	gi|359488331|ref|XP_002277688.2|/5.5666e-33/PREDICTED: receptor-like protein kinase FERONIA [Vitis vinifera]
Unigene30402_D2	421	0	21	0.01	9.616238153	9.909328816	Up	6.80E-07	1.17E-05	-	-	-	-	-
Unigene844_D2	1364	0	67	0.01	9.469530428	9.887149077	Up	2.03E-20	1.14E-18	-	GO:0005737//cytoplasm;GO:0016020//membrane	GO:0016298//lipase activity	GO:0031408//oxylipin biosynthetic process;GO:0009626//plant-type hypersensitive response;GO:0051607//defense response to virus;GO:0046686//response to cadmium ion	gi|302142349|emb|CBI19552.3|/2.61043e-179/unnamed protein product [Vitis vinifera]
CL163.Contig1_D2	469	0	23	0.01	9.454161239	9.88480566	Up	1.76E-07	3.33E-06	K03013|1|2e-08|56.2|vvi:100258335|DNA-directed RNA polymerases I, II, and III subunit RPABC1	-	-	-	gi|225464045|ref|XP_002265970.1|/3.17955e-24/PREDICTED: putative disease resistance protein RGA3 [Vitis vinifera]
Unigene17680_D2	309	0	15	0.01	9.358382484	9.870115384	Up	3.95E-05	0.000488122	-	-	-	-	-
Unigene6309_D2	477	0	23	0.01	9.295600882	9.860404316	Up	1.76E-07	3.33E-06	K14709|1|6e-28|121|vcn:VOLCADRAFT_104214|solute carrier family 39 (zinc transporter), member 1/2/3	-	-	-	gi|460415626|ref|XP_004253159.1|/1.35648e-60/PREDICTED: uncharacterized protein LOC101260918 [Solanum lycopersicum]
CL1745.Contig1_D2	333	0	16	0.01	9.262831432	9.855309449	Up	2.01E-05	0.000264701	-	-	-	-	gi|147812634|emb|CAN75059.1|/3.13685e-15/hypothetical protein VITISV_036944 [Vitis vinifera]
Unigene6474_D2	459	0	22	0.01	9.240128413	9.851769091	Up	3.45E-07	6.27E-06	-	-	GO:0016787//hydrolase activity	-	gi|470103445|ref|XP_004288147.1|/8.77293e-48/PREDICTED: uncharacterized protein LOC101305507 [Fragaria vesca subsp. vesca]
Unigene31936_D2	293	0	14	0.01	9.211459073	9.847285884	Up	7.77E-05	0.000895325	-	-	-	-	gi|356510748|ref|XP_003524096.1|/1.85133e-12/PREDICTED: phospholipase A1-Ibeta2, chloroplastic-like [Glycine max]
Unigene11531_D2	509	0	24	0.01	9.089949509	9.828128471	Up	8.92E-08	1.77E-06	K09264|1|2e-22|102|vvi:100232868|MADS-box transcription factor, plant	-	-	-	gi|20385586|gb|AAM21343.1|AF373602_1/2.47406e-21/MADS-box protein 3 [Vitis vinifera]
Unigene9201_D2	532	0	25	0.01	9.059336427	9.82326157	Up	4.53E-08	9.38E-07	K06694|1|7e-09|58.2|mtr:MTR_5g043640|26S proteasome non-ATPase regulatory subunit 10	-	-	-	gi|255560679|ref|XP_002521353.1|/9.69637e-54/protein binding protein, putative [Ricinus communis]
CL9.Contig2_D2	583	0	27	0.01	8.928185828	9.802223245	Up	1.17E-08	2.62E-07	K13457|1|8e-37|151|vvi:100252764|disease resistance protein RPM1	-	-	-	gi|356542957|ref|XP_003539930.1|/1.04999e-49/PREDICTED: putative disease resistance protein At1g50180-like [Glycine max]
Unigene31076_D2	368	0	17	0.01	8.905721592	9.798588701	Up	1.02E-05	0.000143986	-	GO:0005576//extracellular region	-	GO:0051707//response to other organism	gi|470107033|ref|XP_004289855.1|/7.14346e-28/PREDICTED: thaumatin-like protein 1a-like [Fragaria vesca subsp. vesca]
CL7749.Contig1_D2	542	0	25	0.01	8.892189999	9.796394964	Up	4.53E-08	9.38E-07	-	-	-	-	-
Unigene7948_D2	327	0	15	0.01	8.843242164	9.788431586	Up	3.95E-05	0.000487873	K13424|1|2e-26|115|pop:POPTR_663578|WRKY transcription factor 33	-	-	-	gi|356532213|ref|XP_003534668.1|/2.47441e-33/PREDICTED: probable WRKY transcription factor 33-like [Glycine max]
Unigene10271_D2	463	0	21	0.01	8.743922813	9.772136856	Up	6.80E-07	1.17E-05	-	-	-	-	gi|297738566|emb|CBI27811.3|/1.38817e-48/unnamed protein product [Vitis vinifera]
CL3552.Contig1_D2	311	0	14	0.01	8.678319963	9.761271968	Up	7.77E-05	0.000893201	K13457|1|5e-13|70.9|sbi:SORBI_02g004900|disease resistance protein RPM1	-	-	-	gi|356542957|ref|XP_003539930.1|/8.426e-21/PREDICTED: putative disease resistance protein At1g50180-like [Glycine max]
CL380.Contig1_D2	645	0	29	0.01	8.667748366	9.759513461	Up	3.02E-09	7.24E-08	K13459|1|5e-06|49.3|vvi:100254298|disease resistance protein RPS2	-	-	-	gi|255563252|ref|XP_002522629.1|/8.68204e-30/Disease resistance protein RPS5, putative [Ricinus communis]
Unigene28496_D2	335	0	15	0.01	8.632060261	9.753561126	Up	3.95E-05	0.00048912	-	-	-	-	gi|224108189|ref|XP_002333423.1|/5.69711e-17/predicted protein [Populus trichocarpa]
CL4903.Contig1_D2	336	0	15	0.01	8.606369606	9.749260989	Up	3.95E-05	0.000488745	-	-	-	-	-
Unigene12405_D2	676	0	30	0.01	8.555444342	9.740698975	Up	1.54E-09	3.82E-08	K02183|1|2e-42|170|pop:POPTR_825902|calmodulin	-	-	-	gi|470129190|ref|XP_004300508.1|/1.58011e-72/PREDICTED: uncharacterized protein LOC101291831 [Fragaria vesca subsp. vesca]
Unigene6579_D2	317	0	14	0.01	8.514061541	9.733703708	Up	7.77E-05	0.000894687	-	GO:0031227//intrinsic to endoplasmic reticulum membrane	GO:0050660//flavin adenine dinucleotide binding;GO:0050661//NADP binding;GO:0004499//N,N-dimethylaniline monooxygenase activity	GO:0055114//oxidation-reduction process	gi|356530603|ref|XP_003533870.1|/6.16387e-40/PREDICTED: probable flavin-containing monooxygenase 1-like [Glycine max]
CL8008.Contig1_D2	385	0	17	0.01	8.512481937	9.733436022	Up	1.02E-05	0.000143902	K00517|1|5e-26|114|osa:4348172|[EC:1.14.-.-];K09755|3|3e-19|91.3|rcu:RCOM_0193830|ferulate-5-hydroxylase [EC:1.14.-.-];K16084|4|1e-18|89.7|osa:4329723|cytochrome P450, family 76, subfamily M, polypeptide 7 (ent-cassa-12,15-diene 11-hydroxylase) [EC:1.14.13.145];K05280|5|4e-18|87.8|mtr:MTR_3g025230|flavonoid 3'-monooxygenase [EC:1.14.13.21]	-	GO:0046872//metal ion binding;GO:0016705//oxidoreductase activity, acting on paired donors, with incorporation or reduction of molecular oxygen;GO:0004497//monooxygenase activity	-	gi|255641226|gb|ACU20890.1|/2.17604e-37/unknown [Glycine max]
Unigene30924_D2	342	0	15	0.01	8.455380665	9.723725897	Up	3.95E-05	0.000488995	-	-	-	-	gi|321172970|gb|ADW77269.1|/4.48307e-14/CLE15 protein [Glycine max]
Unigene14027_D2	367	0	16	0.01	8.40469446	9.715051563	Up	2.01E-05	0.00026499	-	-	-	-	-
Unigene19809_D2	482	0	21	0.01	8.399245358	9.714115903	Up	6.80E-07	1.17E-05	K13459|1|1e-19|93.6|vvi:100254298|disease resistance protein RPS2	-	GO:0032550;GO:0043168;GO:0032559	-	gi|224083434|ref|XP_002307025.1|/3.43126e-43/cc-nbs-lrr resistance protein [Populus trichocarpa]
Unigene11564_D2	326	0	14	0.01	8.279010762	9.693314584	Up	7.77E-05	0.000895537	-	-	-	-	-
Unigene17065_D2	514	0	22	0.01	8.251398719	9.688494885	Up	3.45E-07	6.28E-06	K00826|1|3e-24|109|gmx:100778723|branched-chain amino acid aminotransferase [EC:2.6.1.42]	GO:0009507//chloroplast;GO:0005739//mitochondrion	GO:0052654//L-leucine transaminase activity;GO:0052655//L-valine transaminase activity;GO:0052656//L-isoleucine transaminase activity	GO:0009081//branched-chain amino acid metabolic process	gi|356519499|ref|XP_003528410.1|/2.74306e-23/PREDICTED: putative branched-chain-amino-acid aminotransferase 7-like [Glycine max]
Unigene6586_D2	399	0	17	0.01	8.213798361	9.681905721	Up	1.02E-05	0.000143818	-	-	-	-	-
Unigene4231_D2	354	0	15	0.01	8.168757592	9.673972862	Up	3.95E-05	0.000487997	K13424|1|7e-08|53.5|pop:POPTR_577093|WRKY transcription factor 33;K13423|3|1e-06|49.7|ath:AT2G30250|WRKY transcription factor 25	-	-	-	gi|224066567|ref|XP_002302140.1|/2.11045e-32/predicted protein [Populus trichocarpa]
Unigene24696_D2	429	0	18	0.01	8.088783741	9.65977898	Up	5.18E-06	7.68E-05	-	-	GO:0043531//ADP binding	GO:0006952//defense response;GO:0007165//signal transduction	gi|224126735|ref|XP_002329460.1|/2.51623e-33/predicted protein [Populus trichocarpa]
Unigene13212_D2	337	0	14	0.01	8.008775989	9.645437957	Up	7.77E-05	0.000894049	K01115|1|1e-15|79.3|vcn:VOLCADRAFT_99471|phospholipase D [EC:3.1.4.4]	-	-	-	gi|357117567|ref|XP_003560537.1|/6.46587e-29/PREDICTED: uncharacterized protein LOC100831908 [Brachypodium distachyon]
CL678.Contig1_D2	612	0	25	0.01	7.875109443	9.621156163	Up	4.53E-08	9.36E-07	K03013|1|7e-49|191|vvi:100258335|DNA-directed RNA polymerases I, II, and III subunit RPABC1;K13457|2|2e-20|97.1|osa:4342596|disease resistance protein RPM1	-	-	-	gi|28371838|gb|AAO38217.1|/5.17662e-58/RCa6 [Manihot esculenta]
CL6189.Contig2_D2	516	0	21	0.01	7.84580671	9.615777983	Up	6.80E-07	1.17E-05	K15400|1|2e-73|272|vvi:100245819|omega-hydroxypalmitate O-feruloyl transferase [EC:2.3.1.188]	-	GO:0050734//hydroxycinnamoyltransferase activity;GO:0047672	GO:0010345//suberin biosynthetic process;GO:0052325//cell wall pectin biosynthetic process	gi|449440522|ref|XP_004138033.1|/2.25319e-73/PREDICTED: omega-hydroxypalmitate O-feruloyl transferase-like [Cucumis sativus]
Unigene12760_D2	517	0	21	0.01	7.830631069	9.612984768	Up	6.80E-07	1.17E-05	-	-	-	-	gi|462398780|gb|EMJ04448.1|/4.02364e-30/hypothetical protein PRUPE_ppa019516mg, partial [Prunus persica]
Unigene31118_D2	699	0	28	0.01	7.72233908	9.592894093	Up	5.95E-09	1.37E-07	K10999|1|4e-28|122|mtr:MTR_8g086600|cellulose synthase A [EC:2.4.1.12];K00770|2|4e-28|122|rcu:RCOM_1180270|1,4-beta-D-xylan synthase [EC:2.4.2.24]	GO:0016021//integral to membrane	GO:0016760//cellulose synthase (UDP-forming) activity	GO:0030244//cellulose biosynthetic process	gi|462407029|gb|EMJ12493.1|/1.03968e-82/hypothetical protein PRUPE_ppa001978mg [Prunus persica]
CL2446.Contig4_D2	1131	0	45	0.01	7.670398375	9.583157698	Up	5.97E-14	2.21E-12	K01183|1|4e-146|515|gmx:547572|chitinase [EC:3.2.1.14]	-	GO:0004568//chitinase activity;GO:0008061//chitin binding	GO:0005975//carbohydrate metabolic process;GO:0006032//chitin catabolic process;GO:0016998//cell wall macromolecule catabolic process	gi|222139388|gb|ACM45713.1|/5.38255e-148/class I chitinase [Pyrus pyrifolia]
Unigene6411_D2	817	0	32	0.01	7.550851571	9.560495548	Up	3.96E-10	1.05E-08	-	-	-	-	gi|147838114|emb|CAN69666.1|/5.1908e-13/hypothetical protein VITISV_013633 [Vitis vinifera]
Unigene7285_D2	464	0	18	0.01	7.478638416	9.546631822	Up	5.18E-06	7.67E-05	-	-	-	-	gi|147811507|emb|CAN72094.1|/4.34861e-10/hypothetical protein VITISV_009002 [Vitis vinifera]
Unigene18939_D2	671	0	26	0.01	7.469969685	9.544958578	Up	2.30E-08	4.94E-07	K15086|1|2e-85|313|rcu:RCOM_0906740|(3S)-linalool synthase [EC:4.2.3.25]	-	-	-	gi|313755442|gb|ADR74212.1|/2.71706e-93/(3S)-linalool/(E)-nerolidol synthase [Vitis vinifera]
Unigene15893_D2	518	0	20	0.01	7.443346686	9.539807623	Up	1.34E-06	2.19E-05	-	-	-	-	gi|255552378|ref|XP_002517233.1|/8.35098e-44/ankyrin repeat-containing protein, putative [Ricinus communis]
Unigene15416_D2	780	0	30	0.01	7.41471843	9.534248098	Up	1.54E-09	3.82E-08	-	-	-	-	gi|147865035|emb|CAN83237.1|/1.98091e-67/hypothetical protein VITISV_029623 [Vitis vinifera]
CL3055.Contig1_D2	522	0	20	0.01	7.386309547	9.528709914	Up	1.34E-06	2.19E-05	-	-	-	-	gi|462410321|gb|EMJ15655.1|/5.68834e-48/hypothetical protein PRUPE_ppa024314mg [Prunus persica]
Unigene9137_D2	477	0	18	0.01	7.274818082	9.506767361	Up	5.18E-06	7.67E-05	-	-	-	-	-
Unigene7001_D2	505	0	19	0.01	7.253209711	9.502475752	Up	2.63E-06	4.11E-05	-	-	-	-	-
Unigene11815_D2	374	0	14	0.01	7.216463926	9.495148278	Up	7.77E-05	0.000892778	-	-	-	-	gi|224052982|ref|XP_002297648.1|/5.80212e-30/predicted protein [Populus trichocarpa]
Unigene30946_D2	723	0	27	0.01	7.199353164	9.491723481	Up	1.17E-08	2.62E-07	-	-	-	-	gi|356545932|ref|XP_003541387.1|/1.38999e-40/PREDICTED: ankyrin repeat-containing protein At2g01680-like [Glycine max]
Unigene9287_D2	379	0	14	0.01	7.121259917	9.4759887	Up	7.77E-05	0.000894899	-	-	-	-	gi|255560679|ref|XP_002521353.1|/4.29747e-17/protein binding protein, putative [Ricinus communis]
Unigene6412_D2	598	0	22	0.01	7.092339367	9.47011776	Up	3.45E-07	6.26E-06	-	-	-	-	gi|158828139|gb|ABW81018.1|/8.33775e-29/gag-pol polymerase [Arabidopsis lyrata subsp. lyrata]
Unigene31482_D2	549	0	20	0.01	7.023048422	9.455953572	Up	1.34E-06	2.19E-05	-	-	-	-	-
Unigene11847_D2	882	0	32	0.01	6.994382918	9.45005297	Up	3.96E-10	1.05E-08	-	-	-	-	gi|470132197|ref|XP_004301972.1|/1.16664e-77/PREDICTED: uncharacterized protein LOC101291061 [Fragaria vesca subsp. vesca]
Unigene22528_D2	916	0	33	0.01	6.945227525	9.439878147	Up	2.01E-10	5.49E-09	-	-	-	-	gi|374923127|gb|AFA26674.1|/5.63256e-139/beta-1,3-glucanase, partial [Casuarina equisetifolia]
Unigene4152_D2	500	0	18	0.01	6.94017645	9.438828533	Up	5.18E-06	7.67E-05	-	-	-	-	gi|359486026|ref|XP_002267228.2|/2.92845e-11/PREDICTED: putative disease resistance RPP13-like protein 1-like [Vitis vinifera]
Unigene30933_D2	695	0	25	0.01	6.934628747	9.437674838	Up	4.53E-08	9.38E-07	-	-	-	GO:0019438//aromatic compound biosynthetic process	gi|225426558|ref|XP_002279545.1|/2.23869e-53/PREDICTED: NAC domain-containing protein 43-like [Vitis vinifera]
Unigene31481_D2	473	0	17	0.01	6.928764368	9.436454284	Up	1.02E-05	0.00014386	-	-	-	-	-
CL6535.Contig2_D2	446	0	16	0.01	6.915970553	9.433787916	Up	2.01E-05	0.000264413	K00517|1|2e-17|86.3|osa:4349111|[EC:1.14.-.-]	GO:0005783//endoplasmic reticulum	GO:0005488//binding;GO:0016491//oxidoreductase activity	-	gi|255557971|ref|XP_002520014.1|/9.64785e-33/cytochrome P450, putative [Ricinus communis]
CL579.Contig1_D2	420	0	15	0.01	6.885095685	9.427332894	Up	3.95E-05	0.000488371	-	-	-	-	-
Unigene31951_D2	706	0	25	0.01	6.826582124	9.415019632	Up	4.53E-08	9.37E-07	K05391|1|3e-59|226|pop:POPTR_807853|cyclic nucleotide gated channel, other eukaryote	GO:0005886//plasma membrane	GO:0005242//inward rectifier potassium channel activity;GO:0005221//intracellular cyclic nucleotide activated cation channel activity;GO:0005516//calmodulin binding	GO:0006816//calcium ion transport;GO:0006813//potassium ion transport	gi|224118210|ref|XP_002317760.1|/1.65884e-59/predicted protein [Populus trichocarpa]
Unigene11707_D2	735	0	26	0.01	6.819523345	9.413527094	Up	2.30E-08	4.95E-07	K14572|1|2e-73|273|vvi:100244657|midasin	GO:0009941//chloroplast envelope;GO:0009506//plasmodesma	GO:0005488//binding	GO:0007010//cytoskeleton organization;GO:0006094//gluconeogenesis;GO:0010498//proteasomal protein catabolic process	gi|462413246|gb|EMJ18295.1|/1.08081e-72/hypothetical protein PRUPE_ppa000001mg [Prunus persica]
Unigene13213_D2	512	0	18	0.01	6.777516065	9.404612817	Up	5.18E-06	7.67E-05	K13832|1|2e-87|318|rcu:RCOM_0556770|3-dehydroquinate dehydratase / shikimate dehydrogenase [EC:4.2.1.10 1.1.1.25]	-	GO:0004764//shikimate 3-dehydrogenase (NADP+) activity;GO:0003855//3-dehydroquinate dehydratase activity;GO:0050661//NADP binding	GO:0019632//shikimate metabolic process;GO:0055114//oxidation-reduction process	gi|255559348|ref|XP_002520694.1|/2.238e-86/shikimate dehydrogenase, putative [Ricinus communis]
Unigene24809_D2	401	0	14	0.01	6.730567353	9.394584312	Up	7.77E-05	0.00089299	K00826|1|6e-46|180|rcu:RCOM_1585550|branched-chain amino acid aminotransferase [EC:2.6.1.42]	GO:0009507//chloroplast;GO:0005739//mitochondrion	GO:0052654//L-leucine transaminase activity;GO:0052655//L-valine transaminase activity;GO:0052656//L-isoleucine transaminase activity	GO:0009407//toxin catabolic process;GO:0009744//response to sucrose stimulus;GO:0009081//branched-chain amino acid metabolic process;GO:0009750//response to fructose stimulus	gi|255537936|ref|XP_002510033.1|/8.34581e-45/branched-chain amino acid aminotransferase, putative [Ricinus communis]
Unigene30456_D2	833	0	29	0.01	6.711521844	9.390496126	Up	3.02E-09	7.23E-08	-	-	-	-	-
CL4909.Contig2_D2	1293	0	45	0.01	6.709373985	9.390034353	Up	5.97E-14	2.21E-12	K07119|1|1e-146|517|mtr:MTR_2g088220|	-	GO:0032440//2-alkenal reductase [NAD(P)] activity;GO:0000166//nucleotide binding;GO:0008270//zinc ion binding	GO:0055114//oxidation-reduction process	gi|225447019|ref|XP_002268886.1|/5.6139e-152/PREDICTED: (+)-pulegone reductase [Vitis vinifera]
Unigene5420_D2	583	0	20	0.01	6.613470984	9.369263838	Up	1.34E-06	2.19E-05	-	-	GO:0003676//nucleic acid binding	GO:0006259//DNA metabolic process	gi|8778610|gb|AAF79618.1|AC027665_19/5.54176e-67/F5M15.26 [Arabidopsis thaliana]
Unigene10012_D2	468	0	16	0.01	6.590860826	9.364323096	Up	2.01E-05	0.000264629	K14572|1|1e-13|73.9|vvi:100244657|midasin	-	-	-	gi|357513847|ref|XP_003627212.1|/2.58675e-13/Midasin [Medicago truncatula]
Unigene30856_D2	505	0	17	0.01	6.489713952	9.34201108	Up	1.02E-05	0.000144028	-	-	GO:0003824//catalytic activity	GO:0009116//nucleoside metabolic process	gi|470113280|ref|XP_004292852.1|/3.779e-70/PREDICTED: uncharacterized protein LOC101304070 [Fragaria vesca subsp. vesca]
Unigene32086_D2	630	0	21	0.01	6.426089306	9.32779722	Up	6.80E-07	1.17E-05	-	-	-	-	-
CL3064.Contig2_D2	495	0	16	0.01	6.231359327	9.283403101	Up	2.01E-05	0.000265062	K13691|1|1e-17|87.4|gmx:100781244|pathogen-inducible salicylic acid glucosyltransferase [EC:2.4.1.-]	-	GO:0047213//anthocyanidin 3-O-glucosyltransferase activity	GO:0008152//metabolic process	gi|356515120|ref|XP_003526249.1|/5.60387e-52/PREDICTED: UDP-glycosyltransferase 79B6-like [Glycine max]
Unigene4646_D2	902	0	29	0.01	6.198112745	9.275685188	Up	3.02E-09	7.22E-08	K08235|1|4e-162|568|vvi:100255547|xyloglucan:xyloglucosyl transferase [EC:2.4.1.207]	GO:0005618//cell wall;GO:0048046//apoplast	GO:0004553//hydrolase activity, hydrolyzing O-glycosyl compounds;GO:0016762//xyloglucan:xyloglucosyl transferase activity	GO:0042546//cell wall biogenesis;GO:0006073//cellular glucan metabolic process;GO:0016998//cell wall macromolecule catabolic process	gi|225441185|ref|XP_002269285.1|/5.11902e-161/PREDICTED: probable xyloglucan endotransglucosylase/hydrolase protein 32 [Vitis vinifera]
Unigene2670_D2	470	0	15	0.01	6.152638697	9.265061465	Up	3.95E-05	0.000489245	-	-	-	-	-
CL7895.Contig2_D2	692	0	22	0.01	6.128929107	9.259491207	Up	3.45E-07	6.27E-06	K03013|1|8e-63|238|vvi:100258335|DNA-directed RNA polymerases I, II, and III subunit RPABC1;K13457|2|1e-33|140|osa:4342596|disease resistance protein RPM1	-	-	-	gi|359485895|ref|XP_002265277.2|/2.13374e-72/PREDICTED: putative disease resistance RPP13-like protein 1-like [Vitis vinifera]
CL6875.Contig2_D2	484	0	15	0.01	5.974669809	9.222715174	Up	3.95E-05	0.000488496	-	GO:0005886//plasma membrane;GO:0005634//nucleus	GO:0003700//sequence-specific DNA binding transcription factor activity;GO:0005516//calmodulin binding	GO:0002679//respiratory burst involved in defense response;GO:0010200//response to chitin;GO:0000956//nuclear-transcribed mRNA catabolic process;GO:0045892//negative regulation of transcription, DNA-dependent;GO:0006487//protein N-linked glycosylation;GO:0008284//positive regulation of cell proliferation;GO:0009814//defense response, incompatible interaction;GO:0070417//cellular response to cold;…	gi|302398999|gb|ADL36794.1|/5.46936e-33/NAC domain class transcription factor [Malus x domestica]
CL5617.Contig1_D2	724	0	22	0.01	5.858037212	9.194273548	Up	3.45E-07	6.28E-06	-	-	-	-	-
Unigene5727_D2	694	0	21	0.01	5.833481646	9.188213386	Up	6.80E-07	1.17E-05	K14638|1|1e-55|214|smo:SELMODRAFT_135522|solute carrier family 15 (peptide/histidine transporter), member 3/4	GO:0016020//membrane	GO:0005215//transporter activity	GO:0006810//transport	gi|462403321|gb|EMJ08878.1|/6.19295e-112/hypothetical protein PRUPE_ppa023462mg [Prunus persica]
Unigene12096_D2	719	0	21	0.01	5.630648488	9.137157278	Up	6.80E-07	1.17E-05	K01229|1|2e-68|135|vvi:100267558|lactase-phlorizin hydrolase [EC:3.2.1.108 3.2.1.62];K05350|4|3e-63|127|sbi:SORBI_06g022500|beta-glucosidase [EC:3.2.1.21]	-	GO:0004553//hydrolase activity, hydrolyzing O-glycosyl compounds	GO:0071704	gi|356546879|ref|XP_003541849.1|/2.20909e-75/PREDICTED: beta-glucosidase 18-like [Glycine max]
CL4602.Contig1_D2	1043	0	30	0.01	5.545043504	9.115054969	Up	1.54E-09	3.82E-08	K01673|1|6e-86|315|vvi:100258765|carbonic anhydrase [EC:4.2.1.1]	-	GO:0016829//lyase activity	-	gi|462396786|gb|EMJ02585.1|/2.9475e-89/hypothetical protein PRUPE_ppa010302mg [Prunus persica]
CL5974.Contig1_D2	871	0	25	0.01	5.533371962	9.112015097	Up	4.53E-08	9.37E-07	-	-	-	-	gi|147781874|emb|CAN61175.1|/3.81634e-07/hypothetical protein VITISV_009381 [Vitis vinifera]
Unigene17066_D2	958	0	27	0.01	5.433332294	9.085693472	Up	1.17E-08	2.62E-07	K00826|1|1e-105|380|rcu:RCOM_1381660|branched-chain amino acid aminotransferase [EC:2.6.1.42]	GO:0009507//chloroplast;GO:0005829//cytosol;GO:0005739//mitochondrion	GO:0052654//L-leucine transaminase activity;GO:0010326//methionine-oxo-acid transaminase activity;GO:0052655//L-valine transaminase activity;GO:0052656//L-isoleucine transaminase activity	GO:0019761//glucosinolate biosynthetic process;GO:0009081//branched-chain amino acid metabolic process	gi|462396626|gb|EMJ02425.1|/1.45245e-108/hypothetical protein PRUPE_ppa008101mg [Prunus persica]
CL6522.Contig1_D2	499	0	14	0.01	5.408732482	9.079146733	Up	7.77E-05	0.000892355	K13356|1|6e-69|257|pop:POPTR_649125|fatty acyl-CoA reductase [EC:1.2.1.-]	GO:0005783//endoplasmic reticulum	GO:0003899//DNA-directed RNA polymerase activity;GO:0016627//oxidoreductase activity, acting on the CH-CH group of donors;GO:0000166//nucleotide binding;GO:0080019//fatty-acyl-CoA reductase (alcohol-forming) activity	GO:0010025//wax biosynthetic process;GO:0055114//oxidation-reduction process;GO:0009556//microsporogenesis;GO:0032774//RNA biosynthetic process	gi|224105053|ref|XP_002313668.1|/5.80561e-68/predicted protein [Populus trichocarpa]
CL46.Contig1_D2	620	0	17	0.01	5.285976687	9.046026252	Up	1.02E-05	0.000143776	-	-	-	-	gi|470123658|ref|XP_004297839.1|/1.76424e-93/PREDICTED: thaumatin-like protein 1-like [Fragaria vesca subsp. vesca]
Unigene12784_D2	713	0	19	0.01	5.137266345	9.004857063	Up	2.63E-06	4.11E-05	K13289|1|8e-06|48.9|mtr:MTR_4g021500|cathepsin A (carboxypeptidase C) [EC:3.4.16.5]	-	-	-	gi|77556336|gb|ABA99132.1|/1.95832e-07/Serine carboxypeptidase family protein [Oryza sativa Japonica Group]
CL2734.Contig5_D2	986	0	26	0.01	5.083518923	8.989683698	Up	2.30E-08	4.95E-07	K13459|1|3e-24|110|rcu:RCOM_1047690|disease resistance protein RPS2	-	GO:0016787//hydrolase activity;GO:0000166//nucleotide binding	-	gi|224111284|ref|XP_002332949.1|/8.39783e-83/cc-nbs-lrr resistance protein [Populus trichocarpa]
CL3793.Contig2_D2	1980	0	52	0.01	5.062979453	8.983842819	Up	5.22E-16	2.25E-14	K01805|1|0.0|891|pop:POPTR_737826|xylose isomerase [EC:5.3.1.5]	GO:0005774//vacuolar membrane;GO:0016023//cytoplasmic membrane-bounded vesicle;GO:0005783//endoplasmic reticulum;GO:0005794//Golgi apparatus;GO:0005886//plasma membrane	GO:0046872//metal ion binding;GO:0009045//xylose isomerase activity	GO:0006098//pentose-phosphate shunt;GO:0042732//D-xylose metabolic process	gi|462419743|gb|EMJ24006.1|/0/hypothetical protein PRUPE_ppa005065mg [Prunus persica]
CL5567.Contig3_D2	610	0	16	0.01	5.056594863	8.982022384	Up	2.01E-05	0.000264845	-	-	-	-	-
Unigene352_D2	546	0	14	0.01	4.94314562	8.949285597	Up	7.77E-05	0.000893837	-	-	-	-	-
CL8182.Contig1_D2	596	0	15	0.01	4.851913066	8.922409891	Up	3.95E-05	0.00048937	K06685|1|6e-08|55.5|aly:ARALYDRAFT_492950|maintenance of ploidy protein MOB1 (MPS1 binder 1)	-	-	-	gi|460383757|ref|XP_004237584.1|/1.55663e-19/PREDICTED: TMV resistance protein N-like [Solanum lycopersicum]
CL1235.Contig1_D2	776	0	19	0.01	4.720194464	8.882702487	Up	2.63E-06	4.11E-05	-	-	-	-	gi|224139812|ref|XP_002323288.1|/1.28352e-42/predicted protein [Populus trichocarpa]
CL7895.Contig1_D2	694	0	16	0.01	4.444557445	8.795895963	Up	2.01E-05	0.000265207	K03013|1|2e-58|223|vvi:100258335|DNA-directed RNA polymerases I, II, and III subunit RPABC1;K13457|2|3e-32|136|aly:ARALYDRAFT_478023|disease resistance protein RPM1	-	-	-	gi|359485895|ref|XP_002265277.2|/7.65866e-70/PREDICTED: putative disease resistance RPP13-like protein 1-like [Vitis vinifera]
Unigene10602_D2	660	0	15	0.01	4.381424527	8.775256197	Up	3.95E-05	0.00048862	-	GO:0009507//chloroplast;GO:0005829//cytosol;GO:0009986//cell surface;GO:0030139//endocytic vesicle;GO:0005886//plasma membrane	GO:0019199//transmembrane receptor protein kinase activity;GO:0016597//amino acid binding;GO:0004674//protein serine/threonine kinase activity;GO:0042803//protein homodimerization activity;GO:0005524//ATP binding	GO:0007000//nucleolus organization;GO:0009786//regulation of asymmetric cell division;GO:0050826//response to freezing;GO:0006521//regulation of cellular amino acid metabolic process;GO:0000911//cytokinesis by cell plate formation;GO:0010311//lateral root formation;GO:0048829//root cap development;GO:0048825//cotyledon development;GO:0009640//photomorphogenesis;GO:0019915//lipid storage;GO:001018…	gi|224108635|ref|XP_002314917.1|/4.45462e-93/predicted protein [Populus trichocarpa]
Unigene12967_D2	857	0	19	0.01	4.274061732	8.739463935	Up	2.63E-06	4.11E-05	K01058|1|4e-63|239|mtr:MTR_7g081620|phospholipase A1 [EC:3.1.1.32]	GO:0009507//chloroplast	GO:0004806//triglyceride lipase activity;GO:0047714//galactolipase activity;GO:0008970//phosphatidylcholine 1-acylhydrolase activity	GO:0006629//lipid metabolic process	gi|147799455|emb|CAN77244.1|/1.25952e-121/hypothetical protein VITISV_035465 [Vitis vinifera]
Unigene10909_D2	591	1	398	0.336974839	129.8265758	8.589729149	Up	1.90E-115	6.72E-113	-	-	-	-	gi|255590302|ref|XP_002535232.1|/3.49079e-24/metal ion binding protein, putative [Ricinus communis]
CL3501.Contig1_D2	713	0	14	0.01	3.785354149	8.564284472	Up	7.77E-05	0.000893625	-	-	-	-	-
CL604.Contig2_D2	1080	0	20	0.01	3.570049614	8.479800314	Up	1.34E-06	2.19E-05	-	-	GO:0004806//triglyceride lipase activity	GO:0006629//lipid metabolic process;GO:0006952//defense response;GO:0051707//response to other organism	gi|462408959|gb|EMJ14293.1|/3.70551e-143/hypothetical protein PRUPE_ppa025554mg [Prunus persica]
CL2569.Contig2_D2	1157	0	19	0.01	3.165834835	8.30644218	Up	2.63E-06	4.12E-05	K03006|1|2e-06|52.0|osa:4337831|DNA-directed RNA polymerase II subunit RPB1 [EC:2.7.7.6]	GO:0005886//plasma membrane	-	-	gi|225447781|ref|XP_002265790.1|/1.32984e-101/PREDICTED: uncharacterized protein LOC100267543 [Vitis vinifera]
Unigene16189_D2	854	0	14	0.01	3.16037179	8.303950478	Up	7.77E-05	0.000893413	K14432|1|3e-07|53.9|pop:POPTR_767006|ABA responsive element binding factor	GO:0005634//nucleus	GO:0043565//sequence-specific DNA binding;GO:0046983//protein dimerization activity;GO:0003700//sequence-specific DNA binding transcription factor activity	GO:0010224//response to UV-B;GO:0006355//regulation of transcription, DNA-dependent;GO:0009410//response to xenobiotic stimulus;GO:0030968//endoplasmic reticulum unfolded protein response;GO:0080167//response to karrikin	gi|359477394|ref|XP_002275566.2|/4.69343e-52/PREDICTED: transcription factor HY5-like [Vitis vinifera]
CL5408.Contig1_D2	1427	0	23	0.01	3.107219076	8.279480153	Up	1.76E-07	3.33E-06	-	-	-	-	gi|225425076|ref|XP_002271486.1|/6.01231e-25/PREDICTED: ankyrin repeat-containing protein At3g12360-like [Vitis vinifera]
CL2017.Contig2_D2	2184	0	31	0.01	2.736384182	8.096126985	Up	7.80E-10	2.00E-08	-	GO:0030118//clathrin coat;GO:0005886//plasma membrane	GO:0005545//1-phosphatidylinositol binding;GO:0030276//clathrin binding;GO:0032440//2-alkenal reductase [NAD(P)] activity	GO:0055114//oxidation-reduction process;GO:0006623//protein targeting to vacuole;GO:0048268//clathrin coat assembly;GO:0006486//protein glycosylation	gi|462419841|gb|EMJ24104.1|/0/hypothetical protein PRUPE_ppa003610mg [Prunus persica]
CL3338.Contig2_D2	1723	0	24	0.01	2.685307197	8.06894333	Up	8.92E-08	1.77E-06	K01058|1|2e-06|52.4|mtr:MTR_7g081620|phospholipase A1 [EC:3.1.1.32]	GO:0016020//membrane	GO:0004806//triglyceride lipase activity	GO:0006629//lipid metabolic process	gi|462397563|gb|EMJ03231.1|/0/hypothetical protein PRUPE_ppa005157mg [Prunus persica]
Unigene28076_D2	464	1	220	0.429207176	91.40558064	7.734464242	Up	2.30E-63	4.38E-61	K00423|1|4e-09|58.5|ppp:PHYPADRAFT_163787|L-ascorbate oxidase [EC:1.10.3.3]	GO:0048046//apoplast	GO:0005507//copper ion binding;GO:0052716//hydroquinone:oxygen oxidoreductase activity;GO:0008447//L-ascorbate oxidase activity	GO:0046274//lignin catabolic process;GO:0055114//oxidation-reduction process	gi|209420826|gb|ACI46953.1|/2.58971e-71/putative lacasse/diphenol oxidase [Castanea mollissima]
CL7487.Contig2_D2	2006	1	207	0.09927823	19.89332731	7.646591486	Up	1.44E-59	2.52E-57	K06685|1|1e-13|76.6|ath:AT4G19050|maintenance of ploidy protein MOB1 (MPS1 binder 1)	-	-	-	gi|462397058|gb|EMJ02857.1|/4.98888e-63/hypothetical protein PRUPE_ppa022091mg [Prunus persica]
Unigene26297_D2	1363	0	14	0.01	1.980159581	7.629472891	Up	7.77E-05	0.000892144	K00586|1|8e-140|495|vvi:100242000|diphthine synthase [EC:2.1.1.98]	GO:0005737//cytoplasm	GO:0004164//diphthine synthase activity	GO:0009220//pyrimidine ribonucleotide biosynthetic process;GO:0017183//peptidyl-diphthamide biosynthetic process from peptidyl-histidine;GO:0032259//methylation	gi|225458011|ref|XP_002280149.1|/1.00353e-138/PREDICTED: probable diphthine synthase isoform 1 [Vitis vinifera]
Unigene19010_D2	1393	0	14	0.01	1.937514364	7.598063195	Up	7.77E-05	0.000895112	-	-	-	-	gi|462398723|gb|EMJ04391.1|/3.8692e-77/hypothetical protein PRUPE_ppa025237mg [Prunus persica]
Unigene17858_D2	1326	1	163	0.150190143	23.69802165	7.301832683	Up	9.83E-47	1.34E-44	K00430|1|9e-130|461|pop:POPTR_729244|peroxidase [EC:1.11.1.7]	GO:0048046//apoplast;GO:0005618//cell wall	GO:0020037//heme binding;GO:0046872//metal ion binding;GO:0004601//peroxidase activity	GO:0055114//oxidation-reduction process;GO:0006979//response to oxidative stress	gi|39777536|gb|AAR31108.1|/7.92557e-133/peroxidase precursor [Quercus suber]
CL6600.Contig2_D2	2006	0	15	0.01	1.441545457	7.171472521	Up	3.95E-05	0.000489495	K15174|1|3e-06|52.4|bdi:100838919|RNA polymerase II-associated factor 1	GO:0005634//nucleus	-	GO:0009909//regulation of flower development;GO:0048449//floral organ formation;GO:0051567//histone H3-K9 methylation;GO:0008356//asymmetric cell division;GO:0006346//methylation-dependent chromatin silencing;GO:0031048//chromatin silencing by small RNA;GO:0006306//DNA methylation	gi|462422127|gb|EMJ26390.1|/0/hypothetical protein PRUPE_ppa002131mg [Prunus persica]
CL5361.Contig2_D2	3184	0	21	0.01	1.271493801	6.990380618	Up	6.80E-07	1.17E-05	K01408|1|0.0|1635|vvi:100241851|insulysin [EC:3.4.24.56]	GO:0005737//cytoplasm	GO:0004222//metalloendopeptidase activity;GO:0008270//zinc ion binding	GO:0006508//proteolysis	gi|225441825|ref|XP_002283993.1|/0/PREDICTED: zinc-metallopeptidase, peroxisomal [Vitis vinifera]
Unigene15780_D2	865	7	824	1.611635732	183.645003	6.832250134	Up	2.00E-228	1.45E-225	K09522|1|6e-06|49.7|aly:ARALYDRAFT_478482|DnaJ homolog subfamily C member 2	GO:0005634//nucleus	GO:0003677//DNA binding;GO:0003700//sequence-specific DNA binding transcription factor activity;GO:0003682//chromatin binding	GO:0010114//response to red light;GO:0006355//regulation of transcription, DNA-dependent;GO:0009630//gravitropism;GO:0009793//embryo development ending in seed dormancy	gi|462396864|gb|EMJ02663.1|/1.55453e-34/hypothetical protein PRUPE_ppa014060mg [Prunus persica]
CL7212.Contig2_D2	733	1	115	0.271694584	30.24557722	6.798594579	Up	9.07E-33	8.37E-31	K01115|1|8e-08|52.0|vcn:VOLCADRAFT_99471|phospholipase D [EC:3.1.4.4];K01051|3|9e-07|49.7|gmx:100776781|pectinesterase [EC:3.1.1.11]	-	-	-	gi|356548709|ref|XP_003542742.1|/3.78426e-09/PREDICTED: uncharacterized protein LOC100777472 [Glycine max]
CL6808.Contig3_D2	2437	0	14	0.01	1.107491797	6.791152202	Up	7.77E-05	0.000894474	K09667|1|3e-07|55.8|sbi:SORBI_04g019560|polypeptide N-acetylglucosaminyltransferase [EC:2.4.1.-];K02140|4|3e-06|52.8|ota:Ot10g02310|F-type H+-transporting ATPase subunit g [EC:3.6.3.14];K14325|5|1e-05|50.8|ppp:PHYPADRAFT_166555|RNA-binding protein with serine-rich domain 1	GO:0005634//nucleus;GO:0005886//plasma membrane;GO:0009536//plastid	-	-	gi|462406004|gb|EMJ11468.1|/0/hypothetical protein PRUPE_ppa003147mg [Prunus persica]
CL6523.Contig1_D2	853	2	227	0.466945205	51.30324522	6.779653016	Up	1.18E-63	2.26E-61	-	-	-	-	-
CL7330.Contig2_D2	791	2	214	0.503545208	52.15612306	6.694571515	Up	6.96E-60	1.23E-57	-	-	-	-	-
Unigene30314_D2	918	1	102	0.216941318	21.42029769	6.625529871	Up	5.36E-29	4.38E-27	K11982|1|1e-06|52.0|vvi:100262515|E3 ubiquitin-protein ligase RNF115/126 [EC:6.3.2.19]	-	-	-	gi|462406685|gb|EMJ12149.1|/8.18303e-21/hypothetical protein PRUPE_ppa024049mg [Prunus persica]
CL4607.Contig1_D2	229	3	305	2.608979865	256.762957	6.62080746	Up	1.25E-84	3.25E-82	-	-	-	-	-
Unigene4690_D2	666	2	189	0.598054444	54.70859814	6.515346953	Up	1.22E-52	1.88E-50	K01115|1|1e-15|81.3|vcn:VOLCADRAFT_99471|phospholipase D [EC:3.1.4.4]	-	-	-	gi|359477795|ref|XP_002285034.2|/1.35723e-36/PREDICTED: uncharacterized protein LOC100245999 isoform 2 [Vitis vinifera]
CL2747.Contig2_D2	1161	1	92	0.171534995	15.27649137	6.476666485	Up	4.23E-26	3.04E-24	-	-	-	-	gi|224073138|ref|XP_002303990.1|/3.22204e-55/predicted protein [Populus trichocarpa]
Unigene10670_D2	1247	1	90	0.159704996	13.91374589	6.444957625	Up	1.60E-25	1.14E-23	-	-	GO:0004553//hydrolase activity, hydrolyzing O-glycosyl compounds	GO:0008152//metabolic process	gi|16903144|gb|AAL30426.1|AF435089_1/2.26907e-134/beta-1,3-glucanase [Prunus persica]
CL3198.Contig1_D2	472	2	175	0.843864956	71.47662893	6.40431564	Up	1.37E-48	1.93E-46	-	-	-	-	gi|255639650|gb|ACU20119.1|/9.354e-35/unknown [Glycine max]
Unigene30736_D2	1214	4	329	0.656184941	52.24505885	6.315048302	Up	5.64E-90	1.59E-87	K00430|1|2e-146|517|rcu:RCOM_0504470|peroxidase [EC:1.11.1.7]	GO:0005794//Golgi apparatus;GO:0005886//plasma membrane;GO:0005576//extracellular region	GO:0046872//metal ion binding;GO:0020037//heme binding;GO:0004601//peroxidase activity	GO:0006979//response to oxidative stress;GO:0002215//defense response to nematode;GO:0009908//flower development;GO:0055114//oxidation-reduction process	gi|394793502|gb|AFN41087.1|/0/peroxidase precursor [Corylus avellana]
Unigene6935_D2	717	1	73	0.277757503	19.62780416	6.142929087	Up	1.31E-20	7.45E-19	-	-	-	-	-
CL5702.Contig1_D2	382	3	214	1.564021961	107.9986737	6.109609014	Up	2.50E-58	4.26E-56	-	-	-	-	-
CL362.Contig3_D2	956	1	69	0.208318127	13.91423103	6.061628985	Up	1.86E-19	1.00E-17	-	-	-	-	gi|462406474|gb|EMJ11938.1|/8.15255e-11/hypothetical protein PRUPE_ppa021703mg [Prunus persica]
CL3368.Contig1_D2	1471	1	68	0.13538554	8.911775788	6.04056737	Up	3.60E-19	1.92E-17	-	-	-	-	gi|147852433|emb|CAN79539.1|/5.11739e-27/hypothetical protein VITISV_011362 [Vitis vinifera]
CL1289.Contig2_D2	1034	3	189	0.577810821	35.23783981	5.930384452	Up	3.89E-51	5.78E-49	-	-	-	-	gi|317415948|emb|CAR94514.1|/8.83633e-54/nematode resistance-like protein [Prunus cerasifera]
CL438.Contig1_D2	426	1	63	0.467493262	28.51011453	5.930384452	Up	9.88E-18	4.82E-16	-	-	-	-	-
CL3037.Contig1_D2	567	10	601	3.51238324	204.3428398	5.862397614	Up	3.14E-159	1.54E-156	-	-	-	-	gi|356547895|ref|XP_003542340.1|/6.56257e-06/PREDICTED: uncharacterized protein LOC100787613 [Glycine max]
Unigene14440_D2	975	1	60	0.204258595	11.86354949	5.859995124	Up	7.19E-17	3.29E-15	K00924|1|5e-15|80.1|ath:AT5G22850|[EC:2.7.1.-]	-	-	-	gi|462408967|gb|EMJ14301.1|/4.83747e-75/hypothetical protein PRUPE_ppa023357mg [Prunus persica]
CL1374.Contig1_D2	2555	96	5595	7.482819747	422.1601135	5.818064444	Up	0	0	-	-	-	-	gi|470104067|ref|XP_004288436.1|/0/PREDICTED: uncharacterized protein LOC101298363 [Fragaria vesca subsp. vesca]
CL7866.Contig1_D2	824	1	57	0.241689478	13.33569504	5.785994543	Up	5.22E-16	2.24E-14	K13457|1|5e-08|56.6|vvi:100252764|disease resistance protein RPM1;K13460|2|5e-07|53.1|ath:AT1G12220|disease resistance protein RPS5	-	GO:0043168;GO:0032559;GO:0032550	GO:0050896//response to stimulus	gi|255547496|ref|XP_002514805.1|/8.2441e-75/ATP binding protein, putative [Ricinus communis]
CL2714.Contig2_D2	391	1	56	0.509340485	27.6108185	5.760459451	Up	1.01E-15	4.26E-14	-	-	-	-	gi|470114275|ref|XP_004293341.1|/5.67317e-33/PREDICTED: non-specific lipid-transfer protein 1-like [Fragaria vesca subsp. vesca]
Unigene292_D2	1170	1	55	0.170215495	9.062433636	5.734464242	Up	1.95E-15	8.06E-14	K12126|1|1e-09|62.8|aly:ARALYDRAFT_471048|phytochrome-interacting factor 3	-	-	-	gi|296087271|emb|CBI33645.3|/3.35731e-68/unnamed protein product [Vitis vinifera]
CL1864.Contig1_D2	616	6	329	1.939793471	102.9634764	5.730085802	Up	5.15E-87	1.38E-84	-	-	-	-	gi|255555164|ref|XP_002518619.1|/5.13284e-13/conserved hypothetical protein [Ricinus communis]
CL2400.Contig1_D2	676	7	376	2.062226195	107.2282358	5.700338458	Up	4.65E-99	1.39E-96	-	-	-	-	gi|359475288|ref|XP_003631637.1|/2.32441e-07/PREDICTED: uncharacterized protein LOC100852891 [Vitis vinifera]
Unigene7519_D2	269	1	53	0.74034249	37.98320445	5.681024983	Up	7.31E-15	2.89E-13	-	-	-	-	-
Unigene12027_D2	1114	6	313	1.072632656	54.16604899	5.658160875	Up	1.94E-82	4.76E-80	K09873|1|9e-114|408|ath:AT2G25810|aquaporin TIP	GO:0009705//plant-type vacuole membrane;GO:0042807//central vacuole;GO:0016021//integral to membrane	GO:0015250//water channel activity	GO:0006833//water transport;GO:0055085//transmembrane transport;GO:0009736//cytokinin mediated signaling pathway	gi|255550982|ref|XP_002516539.1|/4.9316e-122/tonoplast intrinsic protein, putative [Ricinus communis]
CL5993.Contig1_D2	1633	4	202	0.487819056	23.8469695	5.611316011	Up	1.82E-53	2.85E-51	K14325|1|7e-08|57.4|osa:4325394|RNA-binding protein with serine-rich domain 1;K14709|2|1e-07|56.2|vcn:VOLCADRAFT_104214|solute carrier family 39 (zinc transporter), member 1/2/3;K11275|5|3e-07|55.5|gmx:100775944|histone H1/5	-	-	-	gi|323454001|gb|EGB09872.1|/4.50815e-11/hypothetical protein AURANDRAFT_71291, partial [Aureococcus anophagefferens]
Unigene14406_D2	598	1	50	0.333030317	16.11895311	5.596960718	Up	5.27E-14	1.97E-12	-	-	-	GO:0048440//carpel development	gi|255541982|ref|XP_002512055.1|/1.43017e-81/Protein CRABS CLAW, putative [Ricinus communis]
Unigene23818_D2	653	2	99	0.609960581	29.22738934	5.582461149	Up	1.01E-26	7.42E-25	K01206|1|3e-10|63.5|ath:AT1G67830|alpha-L-fucosidase [EC:3.2.1.51];K00514|2|3e-10|63.2|rcu:RCOM_1428040|zeta-carotene desaturase [EC:1.3.5.6]	GO:0005618//cell wall;GO:0009534//chloroplast thylakoid;GO:0048046//apoplast	GO:0052689	GO:0000038//very long-chain fatty acid metabolic process;GO:0042335//cuticle development;GO:0042631//cellular response to water deprivation	gi|462409316|gb|EMJ14650.1|/8.87639e-62/hypothetical protein PRUPE_ppa024746mg, partial [Prunus persica]
Unigene20801_D2	893	3	147	0.669044109	31.73466275	5.567814373	Up	4.16E-39	4.73E-37	K00430|1|4e-116|415|pop:POPTR_817692|peroxidase [EC:1.11.1.7]	GO:0005886//plasma membrane;GO:0005774//vacuolar membrane;GO:0005576//extracellular region	GO:0046872//metal ion binding;GO:0020037//heme binding;GO:0004601//peroxidase activity	GO:0006979//response to oxidative stress;GO:0055114//oxidation-reduction process	gi|225626271|gb|ACN97185.1|/3.19586e-115/peroxidase [Populus trichocarpa]
Unigene13632_D2	707	6	290	1.690117084	79.07634648	5.548051118	Up	7.18E-76	1.61E-73	K09873|1|5e-96|348|ath:AT4G01470|aquaporin TIP	GO:0016021//integral to membrane	GO:0015204//urea transmembrane transporter activity	GO:0071918//urea transmembrane transport;GO:0006833//water transport	gi|462415309|gb|EMJ20046.1|/1.02705e-101/hypothetical protein PRUPE_ppa010364mg [Prunus persica]
Unigene14580_D2	309	1	48	0.644505274	29.94682395	5.538067029	Up	1.96E-13	6.98E-12	-	-	-	-	-
Unigene16225_D2	616	1	48	0.323298912	15.02202695	5.538067029	Up	1.96E-13	6.98E-12	K05389|1|1e-26|117|osa:4334137|potassium channel subfamily K, other eukaryote	GO:0016020//membrane	-	GO:0006810//transport;GO:0065007//biological regulation	gi|224097414|ref|XP_002310924.1|/2.79047e-43/outward rectifying potassium channel [Populus trichocarpa]
CL7363.Contig1_D2	802	1	47	0.248319364	11.29773806	5.50769338	Up	3.79E-13	1.31E-11	-	-	-	-	gi|470111849|ref|XP_004292155.1|/8.22579e-48/PREDICTED: TMV resistance protein N-like [Fragaria vesca subsp. vesca]
Unigene1390_D2	830	1	47	0.239942325	10.91660954	5.50769338	Up	3.79E-13	1.31E-11	-	-	-	-	-
Unigene6584_D2	1519	3	135	0.393322179	17.13341783	5.444957625	Up	1.10E-35	1.12E-33	-	-	-	-	gi|2429362|gb|AAB70928.1|/5.20096e-06/proline rich protein [Santalum album]
CL3590.Contig2_D2	299	1	45	0.666060635	29.01411559	5.444957625	Up	1.41E-12	4.68E-11	-	-	-	-	-
CL179.Contig2_D2	1492	8	350	1.067839838	45.22381884	5.40431564	Up	2.77E-90	7.86E-88	K01058|1|8e-40|163|mtr:MTR_7g081620|phospholipase A1 [EC:3.1.1.32]	-	-	-	gi|462405774|gb|EMJ11238.1|/3.77299e-118/hypothetical protein PRUPE_ppa017270mg [Prunus persica]
Unigene7945_D2	1189	4	175	0.669981933	28.37423789	5.40431564	Up	9.03E-46	1.21E-43	K01183|1|2e-73|274|zma:100284575|chitinase [EC:3.2.1.14]	-	GO:0016798//hydrolase activity, acting on glycosyl bonds	GO:0009628//response to abiotic stimulus;GO:0006950//response to stress	gi|225454385|ref|XP_002279182.1|/1.88004e-74/PREDICTED: acidic endochitinase [Vitis vinifera]
CL780.Contig1_D2	914	11	474	2.39679806	99.97701305	5.382416159	Up	1.45E-121	5.44E-119	K00423|1|3e-27|120|ppp:PHYPADRAFT_163787|L-ascorbate oxidase [EC:1.10.3.3]	GO:0048046//apoplast	GO:0005507//copper ion binding;GO:0052716//hydroquinone:oxygen oxidoreductase activity	GO:0046274//lignin catabolic process;GO:0055114//oxidation-reduction process	gi|209420826|gb|ACI46953.1|/5.30872e-113/putative lacasse/diphenol oxidase [Castanea mollissima]
CL6194.Contig1_D2	477	1	43	0.417509706	17.37873208	5.379369283	Up	5.23E-12	1.66E-10	K13070|1|5e-34|141|osa:4335093|momilactone-A synthase [EC:1.1.1.295];K09841|2|7e-29|124|mtr:MTR_3g020670|xanthoxin dehydrogenase [EC:1.1.1.288]	-	GO:0004316//3-oxoacyl-[acyl-carrier-protein] reductase (NADPH) activity;GO:0000166//nucleotide binding	GO:0055114//oxidation-reduction process	gi|462402012|gb|EMJ07569.1|/5.91134e-48/hypothetical protein PRUPE_ppa017863mg [Prunus persica]
Unigene30089_D2	705	1	43	0.28248529	11.75837618	5.379369283	Up	5.23E-12	1.66E-10	K00454|1|2e-64|243|vvi:100257867|lipoxygenase [EC:1.13.11.12]	GO:0009941//chloroplast envelope;GO:0009535//chloroplast thylakoid membrane;GO:0009570//chloroplast stroma	GO:0016165//lipoxygenase activity;GO:0005506//iron ion binding	GO:0009753//response to jasmonic acid stimulus;GO:0055114//oxidation-reduction process;GO:0009620//response to fungus;GO:0009611//response to wounding;GO:0009695//jasmonic acid biosynthetic process;GO:0031408//oxylipin biosynthetic process	gi|462402080|gb|EMJ07637.1|/9.00162e-66/hypothetical protein PRUPE_ppa000968mg [Prunus persica]
CL5677.Contig1_D2	582	1	43	0.34218579	14.24339382	5.379369283	Up	5.23E-12	1.66E-10	-	-	-	-	gi|224052982|ref|XP_002297648.1|/9.8276e-48/predicted protein [Populus trichocarpa]
CL4218.Contig2_D2	613	1	43	0.324881125	13.52309169	5.379369283	Up	5.23E-12	1.66E-10	-	-	-	-	-
Unigene14068_D2	354	2	85	1.125153275	46.28962635	5.362495465	Up	9.81E-23	6.24E-21	-	-	-	-	gi|255545390|ref|XP_002513755.1|/5.20406e-15/Low-molecular-weight cysteine-rich protein LCR69 precursor, putative [Ricinus communis]
CL5152.Contig1_D2	494	4	170	1.612567852	66.34221753	5.362495465	Up	2.38E-44	3.09E-42	-	-	-	-	gi|118488603|gb|ABK96114.1|/1.29791e-32/unknown [Populus trichocarpa]
Unigene12822_D2	913	5	211	1.090646932	44.55328073	5.352275622	Up	1.05E-54	1.71E-52	-	-	-	-	-
Unigene13634_D2	214	1	42	0.930617429	37.83585292	5.345421951	Up	1.01E-11	3.10E-10	-	-	-	-	-
Unigene13640_D2	1843	5	209	0.540293352	21.86195331	5.338535566	Up	3.87E-54	6.21E-52	K13267|1|1e-155|548|gmx:100814284|cytochrome P450, family 71, subfamily D, polypeptide 9 (flavonoid 6-hydroxylase) [EC:1.14.13.-];K16085|2|9e-115|412|osa:4335091|cytochrome P450, family 99, subfamily A, polypeptide 3 (9beta-pimara-7,15-diene oxidase) [EC:1.14.13.144];K00517|3|4e-110|397|ath:AT3G26210|[EC:1.14.-.-];K13029|5|5e-106|383|sbi:SORBI_01g001180|4-hydroxyphenylacetaldehyde oxime monooxyge…	-	GO:0046872//metal ion binding;GO:0016491//oxidoreductase activity	-	gi|462410612|gb|EMJ15946.1|/0/hypothetical protein PRUPE_ppa025066mg [Prunus persica]
Unigene30656_D2	696	1	41	0.286138117	11.35645093	5.310656533	Up	1.94E-11	5.82E-10	-	-	-	-	-
Unigene19842_D2	1543	2	78	0.258136267	9.745333101	5.238506747	Up	9.51E-21	5.47E-19	K13946|1|5e-16|84.3|mtr:MTR_3g072870|auxin influx carrier (AUX1 LAX family)	GO:0016021//integral to membrane	GO:0005275//amine transmembrane transporter activity	GO:0006865//amino acid transport	gi|297734857|emb|CBI17091.3|/0/unnamed protein product [Vitis vinifera]
Unigene1434_D2	694	8	309	2.295701784	85.83551565	5.224567556	Up	1.19E-78	2.78E-76	-	-	-	-	gi|255580326|ref|XP_002530991.1|/4.57401e-06/conserved hypothetical protein [Ricinus communis]
Unigene17355_D2	1061	5	192	0.93851145	34.88621527	5.216138934	Up	2.55E-49	3.67E-47	K13464|1|1e-51|201|rcu:RCOM_0684970|jasmonate ZIM domain-containing protein	-	-	-	gi|359482414|ref|XP_002272363.2|/4.22739e-59/PREDICTED: protein TIFY 10A-like [Vitis vinifera]
Unigene30828_D2	628	1	38	0.317121226	11.66519396	5.201032042	Up	1.38E-10	3.82E-09	-	-	-	-	gi|462418326|gb|EMJ22775.1|/1.9115e-10/hypothetical protein PRUPE_ppa1027160mg [Prunus persica]
Unigene16842_D2	1327	29	1099	4.352231923	159.659506	5.197099204	Up	2.34E-275	2.14E-272	-	GO:0005618//cell wall;GO:0005886//plasma membrane	GO:0004553//hydrolase activity, hydrolyzing O-glycosyl compounds	GO:0005975//carbohydrate metabolic process;GO:0009651//response to salt stress;GO:0009817//defense response to fungus, incompatible interaction	gi|359359690|gb|AEV41413.1|/4.75973e-154/beta-1,3-glucanase [Hevea brasiliensis]
Unigene7965_D2	568	2	75	0.701239893	25.4554594	5.181923219	Up	6.73E-20	3.67E-18	K09422|1|2e-63|239|vvi:100233097|myb proto-oncogene protein, plant	-	GO:0003677//DNA binding;GO:0003682//chromatin binding	-	gi|40643882|emb|CAD87008.1|/2.21406e-70/MYB8 protein [Gerbera hybrid cultivar]
Unigene17439_D2	624	1	37	0.319154054	11.43102425	5.162557894	Up	2.64E-10	7.11E-09	K15400|1|2e-25|113|rcu:RCOM_1447050|omega-hydroxypalmitate O-feruloyl transferase [EC:2.3.1.188]	-	GO:0016747//transferase activity, transferring acyl groups other than amino-acyl groups	GO:0045492//xylan biosynthetic process;GO:0015706//nitrate transport;GO:0010167//response to nitrate;GO:0010413//glucuronoxylan metabolic process	gi|224145489|ref|XP_002325661.1|/1.6253e-70/predicted protein [Populus trichocarpa]
CL1331.Contig1_D2	338	1	36	0.589207484	20.53306642	5.12302953	Up	5.07E-10	1.33E-08	K03283|1|4e-37|150|mtr:MTR_7g024390|heat shock 70kDa protein 1/8	GO:0005829//cytosol;GO:0005618//cell wall;GO:0005739//mitochondrion;GO:0005774//vacuolar membrane;GO:0005794//Golgi apparatus;GO:0005886//plasma membrane;GO:0048046//apoplast	GO:0004672//protein kinase activity;GO:0031625//ubiquitin protein ligase binding;GO:0016491//oxidoreductase activity;GO:0005524//ATP binding	GO:0009615//response to virus;GO:0034976//response to endoplasmic reticulum stress;GO:0006457//protein folding;GO:0009408//response to heat;GO:0009617//response to bacterium;GO:0016567//protein ubiquitination;GO:0046686//response to cadmium ion;GO:0009644//response to high light intensity;GO:0042542//response to hydrogen peroxide	gi|460411111|ref|XP_004250958.1|/7.1323e-36/PREDICTED: heat shock cognate 70 kDa protein 1-like [Solanum lycopersicum]
CL955.Contig1_D2	1252	1	36	0.159067196	5.543271925	5.12302953	Up	5.07E-10	1.33E-08	-	-	-	-	gi|462397720|gb|EMJ03388.1|/2.51883e-16/hypothetical protein PRUPE_ppa026014mg [Prunus persica]
Unigene4153_D2	587	1	36	0.33927109	11.82312854	5.12302953	Up	5.07E-10	1.33E-08	K13832|1|1e-54|210|pop:POPTR_824203|3-dehydroquinate dehydratase / shikimate dehydrogenase [EC:4.2.1.10 1.1.1.25]	GO:0009507//chloroplast	GO:0050661//NADP binding;GO:0003855//3-dehydroquinate dehydratase activity;GO:0004764//shikimate 3-dehydrogenase (NADP+) activity	GO:0055114//oxidation-reduction process;GO:0019632//shikimate metabolic process	gi|224128592|ref|XP_002320370.1|/1.58596e-53/dehydroquinate dehydratase/ shikimate dehydrogenase [Populus trichocarpa]
Unigene24537_D2	1103	5	176	0.90277484	30.76133412	5.090608052	Up	8.45E-45	1.11E-42	K00430|1|1e-113|407|bdi:100826951|peroxidase [EC:1.11.1.7]	-	GO:0020037//heme binding;GO:0046872//metal ion binding;GO:0004601//peroxidase activity	GO:0055114//oxidation-reduction process;GO:0006979//response to oxidative stress	gi|225446656|ref|XP_002281731.1|/2.84242e-138/PREDICTED: peroxidase 4 [Vitis vinifera]
CL4464.Contig3_D2	1344	1	35	0.148178668	5.02038227	5.082387545	Up	9.73E-10	2.48E-08	-	-	-	-	-
CL5502.Contig5_D2	824	1	35	0.241689478	8.188584673	5.082387545	Up	9.73E-10	2.48E-08	-	-	GO:0016772//transferase activity, transferring phosphorus-containing groups	-	gi|297740564|emb|CBI30746.3|/7.9481e-86/unnamed protein product [Vitis vinifera]
Unigene4567_D2	879	1	35	0.2265667	7.676215894	5.082387545	Up	9.73E-10	2.48E-08	K00423|1|1e-92|337|vvi:100251280|L-ascorbate oxidase [EC:1.10.3.3]	GO:0005576//extracellular region	GO:0005507//copper ion binding;GO:0008447//L-ascorbate oxidase activity	GO:0055114//oxidation-reduction process	gi|462400848|gb|EMJ06405.1|/2.62458e-138/hypothetical protein PRUPE_ppa005837mg [Prunus persica]
Unigene29259_D2	424	1	35	0.469698419	15.91366455	5.082387545	Up	9.73E-10	2.48E-08	-	-	-	-	gi|462413751|gb|EMJ18800.1|/1.2198e-11/hypothetical protein PRUPE_ppa018407mg [Prunus persica]
Unigene10212_D2	524	1	34	0.380061316	12.50879979	5.04056737	Up	1.86E-09	4.59E-08	K05279|1|1e-33|140|rcu:RCOM_0596300|flavonol 3-O-methyltransferase [EC:2.1.1.76];K13066|3|2e-28|122|pop:POPTR_824484|caffeic acid 3-O-methyltransferase [EC:2.1.1.68]	-	GO:0008168//methyltransferase activity	-	gi|4808528|gb|AAD29844.1|AF064696_1/1.63496e-34/catechol O-methyltransferase [Thalictrum tuberosum]
Unigene18535_D2	350	1	34	0.569006085	18.72746026	5.04056737	Up	1.86E-09	4.59E-08	-	-	-	-	-
CL1217.Contig2_D2	1486	2	67	0.26803786	8.692085804	5.019193719	Up	1.22E-17	5.88E-16	-	-	-	-	gi|224055705|ref|XP_002298612.1|/6.42784e-94/predicted protein [Populus trichocarpa]
CL542.Contig1_D2	302	1	33	0.659444138	21.065657	4.997498648	Up	3.57E-09	8.48E-08	-	-	-	-	gi|224161684|ref|XP_002338360.1|/5.34322e-15/predicted protein [Populus trichocarpa]
Unigene4188_D2	708	1	33	0.281288319	8.985633351	4.997498648	Up	3.57E-09	8.47E-08	K15400|1|2e-108|389|vvi:100245819|omega-hydroxypalmitate O-feruloyl transferase [EC:2.3.1.188]	-	GO:0050734//hydroxycinnamoyltransferase activity;GO:0047672	GO:0010345//suberin biosynthetic process;GO:0052325//cell wall pectin biosynthetic process	gi|359491108|ref|XP_003634222.1|/6.0072e-110/PREDICTED: omega-hydroxypalmitate O-feruloyl transferase-like [Vitis vinifera]
CL6994.Contig1_D2	883	1	33	0.225540351	7.204788689	4.997498648	Up	3.57E-09	8.47E-08	-	-	-	-	gi|224139892|ref|XP_002323327.1|/2.2053e-68/predicted protein [Populus trichocarpa]
CL3596.Contig1_D2	616	5	163	1.616494559	51.01229985	4.979904588	Up	3.87E-41	4.55E-39	-	-	-	-	-
CL2304.Contig1_D2	1528	56	1816	7.298769152	229.1186815	4.972298094	Up	0	0	K01728|1|0.0|752|pop:POPTR_565107|pectate lyase [EC:4.2.2.2]	GO:0016020//membrane	GO:0030570//pectate lyase activity	-	gi|224100109|ref|XP_002311747.1|/0/predicted protein [Populus trichocarpa]
CL1565.Contig2_D2	742	1	32	0.268399097	8.314077808	4.953104529	Up	6.83E-09	1.57E-07	K13030|1|4e-53|206|sbi:SORBI_01g001220|cyanohydrin beta-glucosyltransferase [EC:2.4.1.85];K13227|2|1e-11|68.2|zma:100277344|UDP-glucosyltransferase BX8 [EC:2.4.1.202];K13228|3|3e-11|67.0|zma:100274317|UDP-glucosyltransferase BX9 [EC:2.4.1.202];K13493|4|2e-10|63.9|ath:AT5G05860|cytokinin-N-glucosyltransferase [EC:2.4.1.-];K13691|5|2e-09|61.2|rcu:RCOM_0101360|pathogen-inducible salicylic acid gluco…	-	GO:0047213//anthocyanidin 3-O-glucosyltransferase activity;GO:0050502//cis-zeatin O-beta-D-glucosyltransferase activity;GO:0050403//trans-zeatin O-beta-D-glucosyltransferase activity	GO:0008152//metabolic process	gi|470141366|ref|XP_004306404.1|/1.2855e-105/PREDICTED: UDP-glycosyltransferase 85A2-like [Fragaria vesca subsp. vesca]
Unigene25175_D2	1172	4	128	0.679700101	21.0547636	4.953104529	Up	1.77E-32	1.61E-30	-	-	-	-	-
Unigene25100_D2	702	3	96	0.851077477	26.36344331	4.953104529	Up	1.20E-24	8.15E-23	K11252|1|1e-75|280|vvi:100258812|histone H2B	GO:0000786//nucleosome;GO:0005730//nucleolus;GO:0009507//chloroplast	GO:0003677//DNA binding;GO:0046982//protein heterodimerization activity	GO:0006334//nucleosome assembly	gi|225435046|ref|XP_002284332.1|/1.37327e-74/PREDICTED: probable histone H2B.1-like isoform 1 [Vitis vinifera]
Unigene19647_D2	611	1	32	0.325944566	10.09663786	4.953104529	Up	6.83E-09	1.57E-07	-	GO:0048046//apoplast;GO:0005618//cell wall;GO:0031012//extracellular matrix	GO:0050162//oxalate oxidase activity;GO:0004784//superoxide dismutase activity;GO:0045735//nutrient reservoir activity;GO:0030145//manganese ion binding	GO:0009651//response to salt stress;GO:0055114//oxidation-reduction process	gi|255582405|ref|XP_002531991.1|/4.28694e-75/Rhicadhesin receptor precursor, putative [Ricinus communis]
CL288.Contig1_D2	2631	10	318	0.756944621	23.30098517	4.944059389	Up	9.79E-79	2.30E-76	K00454|1|0.0|1347|gmx:100797626|lipoxygenase [EC:1.13.11.12]	GO:0009941//chloroplast envelope;GO:0009535//chloroplast thylakoid membrane;GO:0009570//chloroplast stroma	GO:0016165//lipoxygenase activity;GO:0005506//iron ion binding	GO:0009753//response to jasmonic acid stimulus;GO:0055114//oxidation-reduction process;GO:0009620//response to fungus;GO:0009611//response to wounding;GO:0009695//jasmonic acid biosynthetic process;GO:0031408//oxylipin biosynthetic process	gi|356538919|ref|XP_003537948.1|/0/PREDICTED: linoleate 13S-lipoxygenase 2-1, chloroplastic-like [Glycine max]
Unigene30714_D2	215	8	253	7.410311804	226.8558969	4.936098103	Up	7.26E-63	1.36E-60	-	GO:0005634//nucleus	GO:0005199//structural constituent of cell wall;GO:0003677//DNA binding;GO:0003700//sequence-specific DNA binding transcription factor activity	GO:0050826//response to freezing;GO:0009827//plant-type cell wall modification;GO:0009793//embryo development ending in seed dormancy;GO:0006944//cellular membrane fusion;GO:0006355//regulation of transcription, DNA-dependent;GO:0009651//response to salt stress;GO:0009640//photomorphogenesis;GO:0019915//lipid storage;GO:0010182//sugar mediated signaling pathway;GO:0009933//meristem structural org…	gi|297822403|ref|XP_002879084.1|/6.20778e-08/expressed protein [Arabidopsis lyrata subsp. lyrata]
CL6853.Contig1_D2	452	2	62	0.881204114	26.44364183	4.907300839	Up	3.11E-16	1.36E-14	K06995|1|1e-36|149|sbi:SORBI_04g026280|	GO:0009507//chloroplast	-	-	gi|356505082|ref|XP_003521321.1|/3.61027e-51/PREDICTED: uncharacterized protein LOC100793722 [Glycine max]
Unigene14608_D2	1003	1	31	0.19855646	5.958387891	4.907300839	Up	1.31E-08	2.90E-07	-	-	-	-	gi|470129251|ref|XP_004300538.1|/5.73258e-119/PREDICTED: ser/Thr-rich protein T10 in DGCR region-like [Fragaria vesca subsp. vesca]
Unigene11533_D2	651	1	31	0.30591725	9.18012758	4.907300839	Up	1.31E-08	2.90E-07	K13424|1|5e-62|235|pop:POPTR_577093|WRKY transcription factor 33	-	-	-	gi|224140533|ref|XP_002323637.1|/5.6942e-61/predicted protein [Populus trichocarpa]
CL5255.Contig1_D2	1239	2	61	0.321472364	9.491318345	4.883841866	Up	5.94E-16	2.54E-14	K01183|1|1e-140|498|rcu:RCOM_0701150|chitinase [EC:3.2.1.14]	GO:0005618//cell wall;GO:0005576//extracellular region	GO:0008843//endochitinase activity;GO:0035885//exochitinase activity	GO:0009753//response to jasmonic acid stimulus;GO:0006032//chitin catabolic process;GO:0009737//response to abscisic acid stimulus;GO:0009651//response to salt stress	gi|255565049|ref|XP_002523517.1|/1.3591e-139/chitinase, putative [Ricinus communis]
Unigene1083_D2	203	1	30	0.981044974	28.49005111	4.859995124	Up	2.49E-08	5.33E-07	K03283|1|7e-16|80.1|rcu:RCOM_1248100|heat shock 70kDa protein 1/8	-	GO:0016491//oxidoreductase activity;GO:0000166//nucleotide binding	-	gi|449448645|ref|XP_004142076.1|/2.38228e-15/PREDICTED: probable mediator of RNA polymerase II transcription subunit 37e-like [Cucumis sativus]
CL340.Contig7_D2	986	1	30	0.201979848	5.865598758	4.859995124	Up	2.49E-08	5.33E-07	-	-	-	-	gi|302141756|emb|CBI18959.3|/3.02169e-40/unnamed protein product [Vitis vinifera]
CL4464.Contig2_D2	1237	2	59	0.321992126	9.194970146	4.835747578	Up	2.16E-15	8.88E-14	K14325|1|3e-06|51.6|pop:POPTR_823076|RNA-binding protein with serine-rich domain 1	-	-	-	-
Unigene12421_D2	1323	116	3404	17.46156239	496.0183219	4.828138855	Up	0	0	K08235|1|5e-146|515|pop:POPTR_718004|xyloglucan:xyloglucosyl transferase [EC:2.4.1.207]	GO:0005618//cell wall;GO:0048046//apoplast	GO:0016762//xyloglucan:xyloglucosyl transferase activity;GO:0004553//hydrolase activity, hydrolyzing O-glycosyl compounds	GO:0009414//response to water deprivation;GO:0006073//cellular glucan metabolic process	gi|308229784|gb|ADO24300.1|/2.69411e-149/xyloglucan endotransglucosylase/hydrolase [Gossypium hirsutum]
CL4809.Contig1_D2	1251	1	29	0.159194348	4.46898297	4.811085524	Up	4.76E-08	9.80E-07	K13420|1|2e-28|124|sbi:SORBI_06g028760|LRR receptor-like serine/threonine-protein kinase FLS2 [EC:2.7.11.1]	-	GO:0004672//protein kinase activity	GO:0016310//phosphorylation	gi|359493983|ref|XP_002283596.2|/1.74134e-150/PREDICTED: probable leucine-rich repeat receptor-like serine/threonine-protein kinase At3g14840-like [Vitis vinifera]
CL6172.Contig1_D2	656	1	29	0.303585564	8.522405024	4.811085524	Up	4.76E-08	9.80E-07	-	-	-	-	gi|317415953|emb|CAR94518.1|/1.18491e-21/nematode resistance-like protein [Prunus cerasifera]
CL2521.Contig1_D2	443	1	29	0.44955334	12.62008509	4.811085524	Up	4.76E-08	9.81E-07	K03013|1|2e-35|145|vvi:100258335|DNA-directed RNA polymerases I, II, and III subunit RPABC1;K13457|2|6e-18|87.8|sbi:SORBI_02g004900|disease resistance protein RPM1	-	-	-	gi|225349068|gb|ACN87446.1|/7.39771e-46/NBS-containing resistance-like protein [Corylus avellana]
CL6608.Contig1_D2	1340	2	57	0.297241985	8.200457248	4.785994543	Up	7.84E-15	3.10E-13	K08241|1|4e-55|213|rcu:RCOM_1595240|jasmonate O-methyltransferase [EC:2.1.1.141]	-	-	-	gi|357444589|ref|XP_003592572.1|/7.09712e-97/hypothetical protein MTR_1g108660 [Medicago truncatula]
Unigene26445_D2	1870	3	85	0.319495395	8.762849053	4.777532964	Up	1.45E-21	8.70E-20	K04733|1|6e-51|200|smo:SELMODRAFT_159261|interleukin-1 receptor-associated kinase 4 [EC:2.7.11.1];K13416|3|1e-47|189|rcu:RCOM_1534760|brassinosteroid insensitive 1-associated receptor kinase 1 [EC:2.7.10.1 2.7.11.1];K13418|5|2e-46|185|aly:ARALYDRAFT_895025|somatic embryogenesis receptor kinase 1 [EC:2.7.10.1 2.7.11.1]	-	GO:0016301//kinase activity	GO:0009987//cellular process	gi|470118492|ref|XP_004295363.1|/9.80828e-98/PREDICTED: G-type lectin S-receptor-like serine/threonine-protein kinase At4g03230-like [Fragaria vesca subsp. vesca]
Unigene22350_D2	389	4	113	2.047836809	56.00113817	4.773283491	Up	2.82E-28	2.22E-26	-	-	-	-	-
Unigene30855_D2	312	1	28	0.638308108	17.30100967	4.760459451	Up	9.08E-08	1.79E-06	-	-	-	-	-
CL4780.Contig2_D2	462	1	28	0.431065216	11.68379874	4.760459451	Up	9.08E-08	1.79E-06	-	-	-	-	-
CL5191.Contig2_D2	826	1	28	0.241104273	6.535006074	4.760459451	Up	9.08E-08	1.80E-06	-	-	-	-	-
Unigene8447_D2	765	1	28	0.260329581	7.056098061	4.760459451	Up	9.08E-08	1.80E-06	-	GO:0005737//cytoplasm;GO:0005634//nucleus	GO:0016787//hydrolase activity	GO:0000041//transition metal ion transport	gi|462415165|gb|EMJ19902.1|/9.49437e-59/hypothetical protein PRUPE_ppa008890mg [Prunus persica]
Unigene20122_D2	782	2	56	0.509340485	13.80540925	4.760459451	Up	1.49E-14	5.84E-13	K09422|1|4e-64|242|pop:POPTR_571190|myb proto-oncogene protein, plant	-	-	GO:0048731	gi|224125834|ref|XP_002319686.1|/5.08599e-63/predicted protein [Populus trichocarpa]
Unigene15630_D2	418	5	139	2.382202509	64.10715886	4.750117506	Up	2.04E-34	1.97E-32	-	GO:0031225//anchored to membrane;GO:0005886//plasma membrane	-	-	gi|224139846|ref|XP_002323305.1|/7.43903e-17/predicted protein [Populus trichocarpa]
Unigene26813_D2	1109	1	27	0.179578115	4.693536824	4.707992031	Up	1.73E-07	3.29E-06	K03243|1|6e-07|53.5|bdi:100838847|translation initiation factor 5B;K12811|2|1e-06|52.8|gmx:100806467|ATP-dependent RNA helicase DDX46/PRP5 [EC:3.6.4.13];K12821|4|5e-06|50.4|gmx:100806019|pre-mRNA-processing factor 40	-	-	-	gi|323449313|gb|EGB05202.1|/2.97436e-10/expressed protein [Aureococcus anophagefferens]
CL7899.Contig1_D2	782	1	27	0.254670243	6.65617946	4.707992031	Up	1.73E-07	3.29E-06	K00517|1|4e-55|213|osa:4349111|[EC:1.14.-.-]	-	GO:0016491//oxidoreductase activity;GO:0005488//binding	-	gi|225454625|ref|XP_002266528.1|/1.57737e-72/PREDICTED: cytochrome P450 89A2-like [Vitis vinifera]
Unigene22152_D2	370	1	27	0.538248999	14.06792524	4.707992031	Up	1.73E-07	3.28E-06	-	-	-	-	-
CL124.Contig2_D2	914	1	27	0.217890733	5.694893148	4.707992031	Up	1.73E-07	3.28E-06	K03013|1|9e-45|178|vvi:100258335|DNA-directed RNA polymerases I, II, and III subunit RPABC1;K13457|2|8e-15|79.3|sbi:SORBI_10g028730|disease resistance protein RPM1	-	-	-	gi|297745513|emb|CBI40678.3|/1.46596e-62/unnamed protein product [Vitis vinifera]
Unigene27499_D2	470	2	54	0.847455871	22.14949931	4.707992031	Up	5.40E-14	2.02E-12	K14005|1|4e-11|53.1|rcu:RCOM_1185030|protein transport protein SEC31	-	-	-	gi|255574074|ref|XP_002527953.1|/4.29353e-10/nucleotide binding protein, putative [Ricinus communis]
Unigene4695_D2	630	25	671	7.902862291	205.3288535	4.699417295	Up	5.35E-160	2.64E-157	-	GO:0009507//chloroplast	-	-	gi|225436329|ref|XP_002268144.1|/3.49018e-44/PREDICTED: uncharacterized protein At5g22580 [Vitis vinifera]
Unigene12494_D2	1332	57	1484	8.522275821	214.7819038	4.655489891	Up	0	0	K01183|1|3e-162|569|pop:POPTR_831333|chitinase [EC:3.2.1.14]	GO:0005773//vacuole;GO:0005886//plasma membrane	GO:0008843//endochitinase activity;GO:0008061//chitin binding;GO:0016231//beta-N-acetylglucosaminidase activity	GO:0006032//chitin catabolic process;GO:0016998//cell wall macromolecule catabolic process;GO:0005975//carbohydrate metabolic process;GO:0009871//jasmonic acid and ethylene-dependent systemic resistance, ethylene mediated signaling pathway;GO:0046686//response to cadmium ion;GO:0050832//defense response to fungus	gi|312191345|gb|ADQ43720.1|/1.99857e-176/class I chitinase [Casuarina equisetifolia]
CL2446.Contig3_D2	1140	1	26	0.174694851	4.396797946	4.653544247	Up	3.29E-07	6.00E-06	K01183|1|6e-137|485|gmx:547572|chitinase [EC:3.2.1.14]	-	GO:0004568//chitinase activity;GO:0008061//chitin binding	GO:0005975//carbohydrate metabolic process;GO:0006032//chitin catabolic process;GO:0016998//cell wall macromolecule catabolic process	gi|312179422|gb|ADQ39593.1|/7.88354e-139/class II chitinase [Malus x domestica]
Unigene17537_D2	792	1	26	0.251454709	6.328724316	4.653544247	Up	3.29E-07	6.00E-06	K08235|1|5e-116|415|pop:POPTR_851311|xyloglucan:xyloglucosyl transferase [EC:2.4.1.207]	GO:0005618//cell wall;GO:0048046//apoplast	GO:0004553//hydrolase activity, hydrolyzing O-glycosyl compounds;GO:0016762//xyloglucan:xyloglucosyl transferase activity	GO:0048573//photoperiodism, flowering;GO:0006073//cellular glucan metabolic process;GO:0009832//plant-type cell wall biogenesis;GO:0019953//sexual reproduction	gi|224065383|ref|XP_002301792.1|/5.84988e-115/predicted protein [Populus trichocarpa]
CL2734.Contig2_D2	1379	4	104	0.577671152	14.5390853	4.653544247	Up	9.07E-26	6.48E-24	K13459|1|2e-47|188|vvi:100254298|disease resistance protein RPS2	-	GO:0000166//nucleotide binding	-	gi|147865073|emb|CAN83232.1|/9.55896e-129/hypothetical protein VITISV_021876 [Vitis vinifera]
CL684.Contig2_D2	1100	1	26	0.181047391	4.556681508	4.653544247	Up	3.29E-07	6.00E-06	K10717|1|3e-40|164|ath:AT1G67110|cytokinin trans-hydroxylase	-	GO:0020037//heme binding;GO:0016705//oxidoreductase activity, acting on paired donors, with incorporation or reduction of molecular oxygen;GO:0004497//monooxygenase activity;GO:0005506//iron ion binding;GO:0009055//electron carrier activity;GO:0050616	GO:0055114//oxidation-reduction process	gi|462417217|gb|EMJ21954.1|/9.55507e-86/hypothetical protein PRUPE_ppa024029mg [Prunus persica]
Unigene19227_D2	668	1	26	0.298131931	7.503517453	4.653544247	Up	3.29E-07	6.00E-06	K05681|1|1e-44|177|cme:CMS467C|ATP-binding cassette, subfamily G (WHITE), member 2;K12843|2|3e-42|169|vvi:100248403|U4/U6 small nuclear ribonucleoprotein PRP3;K02065|4|3e-16|83.2|pop:POPTR_275971|putative ABC transport system ATP-binding protein	GO:0016020//membrane	GO:0015416//organic phosphonate transmembrane-transporting ATPase activity;GO:0005524//ATP binding	GO:0006200//ATP catabolic process	gi|357476301|ref|XP_003608436.1|/3.74584e-103/White-brown-complex ABC transporter family [Medicago truncatula]
Unigene17893_D2	265	2	51	1.503034941	37.10157222	4.625529871	Up	3.70E-13	1.28E-11	-	-	-	-	-
CL3666.Contig1_D2	624	1	25	0.319154054	7.723665031	4.596960718	Up	6.25E-07	1.09E-05	-	GO:0016021//integral to membrane	GO:0008271//secondary active sulfate transmembrane transporter activity	GO:0008272//sulfate transport;GO:0055085//transmembrane transport	gi|462422054|gb|EMJ26317.1|/4.69612e-94/hypothetical protein PRUPE_ppa002648mg [Prunus persica]
Unigene14026_D2	616	1	25	0.323298912	7.823972369	4.596960718	Up	6.25E-07	1.09E-05	-	-	-	-	-
Unigene11626_D2	275	1	25	0.724189563	17.52569811	4.596960718	Up	6.25E-07	1.09E-05	-	-	-	-	-
CL6297.Contig2_D2	724	2	50	0.550144005	13.31372094	4.596960718	Up	7.01E-13	2.38E-11	K14484|1|2e-69|259|ath:AT3G23050|auxin-responsive protein IAA	GO:0009536//plastid;GO:0005634//nucleus	GO:0046983//protein dimerization activity	GO:0010102//lateral root morphogenesis;GO:0009753//response to jasmonic acid stimulus;GO:0006417//regulation of translation;GO:0009414//response to water deprivation;GO:0009416//response to light stimulus;GO:0006355//regulation of transcription, DNA-dependent;GO:0009611//response to wounding;GO:0009630//gravitropism;GO:0009734//auxin mediated signaling pathway	gi|225432892|ref|XP_002284133.1|/1.32463e-91/PREDICTED: auxin-responsive protein IAA14-like isoform 1 [Vitis vinifera]
CL4073.Contig2_D2	639	2	49	0.62332435	14.78302235	4.567814373	Up	1.33E-12	4.41E-11	K15296|1|8e-73|271|gmx:100812517|alpha-soluble NSF attachment protein	GO:0005773//vacuole;GO:0005886//plasma membrane	-	GO:0006886//intracellular protein transport	gi|356540024|ref|XP_003538491.1|/9.20569e-72/PREDICTED: alpha-soluble NSF attachment protein-like [Glycine max]
CL1845.Contig2_D2	1492	3	72	0.400439939	9.30318559	4.538067029	Up	5.99E-18	2.98E-16	K00083|1|8e-165|578|pop:POPTR_667694|cinnamyl-alcohol dehydrogenase [EC:1.1.1.195]	-	GO:0045551//cinnamyl-alcohol dehydrogenase activity;GO:0018456//aryl-alcohol dehydrogenase (NAD+) activity;GO:0008270//zinc ion binding;GO:0000166//nucleotide binding;GO:0046029//mannitol dehydrogenase activity	GO:0009626//plant-type hypersensitive response;GO:0009617//response to bacterium;GO:0009809//lignin biosynthetic process;GO:0055114//oxidation-reduction process	gi|462401057|gb|EMJ06614.1|/0/hypothetical protein PRUPE_ppa007626mg [Prunus persica]
Unigene14386_D2	573	1	24	0.347560436	8.07466719	4.538067029	Up	1.19E-06	1.97E-05	K01115|1|2e-13|73.6|vcn:VOLCADRAFT_99471|phospholipase D [EC:3.1.4.4]	GO:0009501//amyloplast	GO:0046872//metal ion binding;GO:0004842//ubiquitin-protein ligase activity	GO:0009630//gravitropism	gi|462403745|gb|EMJ09302.1|/4.16955e-56/hypothetical protein PRUPE_ppa001024mg [Prunus persica]
CL1173.Contig1_D2	322	3	71	1.855454625	42.50798205	4.517889147	Up	1.13E-17	5.49E-16	-	-	-	-	-
Unigene18591_D2	1800	8	187	0.885120577	20.02797834	4.499998988	Up	1.77E-44	2.30E-42	K00517|1|8e-138|489|ath:AT4G31940|[EC:1.14.-.-]	-	GO:0046872//metal ion binding;GO:0016705//oxidoreductase activity, acting on paired donors, with incorporation or reduction of molecular oxygen;GO:0004497//monooxygenase activity	-	gi|255562729|ref|XP_002522370.1|/0/cytochrome P450, putative [Ricinus communis]
Unigene15854_D2	442	4	93	1.802281717	40.56287141	4.49226334	Up	1.02E-22	6.46E-21	-	-	-	-	gi|470126310|ref|XP_004299131.1|/3.03846e-07/PREDICTED: uncharacterized protein LOC101309544 [Fragaria vesca subsp. vesca]
Unigene10591_D2	483	1	23	0.41232325	9.18012758	4.476666485	Up	2.25E-06	3.56E-05	-	-	-	GO:0009607//response to biotic stimulus;GO:0006952//defense response	gi|388501186|gb|AFK38659.1|/8.93199e-68/unknown [Lotus japonicus]
CL1883.Contig1_D2	809	1	23	0.246170741	5.480842547	4.476666485	Up	2.25E-06	3.55E-05	-	-	-	-	gi|462418106|gb|EMJ22593.1|/1.32614e-45/hypothetical protein PRUPE_ppa019130mg [Prunus persica]
Unigene6131_D2	434	1	23	0.458875875	10.2165936	4.476666485	Up	2.25E-06	3.55E-05	K14555|1|2e-10|62.4|sbi:SORBI_06g027070|U3 small nucleolar RNA-associated protein 13;K14963|5|1e-08|57.0|osa:4333964|COMPASS component SWD3	GO:0005737//cytoplasm;GO:0005834//heterotrimeric G-protein complex	GO:0016905//myosin heavy chain kinase activity;GO:0000166//nucleotide binding	GO:0006944//cellular membrane fusion	gi|255538504|ref|XP_002510317.1|/6.09375e-64/F-box and wd40 domain protein, putative [Ricinus communis]
Unigene11447_D2	610	1	23	0.326478901	7.268855116	4.476666485	Up	2.25E-06	3.56E-05	-	-	-	-	gi|224127102|ref|XP_002329396.1|/5.5823e-28/predicted protein [Populus trichocarpa]
CL5318.Contig1_D2	840	3	69	0.711257606	15.83572007	4.476666485	Up	4.05E-17	1.89E-15	-	-	GO:0016301//kinase activity	-	gi|359480375|ref|XP_002268267.2|/4.24663e-58/PREDICTED: G-type lectin S-receptor-like serine/threonine-protein kinase At1g67520-like [Vitis vinifera]
CL4088.Contig1_D2	1038	3	69	0.57558419	12.81503359	4.476666485	Up	4.05E-17	1.89E-15	K01723|1|5e-119|425|gmx:100810890|hydroperoxide dehydratase [EC:4.2.1.92]	-	GO:0020037//heme binding;GO:0016705//oxidoreductase activity, acting on paired donors, with incorporation or reduction of molecular oxygen;GO:0004497//monooxygenase activity;GO:0005506//iron ion binding;GO:0009055//electron carrier activity	GO:0055114//oxidation-reduction process	gi|225428602|ref|XP_002281201.1|/3.17747e-144/PREDICTED: allene oxide synthase, chloroplastic-like [Vitis vinifera]
Unigene17475_D2	1267	4	91	0.628736005	13.84626977	4.460899169	Up	3.62E-22	2.23E-20	K00430|1|8e-144|508|rcu:RCOM_1182920|peroxidase [EC:1.11.1.7]	GO:0005618//cell wall;GO:0016020//membrane;GO:0048046//apoplast	GO:0046872//metal ion binding;GO:0020037//heme binding;GO:0004601//peroxidase activity	GO:0006979//response to oxidative stress;GO:0050832//defense response to fungus;GO:0045730//respiratory burst;GO:0055114//oxidation-reduction process	gi|255575179|ref|XP_002528494.1|/1.04088e-142/Cationic peroxidase 2 precursor, putative [Ricinus communis]
Unigene7886_D2	758	15	340	3.941005206	86.47244184	4.455604869	Up	2.89E-79	6.82E-77	K07213|1|1e-11|68.2|bdi:100823139|copper chaperone	-	GO:0046872//metal ion binding	GO:0030001//metal ion transport	gi|462422940|gb|EMJ27203.1|/4.18753e-67/hypothetical protein PRUPE_ppa012978mg [Prunus persica]
CL7935.Contig1_D2	1830	7	156	0.761784103	16.43393331	4.431151825	Up	5.58E-37	5.91E-35	K01762|1|0.0|745|rcu:RCOM_1688460|1-aminocyclopropane-1-carboxylate synthase [EC:4.4.1.14]	-	GO:0030170//pyridoxal phosphate binding;GO:0016847//1-aminocyclopropane-1-carboxylate synthase activity	GO:0042218//1-aminocyclopropane-1-carboxylate biosynthetic process	gi|21954114|gb|AAM80888.1|/0/1-aminocyclopropane-1-carboxylate synthase [Betula pendula]
Unigene21547_D2	507	3	66	1.178414969	25.09597007	4.412536147	Up	2.72E-16	1.20E-14	K01115|1|5e-09|58.5|vcn:VOLCADRAFT_99471|phospholipase D [EC:3.1.4.4]	-	-	-	gi|145332667|ref|NP_001078199.1|/1.19397e-15/bifunctional inhibitor/lipid transfer protein/seed storage protein-like protein [Arabidopsis thaliana]
CL4013.Contig2_D2	782	3	66	0.764010728	16.2706609	4.412536147	Up	2.72E-16	1.20E-14	K15186|1|2e-38|157|vvi:100243360|ELL-associated factor	GO:0032783//ELL-EAF complex	-	GO:0006355//regulation of transcription, DNA-dependent	gi|225453098|ref|XP_002271519.1|/2.15174e-37/PREDICTED: ell-associated factor Eaf isoform 2 [Vitis vinifera]
Unigene31347_D2	665	1	22	0.299476887	6.377772845	4.412536147	Up	4.25E-06	6.39E-05	-	GO:0009507//chloroplast	GO:0008270//zinc ion binding	-	gi|147765513|emb|CAN78112.1|/1.73096e-84/hypothetical protein VITISV_004431 [Vitis vinifera]
Unigene4392_D2	639	1	22	0.311662175	6.637275339	4.412536147	Up	4.25E-06	6.39E-05	K05391|1|2e-53|206|rcu:RCOM_1579800|cyclic nucleotide gated channel, other eukaryote	GO:0005886//plasma membrane	GO:0005242//inward rectifier potassium channel activity;GO:0005221//intracellular cyclic nucleotide activated cation channel activity;GO:0005516//calmodulin binding	GO:0006816//calcium ion transport;GO:0006813//potassium ion transport	gi|255545024|ref|XP_002513573.1|/2.13213e-52/Cyclic nucleotide-gated ion channel, putative [Ricinus communis]
Unigene4380_D2	668	1	22	0.298131931	6.349130152	4.412536147	Up	4.25E-06	6.39E-05	K13422|1|5e-40|162|gmx:100790168|transcription factor MYC2	-	-	-	gi|334200176|gb|AEG74015.1|/8.4618e-55/lMYC5 [Hevea brasiliensis]
Unigene58_D2	584	1	22	0.341013921	7.262361202	4.412536147	Up	4.25E-06	6.39E-05	K13457|1|2e-17|87.0|rcu:RCOM_0742270|disease resistance protein RPM1	-	-	-	gi|351720730|ref|NP_001237442.1|/5.78827e-32/NBS-LRR disease-resistance protein scn3r1 [Glycine max]
Unigene15275_D2	718	46	1009	12.75905009	270.9160491	4.408253032	Up	1.24E-230	9.40E-228	-	-	-	GO:0050896//response to stimulus	gi|462420609|gb|EMJ24872.1|/1.8867e-50/hypothetical protein PRUPE_ppa012870mg [Prunus persica]
Unigene14245_D2	354	3	65	1.687729913	35.39794957	4.390509841	Up	5.13E-16	2.21E-14	-	-	-	-	gi|255581277|ref|XP_002531450.1|/6.78908e-31/conserved hypothetical protein [Ricinus communis]
Unigene1884_D2	577	14	303	4.832114066	101.235965	4.38892359	Up	3.90E-70	8.04E-68	K01115|1|5e-11|65.5|vcn:VOLCADRAFT_99471|phospholipase D [EC:3.1.4.4]	-	-	-	gi|359477795|ref|XP_002285034.2|/4.7933e-15/PREDICTED: uncharacterized protein LOC100245999 isoform 2 [Vitis vinifera]
Unigene16137_D2	530	24	519	9.018209648	188.7815292	4.387732756	Up	4.67E-119	1.72E-116	-	-	-	-	gi|357447993|ref|XP_003594272.1|/4.31104e-30/hypothetical protein MTR_2g026420 [Medicago truncatula]
Unigene1191_D2	302	6	128	3.956664829	81.70921501	4.368142028	Up	2.63E-30	2.27E-28	-	-	-	-	gi|224103171|ref|XP_002334081.1|/9.43167e-12/predicted protein [Populus trichocarpa]
Unigene13271_D2	700	3	63	0.853509127	17.35044113	4.345421951	Up	1.82E-15	7.52E-14	-	-	-	-	gi|356575865|ref|XP_003556057.1|/2.20777e-48/PREDICTED: uncharacterized protein LOC100809523 [Glycine max]
Unigene9277_D2	541	1	21	0.368118539	7.483246326	4.345421951	Up	8.04E-06	0.000115417	K15400|1|1e-18|90.5|rcu:RCOM_1447050|omega-hydroxypalmitate O-feruloyl transferase [EC:2.3.1.188]	-	GO:0080072//spermidine:sinapoyl CoA N-acyltransferase activity;GO:0080089//sinapoyl spermidine:sinapoyl CoA N-acyltransferase activity	GO:0045492//xylan biosynthetic process;GO:0015706//nitrate transport;GO:0010167//response to nitrate;GO:0010413//glucuronoxylan metabolic process	gi|224145489|ref|XP_002325661.1|/9.97485e-54/predicted protein [Populus trichocarpa]
Unigene18967_D2	925	7	145	1.507097198	30.21998755	4.325658696	Up	5.85E-34	5.54E-32	K10863|1|1e-16|85.5|aly:ARALYDRAFT_486946|aprataxin [EC:3.-.-.-];K12126|3|1e-08|58.5|aly:ARALYDRAFT_471048|phytochrome-interacting factor 3;K13422|5|3e-06|50.8|mtr:MTR_8g067280|transcription factor MYC2	GO:0005634//nucleus	GO:0003677//DNA binding;GO:0046983//protein dimerization activity;GO:0003700//sequence-specific DNA binding transcription factor activity	GO:0048462//carpel formation;GO:0006355//regulation of transcription, DNA-dependent;GO:0010500//transmitting tissue development	gi|470106096|ref|XP_004289411.1|/4.3702e-54/PREDICTED: uncharacterized protein LOC101291473 [Fragaria vesca subsp. vesca]
CL3914.Contig2_D2	863	3	62	0.692301726	13.84997232	4.322338338	Up	3.42E-15	1.39E-13	K13066|1|3e-65|246|pop:POPTR_824484|caffeic acid 3-O-methyltransferase [EC:2.1.1.68];K05279|2|3e-65|246|pop:POPTR_834247|flavonol 3-O-methyltransferase [EC:2.1.1.76]	-	GO:0008171//O-methyltransferase activity	-	gi|224128073|ref|XP_002320237.1|/1.16941e-74/catechol o-methyltransferase related [Populus trichocarpa]
Unigene8880_D2	1235	5	103	0.806283926	16.07823154	4.317676961	Up	1.86E-24	1.26E-22	K08241|1|1e-97|354|pop:POPTR_860577|jasmonate O-methyltransferase [EC:2.1.1.141]	-	GO:0008757//S-adenosylmethionine-dependent methyltransferase activity	GO:0050896//response to stimulus;GO:0009987//cellular process;GO:0008152//metabolic process	gi|296085033|emb|CBI28448.3|/3.83444e-118/unnamed protein product [Vitis vinifera]
Unigene17479_D2	1690	7	140	0.824890478	15.97016277	4.275032623	Up	1.37E-32	1.25E-30	K15015|1|4e-14|78.2|aly:ARALYDRAFT_486994|solute carrier family 32 (vesicular inhibitory amino acid transporter)	GO:0016021//integral to membrane	GO:0015175//neutral amino acid transmembrane transporter activity;GO:0015174//basic amino acid transmembrane transporter activity;GO:0015172//acidic amino acid transmembrane transporter activity;GO:0015399//primary active transmembrane transporter activity	GO:0015800//acidic amino acid transport;GO:0015804//neutral amino acid transport;GO:0015809//arginine transport	gi|470107051|ref|XP_004289864.1|/0/PREDICTED: amino acid permease 2-like [Fragaria vesca subsp. vesca]
CL935.Contig3_D2	1164	2	40	0.34218579	6.624834336	4.275032623	Up	4.04E-10	1.07E-08	-	-	-	-	-
Unigene20798_D2	502	1	20	0.39671739	7.680584828	4.275032623	Up	1.52E-05	0.000205912	-	-	-	-	-
Unigene8896_D2	400	1	20	0.497880324	9.639133959	4.275032623	Up	1.52E-05	0.000205797	K05391|1|7e-26|113|gmx:100817516|cyclic nucleotide gated channel, other eukaryote	GO:0005886//plasma membrane	GO:0005242//inward rectifier potassium channel activity;GO:0005221//intracellular cyclic nucleotide activated cation channel activity;GO:0005516//calmodulin binding	GO:0006816//calcium ion transport;GO:0006813//potassium ion transport	gi|356516029|ref|XP_003526699.1|/2.53385e-25/PREDICTED: cyclic nucleotide-gated ion channel 1-like [Glycine max]
CL2260.Contig1_D2	495	1	20	0.402327535	7.789199158	4.275032623	Up	1.52E-05	0.000205855	K12930|1|1e-34|143|rcu:RCOM_1324500|anthocyanidin 3-O-glucosyltransferase [EC:2.4.1.115];K10757|4|4e-29|125|ath:AT5G17050|flavonol 3-O-glucosyltransferase [EC:2.4.1.91]	-	GO:0035251//UDP-glucosyltransferase activity	-	gi|470131556|ref|XP_004301659.1|/2.20877e-40/PREDICTED: anthocyanidin 3-O-glucosyltransferase 2-like [Fragaria vesca subsp. vesca]
CL5859.Contig1_D2	743	3	60	0.804113579	15.56791487	4.275032623	Up	1.21E-14	4.76E-13	K01183|1|7e-93|338|pop:POPTR_826290|chitinase [EC:3.2.1.14]	GO:0005618//cell wall;GO:0005576//extracellular region	GO:0008061//chitin binding;GO:0004568//chitinase activity	GO:0015706//nitrate transport;GO:0006032//chitin catabolic process;GO:0009626//plant-type hypersensitive response;GO:0016998//cell wall macromolecule catabolic process;GO:0005975//carbohydrate metabolic process;GO:0002679//respiratory burst involved in defense response;GO:0010262//somatic embryogenesis;GO:0010200//response to chitin;GO:0015824//proline transport;GO:0010167//response to nitrate	gi|344190188|gb|AEM97876.1|/2.31178e-139/class IV chitinase [Corylus heterophylla]
CL1999.Contig1_D2	200	1	20	0.995760649	19.27826792	4.275032623	Up	1.52E-05	0.000205739	-	-	-	-	gi|255590302|ref|XP_002535232.1|/5.76943e-07/metal ion binding protein, putative [Ricinus communis]
Unigene9218_D2	462	1	20	0.431065216	8.345570527	4.275032623	Up	1.52E-05	0.000205509	K01183|1|4e-13|72.0|osa:4338718|chitinase [EC:3.2.1.14]	GO:0005886//plasma membrane	GO:0004568//chitinase activity	GO:0005975//carbohydrate metabolic process;GO:0006032//chitin catabolic process;GO:0009809//lignin biosynthetic process;GO:0016998//cell wall macromolecule catabolic process	gi|296083271|emb|CBI22907.3|/2.06628e-44/unnamed protein product [Vitis vinifera]
Unigene1398_D2	762	1	20	0.261354501	5.059912839	4.275032623	Up	1.52E-05	0.000205624	-	-	-	-	-
Unigene31203_D2	388	1	20	0.513278685	9.937251504	4.275032623	Up	1.52E-05	0.000205566	K14516|1|3e-31|131|rcu:RCOM_1007740|ethylene-responsive transcription factor 1	-	-	GO:0006351//transcription, DNA-dependent	gi|255581463|ref|XP_002531539.1|/4.36291e-30/Ethylene-responsive transcription factor 1B, putative [Ricinus communis]
Unigene26192_D2	563	2	40	0.707467601	13.69681557	4.275032623	Up	4.04E-10	1.07E-08	K08835|1|8e-57|217|ppp:PHYPADRAFT_119152|oxidative-stress responsive protein 1 [EC:2.7.11.1];K08282|3|9e-40|160|olu:OSTLU_2417|non-specific serine/threonine protein kinase [EC:2.7.11.1];K08839|5|6e-14|75.1|olu:OSTLU_35807|serine/threonine kinase 25 [EC:2.7.11.22]	GO:0005886//plasma membrane;GO:0005634//nucleus	GO:0005524//ATP binding;GO:0004674//protein serine/threonine kinase activity	GO:0006468//protein phosphorylation	gi|470137751|ref|XP_004304626.1|/5.84961e-71/PREDICTED: uncharacterized protein LOC101296591 [Fragaria vesca subsp. vesca]
Unigene26352_D2	378	1	20	0.526857486	10.20014176	4.275032623	Up	1.52E-05	0.000205682	-	GO:0009507//chloroplast	-	-	gi|462416736|gb|EMJ21473.1|/3.27523e-33/hypothetical protein PRUPE_ppa001107mg [Prunus persica]
Unigene25267_D2	1212	9	179	1.478852448	28.47202935	4.266995304	Up	2.95E-41	3.49E-39	-	-	-	-	-
Unigene15159_D2	2012	68	1332	6.730787684	127.6274993	4.245020054	Up	1.89E-296	1.83E-293	K08150|1|1e-71|269|vvi:100268023|MFS transporter, SP family, solute carrier family 2 (myo-inositol transporter), member 13	GO:0005886//plasma membrane;GO:0016021//integral to membrane	GO:0005355//glucose transmembrane transporter activity;GO:0015148//D-xylose transmembrane transporter activity;GO:0015575//mannitol transmembrane transporter activity;GO:0005354//galactose transmembrane transporter activity;GO:0015168//glycerol transmembrane transporter activity;GO:0032440//2-alkenal reductase [NAD(P)] activity;GO:0005365//myo-inositol transmembrane transporter activity;GO:001557…	GO:0015798//myo-inositol transport;GO:0015797//mannitol transport;GO:0015795//sorbitol transport;GO:0015753//D-xylose transport;GO:0015757//galactose transport;GO:0055085//transmembrane transport;GO:0015752//D-ribose transport;GO:0015758//glucose transport;GO:0015793//glycerol transport;GO:0055114//oxidation-reduction process	gi|51849627|dbj|BAD42345.1|/0/sorbitol transporter [Malus x domestica]
Unigene17823_D2	719	4	78	1.107939526	20.91383724	4.238506747	Up	1.34E-18	6.96E-17	-	-	-	-	gi|224130498|ref|XP_002320852.1|/3.84296e-43/predicted protein [Populus trichocarpa]
Unigene29772_D2	632	3	58	0.945342388	17.69208132	4.226123023	Up	4.26E-14	1.61E-12	-	-	-	-	gi|449493699|ref|XP_004159418.1|/6.43129e-46/PREDICTED: uncharacterized protein LOC101231160 [Cucumis sativus]
Unigene14252_D2	336	1	19	0.592714672	10.9014015	4.201032042	Up	2.85E-05	0.000365222	-	-	-	-	-
Unigene30284_D2	334	1	19	0.596263861	10.96667935	4.201032042	Up	2.85E-05	0.000365125	-	-	-	-	-
CL678.Contig2_D2	599	1	19	0.33247434	6.114976468	4.201032042	Up	2.85E-05	0.000365512	K03013|1|4e-46|182|vvi:100258335|DNA-directed RNA polymerases I, II, and III subunit RPABC1;K13457|2|3e-19|93.2|osa:4342596|disease resistance protein RPM1	-	-	-	gi|30408013|gb|AAP30051.1|/6.77342e-55/RCa6.1 NBS type resistance protein [Manihot esculenta]
Unigene12903_D2	400	1	19	0.497880324	9.157177261	4.201032042	Up	2.85E-05	0.000365415	-	-	-	-	gi|462422385|gb|EMJ26648.1|/2.8015e-24/hypothetical protein PRUPE_ppa000328mg [Prunus persica]
Unigene20340_D2	686	3	57	0.870927681	16.01838588	4.201032042	Up	7.98E-14	2.92E-12	-	-	-	-	gi|224131076|ref|XP_002320995.1|/8.91809e-71/predicted protein [Populus trichocarpa]
CL3296.Contig2_D2	423	1	19	0.470808817	8.659269277	4.201032042	Up	2.85E-05	0.000365318	-	-	-	-	-
CL288.Contig2_D2	2712	18	336	1.321806171	23.88457972	4.17549695	Up	3.97E-75	8.74E-73	K00454|1|0.0|1353|rcu:RCOM_1576890|lipoxygenase [EC:1.13.11.12]	GO:0009941//chloroplast envelope;GO:0009535//chloroplast thylakoid membrane;GO:0009570//chloroplast stroma	GO:0016165//lipoxygenase activity;GO:0005506//iron ion binding	GO:0009753//response to jasmonic acid stimulus;GO:0055114//oxidation-reduction process;GO:0009620//response to fungus;GO:0009611//response to wounding;GO:0009695//jasmonic acid biosynthetic process;GO:0031408//oxylipin biosynthetic process	gi|308943877|gb|ADO51752.1|/0/lipoxygenase [Camellia sinensis]
Unigene1238_D2	473	3	56	1.26312133	22.82416498	4.17549695	Up	1.49E-13	5.36E-12	-	-	-	-	gi|462409307|gb|EMJ14641.1|/5.88621e-21/hypothetical protein PRUPE_ppa025333mg [Prunus persica]
CL654.Contig4_D2	1442	5	93	0.690541365	12.43327959	4.170335245	Up	1.00E-21	6.05E-20	K01188|1|0.0|637|sbi:SORBI_06g019840|beta-glucosidase [EC:3.2.1.21]	-	GO:0008422//beta-glucosidase activity	GO:0005975//carbohydrate metabolic process	gi|462404115|gb|EMJ09672.1|/0/hypothetical protein PRUPE_ppa004108mg [Prunus persica]
Unigene26252_D2	504	2	37	0.790286229	14.15269669	4.162557894	Up	2.67E-09	6.46E-08	K13082|1|3e-24|108|gmx:548087|bifunctional dihydroflavonol 4-reductase/flavanone 4-reductase [EC:1.1.1.219 1.1.1.234]	GO:0005886//plasma membrane	GO:0003824//catalytic activity;GO:0050662//coenzyme binding;GO:0000166//nucleotide binding	GO:0044237//cellular metabolic process	gi|388501354|gb|AFK38743.1|/1.92197e-34/unknown [Medicago truncatula]
CL854.Contig1_D2	798	2	37	0.499128145	8.938545275	4.162557894	Up	2.67E-09	6.46E-08	-	GO:0005576//extracellular region;GO:0016020//membrane	-	GO:0009664//plant-type cell wall organization;GO:0006949//syncytium formation	gi|255559687|ref|XP_002520863.1|/9.80205e-134/Alpha-expansin 8 precursor, putative [Ricinus communis]
CL2734.Contig1_D2	692	5	91	1.438960475	25.35147949	4.138971074	Up	3.49E-21	2.06E-19	K13459|1|3e-07|53.5|vvi:100254298|disease resistance protein RPS2	-	GO:0016787//hydrolase activity;GO:0000166//nucleotide binding	-	gi|449470330|ref|XP_004152870.1|/3.00513e-42/PREDICTED: disease resistance protein At4g27190-like [Cucumis sativus]
CL216.Contig8_D2	368	5	90	2.705871328	47.14793784	4.12302953	Up	6.53E-21	3.79E-19	-	GO:0044464//cell part;GO:0016020//membrane	-	-	gi|449448374|ref|XP_004141941.1|/1.34053e-16/PREDICTED: mitochondrial pyruvate carrier 1-like isoform 1 [Cucumis sativus]
Unigene7923_D2	319	1	18	0.624301347	10.87801951	4.12302953	Up	5.36E-05	0.000642367	-	-	-	-	gi|460372183|ref|XP_004231911.1|/1.9185e-25/PREDICTED: LOB domain-containing protein 37-like [Solanum lycopersicum]
Unigene16592_D2	373	1	18	0.533919919	9.30318559	4.12302953	Up	5.36E-05	0.000642049	-	-	-	-	-
Unigene14109_D2	393	1	18	0.506748422	8.829741031	4.12302953	Up	5.36E-05	0.000641891	-	-	-	-	-
CL2446.Contig2_D2	247	1	18	0.806283926	14.04894018	4.12302953	Up	5.36E-05	0.000641574	K01183|1|5e-35|143|osa:4338718|chitinase [EC:3.2.1.14]	-	GO:0004568//chitinase activity;GO:0008061//chitin binding	GO:0005975//carbohydrate metabolic process;GO:0006032//chitin catabolic process;GO:0016998//cell wall macromolecule catabolic process	gi|1354129|gb|AAB01895.1|/1.85933e-36/endochitinase [Castanea sativa]
CL1685.Contig1_D2	227	1	18	0.877322157	15.28673227	4.12302953	Up	5.36E-05	0.000641732	-	-	-	-	-
Unigene4166_D2	520	1	18	0.382984865	6.673246587	4.12302953	Up	5.36E-05	0.000642208	K03013|1|4e-07|52.4|vvi:100258335|DNA-directed RNA polymerases I, II, and III subunit RPABC1	-	-	-	gi|255573105|ref|XP_002527482.1|/5.19284e-17/conserved hypothetical protein [Ricinus communis]
CL1877.Contig3_D2	558	1	18	0.356903458	6.218796102	4.12302953	Up	5.36E-05	0.000641415	-	-	GO:0097159//organic cyclic compound binding	-	gi|105922617|gb|ABF81426.1|/4.72464e-17/NBS-LRR type disease resistance protein [Populus trichocarpa]
CL650.Contig2_D2	289	2	36	1.378215431	24.01445138	4.12302953	Up	5.00E-09	1.17E-07	-	-	-	-	gi|225448849|ref|XP_002276290.1|/1.12687e-09/PREDICTED: uncharacterized protein LOC100250229 [Vitis vinifera]
Unigene13466_D2	1439	4	71	0.553584794	9.511862558	4.102851648	Up	1.08E-16	4.89E-15	K01179|1|0.0|668|vvi:100243909|endoglucanase [EC:3.2.1.4]	GO:0016023//cytoplasmic membrane-bounded vesicle;GO:0005576//extracellular region	GO:0008810//cellulase activity	GO:0030245//cellulose catabolic process	gi|359475982|ref|XP_002280120.2|/0/PREDICTED: endoglucanase 16-like [Vitis vinifera]
Unigene17971_D2	256	4	70	3.111752027	52.71401384	4.082387545	Up	2.01E-16	8.91E-15	-	-	-	-	-
Unigene15018_D2	926	40	695	8.602683789	144.6911037	4.072045601	Up	4.49E-151	2.09E-148	K09338|1|2e-55|214|aly:ARALYDRAFT_490960|homeobox-leucine zipper protein	GO:0005634//nucleus	GO:0003677//DNA binding;GO:0003700//sequence-specific DNA binding transcription factor activity	GO:0009733//response to auxin stimulus;GO:0045893//positive regulation of transcription, DNA-dependent	gi|356496783|ref|XP_003517245.1|/3.01945e-63/PREDICTED: homeobox-leucine zipper protein ATHB-40-like [Glycine max]
CL288.Contig3_D2	535	2	34	0.744493943	12.25160952	4.04056737	Up	1.75E-08	3.83E-07	K00454|1|4e-65|244|vvi:100257867|lipoxygenase [EC:1.13.11.12]	GO:0009941//chloroplast envelope;GO:0009535//chloroplast thylakoid membrane;GO:0009570//chloroplast stroma	GO:0016165//lipoxygenase activity;GO:0005506//iron ion binding	GO:0009753//response to jasmonic acid stimulus;GO:0055114//oxidation-reduction process;GO:0009620//response to fungus;GO:0009611//response to wounding;GO:0009695//jasmonic acid biosynthetic process;GO:0031408//oxylipin biosynthetic process	gi|462402080|gb|EMJ07637.1|/1.43655e-65/hypothetical protein PRUPE_ppa000968mg [Prunus persica]
Unigene6333_D2	556	2	34	0.716374567	11.78886887	4.04056737	Up	1.75E-08	3.83E-07	K00924|1|1e-06|50.8|ath:AT3G59420|[EC:2.7.1.-]	GO:0005886//plasma membrane	GO:0004674//protein serine/threonine kinase activity;GO:0005524//ATP binding	GO:0006468//protein phosphorylation;GO:0015706//nitrate transport;GO:0010167//response to nitrate	gi|359484394|ref|XP_002285029.2|/3.46347e-52/PREDICTED: probable receptor-like protein kinase At5g20050 [Vitis vinifera]
Unigene600_D2	1263	2	34	0.315363626	5.189715829	4.04056737	Up	1.75E-08	3.82E-07	K03885|1|8e-10|56.6|mtr:MTR_5g071250|NADH dehydrogenase [EC:1.6.99.3]	-	-	-	gi|8954028|gb|AAF82202.1|AC067971_10/4.65721e-09/Strong similarity to an unknown protein F23F1.9 gi|7432659 from Arabidopsis thaliana BAC F23F1 gb|AC004680. It contains a pyridine nucleotide-disulphide oxidoreductase domain PF|00070. EST gb|AI997290 comes from this gene [Arabidopsis thaliana]
CL6022.Contig1_D2	469	3	50	1.27389422	20.55252443	4.011998218	Up	6.34E-12	1.99E-10	-	GO:0005739//mitochondrion	-	GO:0009627//systemic acquired resistance;GO:0034976//response to endoplasmic reticulum stress;GO:0016998//cell wall macromolecule catabolic process	gi|224134687|ref|XP_002321883.1|/7.22249e-40/predicted protein [Populus trichocarpa]
Unigene17343_D2	665	22	366	6.58849151	106.1029482	4.009372748	Up	2.02E-79	4.81E-77	K13449|1|3e-65|246|pop:POPTR_175615|pathogenesis-related protein 1	GO:0005618//cell wall;GO:0005576//extracellular region	-	GO:0009627//systemic acquired resistance;GO:0009753//response to jasmonic acid stimulus;GO:0010266//response to vitamin B1;GO:0009751//response to salicylic acid stimulus;GO:0009723//response to ethylene stimulus	gi|307340513|gb|ADN43418.1|/7.30625e-67/pathogenesis-related protein 1 [Vitis hybrid cultivar]
Unigene11423_D2	750	15	247	3.983042594	63.48976234	3.994581165	Up	6.22E-54	9.88E-52	K09264|1|2e-13|74.3|osa:4329771|MADS-box transcription factor, plant	-	-	-	gi|333408635|gb|AEF32138.1|/3.60046e-47/MADS-box protein, partial [Betula platyphylla]
Unigene8608_D2	740	3	49	0.807373499	12.76533957	3.982851872	Up	1.18E-11	3.61E-10	K13691|1|4e-54|209|vvi:100242294|pathogen-inducible salicylic acid glucosyltransferase [EC:2.4.1.-]	-	GO:0035251//UDP-glucosyltransferase activity	GO:0009628//response to abiotic stimulus;GO:0032787//monocarboxylic acid metabolic process;GO:0033554//cellular response to stress;GO:0042537//benzene-containing compound metabolic process	gi|359478218|ref|XP_003632087.1|/9.31998e-64/PREDICTED: UDP-glycosyltransferase 74E2-like [Vitis vinifera]
Unigene31865_D2	555	2	32	0.717665332	11.11539772	3.953104529	Up	6.06E-08	1.23E-06	-	-	-	-	-
Unigene10656_D2	524	2	32	0.760122633	11.77298804	3.953104529	Up	6.06E-08	1.23E-06	-	GO:0005634//nucleus	GO:0003677//DNA binding	-	gi|30577628|emb|CAD90156.1|/5.9759e-53/squamosa promoter binding like-protein [Betula pendula]
Unigene30805_D2	296	5	79	3.364056245	51.45213397	3.934957182	Up	6.05E-18	3.00E-16	-	-	-	-	-
Unigene19088_D2	1303	13	204	1.98693606	30.1823995	3.925090152	Up	3.13E-44	4.04E-42	-	-	-	-	gi|462396465|gb|EMJ02264.1|/9.43251e-123/hypothetical protein PRUPE_ppa006697mg [Prunus persica]
CL2623.Contig1_D2	632	3	47	0.945342388	14.33668658	3.922730879	Up	4.07E-11	1.18E-09	-	-	-	-	gi|224120618|ref|XP_002330910.1|/5.68659e-10/predicted protein [Populus trichocarpa]
Unigene19681_D2	924	5	78	1.07766304	16.27386253	3.916578653	Up	1.12E-17	5.44E-16	-	GO:0005634//nucleus	GO:0003677//DNA binding	GO:0001666//response to hypoxia;GO:0009753//response to jasmonic acid stimulus;GO:0009744//response to sucrose stimulus;GO:0009620//response to fungus;GO:0009416//response to light stimulus;GO:0006355//regulation of transcription, DNA-dependent;GO:0009611//response to wounding;GO:0009751//response to salicylic acid stimulus;GO:0008361//regulation of cell size	gi|224093630|ref|XP_002309945.1|/8.17806e-61/NAC domain protein, IPR003441 [Populus trichocarpa]
Unigene12683_D2	443	37	565	16.63347359	245.8740716	3.88575822	Up	5.66E-119	2.06E-116	K00430|1|3e-42|168|gmx:100788562|peroxidase [EC:1.11.1.7]	GO:0005576//extracellular region;GO:0005618//cell wall	GO:0020037//heme binding;GO:0046872//metal ion binding;GO:0004601//peroxidase activity	GO:0051707//response to other organism;GO:0055114//oxidation-reduction process;GO:0006979//response to oxidative stress	gi|167427543|gb|ABZ80408.1|/9.66171e-46/class III peroxidase [Casuarina glauca]
Unigene18029_D2	957	5	76	1.040502245	15.30980524	3.879103947	Up	3.85E-17	1.80E-15	K13424|1|1e-25|115|aly:ARALYDRAFT_482857|WRKY transcription factor 33	-	GO:0003700//sequence-specific DNA binding transcription factor activity;GO:0043565//sequence-specific DNA binding	GO:0006355//regulation of transcription, DNA-dependent	gi|462423133|gb|EMJ27396.1|/2.26695e-69/hypothetical protein PRUPE_ppa016153mg [Prunus persica]
Unigene23060_D2	746	6	91	1.601759756	23.5163858	3.875936668	Up	2.84E-20	1.59E-18	-	GO:0005634//nucleus;GO:0009507//chloroplast	-	GO:0006952//defense response;GO:0009607//response to biotic stimulus	gi|13172242|gb|AAK14060.1|AF239177_1/1.59974e-55/major latex-like protein [Prunus persica]
Unigene22358_D2	1997	17	256	1.695336107	24.71325281	3.865641687	Up	1.58E-54	2.58E-52	K00423|1|7e-68|256|rcu:RCOM_0657480|L-ascorbate oxidase [EC:1.10.3.3]	GO:0048046//apoplast	GO:0005507//copper ion binding;GO:0052716//hydroquinone:oxygen oxidoreductase activity;GO:0008447//L-ascorbate oxidase activity	GO:0046688//response to copper ion;GO:0046274//lignin catabolic process;GO:0055114//oxidation-reduction process	gi|359486369|ref|XP_002273875.2|/0/PREDICTED: laccase-12-like [Vitis vinifera]
Unigene17972_D2	244	240	3605	195.8873407	2848.285075	3.861997477	Up	0	0	K12825|1|4e-09|57.8|ppp:PHYPADRAFT_139325|splicing factor 3A subunit 1;K01115|3|4e-07|51.2|vcn:VOLCADRAFT_99471|phospholipase D [EC:3.1.4.4]	-	-	-	gi|462412823|gb|EMJ17872.1|/2.05753e-12/hypothetical protein PRUPE_ppb004684mg [Prunus persica]
Unigene1727_D2	297	2	30	1.341091783	19.4729979	3.859995124	Up	2.09E-07	3.93E-06	K03283|1|5e-38|153|zma:100501536|heat shock 70kDa protein 1/8	-	GO:0032440//2-alkenal reductase [NAD(P)] activity;GO:0005524//ATP binding	GO:0006950//response to stress;GO:0055114//oxidation-reduction process	gi|308081377|ref|NP_001183165.1|/8.19817e-37/uncharacterized protein LOC100501536 [Zea mays]
Unigene19228_D2	1091	12	177	2.190490886	31.27638333	3.835747578	Up	6.42E-38	7.03E-36	K09338|1|6e-47|186|ath:AT3G61890|homeobox-leucine zipper protein	-	GO:0003677//DNA binding	-	gi|359806041|ref|NP_001241177.1|/4.41362e-59/uncharacterized protein LOC100793260 [Glycine max]
Unigene537_D2	372	9	132	4.818196687	68.40675712	3.827573646	Up	1.42E-28	1.13E-26	-	-	-	-	gi|224139928|ref|XP_002323344.1|/6.92643e-07/predicted protein [Populus trichocarpa]
CL7389.Contig2_D2	1641	6	88	0.728161352	10.3381327	3.827573646	Up	1.79E-19	9.67E-18	-	-	GO:0004553//hydrolase activity, hydrolyzing O-glycosyl compounds;GO:0030674//protein binding, bridging;GO:0051015//actin filament binding	GO:0005975//carbohydrate metabolic process	gi|255545648|ref|XP_002513884.1|/0/conserved hypothetical protein [Ricinus communis]
CL1398.Contig2_D2	1678	3	44	0.356052675	5.055088131	3.827573646	Up	2.59E-10	6.97E-09	K06942|1|0.0|751|vvi:100252659|	GO:0005829//cytosol;GO:0009506//plasmodesma	GO:0005525//GTP binding	GO:0006623//protein targeting to vacuole;GO:0009651//response to salt stress;GO:0006096//glycolysis;GO:0006094//gluconeogenesis;GO:0046686//response to cadmium ion	gi|462407264|gb|EMJ12598.1|/0/hypothetical protein PRUPE_ppa006821mg [Prunus persica]
Unigene4193_D2	503	2	29	0.791857375	11.11470715	3.811085524	Up	3.87E-07	6.97E-06	-	-	-	-	-
Unigene15326_D2	573	2	29	0.695120872	9.756889522	3.811085524	Up	3.87E-07	6.97E-06	K14516|1|2e-30|129|mtr:MTR_1g043350|ethylene-responsive transcription factor 1;K14517|2|9e-30|127|ath:AT5G47220|ethylene-responsive transcription factor 2	GO:0005634//nucleus	GO:0003700//sequence-specific DNA binding transcription factor activity;GO:0003677//DNA binding	GO:0006952//defense response;GO:0006355//regulation of transcription, DNA-dependent	gi|462407984|gb|EMJ13318.1|/6.6568e-54/hypothetical protein PRUPE_ppa012014mg [Prunus persica]
CL2568.Contig2_D2	677	2	29	0.588337163	8.258046818	3.811085524	Up	3.87E-07	6.97E-06	K00517|1|4e-72|268|ath:AT4G31940|[EC:1.14.-.-];K05280|2|2e-52|203|rcu:RCOM_1469920|flavonoid 3'-monooxygenase [EC:1.14.13.21]	-	GO:0020037//heme binding;GO:0033772;GO:0005506//iron ion binding;GO:0009055//electron carrier activity	GO:0055114//oxidation-reduction process	gi|470146479|ref|XP_004308852.1|/1.2462e-85/PREDICTED: cytochrome P450 82A3-like [Fragaria vesca subsp. vesca]
CL6127.Contig1_D2	1050	12	174	2.27602434	31.94684398	3.811085524	Up	4.03E-37	4.30E-35	-	GO:0005634//nucleus	GO:0003677//DNA binding	GO:0010321//regulation of vegetative phase change	gi|302399063|gb|ADL36826.1|/2.78561e-55/SPL domain class transcription factor [Malus x domestica]
Unigene31833_D2	444	2	29	0.897081665	12.59166148	3.811085524	Up	3.87E-07	6.97E-06	-	-	-	-	-
CL8212.Contig1_D2	1984	20	287	2.007581953	27.88741377	3.79608336	Up	3.99E-60	7.08E-58	K00422|1|0.0|652|vvi:100256583|polyphenol oxidase [EC:1.10.3.1]	-	GO:0046872//metal ion binding;GO:0004097//catechol oxidase activity	GO:0046148//pigment biosynthetic process;GO:0055114//oxidation-reduction process	gi|225322934|gb|ACN86310.1|/0/polyphenol oxidase [Juglans regia]
Unigene23303_D2	1582	130	1853	16.36521926	225.8067664	3.786383882	Up	0	0	K01184|1|1e-173|608|rcu:RCOM_1267820|polygalacturonase [EC:3.2.1.15]	GO:0005576//extracellular region	GO:0004650//polygalacturonase activity;GO:0047911	GO:0005975//carbohydrate metabolic process	gi|470101431|ref|XP_004287176.1|/0/PREDICTED: polygalacturonase-like [Fragaria vesca subsp. vesca]
Unigene20146_D2	575	7	99	2.42446071	33.19214824	3.775106227	Up	1.55E-21	9.26E-20	-	-	-	-	gi|462398030|gb|EMJ03698.1|/2.32507e-46/hypothetical protein PRUPE_ppa010678mg [Prunus persica]
CL6389.Contig1_D2	808	2	28	0.492950816	6.680587892	3.760459451	Up	7.16E-07	1.23E-05	K13422|1|2e-15|81.3|vvi:100250607|transcription factor MYC2	GO:0005634//nucleus	GO:0003677//DNA binding;GO:0046983//protein dimerization activity;GO:0003700//sequence-specific DNA binding transcription factor activity;GO:0032440//2-alkenal reductase [NAD(P)] activity	GO:0009753//response to jasmonic acid stimulus;GO:0055114//oxidation-reduction process;GO:0009694//jasmonic acid metabolic process;GO:0006355//regulation of transcription, DNA-dependent	gi|225445937|ref|XP_002263999.1|/9.05689e-95/PREDICTED: transcription factor bHLH35 [Vitis vinifera]
Unigene4741_D2	402	5	70	2.477016539	33.56912324	3.760459451	Up	1.52E-15	6.33E-14	-	-	-	-	-
Unigene4704_D2	910	81	1129	17.72672803	239.1776316	3.754084296	Up	8.03E-230	5.90E-227	-	-	-	-	gi|462420511|gb|EMJ24774.1|/2.18855e-42/hypothetical protein PRUPE_ppa012287mg [Prunus persica]
Unigene29610_D2	1592	18	249	2.25172006	30.15256728	3.743181459	Up	8.45E-52	1.28E-49	-	GO:0005886//plasma membrane;GO:0005634//nucleus	GO:0008381//mechanically-gated ion channel activity	GO:0050982//detection of mechanical stimulus;GO:0006820//anion transport;GO:0055085//transmembrane transport	gi|224092103|ref|XP_002309474.1|/7.72008e-109/predicted protein [Populus trichocarpa]
Unigene16226_D2	503	2	27	0.791857375	10.34817562	3.707992031	Up	1.32E-06	2.17E-05	K05389|1|4e-30|128|osa:4334137|potassium channel subfamily K, other eukaryote	GO:0016020//membrane	GO:0005267//potassium channel activity	GO:0050789//regulation of biological process;GO:0006811//ion transport	gi|470110588|ref|XP_004291562.1|/2.19392e-38/PREDICTED: two-pore potassium channel 1-like [Fragaria vesca subsp. vesca]
CL2320.Contig2_D2	667	2	27	0.59715781	7.803796608	3.707992031	Up	1.32E-06	2.17E-05	K01723|1|3e-93|338|gmx:100037482|hydroperoxide dehydratase [EC:4.2.1.92]	GO:0005739//mitochondrion;GO:0009941//chloroplast envelope;GO:0009535//chloroplast thylakoid membrane;GO:0010287//plastoglobule	GO:0009978//allene oxide synthase activity;GO:0016705//oxidoreductase activity, acting on paired donors, with incorporation or reduction of molecular oxygen;GO:0009055//electron carrier activity;GO:0004497//monooxygenase activity;GO:0047987;GO:0020037//heme binding;GO:0005506//iron ion binding	GO:0031407//oxylipin metabolic process;GO:0009753//response to jasmonic acid stimulus;GO:0055114//oxidation-reduction process;GO:0009620//response to fungus;GO:0009611//response to wounding	gi|83404758|gb|ABC17856.1|/1.15569e-96/allene oxide synthase protein [Lonicera japonica]
Unigene22351_D2	305	7	94	4.570704617	59.41498965	3.700338458	Up	3.25E-20	1.81E-18	-	-	-	-	-
Unigene14673_D2	981	5	67	1.015046533	13.166605	3.697265624	Up	9.47E-15	3.74E-13	K13754|1|4e-119|426|pop:POPTR_241946|solute carrier family 24 (sodium/potassium/calcium exchanger), member 6	GO:0016021//integral to membrane	GO:0005432//calcium:sodium antiporter activity	GO:0010260//organ senescence;GO:0046482//para-aminobenzoic acid metabolic process;GO:0035725//sodium ion transmembrane transport	gi|224123896|ref|XP_002319191.1|/4.66716e-118/Ca2+ antiporter/cation exchanger [Populus trichocarpa]
CL3756.Contig1_D2	2109	16	213	1.510874384	19.47022791	3.687814149	Up	5.23E-44	6.72E-42	-	GO:0005886//plasma membrane;GO:0005634//nucleus	GO:0008381//mechanically-gated ion channel activity	GO:0009744//response to sucrose stimulus;GO:0050982//detection of mechanical stimulus;GO:0006820//anion transport;GO:0009749//response to glucose stimulus;GO:0009750//response to fructose stimulus;GO:0000041//transition metal ion transport;GO:0080167//response to karrikin	gi|224092103|ref|XP_002309474.1|/2.25898e-130/predicted protein [Populus trichocarpa]
CL5602.Contig1_D2	1018	4	53	0.782523103	10.03681925	3.681024983	Up	7.11E-12	2.22E-10	-	-	-	-	gi|255571228|ref|XP_002526564.1|/3.5219e-39/conserved hypothetical protein [Ricinus communis]
Unigene23114_D2	356	4	53	2.237664379	28.70079212	3.681024983	Up	7.11E-12	2.22E-10	-	-	-	-	-
CL5381.Contig2_D2	854	14	184	3.264789012	41.53631495	3.669311563	Up	4.64E-38	5.15E-36	K01166|1|9e-108|387|rcu:RCOM_0836480|ribonuclease T2 [EC:3.1.27.1]	GO:0005618//cell wall;GO:0005576//extracellular region;GO:0005886//plasma membrane	GO:0003723//RNA binding;GO:0033897//ribonuclease T2 activity	GO:0009651//response to salt stress;GO:0009718//anthocyanin-containing compound biosynthetic process;GO:0009611//response to wounding;GO:0007568//aging;GO:0016036//cellular response to phosphate starvation	gi|462420857|gb|EMJ25120.1|/3.19797e-109/hypothetical protein PRUPE_ppa011026mg [Prunus persica]
CL5533.Contig1_D2	381	2	26	1.045418004	13.15577338	3.653544247	Up	2.43E-06	3.83E-05	-	-	-	-	-
Unigene25271_D2	337	3	39	1.772867624	22.31016168	3.653544247	Up	5.50E-09	1.28E-07	-	-	-	-	-
Unigene16261_D2	1567	5	65	0.6354567	7.996728874	3.653544247	Up	3.19E-14	1.21E-12	K13415|1|4e-59|227|rcu:RCOM_0478150|protein brassinosteroid insensitive 1 [EC:2.7.10.1 2.7.11.1];K08286|3|2e-56|218|ath:AT4G28490|protein-serine/threonine kinase [EC:2.7.11.-]	GO:0016023//cytoplasmic membrane-bounded vesicle;GO:0005886//plasma membrane	GO:0004713//protein tyrosine kinase activity;GO:0005524//ATP binding;GO:0004683//calmodulin-dependent protein kinase activity	GO:0006468//protein phosphorylation;GO:0010942//positive regulation of cell death;GO:0007169//transmembrane receptor protein tyrosine kinase signaling pathway;GO:0031349//positive regulation of defense response;GO:0060862//negative regulation of floral organ abscission	gi|462404776|gb|EMJ10240.1|/0/hypothetical protein PRUPE_ppa002786mg [Prunus persica]
CL3454.Contig1_D2	487	2	26	0.817873223	10.29229909	3.653544247	Up	2.43E-06	3.82E-05	K13420|1|2e-09|60.1|aly:ARALYDRAFT_356368|LRR receptor-like serine/threonine-protein kinase FLS2 [EC:2.7.11.1]	-	GO:0016301//kinase activity	-	gi|351723187|ref|NP_001237014.1|/3.27615e-33/receptor-like protein kinase 2-like precursor [Glycine max]
Unigene9133_D2	898	2	26	0.443545946	5.581681134	3.653544247	Up	2.43E-06	3.83E-05	K09843|1|2e-130|463|pop:POPTR_723222|(+)-abscisic acid 8'-hydroxylase [EC:1.14.13.93]	GO:0009507//chloroplast	GO:0010295//(+)-abscisic acid 8'-hydroxylase activity;GO:0009055//electron carrier activity;GO:0019825//oxygen binding;GO:0020037//heme binding;GO:0005506//iron ion binding	GO:0055114//oxidation-reduction process;GO:0009687//abscisic acid metabolic process;GO:0010114//response to red light;GO:0048838//release of seed from dormancy	gi|224104401|ref|XP_002313425.1|/2.29288e-129/cytochrome P450 [Populus trichocarpa]
Unigene7868_D2	209	6	78	5.717286021	71.94760275	3.653544247	Up	7.93E-17	3.61E-15	-	-	-	-	-
Unigene15372_D2	614	2	26	0.648704006	8.163435926	3.653544247	Up	2.43E-06	3.82E-05	K14487|1|2e-85|312|pop:POPTR_571444|auxin responsive GH3 gene family	GO:0009507//chloroplast	GO:0010279//indole-3-acetic acid amido synthetase activity	GO:0010583//response to cyclopentenone;GO:0009826//unidimensional cell growth;GO:0009734//auxin mediated signaling pathway;GO:0010252//auxin homeostasis	gi|469608488|gb|AGH61310.1|/1.72769e-85/indole-3-acetic acid amido synthetase [Morus alba var. multicaulis]
Unigene8987_D2	315	2	26	1.264457966	15.91222114	3.653544247	Up	2.43E-06	3.83E-05	-	-	-	-	-
CL2470.Contig1_D2	344	4	51	2.315722439	28.58115302	3.625529871	Up	2.39E-11	7.11E-10	-	-	-	-	-
Unigene7485_D2	453	3	38	1.318888276	16.17161547	3.616069541	Up	1.01E-08	2.27E-07	-	GO:0005634//nucleus	-	-	gi|356563176|ref|XP_003549840.1|/1.74758e-21/PREDICTED: uncharacterized protein LOC100812292 [Glycine max]
Unigene30733_D2	212	3	38	2.818190515	34.55538589	3.616069541	Up	1.01E-08	2.27E-07	-	-	-	-	-
Unigene18742_D2	2109	17	214	1.605304033	19.56163743	3.607108674	Up	1.92E-43	2.43E-41	-	GO:0005634//nucleus	GO:0005516//calmodulin binding;GO:0003700//sequence-specific DNA binding transcription factor activity	GO:0000956//nuclear-transcribed mRNA catabolic process;GO:0031347//regulation of defense response;GO:0008284//positive regulation of cell proliferation;GO:0045892//negative regulation of transcription, DNA-dependent;GO:0006487//protein N-linked glycosylation	gi|225453680|ref|XP_002268892.1|/2.21866e-77/PREDICTED: uncharacterized protein LOC100252386 [Vitis vinifera]
Unigene22301_D2	1505	7	88	0.926288975	11.2723427	3.605181225	Up	1.22E-18	6.38E-17	-	-	-	-	gi|359478894|ref|XP_002280153.2|/2.27785e-54/PREDICTED: uncharacterized protein LOC100265575 [Vitis vinifera]
Unigene4413_D2	368	2	25	1.082348531	13.0966494	3.596960718	Up	4.47E-06	6.70E-05	-	-	-	GO:0050896//response to stimulus	gi|470122710|ref|XP_004297382.1|/6.67058e-34/PREDICTED: MLP-like protein 28-like [Fragaria vesca subsp. vesca]
Unigene28495_D2	408	2	25	0.97623593	11.81266416	3.596960718	Up	4.47E-06	6.70E-05	-	-	-	-	gi|462399047|gb|EMJ04715.1|/2.50239e-17/hypothetical protein PRUPE_ppa024935mg [Prunus persica]
CL6015.Contig1_D2	1127	6	75	1.060259786	12.82937084	3.596960718	Up	4.85E-16	2.09E-14	K13430|1|3e-23|107|aly:ARALYDRAFT_909268|serine/threonine-protein kinase PBS1 [EC:2.7.11.1]	-	GO:0004672//protein kinase activity;GO:0000166//nucleotide binding	GO:0016310//phosphorylation	gi|359480377|ref|XP_003632441.1|/2.22389e-61/PREDICTED: G-type lectin S-receptor-like serine/threonine-protein kinase CES101-like [Vitis vinifera]
Unigene31520_D2	290	2	25	1.373462964	16.61919648	3.596960718	Up	4.47E-06	6.70E-05	K01115|1|7e-11|63.5|vcn:VOLCADRAFT_99471|phospholipase D [EC:3.1.4.4]	GO:0009536//plastid;GO:0031225//anchored to membrane	-	GO:0016132//brassinosteroid biosynthetic process;GO:0010075//regulation of meristem growth;GO:0006084//acetyl-CoA metabolic process;GO:0016126//sterol biosynthetic process	gi|462398030|gb|EMJ03698.1|/8.90806e-15/hypothetical protein PRUPE_ppa010678mg [Prunus persica]
CL5782.Contig1_D2	713	4	50	1.117263	13.51912196	3.596960718	Up	4.37E-11	1.27E-09	K00924|1|9e-23|105|ath:AT5G25930|[EC:2.7.1.-]	GO:0070825//micropyle;GO:0005886//plasma membrane	GO:0000166//nucleotide binding;GO:0004672//protein kinase activity;GO:0016491//oxidoreductase activity	GO:0010103//stomatal complex morphogenesis;GO:0006499//N-terminal protein myristoylation;GO:0006944//cellular membrane fusion;GO:0010363//regulation of plant-type hypersensitive response;GO:0006612//protein targeting to membrane;GO:0043069//negative regulation of programmed cell death;GO:0046777//protein autophosphorylation;GO:0009845//seed germination;GO:0007165//signal transduction;GO:0002237//…	gi|470127785|ref|XP_004299841.1|/4.29242e-63/PREDICTED: receptor-like protein kinase HAIKU2-like [Fragaria vesca subsp. vesca]
Unigene15841_D2	557	5	62	1.787721093	21.45875423	3.585372744	Up	1.95E-13	6.95E-12	K13457|1|5e-09|58.9|osa:4342596|disease resistance protein RPM1	-	-	-	gi|225349070|gb|ACN87447.1|/1.77466e-56/NBS-containing resistance-like protein [Corylus avellana]
Unigene7867_D2	200	3	37	2.987281946	35.66479565	3.577595393	Up	1.85E-08	4.03E-07	-	-	-	-	-
Unigene28077_D2	1876	109	1336	11.57120583	137.2908632	3.568624496	Up	1.32E-260	1.16E-257	K00423|1|6e-59|227|aly:ARALYDRAFT_489021|L-ascorbate oxidase [EC:1.10.3.3]	GO:0048046//apoplast	GO:0005507//copper ion binding;GO:0052716//hydroquinone:oxygen oxidoreductase activity;GO:0008447//L-ascorbate oxidase activity	GO:0046274//lignin catabolic process;GO:0055114//oxidation-reduction process	gi|209420826|gb|ACI46953.1|/0/putative lacasse/diphenol oxidase [Castanea mollissima]
Unigene26284_D2	466	98	1198	41.88177835	495.6086902	3.564806877	Up	1.15E-233	8.85E-231	K03781|1|3e-47|185|vvi:100232861|catalase [EC:1.11.1.6]	GO:0005618//cell wall;GO:0005777//peroxisome;GO:0005739//mitochondrion;GO:0009941//chloroplast envelope;GO:0009570//chloroplast stroma;GO:0005773//vacuole;GO:0022626//cytosolic ribosome;GO:0005886//plasma membrane;GO:0010319//stromule;GO:0048046//apoplast	GO:0050897//cobalt ion binding;GO:0004096//catalase activity;GO:0020037//heme binding	GO:0009648//photoperiodism;GO:0042744//hydrogen peroxide catabolic process;GO:0055114//oxidation-reduction process;GO:0008219//cell death;GO:0009409//response to cold;GO:0045454//cell redox homeostasis;GO:0009737//response to abscisic acid stimulus;GO:0009970//cellular response to sulfate starvation;GO:0006995//cellular response to nitrogen starvation;GO:0046686//response to cadmium ion;GO:001603…	gi|359491906|ref|XP_002270703.2|/2.41762e-48/PREDICTED: catalase isozyme 1 isoform 1 [Vitis vinifera]
CL7977.Contig2_D2	629	9	109	2.849553525	33.4074913	3.551363852	Up	1.61E-22	1.02E-20	-	-	-	-	-
CL2084.Contig1_D2	713	10	121	2.7931575	32.71627515	3.550039671	Up	7.59E-25	5.20E-23	-	-	-	-	gi|255580326|ref|XP_002530991.1|/2.82781e-06/conserved hypothetical protein [Ricinus communis]
CL746.Contig2_D2	1130	2	24	0.352481646	4.094499381	3.538067029	Up	8.20E-06	0.000117612	K00430|1|3e-109|393|mtr:MTR_3g094670|peroxidase [EC:1.11.1.7]	GO:0005576//extracellular region	GO:0046872//metal ion binding;GO:0020037//heme binding;GO:0004601//peroxidase activity	GO:0042744//hydrogen peroxide catabolic process;GO:0055114//oxidation-reduction process	gi|470133473|ref|XP_004302590.1|/7.77741e-131/PREDICTED: cationic peroxidase 1-like [Fragaria vesca subsp. vesca]
Unigene24855_D2	464	4	48	1.716828705	19.94303578	3.538067029	Up	1.46E-10	4.03E-09	-	GO:0005739//mitochondrion;GO:0016020//membrane	-	-	gi|359487123|ref|XP_003633520.1|/4.92951e-38/PREDICTED: auxin-induced protein 5NG4 [Vitis vinifera]
CL5655.Contig2_D2	2037	15	176	1.466510528	16.65672633	3.505645552	Up	3.67E-35	3.66E-33	K05681|1|2e-36|152|cme:CMS467C|ATP-binding cassette, subfamily G (WHITE), member 2;K12843|2|2e-32|139|vvi:100248403|U4/U6 small nuclear ribonucleoprotein PRP3;K05658|4|7e-07|54.3|mtr:MTR_1g086080|ATP-binding cassette, subfamily B (MDR/TAP), member 1;K02065|5|2e-06|53.1|aly:ARALYDRAFT_475635|putative ABC transport system ATP-binding protein	GO:0016020//membrane	GO:0005524//ATP binding;GO:0016887//ATPase activity	GO:0006200//ATP catabolic process	gi|359482570|ref|XP_002278313.2|/0/PREDICTED: ABC transporter G family member 29-like [Vitis vinifera]
CL81.Contig3_D2	456	3	35	1.31021138	14.79691616	3.497425045	Up	6.16E-08	1.25E-06	-	-	-	-	-
Unigene14944_D2	976	86	1001	17.54824094	197.7207601	3.494066033	Up	3.10E-192	1.79E-189	-	GO:0043231//intracellular membrane-bounded organelle;GO:0044444//cytoplasmic part	GO:0046872//metal ion binding;GO:0043168	GO:0006950//response to stress	gi|388518731|gb|AFK47427.1|/1.12343e-63/unknown [Lotus japonicus]
CL7397.Contig2_D2	1136	5	58	0.876549867	9.842777634	3.489157429	Up	2.15E-12	7.03E-11	-	-	-	-	gi|397575975|gb|EJK50001.1|/9.92255e-09/hypothetical protein THAOC_31069, partial [Thalassiosira oceanica]
CL1534.Contig1_D2	1730	95	1095	10.93609961	122.0214068	3.479964075	Up	2.17E-209	1.40E-206	K00517|1|5e-129|459|ath:AT4G31940|[EC:1.14.-.-];K05280|2|1e-86|318|ath:AT5G07990|flavonoid 3'-monooxygenase [EC:1.14.13.21]	-	GO:0016711//flavonoid 3'-monooxygenase activity;GO:0009055//electron carrier activity;GO:0005506//iron ion binding;GO:0020037//heme binding	GO:0055114//oxidation-reduction process	gi|255580537|ref|XP_002531093.1|/0/cytochrome P450, putative [Ricinus communis]
Unigene13444_D2	726	63	725	17.28179638	192.5171383	3.47766179	Up	3.78E-139	1.70E-136	K01115|1|3e-16|83.6|vcn:VOLCADRAFT_99471|phospholipase D [EC:3.1.4.4]	-	-	-	gi|225433078|ref|XP_002285104.1|/3.23115e-37/PREDICTED: proline-rich 33 kDa extensin-related protein-like [Vitis vinifera]
Unigene30694_D2	368	2	23	1.082348531	12.04891745	3.476666485	Up	1.50E-05	0.00020406	K13459|1|6e-10|60.5|aly:ARALYDRAFT_913954|disease resistance protein RPS2;K13460|2|2e-09|58.9|ath:AT1G12220|disease resistance protein RPS5	-	-	-	gi|297739476|emb|CBI29658.3|/5.67324e-17/unnamed protein product [Vitis vinifera]
Unigene29261_D2	869	2	23	0.458347824	5.102418436	3.476666485	Up	1.50E-05	0.000204117	K04728|1|4e-08|57.0|gmx:100788458|ataxia telangiectasia mutated family protein [EC:2.7.11.1];K01366|2|3e-07|53.9|gmx:100787165|cathepsin H [EC:3.4.22.16];K01376|3|3e-07|53.9|ath:AT4G23520|[EC:3.4.22.-]	-	-	-	gi|470124435|ref|XP_004298219.1|/6.37909e-20/PREDICTED: uncharacterized protein LOC101304768 [Fragaria vesca subsp. vesca]
Unigene1346_D2	668	2	23	0.596263861	6.637726977	3.476666485	Up	1.50E-05	0.000203945	-	-	-	-	-
CL4906.Contig1_D2	605	2	23	0.658354148	7.328928299	3.476666485	Up	1.50E-05	0.000204003	K01183|1|1e-22|104|aly:ARALYDRAFT_318019|chitinase [EC:3.2.1.14]	GO:0005576//extracellular region;GO:0005886//plasma membrane	GO:0004568//chitinase activity	GO:0010413//glucuronoxylan metabolic process;GO:0009056//catabolic process;GO:0016926//protein desumoylation;GO:0009651//response to salt stress;GO:0009408//response to heat;GO:0010228//vegetative to reproductive phase transition of meristem;GO:0045492//xylan biosynthetic process;GO:0009809//lignin biosynthetic process;GO:0050665//hydrogen peroxide biosynthetic process	gi|255556326|ref|XP_002519197.1|/5.39906e-60/chitinase, putative [Ricinus communis]
CL6128.Contig1_D2	638	2	23	0.624301347	6.949845801	3.476666485	Up	1.50E-05	0.000204175	K00225|1|4e-07|52.8|bdi:100840661|L-galactono-1,4-lactone dehydrogenase [EC:1.3.2.3]	GO:0005618//cell wall;GO:0005576//extracellular region;GO:0016020//membrane	GO:0050105//L-gulonolactone oxidase activity;GO:0003885//D-arabinono-1,4-lactone oxidase activity;GO:0050660//flavin adenine dinucleotide binding;GO:0008762//UDP-N-acetylmuramate dehydrogenase activity	GO:0055114//oxidation-reduction process;GO:0010014//meristem initiation;GO:0010359//regulation of anion channel activity;GO:0000041//transition metal ion transport;GO:0010089//xylem development;GO:0019853//L-ascorbic acid biosynthetic process;GO:0042546//cell wall biogenesis;GO:0044036//cell wall macromolecule metabolic process	gi|224068123|ref|XP_002302668.1|/1.8903e-85/predicted protein [Populus trichocarpa]
Unigene21218_D2	263	2	23	1.514464865	16.85932175	3.476666485	Up	1.50E-05	0.000204232	K05279|1|6e-23|103|aly:ARALYDRAFT_495497|flavonol 3-O-methyltransferase [EC:2.1.1.76];K13066|4|4e-22|100|pop:POPTR_824484|caffeic acid 3-O-methyltransferase [EC:2.1.1.68]	-	GO:0046983//protein dimerization activity;GO:0047763//caffeate O-methyltransferase activity	GO:0032259//methylation	gi|470141786|ref|XP_004306609.1|/3.3428e-30/PREDICTED: caffeic acid 3-O-methyltransferase-like [Fragaria vesca subsp. vesca]
Unigene13885_D2	294	4	46	2.709552785	30.16327633	3.476666485	Up	4.84E-10	1.27E-08	-	-	-	-	-
Unigene22312_D2	826	12	137	2.893251279	31.97485115	3.466174111	Up	2.01E-27	1.54E-25	-	-	-	-	gi|255541198|ref|XP_002511663.1|/2.07268e-25/conserved hypothetical protein [Ricinus communis]
CL7437.Contig2_D2	1334	79	901	11.79386675	130.2077916	3.464707076	Up	5.93E-172	3.16E-169	K05933|1|4e-164|575|vvi:100232928|aminocyclopropanecarboxylate oxidase [EC:1.14.17.4]	GO:0005886//plasma membrane;GO:0005618//cell wall	GO:0005507//copper ion binding;GO:0016706//oxidoreductase activity, acting on paired donors, with incorporation or reduction of molecular oxygen, 2-oxoglutarate as one donor, and incorporation of one atom each of oxygen into both donors	GO:0009727//detection of ethylene stimulus;GO:0009693//ethylene biosynthetic process;GO:0009651//response to salt stress;GO:0055114//oxidation-reduction process;GO:0009620//response to fungus	gi|1813891|emb|CAA71738.1|/2.99595e-172/1-aminocyclopropane-1-carboxylate oxidase [Betula pendula]
CL4991.Contig1_D2	465	10	114	4.282841499	47.26285038	3.464066448	Up	4.96E-23	3.19E-21	-	-	-	-	-
Unigene14707_D2	704	3	34	0.848659644	9.310527119	3.455604869	Up	1.12E-07	2.19E-06	-	-	-	-	gi|462414902|gb|EMJ19639.1|/3.89557e-77/hypothetical protein PRUPE_ppa011685mg [Prunus persica]
Unigene12702_D2	770	3	34	0.775917389	8.512481937	3.455604869	Up	1.12E-07	2.19E-06	K00924|1|8e-07|52.4|ath:AT5G22850|[EC:2.7.1.-]	GO:0009507//chloroplast;GO:0005576//extracellular region;GO:0005829//cytosol;GO:0005783//endoplasmic reticulum	GO:0071992//phytochelatin transmembrane transporter activity;GO:0015446//arsenite-transmembrane transporting ATPase activity;GO:0046870//cadmium ion binding;GO:0004190//aspartic-type endopeptidase activity;GO:0005507//copper ion binding;GO:0016756//glutathione gamma-glutamylcysteinyltransferase activity	GO:0019684//photosynthesis, light reaction;GO:0015700//arsenite transport;GO:0031348//negative regulation of defense response;GO:0009595//detection of biotic stimulus;GO:0009867//jasmonic acid mediated signaling pathway;GO:0009697//salicylic acid biosynthetic process;GO:0009862//systemic acquired resistance, salicylic acid mediated signaling pathway;GO:0009793//embryo development ending in seed d…	gi|470133844|ref|XP_004302769.1|/6.90721e-57/PREDICTED: aspartic proteinase PCS1-like [Fragaria vesca subsp. vesca]
CL507.Contig3_D2	1320	341	3851	51.44763351	562.4288617	3.450494007	Up	0	0	K03781|1|0.0|714|vvi:100232861|catalase [EC:1.11.1.6]	GO:0005618//cell wall;GO:0005777//peroxisome;GO:0005739//mitochondrion;GO:0009941//chloroplast envelope;GO:0009570//chloroplast stroma;GO:0005773//vacuole;GO:0022626//cytosolic ribosome;GO:0005886//plasma membrane;GO:0010319//stromule;GO:0048046//apoplast	GO:0050897//cobalt ion binding;GO:0004096//catalase activity;GO:0020037//heme binding	GO:0009648//photoperiodism;GO:0042744//hydrogen peroxide catabolic process;GO:0055114//oxidation-reduction process;GO:0008219//cell death;GO:0009409//response to cold;GO:0045454//cell redox homeostasis;GO:0009737//response to abscisic acid stimulus;GO:0009970//cellular response to sulfate starvation;GO:0006995//cellular response to nitrogen starvation;GO:0046686//response to cadmium ion;GO:001603…	gi|359476986|ref|XP_003631925.1|/0/PREDICTED: catalase isozyme 1-like [Vitis vinifera]
Unigene16469_D2	618	27	304	8.700821201	94.83160917	3.44614454	Up	8.04E-59	1.39E-56	-	-	-	-	gi|445069046|gb|AGE15497.1|/3.94874e-37/GA-stimulated transcript-like protein 1 [Gossypium hirsutum]
Unigene27583_D2	425	6	67	2.811559478	30.39162236	3.434231218	Up	5.84E-14	2.17E-12	-	-	GO:0000166//nucleotide binding	-	gi|147802546|emb|CAN77665.1|/2.29511e-18/hypothetical protein VITISV_007222 [Vitis vinifera]
CL799.Contig1_D2	990	6	67	1.206982604	13.04690859	3.434231218	Up	5.84E-14	2.17E-12	-	-	-	-	gi|224093419|ref|XP_002309917.1|/3.52923e-97/predicted protein [Populus trichocarpa]
Unigene12684_D2	831	152	1675	36.42734503	388.5812125	3.415122395	Up	0	0	K00430|1|1e-119|427|rcu:RCOM_0533480|peroxidase [EC:1.11.1.7]	-	GO:0020037//heme binding;GO:0046872//metal ion binding;GO:0004601//peroxidase activity	GO:0055114//oxidation-reduction process;GO:0006979//response to oxidative stress	gi|255561000|ref|XP_002521512.1|/1.60772e-118/Peroxidase 72 precursor, putative [Ricinus communis]
CL7770.Contig2_D2	490	2	22	0.812865836	8.655548861	3.412536147	Up	2.73E-05	0.000351806	-	-	-	-	-
Unigene7514_D2	777	2	22	0.512618095	5.458454236	3.412536147	Up	2.73E-05	0.000351619	K03006|1|1e-08|58.2|aly:ARALYDRAFT_491060|DNA-directed RNA polymerase II subunit RPB1 [EC:2.7.7.6];K13171|4|2e-07|54.7|ath:AT2G29210|serine/arginine repetitive matrix protein 1;K14306|5|2e-07|54.3|aly:ARALYDRAFT_483630|nuclear pore complex protein Nup62	-	GO:0003676//nucleic acid binding	GO:0006355//regulation of transcription, DNA-dependent	gi|255574314|ref|XP_002528071.1|/2.17417e-66/zinc finger protein, putative [Ricinus communis]
CL5919.Contig1_D2	579	2	22	0.687917547	7.325075892	3.412536147	Up	2.73E-05	0.000351712	-	-	-	-	-
Unigene21009_D2	981	20	218	4.060186131	42.84059537	3.399360758	Up	4.12E-42	5.11E-40	K00430|1|1e-128|457|pop:POPTR_550845|peroxidase [EC:1.11.1.7]	-	GO:0020037//heme binding;GO:0046872//metal ion binding;GO:0004601//peroxidase activity	GO:0055114//oxidation-reduction process;GO:0006979//response to oxidative stress	gi|225626267|gb|ACN97183.1|/1.89045e-127/peroxidase [Populus trichocarpa]
CL1985.Contig1_D2	594	8	87	2.682183565	28.23584695	3.396048024	Up	1.34E-17	6.43E-16	-	-	-	-	gi|217071206|gb|ACJ83963.1|/7.0581e-57/unknown [Medicago truncatula]
Unigene7926_D2	1618	9	97	1.107768336	11.55742885	3.383092369	Up	2.04E-19	1.10E-17	-	-	-	-	gi|255562838|ref|XP_002522424.1|/1.09879e-110/conserved hypothetical protein [Ricinus communis]
CL6206.Contig1_D2	1090	6	64	1.096250255	11.31934997	3.368142028	Up	3.45E-13	1.20E-11	K00924|1|3e-36|150|ath:AT1G24650|[EC:2.7.1.-];K04733|4|1e-34|145|smo:SELMODRAFT_159261|interleukin-1 receptor-associated kinase 4 [EC:2.7.11.1]	-	GO:0016301//kinase activity	-	gi|225463860|ref|XP_002268342.1|/6.48908e-111/PREDICTED: G-type lectin S-receptor-like serine/threonine-protein kinase At1g67520-like [Vitis vinifera]
CL250.Contig6_D2	335	2	21	1.188967939	12.08488437	3.345421951	Up	4.96E-05	0.00059936	-	-	-	-	gi|284026888|gb|ADB66335.1|/7.69987e-14/CC-NBS-LRR protein [Quercus suber]
Unigene6452_D2	702	2	21	0.567384985	5.767003223	3.345421951	Up	4.96E-05	0.000598913	K10760|1|1e-07|54.7|vvi:100247527|adenylate isopentenyltransferase (cytokinin synthase)	-	-	-	gi|147788839|emb|CAN67073.1|/5.04275e-77/hypothetical protein VITISV_011746 [Vitis vinifera]
CL654.Contig3_D2	464	2	21	0.858414352	8.725078152	3.345421951	Up	4.96E-05	0.000599211	K01188|1|2e-57|218|rcu:RCOM_1769070|beta-glucosidase [EC:3.2.1.21]	-	GO:0008422//beta-glucosidase activity	GO:0005975//carbohydrate metabolic process	gi|297746386|emb|CBI16442.3|/2.42953e-61/unnamed protein product [Vitis vinifera]
CL1895.Contig1_D2	522	2	21	0.76303498	7.755625024	3.345421951	Up	4.96E-05	0.000599062	K03013|1|4e-06|48.9|vvi:100258335|DNA-directed RNA polymerases I, II, and III subunit RPABC1	-	-	-	gi|225436241|ref|XP_002275171.1|/3.30965e-19/PREDICTED: putative disease resistance protein RGA4 [Vitis vinifera]
Unigene16831_D2	663	4	42	1.201521145	12.21247741	3.345421951	Up	5.23E-09	1.22E-07	K08472|1|9e-75|277|aly:ARALYDRAFT_663667|mlo protein	GO:0016021//integral to membrane	GO:0005516//calmodulin binding	GO:0006952//defense response;GO:0008219//cell death;GO:0009607//response to biotic stimulus	gi|462399166|gb|EMJ04834.1|/3.22464e-91/hypothetical protein PRUPE_ppa004012mg [Prunus persica]
Unigene21645_D2	744	26	272	6.959617437	70.47968916	3.340127652	Up	2.19E-51	3.27E-49	K00011|1|7e-60|228|ath:AT2G37790|aldehyde reductase [EC:1.1.1.21];K00002|2|3e-57|219|osa:4338987|alcohol dehydrogenase (NADP+) [EC:1.1.1.2];K08243|3|1e-25|114|gmx:547911|6'-deoxychalcone synthase [EC:2.3.1.170];K00085|5|1e-19|95.1|ath:AT2G21260|aldose-6-phosphate reductase (NADPH2) [EC:1.1.1.200]	-	GO:0004032//alditol:NADP+ 1-oxidoreductase activity	GO:0046686//response to cadmium ion;GO:0055114//oxidation-reduction process	gi|224140305|ref|XP_002323523.1|/1.0596e-67/predicted protein [Populus trichocarpa]
CL552.Contig2_D2	1313	10	104	1.516771742	15.26991518	3.331616152	Up	1.83E-20	1.03E-18	K13459|1|2e-08|58.5|rcu:RCOM_1047690|disease resistance protein RPS2	-	-	-	gi|297739483|emb|CBI29665.3|/4.44934e-112/unnamed protein product [Vitis vinifera]
Unigene4847_D2	417	3	31	1.432749135	14.33156608	3.322338338	Up	6.68E-07	1.16E-05	-	-	-	-	-
CL3338.Contig1_D2	1650	3	31	0.362094781	3.621977609	3.322338338	Up	6.68E-07	1.16E-05	K01058|1|2e-06|52.4|mtr:MTR_7g081620|phospholipase A1 [EC:3.1.1.32]	GO:0016020//membrane	GO:0004806//triglyceride lipase activity	GO:0006629//lipid metabolic process	gi|462397563|gb|EMJ03231.1|/0/hypothetical protein PRUPE_ppa005157mg [Prunus persica]
Unigene17894_D2	820	17	175	4.128763665	41.14264494	3.316852799	Up	2.22E-33	2.07E-31	-	-	-	-	gi|255536801|ref|XP_002509467.1|/1.52001e-105/conserved hypothetical protein [Ricinus communis]
Unigene30475_D2	636	18	183	5.63638103	55.47048787	3.298879365	Up	1.12E-34	1.10E-32	-	GO:0005618//cell wall	GO:0046872//metal ion binding;GO:0003993//acid phosphatase activity	-	gi|357477093|ref|XP_003608832.1|/3.21941e-53/Nucleotide pyrophosphatase/phosphodiesterase [Medicago truncatula]
Unigene13886_D2	329	4	40	2.421302489	23.43862361	3.275032623	Up	1.70E-08	3.74E-07	-	-	-	-	-
CL2227.Contig4_D2	1269	4	40	0.62774509	6.076680194	3.275032623	Up	1.70E-08	3.74E-07	-	-	-	-	-
Unigene27083_D2	317	3	30	1.884720471	18.24441759	3.275032623	Up	1.21E-06	1.99E-05	-	-	-	-	-
Unigene17181_D2	499	7	70	2.793717251	27.04366241	3.275032623	Up	5.43E-14	2.03E-12	-	GO:0005886//plasma membrane	-	-	gi|462395498|gb|EMJ01297.1|/2.57276e-44/hypothetical protein PRUPE_ppa019374mg [Prunus persica]
CL1337.Contig2_D2	618	3	30	0.966757911	9.358382484	3.275032623	Up	1.21E-06	1.99E-05	-	-	-	-	gi|225448613|ref|XP_002278922.1|/8.03059e-06/PREDICTED: uncharacterized protein LOC100267335 [Vitis vinifera]
CL17.Contig1_D2	617	6	60	1.93664956	18.74710008	3.275032623	Up	3.63E-12	1.17E-10	K04728|1|3e-07|53.1|gmx:100788458|ataxia telangiectasia mutated family protein [EC:2.7.11.1]	-	-	-	gi|462406722|gb|EMJ12186.1|/2.18187e-11/hypothetical protein PRUPE_ppa021345mg [Prunus persica]
CL5558.Contig2_D2	816	7	70	1.708412878	16.53772983	3.275032623	Up	5.43E-14	2.03E-12	K01051|1|2e-18|90.9|gmx:100776781|pectinesterase [EC:3.1.1.11];K01115|3|2e-16|84.3|vcn:VOLCADRAFT_99471|phospholipase D [EC:3.1.4.4]	GO:0016020//membrane	-	GO:0009664//plant-type cell wall organization;GO:0005976//polysaccharide metabolic process	gi|255581976|ref|XP_002531786.1|/7.46081e-28/nutrient reservoir, putative [Ricinus communis]
Unigene21643_D2	1812	16	158	1.758517702	16.80996871	3.256885277	Up	8.47E-30	7.14E-28	K00423|1|6e-67|253|ppp:PHYPADRAFT_163787|L-ascorbate oxidase [EC:1.10.3.3]	-	GO:0046872//metal ion binding;GO:0016682//oxidoreductase activity, acting on diphenols and related substances as donors, oxygen as acceptor	-	gi|470112569|ref|XP_004292505.1|/0/PREDICTED: putative laccase-9-like [Fragaria vesca subsp. vesca]
Unigene15730_D2	893	6	59	1.338088218	12.73704151	3.250785077	Up	6.52E-12	2.05E-10	K06694|1|2e-12|71.2|mtr:MTR_5g043640|26S proteasome non-ATPase regulatory subunit 10	GO:0016021//integral to membrane	GO:0005249//voltage-gated potassium channel activity	GO:0055085//transmembrane transport;GO:0006813//potassium ion transport	gi|9955730|emb|CAC05489.1|/1.48453e-112/potassium channel 2 [Populus tremula x Populus tremuloides]
CL1331.Contig3_D2	811	6	59	1.473381971	14.02488048	3.250785077	Up	6.52E-12	2.05E-10	K03283|1|1e-55|214|aly:ARALYDRAFT_660090|heat shock 70kDa protein 1/8	GO:0005774//vacuolar membrane;GO:0048046//apoplast;GO:0022626//cytosolic ribosome;GO:0009507//chloroplast;GO:0005618//cell wall;GO:0005794//Golgi apparatus;GO:0005730//nucleolus;GO:0009506//plasmodesma;GO:0005886//plasma membrane;GO:0005739//mitochondrion	GO:0031625//ubiquitin protein ligase binding;GO:0002020//protease binding;GO:0005524//ATP binding	GO:0009615//response to virus;GO:0006094//gluconeogenesis;GO:0006457//protein folding;GO:0042542//response to hydrogen peroxide;GO:0009697//salicylic acid biosynthetic process;GO:0090332//stomatal closure;GO:0009651//response to salt stress;GO:0050832//defense response to fungus;GO:0042742//defense response to bacterium;GO:0006096//glycolysis;GO:0016567//protein ubiquitination;GO:0009644//respons…	gi|297810343|ref|XP_002873055.1|/1.5736e-54/predicted protein [Arabidopsis lyrata subsp. lyrata]
Unigene858_D2	1272	32	312	5.010116471	47.28631753	3.238506747	Up	4.01E-57	6.75E-55	K10775|1|0.0|669|vvi:100255939|phenylalanine ammonia-lyase [EC:4.3.1.24]	GO:0005737//cytoplasm	GO:0045548//phenylalanine ammonia-lyase activity	GO:0009800//cinnamic acid biosynthetic process;GO:0006559//L-phenylalanine catabolic process	gi|303387290|gb|ADM15576.1|/0/phenylalanine ammonialyase [Betula platyphylla]
Unigene17141_D2	1097	3	29	0.54462752	5.096351592	3.226123023	Up	2.17E-06	3.45E-05	-	GO:0005739//mitochondrion;GO:0005886//plasma membrane	GO:0000293//ferric-chelate reductase activity;GO:0005488//binding	GO:0044249//cellular biosynthetic process;GO:0055114//oxidation-reduction process;GO:0008610//lipid biosynthetic process;GO:0044262//cellular carbohydrate metabolic process	gi|255540531|ref|XP_002511330.1|/3.8542e-95/ferric-chelate reductase, putative [Ricinus communis]
Unigene16013_D2	562	3	29	1.06308966	9.947860669	3.226123023	Up	2.17E-06	3.45E-05	-	-	-	-	gi|224072929|ref|XP_002303937.1|/2.85131e-17/predicted protein [Populus trichocarpa]
CL4192.Contig1_D2	205	5	48	4.857369018	45.13935903	3.216138934	Up	7.93E-10	2.03E-08	-	-	-	-	-
Unigene19967_D2	991	5	48	1.004803884	9.337607064	3.216138934	Up	7.93E-10	2.03E-08	K14510|1|2e-31|134|ppp:PHYPADRAFT_30352|serine/threonine-protein kinase CTR1 [EC:2.7.11.1];K04424|3|2e-31|134|ath:AT5G11850|sterile alpha motif and leucine zipper containing kinase AZK [EC:2.7.11.25]	GO:0005739//mitochondrion	GO:0004712//protein serine/threonine/tyrosine kinase activity;GO:0005524//ATP binding;GO:0004709//MAP kinase kinase kinase activity	GO:0000186//activation of MAPKK activity;GO:0007020//microtubule nucleation	gi|449440628|ref|XP_004138086.1|/2.67175e-153/PREDICTED: serine/threonine-protein kinase HT1-like [Cucumis sativus]
Unigene1649_D2	357	9	86	5.020641926	46.4406454	3.209444282	Up	1.28E-16	5.80E-15	-	-	-	-	-
Unigene13253_D2	593	800	7642	268.670664	2484.393312	3.208982881	Up	0	0	K11594|1|3e-11|66.6|ath:AT2G42520|ATP-dependent RNA helicase [EC:3.6.4.13];K11596|4|3e-10|63.2|cre:CHLREDRAFT_18730|argonaute	-	-	-	gi|255576250|ref|XP_002529018.1|/2.29167e-23/Glycine-rich protein DC7.1 precursor, putative [Ricinus communis]
Unigene13860_D2	709	4	38	1.123566317	10.33249902	3.201032042	Up	5.48E-08	1.12E-06	-	-	GO:0004693//cyclin-dependent protein kinase activity;GO:0019901//protein kinase binding	GO:0010440//stomatal lineage progression;GO:0000079//regulation of cyclin-dependent protein serine/threonine kinase activity	gi|224137114|ref|XP_002327025.1|/3.58576e-78/predicted protein [Populus trichocarpa]
CL1281.Contig2_D2	1734	16	151	1.837620574	16.78788037	3.191509268	Up	4.92E-28	3.84E-26	K00517|1|2e-122|437|aly:ARALYDRAFT_320824|[EC:1.14.-.-]	-	GO:0020037//heme binding;GO:0016705//oxidoreductase activity, acting on paired donors, with incorporation or reduction of molecular oxygen;GO:0004497//monooxygenase activity;GO:0005506//iron ion binding;GO:0009055//electron carrier activity	GO:0055114//oxidation-reduction process	gi|224139378|ref|XP_002323083.1|/0/cytochrome P450 [Populus trichocarpa]
Unigene20289_D2	626	5	47	1.590671963	14.47409892	3.185765285	Up	1.42E-09	3.55E-08	K05280|1|3e-57|219|mtr:MTR_3g025230|flavonoid 3'-monooxygenase [EC:1.14.13.21];K00517|3|6e-56|214|osa:4348172|[EC:1.14.-.-]	-	GO:0046872//metal ion binding;GO:0016491//oxidoreductase activity	-	gi|225463247|ref|XP_002270541.1|/1.63996e-78/PREDICTED: cytochrome P450 76C4 [Vitis vinifera]
Unigene10071_D2	791	3	28	0.755317812	6.824165634	3.17549695	Up	3.90E-06	5.88E-05	K01955|1|1e-33|141|vvi:100262205|carbamoyl-phosphate synthase large subunit [EC:6.3.5.5];K13944|2|3e-30|130|pop:POPTR_559669|LOB domain-containing protein 16;K13945|5|2e-27|120|aly:ARALYDRAFT_486271|LOB domain-containing protein 29	GO:0005634//nucleus;GO:0016020//membrane	GO:0005515//protein binding	-	gi|255559635|ref|XP_002520837.1|/7.69353e-91/LOB domain-containing protein, putative [Ricinus communis]
Unigene13331_D2	357	3	28	1.673547309	15.12021013	3.17549695	Up	3.90E-06	5.88E-05	-	GO:0005634//nucleus;GO:0005739//mitochondrion	-	-	gi|296080949|emb|CBI18642.3|/1.36949e-15/unnamed protein product [Vitis vinifera]
CL1121.Contig2_D2	790	3	28	0.75627391	6.832803819	3.17549695	Up	3.90E-06	5.88E-05	-	GO:0016023//cytoplasmic membrane-bounded vesicle	-	-	gi|357517707|ref|XP_003629142.1|/2.83825e-77/Disease resistance response protein [Medicago truncatula]
CL620.Contig3_D2	520	4	37	1.531939459	13.71722909	3.162557894	Up	9.80E-08	1.93E-06	-	-	-	-	gi|255582358|ref|XP_002531968.1|/1.11273e-35/conserved hypothetical protein [Ricinus communis]
Unigene30291_D2	597	6	55	2.001528942	17.76054833	3.149501741	Up	6.67E-11	1.90E-09	-	-	-	-	-
CL542.Contig2_D2	2319	13	119	1.116419873	9.892685995	3.147482574	Up	4.12E-22	2.53E-20	-	-	-	-	gi|224115932|ref|XP_002317164.1|/5.91935e-180/predicted protein [Populus trichocarpa]
CL2120.Contig1_D2	361	7	64	3.861675646	34.17753869	3.145749606	Up	1.78E-12	5.85E-11	-	-	-	-	-
CL26.Contig1_D2	1464	47	429	6.393545148	56.49164574	3.143349514	Up	7.89E-76	1.76E-73	K04733|1|4e-103|373|aly:ARALYDRAFT_916421|interleukin-1 receptor-associated kinase 4 [EC:2.7.11.1];K13430|3|7e-67|253|sbi:SORBI_04g020990|serine/threonine-protein kinase PBS1 [EC:2.7.11.1]	GO:0016023//cytoplasmic membrane-bounded vesicle	GO:0004697//protein kinase C activity;GO:0004713//protein tyrosine kinase activity;GO:0005524//ATP binding	GO:0006468//protein phosphorylation	gi|255587611|ref|XP_002534329.1|/8.40313e-139/Serine/threonine-protein kinase PBS1, putative [Ricinus communis]
Unigene4719_D2	224	422	3828	375.1883872	3294.518285	3.134380454	Up	0	0	K01115|1|6e-10|60.5|vcn:VOLCADRAFT_99471|phospholipase D [EC:3.1.4.4]	-	-	-	gi|462412823|gb|EMJ17872.1|/4.39776e-14/hypothetical protein PRUPE_ppb004684mg [Prunus persica]
CL8.Contig2_D2	844	5	45	1.179811195	10.27869735	3.12302953	Up	4.52E-09	1.06E-07	K00021|1|6e-134|474|vvi:100265082|hydroxymethylglutaryl-CoA reductase (NADPH) [EC:1.1.1.34]	GO:0016021//integral to membrane	GO:0050661//NADP binding;GO:0004420//hydroxymethylglutaryl-CoA reductase (NADPH) activity	GO:0008299//isoprenoid biosynthetic process;GO:0015936//coenzyme A metabolic process;GO:0055114//oxidation-reduction process	gi|144952796|gb|ABP04052.1|/2.70045e-145/3-hydroxy-3-methylglutaryl coenzyme A reductase [Corylus avellana]
CL5855.Contig1_D2	709	5	45	1.404457896	12.23585411	3.12302953	Up	4.52E-09	1.06E-07	-	-	-	-	gi|462405530|gb|EMJ10994.1|/4.62094e-09/hypothetical protein PRUPE_ppa013923mg [Prunus persica]
Unigene8389_D2	456	4	36	1.746948506	15.2196852	3.12302953	Up	1.75E-07	3.32E-06	-	-	-	-	-
CL2503.Contig2_D2	2087	26	234	2.481051928	21.61530758	3.12302953	Up	8.17E-42	9.95E-40	K00924|1|1e-116|419|ath:AT1G30270|[EC:2.7.1.-];K07198|3|1e-70|266|pop:POPTR_818055|5'-AMP-activated protein kinase, catalytic alpha subunit [EC:2.7.11.11]	GO:0005634//nucleus	GO:0004683//calmodulin-dependent protein kinase activity;GO:0005524//ATP binding	GO:0006468//protein phosphorylation;GO:0007165//signal transduction	gi|462419870|gb|EMJ24133.1|/0/hypothetical protein PRUPE_ppa005267mg [Prunus persica]
CL1813.Contig1_D2	1244	3	27	0.480270409	4.184189982	3.12302953	Up	6.98E-06	0.000101385	-	-	-	-	gi|255544071|ref|XP_002513098.1|/5.19689e-21/Disease resistance protein RGA2, putative [Ricinus communis]
Unigene24564_D2	554	3	27	1.078441136	9.395545736	3.12302953	Up	6.98E-06	0.000101324	K13457|1|4e-09|59.3|pop:POPTR_755797|disease resistance protein RPM1	-	-	-	gi|356568967|ref|XP_003552679.1|/2.92258e-11/PREDICTED: late blight resistance protein R1-A-like [Glycine max]
Unigene30883_D2	324	3	27	1.844001201	16.06522326	3.12302953	Up	6.98E-06	0.000101355	K14005|1|9e-08|43.5|rcu:RCOM_1185030|protein transport protein SEC31	-	-	-	gi|255574074|ref|XP_002527953.1|/1.48114e-06/nucleotide binding protein, putative [Ricinus communis]
Unigene17201_D2	1189	7	63	1.172468384	10.21472564	3.12302953	Up	3.16E-12	1.02E-10	-	GO:0016021//integral to membrane	GO:0008271//secondary active sulfate transmembrane transporter activity	GO:0008272//sulfate transport;GO:0055085//transmembrane transport	gi|224066913|ref|XP_002302276.1|/1.22929e-158/sulfate/bicarbonate/oxalate exchanger and transporter sat-1 [Populus trichocarpa]
Unigene17970_D2	204	281	2518	274.3222963	2379.543069	3.116740776	Up	0	0	-	-	-	-	gi|462412823|gb|EMJ17872.1|/4.49278e-14/hypothetical protein PRUPE_ppb004684mg [Prunus persica]
Unigene18618_D2	1122	20	179	3.549948836	30.75588197	3.114992211	Up	2.97E-32	2.70E-30	K13413|1|1e-89|328|pop:POPTR_563479|mitogen-activated protein kinase kinase 4/5, plant [EC:2.7.12.2]	-	GO:0030295//protein kinase activator activity;GO:0004674//protein serine/threonine kinase activity;GO:0005524//ATP binding	GO:0009611//response to wounding;GO:0009862//systemic acquired resistance, salicylic acid mediated signaling pathway;GO:0009693//ethylene biosynthetic process;GO:0009873//ethylene mediated signaling pathway;GO:0002229//defense response to oomycetes;GO:0010120//camalexin biosynthetic process;GO:0009651//response to salt stress;GO:0042742//defense response to bacterium;GO:0046777//protein autophosp…	gi|449520938|ref|XP_004167489.1|/4.48398e-147/PREDICTED: mitogen-activated protein kinase kinase 4-like [Cucumis sativus]
CL6462.Contig1_D2	449	9	80	3.991913513	34.34880698	3.105107622	Up	4.09E-15	1.64E-13	-	-	-	-	gi|385202762|gb|AFI47457.1|/1.06998e-07/low temperature and salt responsive protein [Medicago sativa]
Unigene16464_D2	311	7	62	4.48252382	38.43255983	3.099945917	Up	5.62E-12	1.78E-10	-	-	-	-	-
Unigene24531_D2	439	7	62	3.175546488	27.22671095	3.099945917	Up	5.62E-12	1.77E-10	-	-	-	-	-
Unigene18809_D2	983	11	97	2.228558929	19.02331626	3.093585752	Up	5.41E-18	2.70E-16	-	-	GO:0003677//DNA binding	GO:0006355//regulation of transcription, DNA-dependent	gi|462411765|gb|EMJ16814.1|/2.84556e-115/hypothetical protein PRUPE_ppa007883mg [Prunus persica]
CL6593.Contig2_D2	1123	5	44	0.886696927	7.553373004	3.090608052	Up	8.04E-09	1.83E-07	K06699|1|7e-167|584|vvi:100263530|proteasome activator subunit 4	GO:0005634//nucleus	-	-	gi|296089990|emb|CBI39809.3|/7.89192e-168/unnamed protein product [Vitis vinifera]
Unigene30339_D2	662	5	44	1.504170164	12.81335028	3.090608052	Up	8.04E-09	1.83E-07	K04733|1|5e-19|92.4|aly:ARALYDRAFT_916421|interleukin-1 receptor-associated kinase 4 [EC:2.7.11.1];K00924|3|1e-14|78.2|osa:4333525|[EC:2.7.1.-]	-	GO:0004674//protein serine/threonine kinase activity	GO:0006468//protein phosphorylation	gi|255587611|ref|XP_002534329.1|/1.28582e-39/Serine/threonine-protein kinase PBS1, putative [Ricinus communis]
CL8108.Contig2_D2	474	8	70	3.361217379	28.47001591	3.082387545	Up	2.68E-13	9.38E-12	-	-	GO:0042802//identical protein binding;GO:0004252//serine-type endopeptidase activity	GO:0043086//negative regulation of catalytic activity;GO:0006508//proteolysis	gi|296086162|emb|CBI31603.3|/2.13654e-63/unnamed protein product [Vitis vinifera]
Unigene789_D2	1086	4	35	0.73352534	6.213069771	3.082387545	Up	3.12E-07	5.72E-06	K08145|1|7e-55|212|vvi:100266019|MFS transporter, SP family, solute carrier family 2 (facilitated glucose transporter), member 8	GO:0009705//plant-type vacuole membrane;GO:0005794//Golgi apparatus;GO:0005886//plasma membrane	GO:0016491//oxidoreductase activity;GO:0005351//sugar:hydrogen symporter activity	GO:0009753//response to jasmonic acid stimulus;GO:0009694//jasmonic acid metabolic process;GO:0042593//glucose homeostasis;GO:0010030//positive regulation of seed germination	gi|225430744|ref|XP_002266704.1|/2.65506e-56/PREDICTED: sugar transporter ERD6-like 6 [Vitis vinifera]
Unigene1235_D2	3912	4	35	0.203632034	1.724793909	3.082387545	Up	3.12E-07	5.72E-06	K10999|1|0.0|2113|rcu:RCOM_0924530|cellulose synthase A [EC:2.4.1.12]	GO:0016021//integral to membrane;GO:0005794//Golgi apparatus;GO:0005886//plasma membrane	GO:0008270//zinc ion binding;GO:0016760//cellulose synthase (UDP-forming) activity	GO:0009833//primary cell wall biogenesis;GO:0030244//cellulose biosynthetic process;GO:0042538//hyperosmotic salinity response	gi|359476121|ref|XP_002282575.2|/0/PREDICTED: LOW QUALITY PROTEIN: cellulose synthase A catalytic subunit 1 [UDP-forming]-like [Vitis vinifera]
Unigene15314_D2	439	6	52	2.721896989	22.83530596	3.068581746	Up	3.75E-10	9.95E-09	-	-	-	GO:0010033//response to organic substance;GO:0050794//regulation of cellular process	gi|224132856|ref|XP_002327897.1|/1.1123e-33/glutaredoxin [Populus trichocarpa]
CL826.Contig1_D2	1874	6	52	0.637626883	5.349359294	3.068581746	Up	3.75E-10	9.95E-09	K13424|1|7e-47|187|pop:POPTR_577093|WRKY transcription factor 33	-	-	-	gi|462399630|gb|EMJ05298.1|/0/hypothetical protein PRUPE_ppa004042mg [Prunus persica]
Unigene17313_D2	1631	144	1239	17.58302065	146.4486447	3.058139999	Up	4.15E-210	2.72E-207	K01246|1|3e-153|540|vvi:100256507|DNA-3-methyladenine glycosylase I [EC:3.2.2.20]	-	GO:0008725//DNA-3-methyladenine glycosylase activity	GO:0006284//base-excision repair	gi|147816530|emb|CAN68394.1|/1.17465e-152/hypothetical protein VITISV_042519 [Vitis vinifera]
Unigene24840_D2	319	5	43	3.121506735	25.98637995	3.057441188	Up	1.43E-08	3.17E-07	-	-	-	-	-
CL1586.Contig3_D2	2411	6	51	0.495608784	4.077941368	3.04056737	Up	6.65E-10	1.71E-08	K05657|1|0.0|824|smo:SELMODRAFT_445846|ATP-binding cassette, subfamily B (MDR/TAP), member 10;K05658|2|2e-103|375|rcu:RCOM_1343570|ATP-binding cassette, subfamily B (MDR/TAP), member 1	GO:0000325//plant-type vacuole;GO:0005774//vacuolar membrane;GO:0043190//ATP-binding cassette (ABC) transporter complex;GO:0016021//integral to membrane;GO:0005886//plasma membrane	GO:0008559//xenobiotic-transporting ATPase activity;GO:0015421//oligopeptide-transporting ATPase activity;GO:0005524//ATP binding	GO:0035672//oligopeptide transmembrane transport;GO:0010044//response to aluminum ion;GO:0006200//ATP catabolic process	gi|255585712|ref|XP_002533538.1|/0/Multidrug resistance protein, putative [Ricinus communis]
Unigene15403_D2	518	6	51	2.306781425	18.98053405	3.04056737	Up	6.65E-10	1.71E-08	-	-	-	-	gi|462402194|gb|EMJ07751.1|/1.69441e-20/hypothetical protein PRUPE_ppa019963mg [Prunus persica]
CL2734.Contig3_D2	910	5	42	1.094242471	8.897662116	3.023493856	Up	2.53E-08	5.40E-07	K13459|1|2e-07|55.1|aly:ARALYDRAFT_913954|disease resistance protein RPS2	-	-	-	gi|224111284|ref|XP_002332949.1|/3.04679e-52/cc-nbs-lrr resistance protein [Populus trichocarpa]
Unigene11712_D2	589	8	67	2.704952526	21.92943889	3.019193719	Up	1.48E-12	4.92E-11	-	GO:0009507//chloroplast	-	-	gi|225443796|ref|XP_002272922.1|/2.30378e-76/PREDICTED: uncharacterized protein LOC100265230 [Vitis vinifera]
CL630.Contig1_D2	1026	8	67	1.552843117	12.58912232	3.019193719	Up	1.48E-12	4.92E-11	K03013|1|4e-69|259|vvi:100258335|DNA-directed RNA polymerases I, II, and III subunit RPABC1;K13457|2|1e-43|175|rcu:RCOM_0742270|disease resistance protein RPM1	-	GO:0016787//hydrolase activity	-	gi|255565992|ref|XP_002523984.1|/3.06396e-107/leucine-rich repeat containing protein, putative [Ricinus communis]
CL542.Contig3_D2	2201	20	167	1.809651338	14.62730914	3.014880726	Up	2.75E-29	2.27E-27	K06694|1|7e-06|51.2|sbi:SORBI_01g007540|26S proteasome non-ATPase regulatory subunit 10	-	-	-	gi|224115940|ref|XP_002317166.1|/7.07242e-175/predicted protein [Populus trichocarpa]
Unigene21219_D2	363	3	25	1.64588537	13.27704402	3.011998218	Up	2.21E-05	0.00028974	K05279|1|7e-14|73.6|rcu:RCOM_0596300|flavonol 3-O-methyltransferase [EC:2.1.1.76];K13066|2|9e-14|73.2|pop:POPTR_824484|caffeic acid 3-O-methyltransferase [EC:2.1.1.68]	-	GO:0008171//O-methyltransferase activity;GO:0046983//protein dimerization activity	GO:0032259//methylation	gi|224128073|ref|XP_002320237.1|/1.40234e-15/catechol o-methyltransferase related [Populus trichocarpa]
CL4609.Contig1_D2	675	9	75	2.65536173	21.42029769	3.011998218	Up	7.10E-14	2.61E-12	-	-	-	-	gi|359485584|ref|XP_002274829.2|/2.64333e-21/PREDICTED: transcription factor ILR3-like [Vitis vinifera]
Unigene9317_D2	893	4	33	0.892058812	7.124107965	2.997498648	Up	9.82E-07	1.65E-05	K13495|1|3e-113|406|vvi:100262460|cis-zeatin O-glucosyltransferase [EC:2.4.1.215]	-	GO:0016758//transferase activity, transferring hexosyl groups	GO:0008152//metabolic process	gi|225441890|ref|XP_002284381.1|/3.3072e-112/PREDICTED: zeatin O-glucosyltransferase-like [Vitis vinifera]
CL7366.Contig1_D2	3234	10	82	0.615807451	4.88811988	2.988728438	Up	6.01E-15	2.39E-13	K13420|1|5e-35|148|sbi:SORBI_06g028760|LRR receptor-like serine/threonine-protein kinase FLS2 [EC:2.7.11.1]	-	GO:0008270//zinc ion binding	-	gi|462411160|gb|EMJ16209.1|/0/hypothetical protein PRUPE_ppa002486mg [Prunus persica]
Unigene1782_D2	825	5	41	1.206982604	9.580714965	2.988728438	Up	4.48E-08	9.29E-07	K03013|1|2e-18|91.3|vvi:100258335|DNA-directed RNA polymerases I, II, and III subunit RPABC1	-	-	-	gi|359487257|ref|XP_002269571.2|/1.97135e-60/PREDICTED: putative disease resistance protein At3g14460-like [Vitis vinifera]
Unigene17546_D2	759	9	72	2.361487704	18.28768498	2.953104529	Up	3.87E-13	1.34E-11	-	-	-	-	gi|224127073|ref|XP_002329383.1|/6.74781e-33/predicted protein [Populus trichocarpa]
Unigene8653_D2	849	3	24	0.703717773	5.449687044	2.953104529	Up	3.92E-05	0.000487105	-	-	-	-	-
Unigene21501_D2	457	3	24	1.307344396	10.12425449	2.953104529	Up	3.92E-05	0.000487229	K05681|1|2e-19|92.4|cme:CMS467C|ATP-binding cassette, subfamily G (WHITE), member 2;K12843|3|1e-07|53.9|vvi:100248403|U4/U6 small nuclear ribonucleoprotein PRP3	GO:0009507//chloroplast;GO:0016020//membrane;GO:0005634//nucleus	GO:0005524//ATP binding;GO:0015417//polyamine-transporting ATPase activity	GO:0006200//ATP catabolic process	gi|224115010|ref|XP_002316916.1|/1.95697e-68/white-brown-complex ABC transporter family [Populus trichocarpa]
Unigene14333_D2	470	4	32	1.694911742	13.12562922	2.953104529	Up	1.74E-06	2.80E-05	K13457|1|7e-09|57.8|sbi:SORBI_10g028720|disease resistance protein RPM1	-	-	GO:0050896//response to stimulus	gi|224144411|ref|XP_002325281.1|/5.16399e-46/tir-nbs-lrr resistance protein [Populus trichocarpa]
Unigene15522_D2	581	3	24	1.02832425	7.963484165	2.953104529	Up	3.92E-05	0.00048698	K02492|1|4e-47|185|vvi:100264583|glutamyl-tRNA reductase [EC:1.2.1.70]	-	GO:0050661//NADP binding;GO:0008883//glutamyl-tRNA reductase activity	GO:0006979//response to oxidative stress;GO:0006782//protoporphyrinogen IX biosynthetic process;GO:0015995//chlorophyll biosynthetic process;GO:0009416//response to light stimulus;GO:0055114//oxidation-reduction process	gi|462395185|gb|EMJ00984.1|/1.82902e-46/hypothetical protein PRUPE_ppa003952mg [Prunus persica]
CL6205.Contig2_D2	588	7	56	2.370858687	18.36025516	2.953104529	Up	1.71E-10	4.71E-09	K14445|1|6e-56|214|pop:POPTR_717389|solute carrier family 13 (sodium-dependent dicarboxylate transporter), member 2/3/5	GO:0005773//vacuole;GO:0016020//membrane	GO:0015140//malate transmembrane transporter activity	GO:0071423//malate transmembrane transport;GO:0006814//sodium ion transport	gi|308756027|gb|ADO51068.1|/1.18869e-56/vacuolar malate transmembrane transporter [Malus x domestica]
Unigene14672_D2	709	4	32	1.123566317	8.70105181	2.953104529	Up	1.74E-06	2.80E-05	K13754|1|1e-63|241|rcu:RCOM_1321050|solute carrier family 24 (sodium/potassium/calcium exchanger), member 6	GO:0016021//integral to membrane	GO:0005432//calcium:sodium antiporter activity	GO:0010260//organ senescence;GO:0046482//para-aminobenzoic acid metabolic process;GO:0035725//sodium ion transmembrane transport	gi|255569430|ref|XP_002525682.1|/1.23814e-62/Sodium/potassium/calcium exchanger 6 precursor, putative [Ricinus communis]
Unigene18801_D2	579	10	79	3.439587733	26.30368161	2.934957182	Up	3.26E-14	1.24E-12	-	-	-	-	gi|462424541|gb|EMJ28804.1|/8.36342e-52/hypothetical protein PRUPE_ppa020319mg [Prunus persica]
Unigene18442_D2	1219	9	71	1.470360269	11.22852356	2.932926647	Up	6.79E-13	2.31E-11	K10526|1|6e-61|233|aly:ARALYDRAFT_472278|OPC-8:0 CoA ligase 1 [EC:6.2.1.-];K01904|5|3e-59|227|ppp:PHYPADRAFT_209184|4-coumarate--CoA ligase [EC:6.2.1.12]	-	GO:0003824//catalytic activity	GO:0008152//metabolic process	gi|224133070|ref|XP_002327954.1|/3.27711e-138/4-coumarate-coa ligase [Populus trichocarpa]
Unigene520_D2	1152	25	197	4.321877815	32.96717691	2.931300158	Up	2.24E-33	2.08E-31	K10775|1|2e-158|556|vvi:100255939|phenylalanine ammonia-lyase [EC:4.3.1.24]	GO:0005737//cytoplasm	GO:0045548//phenylalanine ammonia-lyase activity	GO:0009800//cinnamic acid biosynthetic process;GO:0006559//L-phenylalanine catabolic process	gi|8249041|emb|CAB93139.1|/2.44098e-180/phenylalanine ammonia-lyase [Betula pendula]
CL7780.Contig1_D2	526	8	63	3.02892973	23.08994066	2.930384452	Up	1.43E-11	4.32E-10	K00924|1|4e-24|108|ath:AT1G14370|[EC:2.7.1.-];K05658|4|1e-21|100|vvi:100262734|ATP-binding cassette, subfamily B (MDR/TAP), member 1;K13416|5|2e-21|100|ath:AT4G33430|brassinosteroid insensitive 1-associated receptor kinase 1 [EC:2.7.10.1 2.7.11.1]	-	GO:0016491//oxidoreductase activity;GO:0005524//ATP binding;GO:0004674//protein serine/threonine kinase activity	GO:0006468//protein phosphorylation	gi|147766865|emb|CAN74151.1|/6.27614e-58/hypothetical protein VITISV_028028 [Vitis vinifera]
CL840.Contig2_D2	1256	7	55	1.10992429	8.441916683	2.92710932	Up	3.01E-10	8.07E-09	K00276|1|4e-53|207|cme:CMT003C|primary-amine oxidase [EC:1.4.3.21]	-	GO:0005507//copper ion binding;GO:0048038//quinone binding;GO:0008131//primary amine oxidase activity	GO:0055114//oxidation-reduction process;GO:0009308//amine metabolic process	gi|357444253|ref|XP_003592404.1|/0/Primary amine oxidase [Medicago truncatula]
Unigene18684_D2	736	22	172	5.952916921	45.05247394	2.919937665	Up	3.24E-29	2.67E-27	-	-	-	-	gi|462397822|gb|EMJ03490.1|/9.87788e-66/hypothetical protein PRUPE_ppa009119mg [Prunus persica]
Unigene8969_D2	508	5	39	1.960158757	14.80024505	2.916578653	Up	1.39E-07	2.67E-06	K01919|1|3e-13|72.8|pop:POPTR_709341|glutamate--cysteine ligase [EC:6.3.2.2]	-	-	GO:0009987//cellular process;GO:0006952//defense response	gi|462405634|gb|EMJ11098.1|/1.60736e-12/hypothetical protein PRUPE_ppa004151mg [Prunus persica]
Unigene22950_D2	1117	14	109	2.49608757	18.81227577	2.913933931	Up	5.50E-19	2.90E-17	K10528|1|2e-99|360|rcu:RCOM_1016730|hydroperoxide lyase [EC:4.1.2.-]	GO:0009941//chloroplast envelope	GO:0047987;GO:0009055//electron carrier activity;GO:0004497//monooxygenase activity;GO:0005506//iron ion binding;GO:0020037//heme binding;GO:0016705//oxidoreductase activity, acting on paired donors, with incorporation or reduction of molecular oxygen	GO:0009611//response to wounding;GO:0055114//oxidation-reduction process	gi|13183137|gb|AAK15070.1|AF239670_1/1.36031e-103/fatty acid hydroperoxide lyase [Psidium guajava]
CL654.Contig1_D2	555	4	31	1.435330665	10.76804154	2.907300839	Up	3.06E-06	4.70E-05	K01188|1|8e-65|244|sbi:SORBI_06g019840|beta-glucosidase [EC:3.2.1.21]	-	GO:0004553//hydrolase activity, hydrolyzing O-glycosyl compounds	GO:0005975//carbohydrate metabolic process	gi|470118202|ref|XP_004295223.1|/1.20532e-73/PREDICTED: beta-glucosidase 12-like [Fragaria vesca subsp. vesca]
CL86.Contig1_D2	1612	46	353	5.68300122	42.21605816	2.893066946	Up	7.72E-58	1.30E-55	-	GO:0016023//cytoplasmic membrane-bounded vesicle;GO:0005576//extracellular region	GO:0046872//metal ion binding;GO:0003993//acid phosphatase activity;GO:0004722//protein serine/threonine phosphatase activity	GO:0019375//galactolipid biosynthetic process;GO:0045892//negative regulation of transcription, DNA-dependent;GO:0016036//cellular response to phosphate starvation	gi|462397582|gb|EMJ03250.1|/0/hypothetical protein PRUPE_ppa005749mg [Prunus persica]
Unigene17547_D2	827	6	46	1.444876395	10.72309945	2.891703984	Up	1.13E-08	2.53E-07	K06694|1|5e-07|53.1|zma:100284046|26S proteasome non-ATPase regulatory subunit 10	-	-	-	gi|225447366|ref|XP_002274771.1|/2.7626e-70/PREDICTED: ankyrin repeat-containing protein At3g12360-like [Vitis vinifera]
CL6180.Contig1_D2	312	3	23	1.914924324	14.21154366	2.891703984	Up	6.93E-05	0.000806026	-	-	-	-	-
CL5199.Contig1_D2	987	3	23	0.605325622	4.492402858	2.891703984	Up	6.93E-05	0.00080506	K08234|1|2e-06|51.6|cre:CHLREDRAFT_143257|glyoxylase I family protein	-	GO:0016829//lyase activity	-	gi|462399424|gb|EMJ05092.1|/7.09272e-90/hypothetical protein PRUPE_ppa012053mg [Prunus persica]
Unigene5363_D2	742	3	23	0.80519729	5.975743424	2.891703984	Up	6.93E-05	0.000804289	-	-	-	-	gi|224115140|ref|XP_002332211.1|/7.9498e-23/predicted protein [Populus trichocarpa]
Unigene5105_D2	578	3	23	1.033661573	7.671283081	2.891703984	Up	6.93E-05	0.000804096	-	-	-	-	gi|224139950|ref|XP_002323355.1|/4.01099e-54/predicted protein [Populus trichocarpa]
Unigene1029_D2	619	3	23	0.965196105	7.163169016	2.891703984	Up	6.93E-05	0.000804867	-	-	-	-	-
CL2293.Contig2_D2	1237	3	23	0.482988188	3.584479888	2.891703984	Up	6.93E-05	0.000804674	K01090|1|6e-37|153|sbi:SORBI_01g038410|protein phosphatase [EC:3.1.3.16];K14497|2|3e-34|144|pop:POPTR_422871|protein phosphatase 2C [EC:3.1.3.16]	-	GO:0004722//protein serine/threonine phosphatase activity	GO:0008152//metabolic process	gi|255553671|ref|XP_002517876.1|/1.66525e-129/protein phosphatase 2c, putative [Ricinus communis]
CL4974.Contig1_D2	567	3	23	1.053714972	7.820108679	2.891703984	Up	6.93E-05	0.000805446	K14494|1|5e-25|112|rcu:RCOM_0826140|DELLA protein	-	-	GO:0006355//regulation of transcription, DNA-dependent	gi|462410536|gb|EMJ15870.1|/6.76159e-67/hypothetical protein PRUPE_ppa003323mg [Prunus persica]
Unigene11566_D2	495	3	23	1.206982604	8.957579032	2.891703984	Up	6.93E-05	0.000804481	-	-	-	-	-
Unigene8901_D2	892	9	69	2.009382475	14.91256151	2.891703984	Up	2.08E-12	6.81E-11	K13417|1|8e-36|149|aly:ARALYDRAFT_899604|somatic embryogenesis receptor kinase 4 [EC:2.7.10.1 2.7.11.1];K13416|3|2e-35|147|aly:ARALYDRAFT_491347|brassinosteroid insensitive 1-associated receptor kinase 1 [EC:2.7.10.1 2.7.11.1]	GO:0016023//cytoplasmic membrane-bounded vesicle;GO:0005886//plasma membrane	GO:0004674//protein serine/threonine kinase activity;GO:0005524//ATP binding	GO:0006468//protein phosphorylation;GO:0015706//nitrate transport;GO:0010167//response to nitrate	gi|255566921|ref|XP_002524443.1|/4.61481e-114/BRASSINOSTEROID INSENSITIVE 1-associated receptor kinase 1 precursor, putative [Ricinus communis]
Unigene12836_D2	474	3	23	1.260456517	9.354433799	2.891703984	Up	6.93E-05	0.000805639	-	-	-	-	gi|224094378|ref|XP_002310150.1|/5.83186e-53/predicted protein [Populus trichocarpa]
Unigene18055_D2	500	3	23	1.194912778	8.868003242	2.891703984	Up	6.93E-05	0.000805253	-	-	-	GO:0050896//response to stimulus	gi|462417782|gb|EMJ22427.1|/6.30428e-14/hypothetical protein PRUPE_ppa006595mg [Prunus persica]
Unigene26671_D2	232	3	23	2.575243057	19.11207595	2.891703984	Up	6.93E-05	0.000805833	-	-	-	-	-
CL1810.Contig2_D2	1027	8	61	1.551331098	11.45057783	2.883841866	Up	4.37E-11	1.27E-09	-	GO:0016021//integral to membrane	GO:0008271//secondary active sulfate transmembrane transporter activity	GO:0008272//sulfate transport;GO:0055085//transmembrane transport	gi|462422054|gb|EMJ26317.1|/9.45856e-133/hypothetical protein PRUPE_ppa002648mg [Prunus persica]
Unigene20282_D2	742	5	38	1.341995483	9.872967397	2.879103947	Up	2.44E-07	4.54E-06	-	-	-	-	-
CL1409.Contig3_D2	1784	12	91	1.339588317	9.83364563	2.875936668	Up	7.10E-16	3.03E-14	K04733|1|7e-73|273|ath:AT5G38990|interleukin-1 receptor-associated kinase 4 [EC:2.7.11.1];K13429|5|7e-08|57.4|ppp:PHYPADRAFT_1279|chitin elicitor receptor kinase 1	-	GO:0016301//kinase activity	-	gi|296082193|emb|CBI21198.3|/5.20486e-117/unnamed protein product [Vitis vinifera]
CL8169.Contig1_D2	785	31	235	7.864606397	57.71201224	2.875425165	Up	8.71E-39	9.82E-37	-	GO:0005886//plasma membrane	-	-	gi|296082845|emb|CBI22146.3|/2.85039e-13/unnamed protein product [Vitis vinifera]
CL3897.Contig1_D2	1154	6	45	1.035453014	7.517522151	2.859995124	Up	1.97E-08	4.29E-07	K06966|1|8e-93|337|vvi:100248154|	GO:0005829//cytosol;GO:0005634//nucleus	GO:0042803//protein homodimerization activity;GO:0016829//lyase activity	-	gi|224104079|ref|XP_002313309.1|/5.14079e-94/predicted protein [Populus trichocarpa]
Unigene14451_D2	902	6	45	1.324737005	9.617761156	2.859995124	Up	1.97E-08	4.29E-07	K01087|1|1e-124|444|vvi:100243648|trehalose 6-phosphate phosphatase [EC:3.1.3.12]	GO:0005737//cytoplasm	GO:0004805//trehalose-phosphatase activity	GO:0046686//response to cadmium ion;GO:0005992//trehalose biosynthetic process	gi|462421277|gb|EMJ25540.1|/2.65355e-125/hypothetical protein PRUPE_ppa020645mg [Prunus persica]
Unigene13659_D2	619	8	60	2.573856281	18.68652787	2.859995124	Up	7.64E-11	2.16E-09	-	-	-	-	gi|255579592|ref|XP_002530637.1|/7.2295e-63/conserved hypothetical protein [Ricinus communis]
Unigene30962_D2	696	4	30	1.14455247	8.30959824	2.859995124	Up	5.37E-06	7.93E-05	-	-	-	-	gi|224067882|ref|XP_002302580.1|/2.62006e-86/predicted protein [Populus trichocarpa]
CL7066.Contig1_D2	1018	4	30	0.782523103	5.681218443	2.859995124	Up	5.37E-06	7.93E-05	K01058|1|3e-27|120|pop:POPTR_918082|phospholipase A1 [EC:3.1.1.32]	GO:0009507//chloroplast	GO:0008970//phosphatidylcholine 1-acylhydrolase activity;GO:0004806//triglyceride lipase activity	GO:0009750//response to fructose stimulus;GO:0009651//response to salt stress;GO:0009650//UV protection;GO:0016117//carotenoid biosynthetic process;GO:0071493//cellular response to UV-B;GO:0019375//galactolipid biosynthetic process;GO:0006833//water transport;GO:0019761//glucosinolate biosynthetic process;GO:0019344//cysteine biosynthetic process;GO:0016036//cellular response to phosphate starvat…	gi|224071449|ref|XP_002303465.1|/1.29857e-142/predicted protein [Populus trichocarpa]
CL4700.Contig1_D2	742	22	164	5.904780127	42.60964877	2.851224915	Up	2.77E-27	2.10E-25	-	-	-	-	gi|255558091|ref|XP_002520074.1|/9.17552e-104/protein with unknown function [Ricinus communis]
CL1735.Contig1_D2	1172	34	252	5.777450862	41.45156583	2.842921611	Up	5.16E-41	6.04E-39	K10949|1|5e-18|90.5|pop:POPTR_577431|ER lumen protein retaining receptor	-	-	GO:0006007//glucose catabolic process	gi|470110176|ref|XP_004291362.1|/3.39365e-44/PREDICTED: ER lumen protein retaining receptor-like [Fragaria vesca subsp. vesca]
Unigene13073_D2	801	10	74	2.486293754	17.81013515	2.840629799	Up	5.31E-13	1.82E-11	K03013|1|3e-38|156|vvi:100258335|DNA-directed RNA polymerases I, II, and III subunit RPABC1;K13457|2|4e-34|143|vvi:100252764|disease resistance protein RPM1	GO:0005634//nucleus	GO:0043531//ADP binding;GO:0004721//phosphoprotein phosphatase activity	GO:0006952//defense response	gi|462398844|gb|EMJ04512.1|/2.2611e-114/hypothetical protein PRUPE_ppa001346mg [Prunus persica]
Unigene7457_D2	514	8	59	3.099644042	22.12875111	2.835747578	Up	1.33E-10	3.70E-09	-	-	-	-	-
CL1700.Contig3_D2	214	6	44	5.583704572	39.6375602	2.827573646	Up	3.45E-08	7.22E-07	-	-	-	-	gi|147773529|emb|CAN62870.1|/1.63862e-08/hypothetical protein VITISV_015928 [Vitis vinifera]
CL5029.Contig1_D2	2594	89	651	6.832898822	48.38146651	2.823884831	Up	1.09E-102	3.42E-100	K05681|1|8e-60|230|cme:CMS467C|ATP-binding cassette, subfamily G (WHITE), member 2;K12843|2|1e-54|213|vvi:100248403|U4/U6 small nuclear ribonucleoprotein PRP3;K05643|4|6e-15|81.6|olu:OSTLU_42103|ATP-binding cassette, subfamily A (ABC1), member 3	GO:0009941//chloroplast envelope;GO:0005886//plasma membrane;GO:0005739//mitochondrion	GO:0015086//cadmium ion transmembrane transporter activity;GO:0015416//organic phosphonate transmembrane-transporting ATPase activity;GO:0005524//ATP binding	GO:0071366//cellular response to indolebutyric acid stimulus;GO:0031348//negative regulation of defense response;GO:0070574//cadmium ion transmembrane transport;GO:0042344//indole glucosinolate catabolic process;GO:0052544//defense response by callose deposition in cell wall;GO:0042742//defense response to bacterium;GO:0009817//defense response to fungus, incompatible interaction;GO:0009737//resp…	gi|462412760|gb|EMJ17809.1|/0/hypothetical protein PRUPE_ppa026987mg [Prunus persica]
Unigene16279_D2	1142	15	109	2.615833578	18.40044836	2.814398258	Up	2.28E-18	1.16E-16	K01179|1|1e-112|404|pop:POPTR_802297|endoglucanase [EC:3.2.1.4]	-	GO:0008810//cellulase activity	GO:0005975//carbohydrate metabolic process;GO:0009829	gi|429326604|gb|AFZ78642.1|/1.73602e-178/korrigan [Populus tomentosa]
CL6619.Contig1_D2	358	4	29	2.225163461	15.61647401	2.811085524	Up	9.41E-06	0.000133598	-	-	-	-	-
CL650.Contig1_D2	884	9	65	2.027566932	14.175197	2.80554734	Up	1.92E-11	5.78E-10	-	-	-	-	gi|449459978|ref|XP_004147723.1|/8.17349e-39/PREDICTED: uncharacterized protein LOC101207526 [Cucumis sativus]
CL5162.Contig1_D2	1805	14	101	1.544670258	10.78728565	2.803961089	Up	4.66E-17	2.16E-15	-	GO:0005634//nucleus	GO:0003700//sequence-specific DNA binding transcription factor activity;GO:0043565//sequence-specific DNA binding	GO:0006355//regulation of transcription, DNA-dependent	gi|255554765|ref|XP_002518420.1|/5.02346e-176/homeobox protein knotted-1, putative [Ricinus communis]
CL4368.Contig2_D2	1382	14	101	2.01746007	14.08903806	2.803961089	Up	4.66E-17	2.15E-15	K13424|1|2e-18|92.0|vvi:100243352|WRKY transcription factor 33	GO:0043234//protein complex;GO:0044446//intracellular organelle part;GO:0043232;GO:0005634//nucleus	GO:0043565//sequence-specific DNA binding;GO:0003700//sequence-specific DNA binding transcription factor activity	GO:0009611//response to wounding;GO:0010200//response to chitin;GO:0006355//regulation of transcription, DNA-dependent;GO:0050832//defense response to fungus;GO:0042742//defense response to bacterium;GO:0050691//regulation of defense response to virus by host;GO:0009751//response to salicylic acid stimulus	gi|259121375|gb|ACV92007.1|/1.09954e-116/WRKY transcription factor 5 [(Populus tomentosa x P. bolleana) x P. tomentosa]
Unigene4194_D2	560	5	36	1.778144015	12.39317223	2.801101435	Up	7.45E-07	1.27E-05	-	GO:0005829//cytosol;GO:0005886//plasma membrane	-	-	gi|225424843|ref|XP_002268561.1|/3.38037e-71/PREDICTED: uncharacterized protein LOC100265642 [Vitis vinifera]
Unigene18758_D2	535	6	43	2.233481829	15.49468262	2.794406783	Up	6.00E-08	1.22E-06	-	-	-	-	-
CL37.Contig1_D2	480	6	43	2.489401622	17.27011501	2.794406783	Up	6.00E-08	1.22E-06	-	GO:0005618//cell wall	GO:0046872//metal ion binding;GO:0003993//acid phosphatase activity	-	gi|359806836|ref|NP_001241312.1|/1.76342e-76/probable inactive purple acid phosphatase 27-like precursor [Glycine max]
Unigene4734_D2	293	13	93	8.836101319	61.1904067	2.791823622	Up	9.54E-16	4.03E-14	K00430|1|2e-13|72.0|vvi:100854817|peroxidase [EC:1.11.1.7]	GO:0009505//plant-type cell wall;GO:0005773//vacuole;GO:0016020//membrane	GO:0046872//metal ion binding;GO:0020037//heme binding;GO:0004601//peroxidase activity	GO:0006979//response to oxidative stress;GO:0055114//oxidation-reduction process	gi|359493149|ref|XP_003634522.1|/3.1579e-12/PREDICTED: peroxidase 12-like [Vitis vinifera]
CL5898.Contig2_D2	851	23	164	5.382489993	37.15200868	2.787094577	Up	1.12E-26	8.25E-25	-	GO:0005618//cell wall;GO:0005576//extracellular region	GO:0046872//metal ion binding;GO:0003993//acid phosphatase activity;GO:0004722//protein serine/threonine phosphatase activity	GO:0019375//galactolipid biosynthetic process;GO:0045892//negative regulation of transcription, DNA-dependent;GO:0016036//cellular response to phosphate starvation	gi|224122002|ref|XP_002318726.1|/2.04096e-140/predicted protein [Populus trichocarpa]
Unigene17861_D2	1033	9	64	1.73511052	11.9439414	2.783179527	Up	3.34E-11	9.78E-10	K00430|1|5e-106|382|vvi:100261865|peroxidase [EC:1.11.1.7]	GO:0005576//extracellular region	GO:0004601//peroxidase activity;GO:0005488//binding	-	gi|462419620|gb|EMJ23883.1|/7.32633e-109/hypothetical protein PRUPE_ppa008634mg [Prunus persica]
Unigene835_D2	1913	79	561	8.224264636	56.53480555	2.781180741	Up	2.47E-87	6.65E-85	-	-	-	-	gi|297806245|ref|XP_002871006.1|/9.06532e-06/kelch repeat-containing F-box family protein [Arabidopsis lyrata subsp. lyrata]
CL5898.Contig1_D2	393	13	92	6.587729482	45.12978749	2.776226766	Up	1.65E-15	6.84E-14	-	GO:0005618//cell wall	GO:0046872//metal ion binding;GO:0003993//acid phosphatase activity	-	gi|224122002|ref|XP_002318726.1|/2.37249e-47/predicted protein [Populus trichocarpa]
Unigene15616_D2	993	19	134	3.810564416	26.0149839	2.771266206	Up	6.23E-22	3.81E-20	K09338|1|1e-41|168|ath:AT3G01470|homeobox-leucine zipper protein	GO:0005634//nucleus	GO:0003700//sequence-specific DNA binding transcription factor activity;GO:0000976//transcription regulatory region sequence-specific DNA binding	GO:0006355//regulation of transcription, DNA-dependent	gi|462405080|gb|EMJ10544.1|/2.86779e-139/hypothetical protein PRUPE_ppa008495mg [Prunus persica]
Unigene5994_D2	474	4	28	1.68060869	11.38800636	2.760459451	Up	1.64E-05	0.000220296	-	-	-	-	-
Unigene8855_D2	552	7	49	2.525479906	17.11295522	2.760459451	Up	8.50E-09	1.93E-07	-	-	-	-	gi|224074195|ref|XP_002304296.1|/8.1224e-54/predicted protein [Populus trichocarpa]
CL7170.Contig1_D2	1897	19	133	1.994670777	13.5161288	2.760459451	Up	1.08E-21	6.48E-20	K06694|1|1e-18|93.2|rcu:RCOM_1621740|26S proteasome non-ATPase regulatory subunit 10	-	-	-	gi|225439832|ref|XP_002277467.1|/0/PREDICTED: ankyrin repeat-containing protein At5g02620 [Vitis vinifera]
Unigene7991_D2	338	5	35	2.946037422	19.96270346	2.760459451	Up	1.30E-06	2.13E-05	-	-	-	-	-
Unigene9842_D2	565	4	28	1.409926582	9.553831888	2.760459451	Up	1.64E-05	0.000220418	K08245|1|3e-60|229|vvi:100266485|phytepsin [EC:3.4.23.40]	-	GO:0008233//peptidase activity	GO:0044238//primary metabolic process;GO:0071704	gi|12231178|dbj|BAB20972.1|/9.32373e-61/aspartic proteinase 4 [Nepenthes alata]
CL7152.Contig2_D2	441	9	63	4.064329178	27.54038274	2.760459451	Up	5.79E-11	1.66E-09	-	-	-	-	gi|225439980|ref|XP_002276083.1|/7.26008e-09/PREDICTED: uncharacterized protein LOC100241447 [Vitis vinifera]
CL476.Contig1_D2	1965	4	28	0.405398737	2.747030543	2.760459451	Up	1.64E-05	0.000220479	K03013|1|1e-34|146|vvi:100258335|DNA-directed RNA polymerases I, II, and III subunit RPABC1;K06685|2|9e-13|73.9|pop:POPTR_554110|maintenance of ploidy protein MOB1 (MPS1 binder 1)	-	-	-	gi|225436241|ref|XP_002275171.1|/7.86959e-154/PREDICTED: putative disease resistance protein RGA4 [Vitis vinifera]
CL7459.Contig1_D2	765	8	56	2.082636651	14.11219612	2.760459451	Up	6.99E-10	1.80E-08	-	-	-	-	-
Unigene12036_D2	718	51	357	14.14590336	95.85434048	2.760459451	Up	9.68E-56	1.60E-53	-	-	-	-	gi|147856526|emb|CAN82496.1|/1.12333e-26/hypothetical protein VITISV_016002 [Vitis vinifera]
Unigene4641_D2	729	4	28	1.092741453	7.404547348	2.760459451	Up	1.64E-05	0.000220357	K05658|1|5e-92|335|gmx:100787093|ATP-binding cassette, subfamily B (MDR/TAP), member 1	GO:0016021//integral to membrane;GO:0005886//plasma membrane;GO:0005634//nucleus;GO:0005739//mitochondrion	GO:0010329//auxin efflux transmembrane transporter activity;GO:0008559//xenobiotic-transporting ATPase activity;GO:0015440//peptide-transporting ATPase activity;GO:0005524//ATP binding	GO:0010048//vernalization response;GO:0010541//acropetal auxin transport;GO:0043481//anthocyanin accumulation in tissues in response to UV light;GO:0010540//basipetal auxin transport;GO:0010315//auxin efflux;GO:0055085//transmembrane transport;GO:0006200//ATP catabolic process;GO:0048440//carpel development	gi|356552060|ref|XP_003544389.1|/6.68365e-91/PREDICTED: ABC transporter B family member 13-like [Glycine max]
Unigene20081_D2	764	160	1103	41.7072523	278.3236847	2.738393509	Up	3.16E-167	1.63E-164	-	GO:0005773//vacuole;GO:0009535//chloroplast thylakoid membrane;GO:0005886//plasma membrane	-	-	gi|388515201|gb|AFK45662.1|/1.36781e-65/unknown [Lotus japonicus]
Unigene21082_D2	633	9	62	2.831546868	18.88234772	2.737375837	Up	1.00E-10	2.80E-09	-	-	-	-	gi|462397585|gb|EMJ03253.1|/1.28156e-07/hypothetical protein PRUPE_ppa005772mg [Prunus persica]
CL2446.Contig1_D2	915	7	48	1.523568206	10.11318973	2.730712107	Up	1.47E-08	3.26E-07	K01183|1|4e-106|382|gmx:547572|chitinase [EC:3.2.1.14]	-	GO:0004568//chitinase activity;GO:0008061//chitin binding	GO:0005975//carbohydrate metabolic process;GO:0006032//chitin catabolic process;GO:0016998//cell wall macromolecule catabolic process	gi|307159110|gb|ADN39439.1|/1.96478e-107/class I chitinase isoform 2, partial [Castanea sativa]
CL2044.Contig1_D2	1997	6	41	0.59835392	3.957981896	2.725694032	Up	1.81E-07	3.42E-06	-	GO:0005773//vacuole;GO:0005634//nucleus	-	GO:0010363//regulation of plant-type hypersensitive response;GO:0009963//positive regulation of flavonoid biosynthetic process;GO:0006612//protein targeting to membrane	gi|462420088|gb|EMJ24351.1|/0/hypothetical protein PRUPE_ppa004366mg [Prunus persica]
Unigene18072_D2	1538	10	68	1.294877306	8.523551485	2.718639275	Up	1.44E-11	4.36E-10	K13289|1|0.0|725|pop:POPTR_1091180|cathepsin A (carboxypeptidase C) [EC:3.4.16.5]	GO:0005576//extracellular region	GO:0004185//serine-type carboxypeptidase activity	GO:0006508//proteolysis	gi|224112026|ref|XP_002316057.1|/0/predicted protein [Populus trichocarpa]
Unigene30062_D2	2313	65	441	5.596579521	36.75623066	2.715371561	Up	2.68E-67	5.33E-65	K01193|1|0.0|920|gmx:100814788|beta-fructofuranosidase [EC:3.2.1.26]	-	GO:0004575//sucrose alpha-glucosidase activity	GO:0005975//carbohydrate metabolic process	gi|470144316|ref|XP_004307805.1|/0/PREDICTED: beta-fructofuranosidase, soluble isoenzyme I-like isoform 1 [Fragaria vesca subsp. vesca]
Unigene22386_D2	561	12	81	4.259938604	27.83493229	2.707992031	Up	1.74E-13	6.22E-12	K12831|1|2e-11|66.6|cre:CHLREDRAFT_196073|splicing factor 3B subunit 4;K01115|4|6e-10|62.0|vcn:VOLCADRAFT_99471|phospholipase D [EC:3.1.4.4]	-	-	-	gi|4033606|dbj|BAA35135.1|/2.46219e-13/Extensin [Adiantum capillus-veneris]
CL7699.Contig1_D2	1160	7	47	1.201780093	7.811022346	2.700338458	Up	2.54E-08	5.42E-07	K04733|1|1e-29|129|ath:AT5G38990|interleukin-1 receptor-associated kinase 4 [EC:2.7.11.1]	-	GO:0004672//protein kinase activity	-	gi|296087383|emb|CBI33757.3|/1.68878e-96/unnamed protein product [Vitis vinifera]
Unigene22975_D2	1779	170	1138	19.0308387	123.3202298	2.695998435	Up	1.33E-169	6.91E-167	K00423|1|1e-62|239|aly:ARALYDRAFT_489021|L-ascorbate oxidase [EC:1.10.3.3]	GO:0048046//apoplast	GO:0005507//copper ion binding;GO:0052716//hydroquinone:oxygen oxidoreductase activity;GO:0008447//L-ascorbate oxidase activity	GO:0046274//lignin catabolic process;GO:0055114//oxidation-reduction process	gi|462397120|gb|EMJ02919.1|/0/hypothetical protein PRUPE_ppa003489mg [Prunus persica]
CL3676.Contig1_D2	801	9	60	2.237664379	14.44065013	2.690070123	Up	2.98E-10	7.99E-09	K13415|1|4e-27|119|pop:POPTR_562744|protein brassinosteroid insensitive 1 [EC:2.7.10.1 2.7.11.1]	GO:0016020//membrane	GO:0004383//guanylate cyclase activity;GO:0004674//protein serine/threonine kinase activity;GO:0001653//peptide receptor activity;GO:0000166//nucleotide binding	GO:0009611//response to wounding;GO:0045087//innate immune response;GO:0016310//phosphorylation;GO:0031347//regulation of defense response	gi|225425114|ref|XP_002273186.1|/7.64572e-70/PREDICTED: phytosulfokine receptor 1 [Vitis vinifera]
Unigene30009_D2	234	6	40	5.106464865	32.95430413	2.690070123	Up	3.13E-07	5.73E-06	-	-	-	-	-
Unigene5776_D2	883	6	40	1.353242105	8.733077199	2.690070123	Up	3.13E-07	5.73E-06	K05283|1|4e-14|77.0|aly:ARALYDRAFT_354960|phosphatidylinositol glycan, class W [EC:2.3.-.-];K15692|2|4e-11|67.0|gmx:100793048|E3 ubiquitin-protein ligase RNF13 [EC:6.3.2.19]	GO:0009507//chloroplast	GO:0008270//zinc ion binding	GO:0009944//polarity specification of adaxial/abaxial axis;GO:0009744//response to sucrose stimulus;GO:0009750//response to fructose stimulus;GO:0010075//regulation of meristem growth;GO:0010014//meristem initiation;GO:0010200//response to chitin;GO:0009855//determination of bilateral symmetry	gi|255539298|ref|XP_002510714.1|/1.02678e-57/protein with unknown function [Ricinus communis]
CL888.Contig1_D2	850	8	53	1.874372986	12.02056705	2.681024983	Up	3.60E-09	8.53E-08	K13030|1|3e-33|140|sbi:SORBI_01g001220|cyanohydrin beta-glucosyltransferase [EC:2.4.1.85];K13691|2|5e-18|89.7|rcu:RCOM_0606510|pathogen-inducible salicylic acid glucosyltransferase [EC:2.4.1.-];K13068|3|2e-17|87.8|ath:AT3G21560|sinapate 1-glucosyltransferase [EC:2.4.1.120];K13692|5|2e-15|80.9|vvi:100252177|UDP-glucose:(indol-3-yl)acetate beta-D-glucosyltransferase [EC:2.4.1.121]	-	-	-	gi|296086134|emb|CBI31575.3|/7.59958e-95/unnamed protein product [Vitis vinifera]
CL7904.Contig1_D2	708	8	53	2.250306551	14.43147175	2.681024983	Up	3.60E-09	8.53E-08	K13457|1|1e-36|151|vvi:100252764|disease resistance protein RPM1	-	-	-	gi|225349225|gb|ACN87516.1|/6.90508e-90/NBS-containing resistance-like protein [Corylus avellana]
CL7931.Contig1_D2	548	16	106	5.814660722	37.29008028	2.681024983	Up	4.53E-17	2.10E-15	-	-	GO:0008061//chitin binding	GO:0050832//defense response to fungus;GO:0042742//defense response to bacterium	gi|225453022|ref|XP_002264720.1|/5.44439e-63/PREDICTED: pathogenesis-related protein PR-4B [Vitis vinifera]
Unigene16635_D2	1017	16	106	3.133170182	20.09337659	2.681024983	Up	4.53E-17	2.10E-15	K01051|1|7e-07|53.1|gmx:100776781|pectinesterase [EC:3.1.1.11];K03126|2|2e-06|52.0|gmx:100787779|transcription initiation factor TFIID subunit 12;K01115|3|1e-05|49.3|vcn:VOLCADRAFT_99471|phospholipase D [EC:3.1.4.4]	-	-	-	gi|255573145|ref|XP_002527502.1|/7.22502e-77/zinc finger protein, putative [Ricinus communis]
CL8169.Contig2_D2	523	31	205	11.80442834	75.56491249	2.678388318	Up	1.15E-31	1.03E-29	-	-	-	-	gi|296082845|emb|CBI22146.3|/3.09774e-17/unnamed protein product [Vitis vinifera]
CL8181.Contig1_D2	1930	31	205	3.198816591	20.4769167	2.678388318	Up	1.15E-31	1.03E-29	-	-	-	-	gi|470146244|ref|XP_004308737.1|/1.69045e-145/PREDICTED: uncharacterized protein LOC101304047 [Fragaria vesca subsp. vesca]
Unigene1352_D2	483	5	33	2.06161625	13.1714874	2.675570553	Up	3.89E-06	5.88E-05	-	-	-	-	-
CL300.Contig1_D2	723	5	33	1.377262308	8.799209423	2.675570553	Up	3.89E-06	5.88E-05	-	-	-	-	-
CL2648.Contig1_D2	981	5	33	1.015046533	6.485044253	2.675570553	Up	3.89E-06	5.89E-05	-	-	GO:0016772//transferase activity, transferring phosphorus-containing groups	-	gi|359477048|ref|XP_002275811.2|/8.64759e-80/PREDICTED: G-type lectin S-receptor-like serine/threonine-protein kinase RLK1-like [Vitis vinifera]
Unigene23363_D2	537	5	33	1.854302884	11.84698028	2.675570553	Up	3.89E-06	5.89E-05	K00924|1|3e-45|179|aly:ARALYDRAFT_473063|[EC:2.7.1.-];K08286|3|7e-41|164|ath:AT4G28490|protein-serine/threonine kinase [EC:2.7.11.-]	GO:0016021//integral to membrane	GO:0004674//protein serine/threonine kinase activity;GO:0005524//ATP binding;GO:0032440//2-alkenal reductase [NAD(P)] activity;GO:0004714//transmembrane receptor protein tyrosine kinase activity	GO:0006468//protein phosphorylation;GO:0055114//oxidation-reduction process;GO:0009960//endosperm development	gi|255562060|ref|XP_002522038.1|/1.16973e-83/Receptor protein kinase CLAVATA1 precursor, putative [Ricinus communis]
Unigene15166_D2	469	5	33	2.123157033	13.56466612	2.675570553	Up	3.89E-06	5.88E-05	K03327|1|4e-15|78.6|vvi:100265386|multidrug resistance protein, MATE family	GO:0016020//membrane	GO:0015297//antiporter activity;GO:0015238//drug transmembrane transporter activity	GO:0006855//drug transmembrane transport	gi|255580256|ref|XP_002530958.1|/2.20702e-17/multidrug resistance pump, putative [Ricinus communis]
Unigene20262_D2	937	12	79	2.550507531	16.25382247	2.671922776	Up	5.15E-13	1.76E-11	-	-	-	-	gi|225455533|ref|XP_002266318.1|/3.7252e-85/PREDICTED: uncharacterized protein LOC100265251 [Vitis vinifera]
Unigene15646_D2	880	7	46	1.584164668	10.07727641	2.669311563	Up	4.38E-08	9.11E-07	K14488|1|4e-51|199|pop:POPTR_750935|SAUR family protein	-	-	-	gi|462424617|gb|EMJ28880.1|/2.12837e-55/hypothetical protein PRUPE_ppa026219mg [Prunus persica]
Unigene24854_D2	1000	14	92	2.788129816	17.73600648	2.669311563	Up	6.29E-15	2.50E-13	-	GO:0009507//chloroplast;GO:0016020//membrane	-	-	gi|224057224|ref|XP_002299181.1|/2.07525e-137/predicted protein [Populus trichocarpa]
CL3489.Contig3_D2	2237	354	2316	31.51535714	199.5908292	2.662918516	Up	0	0	K15718|1|0.0|1110|pop:POPTR_832809|linoleate 9S-lipoxygenase [EC:1.13.11.58]	GO:0009507//chloroplast	GO:0016165//lipoxygenase activity;GO:0005506//iron ion binding	GO:0009753//response to jasmonic acid stimulus;GO:0055114//oxidation-reduction process;GO:0048364//root development;GO:0009611//response to wounding;GO:0009737//response to abscisic acid stimulus;GO:0009816//defense response to bacterium, incompatible interaction;GO:0031408//oxylipin biosynthetic process	gi|224099785|ref|XP_002311617.1|/0/predicted protein [Populus trichocarpa]
Unigene11873_D2	533	42	274	15.69303836	99.10404145	2.658819189	Up	1.73E-41	2.06E-39	-	-	-	-	-
CL2821.Contig1_D2	1051	10	65	1.8948823	11.9228108	2.653544247	Up	7.32E-11	2.08E-09	K04733|1|4e-52|203|aly:ARALYDRAFT_916421|interleukin-1 receptor-associated kinase 4 [EC:2.7.11.1];K13418|3|2e-48|191|aly:ARALYDRAFT_895025|somatic embryogenesis receptor kinase 1 [EC:2.7.10.1 2.7.11.1]	-	GO:0004672//protein kinase activity;GO:0005524//ATP binding	GO:0048544//recognition of pollen;GO:0006468//protein phosphorylation	gi|359477048|ref|XP_002275811.2|/1.10502e-136/PREDICTED: G-type lectin S-receptor-like serine/threonine-protein kinase RLK1-like [Vitis vinifera]
CL2557.Contig1_D2	668	6	39	1.788791584	11.25527618	2.653544247	Up	5.39E-07	9.48E-06	K14689|1|8e-20|95.1|vcn:VOLCADRAFT_63715|solute carrier family 30 (zinc transporter), member 2	-	-	-	gi|462408478|gb|EMJ13812.1|/4.38635e-19/hypothetical protein PRUPE_ppa017079mg [Prunus persica]
Unigene15801_D2	924	4	26	0.862130432	5.424620842	2.653544247	Up	4.94E-05	0.000596809	K15082|1|2e-11|68.2|vvi:100244043|DNA repair protein RAD7	-	-	-	gi|225444746|ref|XP_002278147.1|/2.27065e-10/PREDICTED: uncharacterized protein LOC100244043 [Vitis vinifera]
Unigene17930_D2	803	4	26	0.992040497	6.242029463	2.653544247	Up	4.94E-05	0.00059666	-	GO:0005576//extracellular region;GO:0009505//plant-type cell wall	-	-	gi|224087006|ref|XP_002308027.1|/3.85684e-114/predicted protein [Populus trichocarpa]
Unigene11409_D2	509	4	26	1.565046206	9.847445301	2.653544247	Up	4.94E-05	0.000597107	K00514|1|3e-10|62.4|rcu:RCOM_1428040|zeta-carotene desaturase [EC:1.3.5.6]	-	GO:0016788//hydrolase activity, acting on ester bonds	GO:0006629//lipid metabolic process	gi|462411776|gb|EMJ16825.1|/7.9036e-44/hypothetical protein PRUPE_ppa007991mg [Prunus persica]
CL1239.Contig1_D2	266	4	26	2.994768868	18.84341977	2.653544247	Up	4.94E-05	0.000596958	K01919|1|1e-31|132|mtr:MTR_8g098350|glutamate--cysteine ligase [EC:6.3.2.2]	GO:0009570//chloroplast stroma	GO:0005524//ATP binding;GO:0004357//glutamate-cysteine ligase activity	GO:0009908//flower development;GO:0009816//defense response to bacterium, incompatible interaction;GO:0052544//defense response by callose deposition in cell wall;GO:0009753//response to jasmonic acid stimulus;GO:0050832//defense response to fungus;GO:0009700//indole phytoalexin biosynthetic process;GO:0019761//glucosinolate biosynthetic process;GO:0002213//defense response to insect;GO:0046686//…	gi|357481595|ref|XP_003611083.1|/5.33503e-31/Glutamate-cysteine ligase [Medicago truncatula]
Unigene21020_D2	1055	48	310	9.060949978	56.64704317	2.644266433	Up	1.83E-46	2.48E-44	K00430|1|7e-154|541|pop:POPTR_589413|peroxidase [EC:1.11.1.7]	GO:0005576//extracellular region;GO:0005829//cytosol	GO:0046872//metal ion binding;GO:0020037//heme binding;GO:0004601//peroxidase activity	GO:0006979//response to oxidative stress;GO:0050832//defense response to fungus;GO:0055114//oxidation-reduction process	gi|225626263|gb|ACN97181.1|/1.71212e-153/peroxidase [Populus trichocarpa]
CL6167.Contig2_D2	1056	53	342	9.995324693	62.4352995	2.643036589	Up	4.53E-51	6.72E-49	K13946|1|5e-178|621|pop:POPTR_818512|auxin influx carrier (AUX1 LAX family)	GO:0016021//integral to membrane;GO:0005886//plasma membrane	GO:0010328//auxin influx transmembrane transporter activity;GO:0015293//symporter activity	GO:0060919;GO:0009926//auxin polar transport;GO:0010311//lateral root formation;GO:0048829//root cap development;GO:0009734//auxin mediated signaling pathway;GO:0006865//amino acid transport	gi|126217796|gb|ABN81351.1|/0/auxin influx transport protein [Casuarina glauca]
Unigene18256_D2	878	432	2784	97.98829162	611.283575	2.641160522	Up	0	0	-	GO:0005634//nucleus	-	GO:0032880//regulation of protein localization;GO:0009741//response to brassinosteroid stimulus	gi|255542772|ref|XP_002512449.1|/4.41167e-53/conserved hypothetical protein [Ricinus communis]
Unigene716_D2	1289	528	3400	81.57666757	508.5035758	2.64002944	Up	0	0	-	-	GO:0005509//calcium ion binding;GO:0005544//calcium-dependent phospholipid binding	-	gi|470142908|ref|XP_004307132.1|/2.78983e-135/PREDICTED: annexin-like protein RJ4-like isoform 2 [Fragaria vesca subsp. vesca]
Unigene17503_D2	1026	14	90	2.717475454	16.91076133	2.637602703	Up	1.85E-14	7.18E-13	K01115|1|3e-38|157|vcn:VOLCADRAFT_99471|phospholipase D [EC:3.1.4.4];K14709|5|5e-35|146|vcn:VOLCADRAFT_104214|solute carrier family 39 (zinc transporter), member 1/2/3	-	-	-	gi|224084596|ref|XP_002307352.1|/8.97717e-67/predicted protein [Populus trichocarpa]
CL5946.Contig1_D2	965	7	45	1.444626848	8.989865868	2.637602703	Up	7.53E-08	1.51E-06	K03921|1|3e-136|482|vvi:100853715|acyl-[acyl-carrier-protein] desaturase [EC:1.14.19.2]	GO:0009507//chloroplast	GO:0046914//transition metal ion binding;GO:0045300//acyl-[acyl-carrier-protein] desaturase activity	GO:0006633//fatty acid biosynthetic process;GO:0055114//oxidation-reduction process	gi|359496940|ref|XP_003635378.1|/4.09721e-135/PREDICTED: acyl-[acyl-carrier-protein] desaturase, chloroplastic-like [Vitis vinifera]
CL6501.Contig1_D2	914	62	398	13.50922543	83.94694345	2.635532839	Up	5.48E-59	9.59E-57	-	-	-	-	gi|356523052|ref|XP_003530156.1|/2.86764e-50/PREDICTED: UPF0481 protein At3g47200 [Glycine max]
Unigene15858_D2	1148	12	77	2.081729579	12.93054555	2.634928569	Up	1.51E-12	5.00E-11	-	GO:0005794//Golgi apparatus;GO:0016020//membrane	GO:0015018//galactosylgalactosylxylosylprotein 3-beta-glucuronosyltransferase activity;GO:0042285//xylosyltransferase activity	GO:0009834//secondary cell wall biogenesis;GO:0010417//glucuronoxylan biosynthetic process	gi|60657596|gb|AAX33319.1|/9.69035e-145/secondary cell wall-related glycosyltransferase family 43 [Populus tremula x Populus tremuloides]
Unigene5575_D2	544	5	32	1.830442369	11.3401576	2.631176434	Up	6.71E-06	9.78E-05	-	GO:0009506//plasmodesma;GO:0005886//plasma membrane	GO:0043424//protein histidine kinase binding	-	gi|462422797|gb|EMJ27060.1|/8.30872e-48/hypothetical protein PRUPE_ppa011729mg [Prunus persica]
Unigene28339_D2	1713	28	179	3.255259563	20.14483338	2.629565384	Up	2.62E-27	1.99E-25	-	-	-	-	gi|470124889|ref|XP_004298441.1|/0/PREDICTED: polyvinylalcohol dehydrogenase-like [Fragaria vesca subsp. vesca]
Unigene8974_D2	959	8	51	1.661331635	10.25225927	2.625529871	Up	1.06E-08	2.39E-07	K14709|1|3e-11|67.4|vcn:VOLCADRAFT_104214|solute carrier family 39 (zinc transporter), member 1/2/3	GO:0009536//plastid	-	-	gi|462415759|gb|EMJ20496.1|/2.60578e-49/hypothetical protein PRUPE_ppa018737mg [Prunus persica]
Unigene29081_D2	1253	16	102	2.543043955	15.69340245	2.625529871	Up	3.89E-16	1.69E-14	K00924|1|3e-117|420|ath:AT1G30270|[EC:2.7.1.-];K07198|3|5e-60|229|bdi:100836644|5'-AMP-activated protein kinase, catalytic alpha subunit [EC:2.7.11.11]	-	GO:0005524//ATP binding;GO:0004674//protein serine/threonine kinase activity	GO:0006468//protein phosphorylation;GO:0007165//signal transduction	gi|225465522|ref|XP_002273178.1|/9.48878e-173/PREDICTED: CBL-interacting serine/threonine-protein kinase 25-like [Vitis vinifera]
CL5494.Contig1_D2	742	6	38	1.61039458	9.872967397	2.616069541	Up	9.26E-07	1.56E-05	K00924|1|7e-20|95.5|aly:ARALYDRAFT_491086|[EC:2.7.1.-];K04733|5|6e-17|85.9|pop:POPTR_878434|interleukin-1 receptor-associated kinase 4 [EC:2.7.11.1]	-	GO:0004674//protein serine/threonine kinase activity;GO:0005524//ATP binding	GO:0006468//protein phosphorylation	gi|255539232|ref|XP_002510681.1|/3.01392e-30/serine/threonine-protein kinase cx32, putative [Ricinus communis]
CL3381.Contig1_D2	970	6	38	1.231868844	7.552311143	2.616069541	Up	9.26E-07	1.56E-05	K13424|1|2e-25|114|pop:POPTR_577093|WRKY transcription factor 33	GO:0005634//nucleus	GO:0044212//transcription regulatory region DNA binding;GO:0043565//sequence-specific DNA binding;GO:0005515//protein binding;GO:0003700//sequence-specific DNA binding transcription factor activity	GO:0035556//intracellular signal transduction;GO:0043090//amino acid import;GO:0002679//respiratory burst involved in defense response;GO:0010200//response to chitin;GO:0010583//response to cyclopentenone;GO:0045892//negative regulation of transcription, DNA-dependent;GO:0009407//toxin catabolic process;GO:0016036//cellular response to phosphate starvation;GO:0080169//cellular response to boron-c…	gi|255554813|ref|XP_002518444.1|/1.04723e-138/WRKY transcription factor, putative [Ricinus communis]
CL5613.Contig1_D2	670	7	44	2.080693893	12.66035505	2.605181225	Up	1.29E-07	2.49E-06	-	-	-	-	gi|462409977|gb|EMJ15311.1|/7.088e-09/hypothetical protein PRUPE_ppa017121mg, partial [Prunus persica]
Unigene14210_D2	912	7	44	1.528579943	9.300918732	2.605181225	Up	1.29E-07	2.49E-06	-	GO:0005576//extracellular region	GO:0016757//transferase activity, transferring glycosyl groups	-	gi|224141189|ref|XP_002323957.1|/1.52184e-144/predicted protein [Populus trichocarpa]
CL7049.Contig3_D2	586	11	69	3.738350558	22.699667	2.602197367	Up	3.07E-11	9.03E-10	-	-	-	-	gi|225445557|ref|XP_002285309.1|/1.12703e-35/PREDICTED: blue copper protein-like [Vitis vinifera]
CL5822.Contig1_D2	535	4	25	1.488987886	9.00853641	2.596960718	Up	8.51E-05	0.000969445	K09756|1|2e-49|192|ath:AT5G09640|serine carboxypeptidase-like 19 [EC:3.4.16.- 2.3.1.91];K13289|2|4e-49|191|mtr:MTR_4g021500|cathepsin A (carboxypeptidase C) [EC:3.4.16.5]	-	GO:0004185//serine-type carboxypeptidase activity	GO:0006508//proteolysis	gi|470120736|ref|XP_004296446.1|/4.74905e-85/PREDICTED: serine carboxypeptidase-like 18-like [Fragaria vesca subsp. vesca]
Unigene20045_D2	230	12	75	10.3905459	62.86391712	2.596960718	Up	4.41E-12	1.41E-10	-	-	-	-	-
CL3239.Contig3_D2	651	4	25	1.223669	7.403328693	2.596960718	Up	8.51E-05	0.000969673	-	GO:0005634//nucleus	GO:0008270//zinc ion binding;GO:0003677//DNA binding;GO:0003700//sequence-specific DNA binding transcription factor activity	GO:0010160//formation of organ boundary;GO:0048440//carpel development;GO:0008361//regulation of cell size;GO:0009755//hormone-mediated signaling pathway;GO:0042127//regulation of cell proliferation;GO:0010093//specification of floral organ identity;GO:0045892//negative regulation of transcription, DNA-dependent	gi|296083589|emb|CBI23578.3|/8.26063e-44/unnamed protein product [Vitis vinifera]
CL435.Contig1_D2	1510	49	306	6.462552554	39.06721843	2.595782527	Up	5.56E-45	7.30E-43	-	-	GO:0008236//serine-type peptidase activity	GO:0008152//metabolic process	gi|296086162|emb|CBI31603.3|/3.90279e-163/unnamed protein product [Vitis vinifera]
Unigene678_D2	1100	22	137	3.983042594	24.01020641	2.591704993	Up	6.39E-21	3.71E-19	K13412|1|3e-63|240|bdi:100821482|calcium-dependent protein kinase [EC:2.7.11.1]	-	GO:0005524//ATP binding;GO:0004674//protein serine/threonine kinase activity	GO:0016036//cellular response to phosphate starvation;GO:0006468//protein phosphorylation	gi|351725931|ref|NP_001238645.1|/3.97739e-116/phosphoenolpyruvate-carboxylase kinase [Glycine max]
Unigene16295_D2	994	5	31	1.001771276	6.012337077	2.585372744	Up	1.15E-05	0.000161133	K13680|1|3e-99|359|bdi:100843059|beta-mannan synthase [EC:2.4.1.32]	GO:0005802//trans-Golgi network;GO:0005794//Golgi apparatus;GO:0005768//endosome;GO:0005634//nucleus;GO:0005886//plasma membrane	GO:0016760//cellulose synthase (UDP-forming) activity;GO:0005515//protein binding	-	gi|356550926|ref|XP_003543833.1|/0/PREDICTED: xyloglucan glycosyltransferase 4-like [Glycine max]
CL4771.Contig2_D2	1746	6	37	0.68437158	4.085314507	2.577595393	Up	1.59E-06	2.57E-05	K13424|1|0.0|831|vvi:100243352|WRKY transcription factor 33	-	GO:0003700//sequence-specific DNA binding transcription factor activity;GO:0043565//sequence-specific DNA binding	GO:0006355//regulation of transcription, DNA-dependent	gi|183979108|emb|CAP08303.1|/0/DNA-binding protein [Vitis thunbergii]
Unigene31165_D2	536	7	43	2.600867366	15.46577463	2.572014361	Up	2.21E-07	4.13E-06	-	GO:0005634//nucleus	GO:0003700//sequence-specific DNA binding transcription factor activity;GO:0005515//protein binding;GO:0000987//core promoter proximal region sequence-specific DNA binding	GO:0008361//regulation of cell size;GO:0009653//anatomical structure morphogenesis;GO:1900056//negative regulation of leaf senescence	gi|224075529|ref|XP_002304668.1|/6.52358e-26/predicted protein [Populus trichocarpa]
CL3020.Contig2_D2	789	12	73	3.02892973	17.83667374	2.557966587	Up	1.28E-11	3.89E-10	-	-	-	-	gi|462409335|gb|EMJ14669.1|/7.28375e-25/hypothetical protein PRUPE_ppa023907mg [Prunus persica]
CL770.Contig2_D2	915	503	3055	109.4792582	643.6623878	2.555646603	Up	0	0	-	-	-	GO:0009607//response to biotic stimulus;GO:0006952//defense response	gi|158635124|gb|ABW76424.1|/1.08312e-89/major allergen Cor h 1 [Corylus heterophylla]
CL2919.Contig2_D2	1058	6	36	1.129407163	6.559713091	2.538067029	Up	2.71E-06	4.21E-05	-	GO:0005737//cytoplasm	GO:0080030//methyl indole-3-acetate esterase activity;GO:0004091//carboxylesterase activity;GO:0050253//retinyl-palmitate esterase activity;GO:0080031//methyl salicylate esterase activity;GO:0080032//methyl jasmonate esterase activity	GO:0009813//flavonoid biosynthetic process;GO:0009744//response to sucrose stimulus;GO:0009704//de-etiolation;GO:0010224//response to UV-B;GO:0080167//response to karrikin	gi|470103080|ref|XP_004287973.1|/7.51174e-133/PREDICTED: sigma factor SigB regulation protein RsbQ-like [Fragaria vesca subsp. vesca]
CL283.Contig2_D2	857	28	168	6.506720691	37.79170373	2.538067029	Up	8.88E-25	6.05E-23	K03283|1|8e-102|368|pop:POPTR_563887|heat shock 70kDa protein 1/8	GO:0005618//cell wall;GO:0005730//nucleolus;GO:0009941//chloroplast envelope;GO:0005773//vacuole;GO:0022626//cytosolic ribosome;GO:0005886//plasma membrane;GO:0048046//apoplast	GO:0005524//ATP binding;GO:0032440//2-alkenal reductase [NAD(P)] activity	GO:0009615//response to virus;GO:0055114//oxidation-reduction process;GO:0009409//response to cold;GO:0009408//response to heat;GO:0009617//response to bacterium;GO:0046686//response to cadmium ion;GO:0080167//response to karrikin	gi|224098390|ref|XP_002311161.1|/9.38419e-101/predicted protein [Populus trichocarpa]
Unigene24034_D2	528	8	48	3.017456511	17.52569811	2.538067029	Up	5.28E-08	1.08E-06	K13493|1|2e-34|142|ath:AT5G05870|cytokinin-N-glucosyltransferase [EC:2.4.1.-];K13227|3|5e-16|82.0|zma:100277344|UDP-glucosyltransferase BX8 [EC:2.4.1.202];K13228|4|6e-14|75.1|zma:100274317|UDP-glucosyltransferase BX9 [EC:2.4.1.202];K13030|5|1e-09|60.5|sbi:SORBI_01g001220|cyanohydrin beta-glucosyltransferase [EC:2.4.1.85]	-	GO:0047213//anthocyanidin 3-O-glucosyltransferase activity	GO:0008152//metabolic process	gi|470143885|ref|XP_004307597.1|/1.65545e-50/PREDICTED: UDP-glycosyltransferase 76F1-like [Fragaria vesca subsp. vesca]
Unigene16573_D2	933	6	36	1.280721091	7.438559968	2.538067029	Up	2.71E-06	4.21E-05	-	-	-	-	gi|297737460|emb|CBI26661.3|/3.94958e-95/unnamed protein product [Vitis vinifera]
Unigene28276_D2	1866	54	322	5.763244912	33.26689319	2.529133904	Up	6.28E-46	8.48E-44	K14638|1|6e-98|356|sbi:SORBI_01g009890|solute carrier family 15 (peptide/histidine transporter), member 3/4	GO:0016020//membrane	-	GO:0006810//transport	gi|224121814|ref|XP_002318679.1|/0/predicted protein [Populus trichocarpa]
CL2923.Contig1_D2	890	45	268	10.06948971	58.0514135	2.527340623	Up	1.85E-38	2.07E-36	K13459|1|1e-19|95.1|vvi:100254298|disease resistance protein RPS2;K13460|5|4e-07|53.5|ath:AT1G12220|disease resistance protein RPS5	-	GO:0000166//nucleotide binding	-	gi|359488027|ref|XP_002269288.2|/1.35365e-65/PREDICTED: disease resistance protein At4g27190-like [Vitis vinifera]
CL1462.Contig3_D2	1720	100	592	11.57861219	66.35310818	2.518701704	Up	1.12E-82	2.82E-80	K00517|1|5e-126|449|osa:4348172|[EC:1.14.-.-];K16084|3|2e-100|364|osa:4329723|cytochrome P450, family 76, subfamily M, polypeptide 7 (ent-cassa-12,15-diene 11-hydroxylase) [EC:1.14.13.145];K05280|4|2e-99|361|mtr:MTR_3g025230|flavonoid 3'-monooxygenase [EC:1.14.13.21]	-	GO:0046872//metal ion binding;GO:0016491//oxidoreductase activity	-	gi|224063931|ref|XP_002301307.1|/8.11027e-176/cytochrome P450 [Populus trichocarpa]
Unigene18573_D2	732	185	1094	50.33216393	288.1205615	2.517120091	Up	3.63E-151	1.71E-148	K15718|1|1e-101|367|pop:POPTR_821983|linoleate 9S-lipoxygenase [EC:1.13.11.58]	GO:0009507//chloroplast	GO:0016165//lipoxygenase activity;GO:0005506//iron ion binding	GO:0051707//response to other organism;GO:0055114//oxidation-reduction process;GO:0048364//root development;GO:0009611//response to wounding;GO:0031408//oxylipin biosynthetic process	gi|224111206|ref|XP_002315780.1|/1.21523e-100/predicted protein [Populus trichocarpa]
Unigene21008_D2	336	11	65	6.51986139	37.29426829	2.516040723	Up	2.57E-10	6.92E-09	K00430|1|9e-19|89.7|pop:POPTR_550845|peroxidase [EC:1.11.1.7]	GO:0009505//plant-type cell wall;GO:0005576//extracellular region	GO:0005488//binding;GO:0004601//peroxidase activity	GO:0045492//xylan biosynthetic process;GO:0010413//glucuronoxylan metabolic process	gi|225626267|gb|ACN97183.1|/1.49924e-17/peroxidase [Populus trichocarpa]
Unigene7206_D2	565	10	59	3.524816455	20.13128862	2.513819483	Up	1.80E-09	4.44E-08	K00517|1|6e-34|141|osa:4348172|[EC:1.14.-.-];K05280|2|2e-29|126|ath:AT5G07990|flavonoid 3'-monooxygenase [EC:1.14.13.21]	-	GO:0046872//metal ion binding;GO:0016491//oxidoreductase activity	-	gi|225463247|ref|XP_002270541.1|/6.69735e-51/PREDICTED: cytochrome P450 76C4 [Vitis vinifera]
Unigene19328_D2	379	21	123	11.03481458	62.56535498	2.503301611	Up	2.96E-18	1.50E-16	K10525|1|3e-21|98.2|pop:POPTR_873764|allene oxide cyclase [EC:5.3.99.6]	GO:0009941//chloroplast envelope;GO:0005886//plasma membrane;GO:0010319//stromule;GO:0009570//chloroplast stroma;GO:0009535//chloroplast thylakoid membrane	GO:0046423//allene-oxide cyclase activity	GO:0009269//response to desiccation;GO:0009409//response to cold;GO:0009651//response to salt stress;GO:0009620//response to fungus	gi|470147833|ref|XP_004309482.1|/1.37429e-23/PREDICTED: allene oxide cyclase 4, chloroplastic-like [Fragaria vesca subsp. vesca]
CL5627.Contig1_D2	455	7	41	3.063878919	17.37162604	2.503301611	Up	6.40E-07	1.11E-05	K00430|1|7e-56|213|pop:POPTR_817692|peroxidase [EC:1.11.1.7]	GO:0005774//vacuolar membrane;GO:0005576//extracellular region	GO:0046872//metal ion binding;GO:0020037//heme binding;GO:0004601//peroxidase activity	GO:0006979//response to oxidative stress;GO:0055114//oxidation-reduction process	gi|225626271|gb|ACN97185.1|/1.71837e-56/peroxidase [Populus trichocarpa]
Unigene21699_D2	531	7	41	2.625357642	14.88529161	2.503301611	Up	6.40E-07	1.11E-05	-	-	-	-	gi|449514608|ref|XP_004164426.1|/1.5333e-27/PREDICTED: putative RING-H2 finger protein ATL21B-like [Cucumis sativus]
CL6971.Contig1_D2	1387	13	76	1.866602514	10.56343448	2.500592324	Up	8.94E-12	2.76E-10	K08150|1|2e-56|218|vvi:100268023|MFS transporter, SP family, solute carrier family 2 (myo-inositol transporter), member 13	GO:0016021//integral to membrane;GO:0009506//plasmodesma;GO:0005737//cytoplasm;GO:0005886//plasma membrane	GO:0005358//high-affinity hydrogen:glucose symporter activity;GO:0032440//2-alkenal reductase [NAD(P)] activity	GO:0055085//transmembrane transport;GO:0015749//monosaccharide transport;GO:0055114//oxidation-reduction process;GO:0009414//response to water deprivation;GO:0009651//response to salt stress;GO:0043090//amino acid import;GO:0009737//response to abscisic acid stimulus	gi|462418750|gb|EMJ23013.1|/0/hypothetical protein PRUPE_ppa004132mg [Prunus persica]
CL519.Contig1_D2	1467	13	76	1.764810966	9.987378062	2.500592324	Up	8.94E-12	2.76E-10	-	-	-	-	gi|297789647|ref|XP_002862767.1|/1.23156e-105/hypothetical protein ARALYDRAFT_333222 [Arabidopsis lyrata subsp. lyrata]
Unigene22095_D2	252	6	35	4.741717374	26.77537211	2.497425045	Up	4.61E-06	6.87E-05	K13289|1|3e-21|98.2|vvi:100247312|cathepsin A (carboxypeptidase C) [EC:3.4.16.5]	GO:0009505//plant-type cell wall;GO:0009506//plasmodesma;GO:0016023//cytoplasmic membrane-bounded vesicle;GO:0005576//extracellular region	GO:0004185//serine-type carboxypeptidase activity	GO:0006508//proteolysis	gi|462421871|gb|EMJ26134.1|/5.21887e-23/hypothetical protein PRUPE_ppa021576mg [Prunus persica]
Unigene26733_D2	618	12	70	3.867031645	21.8362258	2.497425045	Up	6.22E-11	1.78E-09	-	-	-	GO:0016925//protein sumoylation	gi|449469048|ref|XP_004152233.1|/8.23362e-35/PREDICTED: uncharacterized protein LOC101222359 [Cucumis sativus]
CL1211.Contig1_D2	1844	23	134	2.484001618	14.00915348	2.495631763	Up	1.07E-19	5.79E-18	K01956|1|0.0|738|vvi:100255702|carbamoyl-phosphate synthase small subunit [EC:6.3.5.5]	GO:0009570//chloroplast stroma	GO:0004088//carbamoyl-phosphate synthase (glutamine-hydrolyzing) activity	GO:0006543//glutamine catabolic process;GO:0016036//cellular response to phosphate starvation;GO:0070409//carbamoyl phosphate biosynthetic process	gi|359476949|ref|XP_002282659.2|/0/PREDICTED: carbamoyl-phosphate synthase small chain [Vitis vinifera]
CL7403.Contig3_D2	468	11	64	4.680926126	26.36344331	2.49367291	Up	4.34E-10	1.15E-08	K03283|1|5e-18|88.2|vvi:100259551|heat shock 70kDa protein 1/8	-	GO:0016491//oxidoreductase activity;GO:0000166//nucleotide binding	-	gi|225440324|ref|XP_002263599.1|/5.03666e-17/PREDICTED: heat shock cognate 70 kDa protein isoform 1 [Vitis vinifera]
Unigene14825_D2	600	5	29	1.659601081	9.317829493	2.489157429	Up	3.36E-05	0.000424575	K03671|1|1e-47|187|ppp:PHYPADRAFT_150511|thioredoxin 1	-	GO:0009055//electron carrier activity;GO:0016853//isomerase activity;GO:0015035//protein disulfide oxidoreductase activity	GO:0045454//cell redox homeostasis;GO:0006662//glycerol ether metabolic process	gi|225457807|ref|XP_002266022.1|/8.75016e-79/PREDICTED: thioredoxin M-type, chloroplastic [Vitis vinifera]
Unigene18810_D2	381	5	29	2.613545009	14.67374723	2.489157429	Up	3.36E-05	0.000424685	-	-	-	-	gi|225452871|ref|XP_002283811.1|/6.14662e-24/PREDICTED: NAC domain-containing protein 100-like [Vitis vinifera]
Unigene4806_D2	323	5	29	3.082850305	17.3086616	2.489157429	Up	3.36E-05	0.000424354	-	-	-	-	-
Unigene18319_D2	660	5	29	1.508728255	8.470754085	2.489157429	Up	3.36E-05	0.000424796	-	-	-	-	gi|356523726|ref|XP_003530486.1|/9.60242e-11/PREDICTED: probable disease resistance protein RDL6/RF9-like [Glycine max]
Unigene24738_D2	472	5	29	2.109662391	11.84469851	2.489157429	Up	3.36E-05	0.000424464	K04733|1|4e-12|68.6|aly:ARALYDRAFT_916421|interleukin-1 receptor-associated kinase 4 [EC:2.7.11.1]	GO:0016023//cytoplasmic membrane-bounded vesicle;GO:0005886//plasma membrane	GO:0004674//protein serine/threonine kinase activity;GO:0005524//ATP binding;GO:0004715//non-membrane spanning protein tyrosine kinase activity	GO:0051510//regulation of unidimensional cell growth;GO:0006468//protein phosphorylation;GO:0009741//response to brassinosteroid stimulus	gi|224122340|ref|XP_002330599.1|/1.80869e-62/predicted protein [Populus trichocarpa]
Unigene21796_D2	1723	53	305	6.125979614	34.12577896	2.477849506	Up	1.31E-42	1.62E-40	K01246|1|3e-172|603|gmx:100791725|DNA-3-methyladenine glycosylase I [EC:3.2.2.20]	-	GO:0008725//DNA-3-methyladenine glycosylase activity	GO:0006284//base-excision repair	gi|356525726|ref|XP_003531474.1|/3.53411e-171/PREDICTED: probable GMP synthase [glutamine-hydrolyzing]-like [Glycine max]
Unigene23775_D2	938	23	132	4.883261177	27.12933225	2.473936692	Up	3.02E-19	1.61E-17	K01919|1|4e-93|339|pop:POPTR_709341|glutamate--cysteine ligase [EC:6.3.2.2]	GO:0009507//chloroplast	GO:0004357//glutamate-cysteine ligase activity	GO:0042742//defense response to bacterium;GO:0010035//response to inorganic substance;GO:0006750//glutathione biosynthetic process;GO:0044550//secondary metabolite biosynthetic process	gi|470125609|ref|XP_004298794.1|/4.41373e-94/PREDICTED: glutamate--cysteine ligase, chloroplastic-like [Fragaria vesca subsp. vesca]
Unigene1400_D2	1170	10	57	1.702154955	9.391976678	2.464066448	Up	5.14E-09	1.20E-07	K04733|1|2e-84|311|aly:ARALYDRAFT_916421|interleukin-1 receptor-associated kinase 4 [EC:2.7.11.1];K00924|3|6e-56|216|aly:ARALYDRAFT_486409|[EC:2.7.1.-];K13430|4|6e-56|216|sbi:SORBI_04g020990|serine/threonine-protein kinase PBS1 [EC:2.7.11.1]	-	GO:0004674//protein serine/threonine kinase activity	GO:0016310//phosphorylation	gi|255587611|ref|XP_002534329.1|/3.3186e-108/Serine/threonine-protein kinase PBS1, putative [Ricinus communis]
Unigene14883_D2	1129	10	57	1.763969262	9.733049347	2.464066448	Up	5.14E-09	1.20E-07	-	-	GO:0046872//metal ion binding;GO:0004722//protein serine/threonine phosphatase activity	GO:0006470//protein dephosphorylation	gi|359473151|ref|XP_002282388.2|/7.81357e-115/PREDICTED: probable protein phosphatase 2C 14 [Vitis vinifera]
Unigene4254_D2	553	6	34	2.160782601	11.85282295	2.455604869	Up	7.81E-06	0.000112349	-	-	-	-	-
Unigene496_D2	713	12	68	3.351789	18.38600587	2.455604869	Up	1.77E-10	4.85E-09	-	-	-	-	-
Unigene7034_D2	1808	174	977	19.16618948	104.1751535	2.442375785	Up	1.30E-130	5.29E-128	K01206|1|2e-90|331|ath:AT1G67830|alpha-L-fucosidase [EC:3.2.1.51];K00514|3|1e-29|129|rcu:RCOM_1428040|zeta-carotene desaturase [EC:1.3.5.6]	GO:0005576//extracellular region;GO:0009506//plasmodesma;GO:0009505//plant-type cell wall	GO:0004091//carboxylesterase activity	GO:0006629//lipid metabolic process	gi|462411679|gb|EMJ16728.1|/7.50511e-180/hypothetical protein PRUPE_ppa007107mg [Prunus persica]
Unigene19316_D2	245	5	28	4.064329178	22.03230619	2.438531356	Up	5.70E-05	0.000679613	-	GO:0005783//endoplasmic reticulum;GO:0005886//plasma membrane	GO:0004672//protein kinase activity;GO:0000166//nucleotide binding	GO:0009741//response to brassinosteroid stimulus;GO:0009733//response to auxin stimulus;GO:0016310//phosphorylation	gi|462421375|gb|EMJ25638.1|/3.30769e-17/hypothetical protein PRUPE_ppa021898mg [Prunus persica]
Unigene25268_D2	495	15	84	6.034913022	32.71463647	2.438531356	Up	1.50E-12	4.95E-11	-	-	-	-	-
CL5039.Contig2_D2	2608	149	833	11.37793993	61.57514254	2.436108693	Up	2.68E-111	9.02E-109	K01193|1|0.0|949|pop:POPTR_817289|beta-fructofuranosidase [EC:3.2.1.26]	GO:0000325//plant-type vacuole;GO:0009505//plant-type cell wall	GO:0050306;GO:0004575//sucrose alpha-glucosidase activity;GO:0051669	GO:0005975//carbohydrate metabolic process	gi|116744390|dbj|BAF35859.1|/0/soluble acid invertase [Pyrus pyrifolia var. culta]
Unigene11849_D2	1279	14	78	2.179929489	11.75687957	2.431151825	Up	1.03E-11	3.18E-10	-	GO:0016020//membrane	-	-	gi|462412617|gb|EMJ17666.1|/1.0072e-161/hypothetical protein PRUPE_ppa024548mg [Prunus persica]
Unigene14257_D2	386	7	39	3.611567119	19.47804271	2.431151825	Up	1.83E-06	2.94E-05	-	GO:0005739//mitochondrion	GO:0046983//protein dimerization activity	-	gi|224091096|ref|XP_002309176.1|/1.60421e-40/predicted protein [Populus trichocarpa]
Unigene11778_D2	301	7	39	4.631444877	24.97848667	2.431151825	Up	1.83E-06	2.94E-05	-	-	-	GO:0009695//jasmonic acid biosynthetic process;GO:0009753//response to jasmonic acid stimulus;GO:0035556//intracellular signal transduction;GO:0030968//endoplasmic reticulum unfolded protein response;GO:0009611//response to wounding;GO:0010200//response to chitin;GO:0009738//abscisic acid mediated signaling pathway;GO:0009620//response to fungus	gi|255582585|ref|XP_002532075.1|/5.90762e-14/conserved hypothetical protein [Ricinus communis]
Unigene17140_D2	1121	100	555	17.76557803	95.44548344	2.4255923	Up	2.29E-74	5.01E-72	K00059|1|1e-106|384|vvi:100241750|3-oxoacyl-[acyl-carrier protein] reductase [EC:1.1.1.100]	GO:0009507//chloroplast	GO:0004316//3-oxoacyl-[acyl-carrier-protein] reductase (NADPH) activity;GO:0000166//nucleotide binding	GO:0046685//response to arsenic-containing substance;GO:0055114//oxidation-reduction process	gi|225441639|ref|XP_002282201.1|/1.45927e-105/PREDICTED: short-chain type dehydrogenase/reductase-like [Vitis vinifera]
Unigene16692_D2	884	253	1397	56.9971593	304.6576955	2.418227259	Up	8.03E-184	4.42E-181	K02355|1|3e-20|97.1|vvi:100257414|elongation factor G;K01051|2|5e-19|93.2|rcu:RCOM_0417480|pectinesterase [EC:3.1.1.11]	-	GO:0030599//pectinesterase activity;GO:0046872//metal ion binding;GO:0016491//oxidoreductase activity;GO:0004857//enzyme inhibitor activity	GO:0043086//negative regulation of catalytic activity	gi|462416937|gb|EMJ21674.1|/2.4326e-75/hypothetical protein PRUPE_ppa011831mg [Prunus persica]
Unigene19095_D2	732	6	33	1.632394506	8.691022422	2.412536147	Up	1.32E-05	0.00018252	-	GO:0005739//mitochondrion;GO:0009536//plastid	-	GO:0048367//shoot system development	gi|224143475|ref|XP_002324968.1|/1.25685e-12/predicted protein [Populus trichocarpa]
Unigene13798_D2	830	6	33	1.43965395	7.664853509	2.412536147	Up	1.32E-05	0.000182468	K04392|1|6e-103|371|pop:POPTR_828631|Ras-related C3 botulinum toxin substrate 1	GO:0005737//cytoplasm;GO:0005886//plasma membrane	GO:0005525//GTP binding;GO:0004767//sphingomyelin phosphodiesterase activity	GO:0007264//small GTPase mediated signal transduction	gi|224116372|ref|XP_002331966.1|/8.01611e-102/predicted protein [Populus trichocarpa]
CL788.Contig3_D2	857	8	44	1.859063055	9.897827169	2.412536147	Up	4.32E-07	7.72E-06	K03013|1|5e-24|109|vvi:100258335|DNA-directed RNA polymerases I, II, and III subunit RPABC1;K13457|2|2e-15|81.3|pop:POPTR_755797|disease resistance protein RPM1	-	-	-	gi|224092704|ref|XP_002309705.1|/1.79042e-59/cc-nbs-lrr resistance protein [Populus trichocarpa]
CL4580.Contig1_D2	2048	33	181	3.208994278	17.03792233	2.408556296	Up	4.12E-25	2.86E-23	K00924|1|3e-160|563|aly:ARALYDRAFT_473063|[EC:2.7.1.-]	GO:0016021//integral to membrane;GO:0070825//micropyle;GO:0005886//plasma membrane	GO:0032440//2-alkenal reductase [NAD(P)] activity;GO:0004674//protein serine/threonine kinase activity;GO:0004714//transmembrane receptor protein tyrosine kinase activity;GO:0005524//ATP binding	GO:0010103//stomatal complex morphogenesis;GO:0006499//N-terminal protein myristoylation;GO:0006944//cellular membrane fusion;GO:0010363//regulation of plant-type hypersensitive response;GO:0006612//protein targeting to membrane;GO:0043069//negative regulation of programmed cell death;GO:0046777//protein autophosphorylation;GO:0007169//transmembrane receptor protein tyrosine kinase signaling path…	gi|255537884|ref|XP_002510007.1|/0/Receptor protein kinase CLAVATA1 precursor, putative [Ricinus communis]
Unigene23556_D2	2770	106	581	7.620984025	40.43564498	2.407578427	Up	4.17E-77	9.49E-75	-	-	GO:0008168//methyltransferase activity	GO:0032259//methylation	gi|255555861|ref|XP_002518966.1|/0/ATP binding protein, putative [Ricinus communis]
CL8108.Contig3_D2	566	21	115	7.389036615	39.16962563	2.406277157	Up	1.87E-16	8.33E-15	-	-	GO:0042802//identical protein binding;GO:0004252//serine-type endopeptidase activity	GO:0043086//negative regulation of catalytic activity;GO:0006508//proteolysis	gi|296086162|emb|CBI31603.3|/1.53329e-71/unnamed protein product [Vitis vinifera]
Unigene10202_D2	1049	11	60	2.088344544	11.02665467	2.400563506	Up	3.48E-09	8.27E-08	-	-	-	-	gi|225451567|ref|XP_002274922.1|/5.88654e-122/PREDICTED: GEM-like protein 5-like [Vitis vinifera]
Unigene24536_D2	1419	78	425	10.94705153	57.73970306	2.399021341	Up	1.27E-56	2.13E-54	K00218|1|1e-27|122|pop:POPTR_571754|protochlorophyllide reductase [EC:1.3.1.33]	-	GO:0016630//protochlorophyllide reductase activity;GO:0000166//nucleotide binding	GO:0055114//oxidation-reduction process	gi|462405063|gb|EMJ10527.1|/4.39731e-153/hypothetical protein PRUPE_ppa008299mg [Prunus persica]
Unigene17822_D2	654	7	38	2.131597719	11.20144007	2.39367712	Up	3.08E-06	4.73E-05	K13426|1|8e-14|75.1|vvi:100251862|WRKY transcription factor 29;K13425|2|2e-13|73.9|aly:ARALYDRAFT_490447|WRKY transcription factor 22	-	-	-	gi|224130498|ref|XP_002320852.1|/1.36309e-78/predicted protein [Populus trichocarpa]
Unigene15895_D2	646	52	282	16.03082159	84.15590639	2.392216163	Up	5.48E-38	6.02E-36	-	-	-	-	gi|313586595|gb|ADR71308.1|/4.15415e-40/hypothetical protein 30 [Hevea brasiliensis]
Unigene25177_D2	1684	82	444	9.697431495	50.82868738	2.38996839	Up	8.00E-59	1.39E-56	-	GO:0005739//mitochondrion	GO:0005515//protein binding	GO:0006979//response to oxidative stress;GO:0009646//response to absence of light;GO:0010200//response to chitin;GO:0009751//response to salicylic acid stimulus;GO:0009816//defense response to bacterium, incompatible interaction	gi|462414399|gb|EMJ19136.1|/0/hypothetical protein PRUPE_ppa004978mg [Prunus persica]
CL6205.Contig1_D2	1441	25	135	3.455102875	18.06083393	2.386063936	Up	6.69E-19	3.52E-17	K14445|1|0.0|702|pop:POPTR_717389|solute carrier family 13 (sodium-dependent dicarboxylate transporter), member 2/3/5	GO:0016020//membrane;GO:0005773//vacuole;GO:0000932//cytoplasmic mRNA processing body;GO:0005634//nucleus	GO:0015140//malate transmembrane transporter activity;GO:0050072//m7G(5')pppN diphosphatase activity;GO:0030145//manganese ion binding;GO:0000287//magnesium ion binding;GO:0017153//sodium:dicarboxylate symporter activity;GO:0042803//protein homodimerization activity;GO:0003729//mRNA binding	GO:0006635//fatty acid beta-oxidation;GO:0035725//sodium ion transmembrane transport;GO:0051453//regulation of intracellular pH;GO:0016558//protein import into peroxisome matrix;GO:0031087//deadenylation-independent decapping of nuclear-transcribed mRNA;GO:0016441//posttranscriptional gene silencing;GO:0010072//primary shoot apical meristem specification;GO:0071423//malate transmembrane transport	gi|224086413|ref|XP_002307886.1|/0/sodium-dicarboxylate cotransporter [Populus trichocarpa]
CL219.Contig1_D2	1343	8	43	1.186312016	6.172490845	2.379369283	Up	7.25E-07	1.24E-05	K04733|1|2e-57|221|ath:AT5G38990|interleukin-1 receptor-associated kinase 4 [EC:2.7.11.1];K00924|3|4e-56|217|aly:ARALYDRAFT_313416|[EC:2.7.1.-]	-	GO:0004715//non-membrane spanning protein tyrosine kinase activity;GO:0030247//polysaccharide binding;GO:0005524//ATP binding;GO:0004674//protein serine/threonine kinase activity	GO:0006468//protein phosphorylation	gi|359488166|ref|XP_003633713.1|/5.15884e-172/PREDICTED: probable serine/threonine-protein kinase At1g18390-like [Vitis vinifera]
Unigene6373_D2	980	8	43	1.625731671	8.458831841	2.379369283	Up	7.25E-07	1.24E-05	K08472|1|2e-95|347|ath:AT4G02600|mlo protein	GO:0016021//integral to membrane	GO:0005516//calmodulin binding	GO:0006952//defense response;GO:0008219//cell death;GO:0009607//response to biotic stimulus	gi|224117666|ref|XP_002331601.1|/7.97946e-110/predicted protein [Populus trichocarpa]
Unigene4397_D2	1179	8	43	1.351329124	7.03109008	2.379369283	Up	7.25E-07	1.24E-05	-	-	GO:0008080//N-acetyltransferase activity	GO:0050896//response to stimulus	gi|224072729|ref|XP_002303853.1|/4.60832e-166/predicted protein [Populus trichocarpa]
Unigene15836_D2	645	52	279	16.05567557	83.38971704	2.376786122	Up	2.52E-37	2.71E-35	-	-	GO:0008289//lipid binding;GO:0009055//electron carrier activity;GO:0004497//monooxygenase activity;GO:0005506//iron ion binding;GO:0020037//heme binding;GO:0016705//oxidoreductase activity, acting on paired donors, with incorporation or reduction of molecular oxygen	GO:0006869//lipid transport;GO:0055114//oxidation-reduction process	gi|255581811|ref|XP_002531706.1|/2.22615e-41/Nonspecific lipid-transfer protein precursor, putative [Ricinus communis]
Unigene27395_D2	1325	40	214	6.012139765	31.13622139	2.37264342	Up	6.27E-29	5.09E-27	-	GO:0016020//membrane;GO:0005634//nucleus	GO:0008375//acetylglucosaminyltransferase activity	GO:0009651//response to salt stress	gi|225424039|ref|XP_002279551.1|/7.06317e-174/PREDICTED: uncharacterized protein LOC100250702 [Vitis vinifera]
Unigene6879_D2	518	6	32	2.306781425	11.9093547	2.368142028	Up	2.22E-05	0.000290509	K01051|1|8e-07|51.2|gmx:100776781|pectinesterase [EC:3.1.1.11];K01115|2|9e-06|47.8|vcn:VOLCADRAFT_99471|phospholipase D [EC:3.1.4.4]	-	-	-	gi|224115798|ref|XP_002317127.1|/3.28392e-40/predicted protein [Populus trichocarpa]
Unigene22515_D2	604	24	128	7.913329658	40.85460751	2.368142028	Up	7.58E-18	3.74E-16	-	-	GO:0042802//identical protein binding;GO:0004252//serine-type endopeptidase activity	GO:0043086//negative regulation of catalytic activity;GO:0006508//proteolysis	gi|225449348|ref|XP_002277563.1|/8.0119e-80/PREDICTED: cucumisin-like [Vitis vinifera]
Unigene7_D2	1248	33	175	5.266041892	27.03282761	2.359921521	Up	8.76E-24	5.77E-22	K13457|1|2e-28|124|vvi:100252764|disease resistance protein RPM1	-	-	-	gi|462423197|gb|EMJ27460.1|/1.81886e-91/hypothetical protein PRUPE_ppa018463mg, partial [Prunus persica]
CL1875.Contig2_D2	801	10	53	2.486293754	12.75590761	2.359096888	Up	4.08E-08	8.48E-07	-	GO:0016021//integral to membrane;GO:0005739//mitochondrion	GO:0005524//ATP binding;GO:0004674//protein serine/threonine kinase activity	GO:0006468//protein phosphorylation	gi|302141998|emb|CBI19201.3|/7.96732e-43/unnamed protein product [Vitis vinifera]
Unigene14247_D2	1074	7	37	1.298012019	6.641488947	2.355202972	Up	5.17E-06	7.66E-05	K05391|1|5e-14|77.0|sbi:SORBI_06g030420|cyclic nucleotide gated channel, other eukaryote	GO:0016021//integral to membrane	GO:0005249//voltage-gated potassium channel activity	GO:0055085//transmembrane transport;GO:0006813//potassium ion transport	gi|298204496|emb|CBI23771.3|/3.18122e-179/unnamed protein product [Vitis vinifera]
Unigene16411_D2	630	14	74	4.425602883	22.6443147	2.355202972	Up	8.08E-11	2.28E-09	K05283|1|6e-08|55.5|aly:ARALYDRAFT_354960|phosphatidylinositol glycan, class W [EC:2.3.-.-];K15692|2|3e-07|53.1|smo:SELMODRAFT_67002|E3 ubiquitin-protein ligase RNF13 [EC:6.3.2.19]	GO:0005634//nucleus	GO:0008270//zinc ion binding	GO:0070838//divalent metal ion transport;GO:0010200//response to chitin;GO:0030003//cellular cation homeostasis;GO:0009741//response to brassinosteroid stimulus	gi|338190109|gb|AEI84328.1|/1.19124e-68/ubiquitin-protein ligase E3 [Jatropha curcas]
Unigene30431_D2	1089	30	158	5.486284565	27.97030607	2.349994681	Up	1.63E-21	9.75E-20	K13493|1|4e-50|196|ath:AT5G05860|cytokinin-N-glucosyltransferase [EC:2.4.1.-];K13030|2|6e-49|192|sbi:SORBI_01g001220|cyanohydrin beta-glucosyltransferase [EC:2.4.1.85];K13692|4|2e-44|177|vvi:100252177|UDP-glucose:(indol-3-yl)acetate beta-D-glucosyltransferase [EC:2.4.1.121];K12930|5|2e-44|177|pop:POPTR_287596|anthocyanidin 3-O-glucosyltransferase [EC:2.4.1.115]	-	-	-	gi|225449274|ref|XP_002281029.1|/7.35892e-123/PREDICTED: UDP-glycosyltransferase 85A1 isoform 2 [Vitis vinifera]
Unigene19385_D2	895	83	436	18.46885672	93.91424371	2.346249422	Up	1.43E-56	2.39E-54	K01115|1|4e-11|67.0|vcn:VOLCADRAFT_99471|phospholipase D [EC:3.1.4.4]	GO:0016023//cytoplasmic membrane-bounded vesicle;GO:0031225//anchored to membrane	-	GO:0016132//brassinosteroid biosynthetic process	gi|255570102|ref|XP_002526013.1|/6.38345e-31/nutrient reservoir, putative [Ricinus communis]
Unigene30677_D2	480	8	42	3.319202162	16.86848443	2.345421951	Up	1.21E-06	2.00E-05	-	-	-	-	-
Unigene30002_D2	322	9	47	5.566363874	28.13908671	2.337768379	Up	2.86E-07	5.28E-06	-	GO:0005737//cytoplasm;GO:0005875//microtubule associated complex;GO:0005874//microtubule	GO:0005524//ATP binding;GO:0003777//microtubule motor activity	GO:0007018//microtubule-based movement	gi|297735041|emb|CBI17403.3|/3.15497e-36/unnamed protein product [Vitis vinifera]
CL7885.Contig1_D2	1284	24	125	3.722469714	18.76778419	2.333926312	Up	3.47E-17	1.63E-15	-	-	-	-	-
CL123.Contig2_D2	1211	153	796	25.16125173	126.7175992	2.332341306	Up	3.74E-101	1.16E-98	K00799|1|2e-86|317|vvi:100265903|glutathione S-transferase [EC:2.5.1.18]	GO:0009941//chloroplast envelope;GO:0005886//plasma membrane;GO:0010319//stromule;GO:0009570//chloroplast stroma;GO:0009579//thylakoid;GO:0005634//nucleus	GO:0004364//glutathione transferase activity;GO:0043295//glutathione binding	GO:0042742//defense response to bacterium;GO:0009409//response to cold;GO:0009651//response to salt stress;GO:0080167//response to karrikin	gi|470108946|ref|XP_004290763.1|/9.89779e-87/PREDICTED: glutathione S-transferase-like [Fragaria vesca subsp. vesca]
Unigene25049_D2	577	6	31	2.070906028	10.35747496	2.322338338	Up	3.72E-05	0.00046455	K03013|1|8e-25|111|vvi:100258335|DNA-directed RNA polymerases I, II, and III subunit RPABC1	-	-	-	gi|297745513|emb|CBI40678.3|/1.16702e-53/unnamed protein product [Vitis vinifera]
CL1729.Contig2_D2	718	7	36	1.941594579	9.665983914	2.315674608	Up	8.64E-06	0.000123742	-	-	-	-	gi|255582030|ref|XP_002531812.1|/8.83896e-48/conserved hypothetical protein [Ricinus communis]
Unigene15066_D2	531	7	36	2.625357642	13.07001215	2.315674608	Up	8.64E-06	0.000123705	K13457|1|3e-10|62.8|vvi:100252764|disease resistance protein RPM1;K03013|3|9e-07|51.2|vvi:100258335|DNA-directed RNA polymerases I, II, and III subunit RPABC1	GO:0005634//nucleus	GO:0043531//ADP binding;GO:0004721//phosphoprotein phosphatase activity	GO:0006952//defense response	gi|224134218|ref|XP_002327785.1|/3.98849e-68/cc-nbs-lrr resistance protein [Populus trichocarpa]
Unigene16085_D2	1305	310	1594	47.30816875	235.4755484	2.315416037	Up	5.82E-199	3.53E-196	K07025|1|3e-138|489|gmx:100796466|putative hydrolase of the HAD superfamily	-	GO:0016787//hydrolase activity	GO:0008152//metabolic process	gi|470133791|ref|XP_004302743.1|/1.11271e-139/PREDICTED: uncharacterized protein LOC101294772 isoform 1 [Fragaria vesca subsp. vesca]
Unigene21539_D2	549	22	113	7.980595362	39.68022358	2.313851872	Up	1.60E-15	6.64E-14	-	-	GO:0045480	GO:0055114//oxidation-reduction process	gi|357966935|gb|AET97563.1|/4.78059e-51/galactose oxidase [Ziziphus jujuba]
Unigene30695_D2	567	23	118	8.078481453	40.12055757	2.312185622	Up	3.90E-16	1.69E-14	-	-	-	-	-
CL4880.Contig1_D2	599	23	118	7.646909822	37.97722227	2.312185622	Up	3.90E-16	1.69E-14	-	-	-	-	gi|255542484|ref|XP_002512305.1|/1.5195e-30/phosphoprotein phosphatase, putative [Ricinus communis]
Unigene21838_D2	847	16	82	3.762023702	18.66373045	2.310656533	Up	1.30E-11	3.95E-10	K00517|1|4e-99|358|pop:POPTR_765198|[EC:1.14.-.-];K15399|5|3e-85|313|aly:ARALYDRAFT_478392|cytochrome P450, family 77, subfamily A, polypeptide 6 [EC:1.14.-.-]	GO:0005739//mitochondrion;GO:0009507//chloroplast	GO:0009055//electron carrier activity;GO:0016711//flavonoid 3'-monooxygenase activity;GO:0019825//oxygen binding;GO:0020037//heme binding;GO:0005506//iron ion binding	GO:0048868//pollen tube development;GO:0010048//vernalization response;GO:0009908//flower development;GO:0010143//cutin biosynthetic process;GO:0019395//fatty acid oxidation;GO:0009567//double fertilization forming a zygote and endosperm	gi|470142697|ref|XP_004307039.1|/5.97001e-100/PREDICTED: cytochrome P450 77A3-like [Fragaria vesca subsp. vesca]
Unigene10644_D2	921	8	41	1.729877348	8.582073666	2.310656533	Up	2.02E-06	3.24E-05	-	-	-	-	-
Unigene18037_D2	1139	16	82	2.79757162	13.87899885	2.310656533	Up	1.30E-11	3.95E-10	-	GO:0005576//extracellular region	GO:0004629//phospholipase C activity	GO:0035556//intracellular signal transduction;GO:0006629//lipid metabolic process	gi|225427965|ref|XP_002277145.1|/1.79775e-159/PREDICTED: PI-PLC X-box domain-containing protein DDB_G0293730 [Vitis vinifera]
CL6415.Contig2_D2	644	8	41	2.4739395	12.27343144	2.310656533	Up	2.02E-06	3.24E-05	-	-	-	-	gi|297734047|emb|CBI15294.3|/7.26505e-69/unnamed protein product [Vitis vinifera]
Unigene17165_D2	500	9	46	3.584738335	17.73600648	2.306741483	Up	4.77E-07	8.46E-06	-	-	-	-	-
Unigene16482_D2	1347	341	1728	50.41638919	247.3114102	2.294364102	Up	3.64E-213	2.45E-210	K00430|1|8e-134|475|pop:POPTR_729244|peroxidase [EC:1.11.1.7]	GO:0048046//apoplast;GO:0005618//cell wall	GO:0020037//heme binding;GO:0046872//metal ion binding;GO:0004601//peroxidase activity	GO:0055114//oxidation-reduction process;GO:0006979//response to oxidative stress	gi|39777536|gb|AAR31108.1|/1.16725e-139/peroxidase precursor [Quercus suber]
CL7619.Contig1_D2	1096	35	176	6.359785165	30.95780249	2.28325313	Up	4.86E-23	3.13E-21	K13425|1|3e-11|67.8|aly:ARALYDRAFT_490447|WRKY transcription factor 22;K13426|3|9e-11|66.2|rcu:RCOM_1689100|WRKY transcription factor 29	-	-	-	gi|462416201|gb|EMJ20938.1|/5.6043e-70/hypothetical protein PRUPE_ppa026125mg [Prunus persica]
CL2035.Contig1_D2	1972	34	170	3.433657409	16.61919648	2.275032623	Up	3.26E-22	2.02E-20	-	GO:0005886//plasma membrane	GO:0030246//carbohydrate binding;GO:0016829//lyase activity	-	gi|224063367|ref|XP_002301114.1|/0/predicted protein [Populus trichocarpa]
Unigene19482_D2	740	14	70	3.767742995	18.23619938	2.275032623	Up	6.11E-10	1.59E-08	-	GO:0005886//plasma membrane	GO:0008289//lipid binding	GO:0006869//lipid transport	gi|462405421|gb|EMJ10885.1|/3.56631e-39/hypothetical protein PRUPE_ppa012361mg [Prunus persica]
CL9.Contig1_D2	334	7	35	4.17384703	20.20177776	2.275032623	Up	1.44E-05	0.000196787	K13457|1|1e-22|102|vvi:100252764|disease resistance protein RPM1	-	-	-	gi|356542957|ref|XP_003539930.1|/4.19577e-36/PREDICTED: putative disease resistance protein At1g50180-like [Glycine max]
Unigene22951_D2	804	26	130	6.440243001	31.17132872	2.275032623	Up	2.54E-17	1.20E-15	K10528|1|3e-117|419|pop:POPTR_688325|hydroperoxide lyase [EC:4.1.2.-]	GO:0009941//chloroplast envelope	GO:0047987;GO:0009055//electron carrier activity;GO:0004497//monooxygenase activity;GO:0005506//iron ion binding;GO:0020037//heme binding;GO:0016705//oxidoreductase activity, acting on paired donors, with incorporation or reduction of molecular oxygen	GO:0009611//response to wounding;GO:0055114//oxidation-reduction process	gi|224131622|ref|XP_002321136.1|/4.12069e-116/cytochrome P450 fatty acid hydroperoxide lyase [Populus trichocarpa]
Unigene13080_D2	1123	15	75	2.66009078	12.87506762	2.275032623	Up	1.47E-10	4.06E-09	-	-	-	-	gi|225425368|ref|XP_002270226.1|/5.55811e-97/PREDICTED: squamosa promoter-binding-like protein 16 [Vitis vinifera]
Unigene4256_D2	520	8	40	3.063878919	14.82943686	2.275032623	Up	3.36E-06	5.13E-05	K13464|1|3e-07|52.8|rcu:RCOM_1437820|jasmonate ZIM domain-containing protein	-	-	-	gi|255557263|ref|XP_002519662.1|/1.31442e-36/conserved hypothetical protein [Ricinus communis]
Unigene1192_D2	212	6	30	5.63638103	27.28056781	2.275032623	Up	6.21E-05	0.000729455	-	-	-	-	gi|255563252|ref|XP_002522629.1|/1.13478e-09/Disease resistance protein RPS5, putative [Ricinus communis]
CL818.Contig1_D2	914	10	50	2.178907327	10.54609842	2.275032623	Up	1.87E-07	3.54E-06	K01115|1|5e-11|66.6|vcn:VOLCADRAFT_99471|phospholipase D [EC:3.1.4.4]	GO:0009506//plasmodesma	-	-	gi|388494848|gb|AFK35490.1|/2.95381e-63/unknown [Medicago truncatula]
Unigene8756_D2	459	7	35	3.037178449	14.70020429	2.275032623	Up	1.44E-05	0.000196842	-	-	-	-	-
Unigene28965_D2	550	8	40	2.896758251	14.02055849	2.275032623	Up	3.36E-06	5.13E-05	K12309|1|4e-27|119|ath:AT3G52840|beta-galactosidase [EC:3.2.1.23]	GO:0005576//extracellular region	GO:0004553//hydrolase activity, hydrolyzing O-glycosyl compounds	GO:0009987//cellular process;GO:0008152//metabolic process	gi|462408605|gb|EMJ13939.1|/1.04015e-69/hypothetical protein PRUPE_ppa019429mg, partial [Prunus persica]
Unigene6290_D2	906	7	35	1.538702989	7.447454493	2.275032623	Up	1.44E-05	0.000196731	K08332|1|1e-24|112|vcn:VOLCADRAFT_41528|vacuolar protein 8	GO:0005634//nucleus;GO:0000151//ubiquitin ligase complex	GO:0004842//ubiquitin-protein ligase activity	GO:0006944//cellular membrane fusion;GO:0048868//pollen tube development;GO:0016567//protein ubiquitination;GO:0048610//cellular process involved in reproduction;GO:0030048//actin filament-based movement	gi|462418905|gb|EMJ23168.1|/4.39875e-128/hypothetical protein PRUPE_ppa002735mg [Prunus persica]
Unigene14889_D2	790	69	344	17.39429994	83.94587549	2.270844826	Up	2.69E-43	3.39E-41	-	-	-	-	gi|224058443|ref|XP_002299512.1|/2.33226e-39/predicted protein [Populus trichocarpa]
Unigene4821_D2	552	49	244	17.67835934	85.2155321	2.269132022	Up	3.87E-31	3.42E-29	-	-	-	-	-
Unigene17056_D2	690	43	214	12.41092982	59.79057006	2.26830676	Up	1.74E-27	1.34E-25	K13946|1|1e-79|294|pop:POPTR_643656|auxin influx carrier (AUX1 LAX family)	GO:0016021//integral to membrane;GO:0005886//plasma membrane	GO:0015293//symporter activity;GO:0010328//auxin influx transmembrane transporter activity;GO:0015171//amino acid transmembrane transporter activity	GO:0006865//amino acid transport;GO:0016126//sterol biosynthetic process;GO:0009825//multidimensional cell growth;GO:0010311//lateral root formation;GO:0009734//auxin mediated signaling pathway;GO:0048829//root cap development;GO:0060919;GO:0043481//anthocyanin accumulation in tissues in response to UV light;GO:0048767//root hair elongation;GO:0006084//acetyl-CoA metabolic process;GO:0000271//pol…	gi|462419895|gb|EMJ24158.1|/1.46071e-81/hypothetical protein PRUPE_ppa005323mg [Prunus persica]
CL956.Contig3_D2	1908	547	2713	57.09445228	274.1191869	2.263380838	Up	0	0	K00924|1|3e-28|125|aly:ARALYDRAFT_489138|[EC:2.7.1.-]	GO:0005576//extracellular region	GO:0003677//DNA binding;GO:0008233//peptidase activity	-	gi|462422576|gb|EMJ26839.1|/1.67455e-177/hypothetical protein PRUPE_ppa004762mg [Prunus persica]
CL1711.Contig2_D2	651	42	208	12.8485245	61.59569473	2.261226824	Up	1.16E-26	8.56E-25	K12890|1|3e-14|76.6|cre:CHLREDRAFT_195849|splicing factor, arginine/serine-rich 1/9;K13195|3|8e-14|75.1|pop:POPTR_712972|cold-inducible RNA-binding protein;K14314|5|2e-13|73.6|rcu:RCOM_1064510|nuclear pore complex protein Nup210	-	-	-	gi|297739134|emb|CBI28785.3|/2.48145e-48/unnamed protein product [Vitis vinifera]
Unigene18675_D2	636	18	89	5.63638103	26.97745039	2.258912958	Up	3.41E-12	1.10E-10	K13430|1|2e-58|223|osa:4329463|serine/threonine-protein kinase PBS1 [EC:2.7.11.1]	-	GO:0004715//non-membrane spanning protein tyrosine kinase activity;GO:0005524//ATP binding;GO:0004674//protein serine/threonine kinase activity	GO:0006468//protein phosphorylation	gi|462400962|gb|EMJ06519.1|/7.35343e-82/hypothetical protein PRUPE_ppa006902mg [Prunus persica]
CL283.Contig1_D2	394	13	64	6.571009356	31.31495296	2.25266481	Up	4.20E-09	9.88E-08	K03283|1|2e-55|211|rcu:RCOM_0464250|heat shock 70kDa protein 1/8	-	GO:0032440//2-alkenal reductase [NAD(P)] activity;GO:0005524//ATP binding	GO:0006950//response to stress;GO:0055114//oxidation-reduction process	gi|19878|emb|CAA44820.1|/2.00378e-54/heat shock protein 70 [Nicotiana tabacum]
Unigene18972_D2	1019	24	118	4.690531024	22.32419641	2.250785077	Up	1.15E-15	4.85E-14	K06883|1|1e-101|368|ath:AT5G54840|;K07890|4|1e-15|82.4|osa:4338469|Ras-related protein Rab-21	GO:0005634//nucleus	GO:0005525//GTP binding	GO:0016192//vesicle-mediated transport;GO:0007264//small GTPase mediated signal transduction	gi|224117478|ref|XP_002317584.1|/2.0174e-119/predicted protein [Populus trichocarpa]
CL5767.Contig2_D2	735	11	54	2.980508064	14.16362541	2.248560412	Up	7.35E-08	1.48E-06	K10144|1|1e-20|98.2|rcu:RCOM_0680200|RING finger and CHY zinc finger domain-containing protein 1 [EC:6.3.2.19]	GO:0005634//nucleus	GO:0008270//zinc ion binding	-	gi|255551659|ref|XP_002516875.1|/1.38639e-19/zinc finger protein, putative [Ricinus communis]
Unigene16826_D2	670	10	49	2.972419847	14.09903176	2.245886278	Up	3.10E-07	5.68E-06	-	-	-	-	gi|225468755|ref|XP_002274634.1|/3.03206e-60/PREDICTED: uncharacterized protein LOC100255767 [Vitis vinifera]
Unigene21502_D2	1330	15	73	2.246076651	10.58130495	2.236038492	Up	3.99E-10	1.06E-08	K05681|1|6e-59|226|cme:CMS467C|ATP-binding cassette, subfamily G (WHITE), member 2;K12843|2|4e-51|200|vvi:100248403|U4/U6 small nuclear ribonucleoprotein PRP3;K05658|4|1e-15|82.8|sbi:SORBI_07g003520|ATP-binding cassette, subfamily B (MDR/TAP), member 1	GO:0016020//membrane	GO:0005524//ATP binding;GO:0015417//polyamine-transporting ATPase activity	GO:0006200//ATP catabolic process	gi|302143054|emb|CBI20349.3|/4.18665e-158/unnamed protein product [Vitis vinifera]
CL306.Contig2_D2	1773	7	34	0.786274624	3.696904169	2.233212448	Up	2.38E-05	0.000309455	K01915|1|0.0|833|pop:POPTR_820914|glutamine synthetase [EC:6.3.1.2]	GO:0005739//mitochondrion;GO:0009941//chloroplast envelope;GO:0009535//chloroplast thylakoid membrane;GO:0009570//chloroplast stroma;GO:0022626//cytosolic ribosome;GO:0048046//apoplast	GO:0005524//ATP binding;GO:0004356//glutamate-ammonia ligase activity	GO:0009651//response to salt stress;GO:0006542//glutamine biosynthetic process;GO:0046686//response to cadmium ion	gi|5733730|gb|AAD49734.1|AF169795_1/0/glutamine synthetase precursor [Juglans nigra]
Unigene29239_D2	349	7	34	3.994455324	18.78112061	2.233212448	Up	2.38E-05	0.000309538	K12356|1|1e-14|76.3|vvi:100265092|coniferyl-alcohol glucosyltransferase [EC:2.4.1.111];K13496|2|3e-14|74.7|ath:AT2G36760|UDP-glucosyl transferase 73C [EC:2.4.1.-];K13691|4|1e-13|72.8|gmx:100787483|pathogen-inducible salicylic acid glucosyltransferase [EC:2.4.1.-]	-	GO:0016758//transferase activity, transferring hexosyl groups	GO:0008152//metabolic process	gi|356553110|ref|XP_003544901.1|/1.33118e-34/PREDICTED: UDP-glycosyltransferase 87A1-like [Glycine max]
Unigene23056_D2	233	14	68	11.96622239	56.26275615	2.233212448	Up	1.66E-09	4.11E-08	-	GO:0005737//cytoplasm	GO:0005524//ATP binding;GO:0004713//protein tyrosine kinase activity	GO:0006468//protein phosphorylation;GO:0009860//pollen tube growth;GO:0009827//plant-type cell wall modification	gi|75319137|sp|P93749.1|Y2197_ARATH/8.26876e-08/RecName: Full=Probable protein kinase At2g41970
CL795.Contig1_D2	1588	236	1144	29.596916	138.8812248	2.230332816	Up	5.52E-137	2.41E-134	K00012|1|0.0|888|vvi:100264653|UDPglucose 6-dehydrogenase [EC:1.1.1.22]	-	GO:0051287//NAD binding;GO:0003979//UDP-glucose 6-dehydrogenase activity	GO:0055114//oxidation-reduction process	gi|225457281|ref|XP_002284402.1|/0/PREDICTED: UDP-glucose 6-dehydrogenase [Vitis vinifera]
Unigene24620_D2	780	32	155	8.170343784	38.30937855	2.229228934	Up	6.46E-20	3.53E-18	K14486|1|3e-58|223|pop:POPTR_589324|auxin response factor	GO:0005634//nucleus	GO:0003677//DNA binding;GO:0046983//protein dimerization activity	GO:0006355//regulation of transcription, DNA-dependent;GO:0009908//flower development;GO:0009734//auxin mediated signaling pathway	gi|449506738|ref|XP_004162834.1|/1.2297e-125/PREDICTED: auxin response factor 8-like [Cucumis sativus]
Unigene14534_D2	1464	30	145	4.080986265	19.0939129	2.226123023	Up	1.08E-18	5.64E-17	K00485|1|8e-114|409|ath:AT1G12200|dimethylaniline monooxygenase (N-oxide forming) [EC:1.14.13.8];K11816|5|2e-17|89.0|mtr:MTR_3g109520|YUCCA family monooxygenase [EC:1.14.13.-]	GO:0005634//nucleus	GO:0050660//flavin adenine dinucleotide binding;GO:0050661//NADP binding;GO:0004499//N,N-dimethylaniline monooxygenase activity	GO:0042744//hydrogen peroxide catabolic process;GO:0055114//oxidation-reduction process;GO:0006661//phosphatidylinositol biosynthetic process	gi|225457309|ref|XP_002281467.1|/0/PREDICTED: flavin-containing monooxygenase FMO GS-OX-like 9 [Vitis vinifera]
CL2734.Contig4_D2	2090	46	222	4.383252616	20.47739463	2.223958439	Up	8.21E-28	6.40E-26	K13459|1|9e-59|226|vvi:100254298|disease resistance protein RPS2	-	GO:0016787//hydrolase activity;GO:0000166//nucleotide binding	-	gi|224111284|ref|XP_002332949.1|/1.63475e-173/cc-nbs-lrr resistance protein [Populus trichocarpa]
CL349.Contig1_D2	1734	11	53	1.263364145	5.89243483	2.221593364	Up	1.21E-07	2.35E-06	K00924|1|1e-128|458|ath:AT1G30270|[EC:2.7.1.-];K07198|3|1e-72|272|olu:OSTLU_12650|5'-AMP-activated protein kinase, catalytic alpha subunit [EC:2.7.11.11]	GO:0005886//plasma membrane	GO:0004713//protein tyrosine kinase activity;GO:0005524//ATP binding;GO:0005515//protein binding;GO:0004683//calmodulin-dependent protein kinase activity	GO:0010118//stomatal movement;GO:0006468//protein phosphorylation;GO:0009651//response to salt stress;GO:0009737//response to abscisic acid stimulus;GO:0019722//calcium-mediated signaling	gi|116265922|gb|ABJ91209.1|/0/CBL-interacting protein kinase 1 [Populus trichocarpa]
Unigene11375_D2	454	10	48	4.386610787	20.38230969	2.216138934	Up	5.10E-07	9.02E-06	K09422|1|5e-14|74.7|aly:ARALYDRAFT_677769|myb proto-oncogene protein, plant	-	GO:0003677//DNA binding;GO:0003682//chromatin binding	-	gi|224132646|ref|XP_002327846.1|/1.2011e-25/predicted protein [Populus trichocarpa]
Unigene20637_D2	1113	14	67	2.505058236	11.60506694	2.211838797	Up	2.72E-09	6.57E-08	-	-	-	-	gi|225430804|ref|XP_002267917.1|/1.92585e-142/PREDICTED: uncharacterized protein LOC100263246 [Vitis vinifera]
Unigene12927_D2	420	9	43	4.267545637	19.7372743	2.209444282	Up	2.16E-06	3.43E-05	-	-	-	-	gi|255554180|ref|XP_002518130.1|/1.49544e-25/conserved hypothetical protein [Ricinus communis]
Unigene15659_D2	1554	9	43	1.153390713	5.334398458	2.209444282	Up	2.16E-06	3.43E-05	K09561|1|5e-07|54.3|vcn:VOLCADRAFT_67840|STIP1 homology and U-box containing protein 1 [EC:6.3.2.19]	GO:0000151//ubiquitin ligase complex	GO:0004842//ubiquitin-protein ligase activity	GO:0010200//response to chitin;GO:0016567//protein ubiquitination	gi|470127954|ref|XP_004299922.1|/3.31338e-173/PREDICTED: U-box domain-containing protein 16-like [Fragaria vesca subsp. vesca]
CL418.Contig4_D2	1120	18	86	3.200659228	14.80295572	2.209444282	Up	1.51E-11	4.57E-10	-	-	-	-	gi|255561116|ref|XP_002521570.1|/9.26838e-60/ubiquitin-protein ligase, putative [Ricinus communis]
Unigene391_D2	2457	35	167	2.836924925	13.10325902	2.207525804	Up	4.16E-21	2.44E-19	K13417|1|8e-62|237|ath:AT2G13790|somatic embryogenesis receptor kinase 4 [EC:2.7.10.1 2.7.11.1];K04733|3|1e-60|233|smo:SELMODRAFT_159261|interleukin-1 receptor-associated kinase 4 [EC:2.7.11.1];K13416|5|5e-60|231|rcu:RCOM_1534760|brassinosteroid insensitive 1-associated receptor kinase 1 [EC:2.7.10.1 2.7.11.1]	GO:0005886//plasma membrane	GO:0004693//cyclin-dependent protein kinase activity;GO:0030246//carbohydrate binding;GO:0005524//ATP binding	GO:0007049//cell cycle;GO:0006468//protein phosphorylation	gi|462416677|gb|EMJ21414.1|/0/hypothetical protein PRUPE_ppa002277mg [Prunus persica]
Unigene1092_D2	839	13	62	3.085789853	14.24615746	2.206861121	Up	1.13E-08	2.55E-07	-	-	-	-	-
Unigene11276_D2	345	17	81	9.813293349	45.26202033	2.20549169	Up	6.24E-11	1.79E-09	K10632|1|5e-07|50.8|mtr:MTR_2g104600|BRCA1-associated protein [EC:6.3.2.19]	-	-	-	gi|255587452|ref|XP_002534277.1|/1.79914e-31/conserved hypothetical protein [Ricinus communis]
Unigene22620_D2	1820	29	138	3.173303166	14.61758776	2.20364799	Up	1.18E-17	5.69E-16	K14611|1|0.0|719|pop:POPTR_570060|solute carrier family 23 (nucleobase transporter), member 1/2	GO:0005773//vacuole;GO:0005618//cell wall;GO:0005886//plasma membrane	GO:0022857//transmembrane transporter activity	GO:0055085//transmembrane transport	gi|449465085|ref|XP_004150259.1|/0/PREDICTED: nucleobase-ascorbate transporter 4-like [Cucumis sativus]
Unigene1498_D2	920	8	38	1.73175765	7.962762835	2.201032042	Up	9.18E-06	0.000130547	K13407|1|3e-103|373|vvi:100259592|cytochrome P450, family 94, subfamily A, polypeptide 1 (fatty acid omega-hydroxylase) [EC:1.14.-.-];K00517|4|5e-57|219|aly:ARALYDRAFT_324175|[EC:1.14.-.-]	-	GO:0020037//heme binding;GO:0016705//oxidoreductase activity, acting on paired donors, with incorporation or reduction of molecular oxygen;GO:0004497//monooxygenase activity;GO:0005506//iron ion binding;GO:0009055//electron carrier activity	GO:0055114//oxidation-reduction process	gi|225437270|ref|XP_002282468.1|/3.48732e-104/PREDICTED: cytochrome P450 94A1 [Vitis vinifera]
Unigene1405_D2	1521	15	71	1.964024948	8.999059974	2.195961052	Up	1.07E-09	2.72E-08	K04733|1|2e-19|95.9|smo:SELMODRAFT_230241|interleukin-1 receptor-associated kinase 4 [EC:2.7.11.1];K13416|2|2e-19|95.5|aly:ARALYDRAFT_491347|brassinosteroid insensitive 1-associated receptor kinase 1 [EC:2.7.10.1 2.7.11.1];K13415|4|2e-19|95.5|ath:AT4G39400|protein brassinosteroid insensitive 1 [EC:2.7.10.1 2.7.11.1]	GO:0005773//vacuole;GO:0005886//plasma membrane	GO:0030246//carbohydrate binding;GO:0005524//ATP binding;GO:0004674//protein serine/threonine kinase activity	GO:0006468//protein phosphorylation	gi|462406039|gb|EMJ11503.1|/0/hypothetical protein PRUPE_ppa002438mg [Prunus persica]
Unigene5743_D2	837	7	33	1.665549472	7.600750792	2.190143726	Up	3.94E-05	0.00048821	-	GO:0000151//ubiquitin ligase complex	GO:0004842//ubiquitin-protein ligase activity	GO:0016567//protein ubiquitination	gi|462418905|gb|EMJ23168.1|/4.18795e-106/hypothetical protein PRUPE_ppa002735mg [Prunus persica]
CL7888.Contig2_D2	1207	39	183	6.434907257	29.22885691	2.183402148	Up	1.07E-22	6.77E-21	K09264|1|4e-96|349|gmx:100782733|MADS-box transcription factor, plant	GO:0005634//nucleus	GO:0003700//sequence-specific DNA binding transcription factor activity;GO:0003677//DNA binding;GO:0046983//protein dimerization activity	GO:0006355//regulation of transcription, DNA-dependent	gi|336093333|gb|AEI01160.1|/2.2548e-99/SHATTERPPOOF-like protein [Prunus triloba]
Unigene18683_D2	722	26	122	7.171683342	32.57546656	2.183402148	Up	1.32E-15	5.48E-14	-	-	-	-	gi|462397822|gb|EMJ03490.1|/4.40343e-63/hypothetical protein PRUPE_ppa009119mg [Prunus persica]
Unigene7456_D2	310	16	75	10.2788196	46.64097077	2.181923219	Up	4.23E-10	1.12E-08	-	-	-	-	-
Unigene1409_D2	977	22	103	4.484490127	20.32406955	2.180173437	Up	2.28E-13	8.05E-12	-	-	-	-	-
Unigene22666_D2	415	9	42	4.318961849	19.51053621	2.17549695	Up	3.54E-06	5.39E-05	-	-	-	-	-
CL7942.Contig1_D2	269	9	42	6.663082407	30.09989786	2.17549695	Up	3.54E-06	5.39E-05	-	-	-	-	gi|470113743|ref|XP_004293080.1|/1.60863e-11/PREDICTED: putative disease resistance protein At3g14460-like [Fragaria vesca subsp. vesca]
Unigene21753_D2	492	12	56	4.857369018	21.94274397	2.17549695	Up	7.77E-08	1.55E-06	-	-	-	-	-
Unigene22153_D2	592	14	65	4.709678743	21.16701714	2.16811742	Up	7.29E-09	1.67E-07	K09840|1|9e-81|297|pop:POPTR_800945|9-cis-epoxycarotenoid dioxygenase [EC:1.13.11.51]	GO:0010287//plastoglobule	GO:0005515//protein binding;GO:0016702//oxidoreductase activity, acting on single donors with incorporation of molecular oxygen, incorporation of two atoms of oxygen	GO:0009718//anthocyanin-containing compound biosynthetic process	gi|224083508|ref|XP_002307055.1|/1.01212e-79/predicted protein [Populus trichocarpa]
Unigene642_D2	648	14	65	4.302669469	19.33776874	2.16811742	Up	7.29E-09	1.67E-07	-	-	-	-	-
CL2662.Contig1_D2	321	31	143	19.23276019	85.88138044	2.158779555	Up	8.07E-18	3.97E-16	-	-	-	-	-
Unigene29384_D2	2312	77	355	6.63266176	29.60114667	2.157993202	Up	5.39E-42	6.63E-40	-	-	-	-	gi|359477261|ref|XP_002269707.2|/0/PREDICTED: putative E3 ubiquitin-protein ligase LIN-1-like [Vitis vinifera]
CL3888.Contig2_D2	1173	23	106	3.90494372	17.42111167	2.157463027	Up	1.47E-13	5.29E-12	K09286|1|3e-69|260|ath:AT4G17500|EREBP-like factor;K14517|2|7e-64|242|ath:AT5G47220|ethylene-responsive transcription factor 2	-	-	-	gi|222427679|gb|ACM49849.1|/9.12754e-98/ethylene responsive transcription factor 1a [Prunus salicina]
Unigene16203_D2	849	15	69	3.518588864	15.66785025	2.15473839	Up	2.86E-09	6.87E-08	K03093|1|6e-131|464|vvi:100250120|RNA polymerase sigma factor	GO:0009507//chloroplast;GO:0005739//mitochondrion	GO:0003899//DNA-directed RNA polymerase activity;GO:0001053//plastid sigma factor activity;GO:0003677//DNA binding;GO:0003700//sequence-specific DNA binding transcription factor activity	GO:0010218//response to far red light;GO:0010264//myo-inositol hexakisphosphate biosynthetic process;GO:0010114//response to red light;GO:0010207//photosystem II assembly;GO:0006352//DNA-dependent transcription, initiation;GO:0009658//chloroplast organization;GO:0045893//positive regulation of transcription, DNA-dependent;GO:0071483//cellular response to blue light	gi|225462725|ref|XP_002268709.1|/7.23045e-130/PREDICTED: RNA polymerase sigma factor rpoD [Vitis vinifera]
CL7005.Contig5_D2	648	15	69	4.610003003	20.52778528	2.15473839	Up	2.86E-09	6.87E-08	-	-	-	-	gi|462417187|gb|EMJ21924.1|/1.22583e-63/hypothetical protein PRUPE_ppa022940mg, partial [Prunus persica]
CL7710.Contig1_D2	611	10	46	3.259445658	14.51391693	2.15473839	Up	1.37E-06	2.24E-05	-	-	-	-	gi|462418293|gb|EMJ22742.1|/4.90169e-16/hypothetical protein PRUPE_ppa026414mg [Prunus persica]
Unigene19496_D2	1559	46	211	5.87620139	26.09181867	2.150641761	Up	1.74E-25	1.23E-23	K12118|1|0.0|912|pop:POPTR_830225|cryptochrome 1	GO:0005737//cytoplasm;GO:0005634//nucleus	GO:0009882//blue light photoreceptor activity;GO:0004672//protein kinase activity;GO:0003913//DNA photolyase activity;GO:0042803//protein homodimerization activity;GO:0005524//ATP binding	GO:0009583//detection of light stimulus;GO:0009414//response to water deprivation;GO:0010075//regulation of meristem growth;GO:0010617//circadian regulation of calcium ion oscillation;GO:0010118//stomatal movement;GO:0051510//regulation of unidimensional cell growth;GO:0009640//photomorphogenesis;GO:0046777//protein autophosphorylation;GO:0046283//anthocyanin-containing compound metabolic process…	gi|340007733|gb|AEK26572.1|/0/cryptochrome 1.2 [Populus tremula]
CL5416.Contig1_D2	938	14	64	2.972419847	13.15361564	2.145749606	Up	1.19E-08	2.65E-07	K06685|1|1e-08|58.9|ath:AT4G19050|maintenance of ploidy protein MOB1 (MPS1 binder 1)	-	-	-	gi|462415860|gb|EMJ20597.1|/1.82128e-39/hypothetical protein PRUPE_ppa020421mg, partial [Prunus persica]
Unigene29679_D2	232	7	32	6.008900466	26.59071437	2.145749606	Up	6.47E-05	0.000756594	-	-	-	-	-
CL1374.Contig2_D2	1314	23	105	3.485920079	15.40500861	2.14378809	Up	2.39E-13	8.40E-12	-	-	-	-	gi|470104067|ref|XP_004288436.1|/8.63108e-140/PREDICTED: uncharacterized protein LOC101298363 [Fragaria vesca subsp. vesca]
Unigene27471_D2	1143	25	114	4.355908349	19.22766879	2.142138353	Up	2.31E-14	8.89E-13	-	GO:0030117//membrane coat	-	GO:0016192//vesicle-mediated transport;GO:0006886//intracellular protein transport	gi|462418954|gb|EMJ23217.1|/3.99225e-82/hypothetical protein PRUPE_ppa002954mg [Prunus persica]
Unigene11325_D2	1122	9	41	1.597476976	7.044643356	2.140731532	Up	5.80E-06	8.51E-05	K01051|1|3e-68|257|rcu:RCOM_1447410|pectinesterase [EC:3.1.1.11]	GO:0009505//plant-type cell wall	GO:0030599//pectinesterase activity;GO:0045330	GO:0042545//cell wall modification;GO:0030048//actin filament-based movement	gi|357448903|ref|XP_003594727.1|/1.2578e-157/Pectinesterase [Medicago truncatula]
CL3628.Contig2_D2	934	9	41	1.919024805	8.462622961	2.140731532	Up	5.80E-06	8.50E-05	-	GO:0009536//plastid	GO:0043394//proteoglycan binding	GO:0010363//regulation of plant-type hypersensitive response;GO:0009625//response to insect;GO:0009750//response to fructose stimulus;GO:0009651//response to salt stress;GO:0009963//positive regulation of flavonoid biosynthetic process;GO:0006612//protein targeting to membrane;GO:0006833//water transport	gi|225436239|ref|XP_002271399.1|/5.39166e-76/PREDICTED: protein PHLOEM PROTEIN 2-LIKE A1 [Vitis vinifera]
Unigene21998_D2	2078	56	255	5.366948635	23.65716227	2.140103043	Up	2.64E-30	2.27E-28	K08150|1|0.0|958|vvi:100246301|MFS transporter, SP family, solute carrier family 2 (myo-inositol transporter), member 13	GO:0005886//plasma membrane;GO:0090406//pollen tube;GO:0016021//integral to membrane	GO:0005351//sugar:hydrogen symporter activity;GO:0032440//2-alkenal reductase [NAD(P)] activity;GO:0005366//myo-inositol:hydrogen symporter activity	GO:0015798//myo-inositol transport;GO:0006863//purine nucleobase transport;GO:0055085//transmembrane transport;GO:0008643//carbohydrate transport;GO:0023052//signaling;GO:0055114//oxidation-reduction process	gi|462409337|gb|EMJ14671.1|/0/hypothetical protein PRUPE_ppa023920mg [Prunus persica]
CL3185.Contig2_D2	1324	11	50	1.65458718	7.280312657	2.1375291	Up	5.32E-07	9.38E-06	-	-	-	-	gi|388491326|gb|AFK33729.1|/4.26757e-70/unknown [Lotus japonicus]
Unigene24936_D2	340	11	50	6.443157138	28.350394	2.1375291	Up	5.32E-07	9.37E-06	K00850|1|2e-06|48.9|gmx:100803139|6-phosphofructokinase [EC:2.7.1.11]	-	-	-	gi|462399165|gb|EMJ04833.1|/9.05404e-07/hypothetical protein PRUPE_ppa003994mg [Prunus persica]
CL211.Contig1_D2	631	11	50	3.471748696	15.27596507	2.1375291	Up	5.32E-07	9.37E-06	K11000|1|5e-16|82.4|pop:POPTR_817697|callose synthase [EC:2.4.1.-]	GO:0000148//1,3-beta-D-glucan synthase complex	GO:0003843//1,3-beta-D-glucan synthase activity	GO:0000226//microtubule cytoskeleton organization;GO:0006346//methylation-dependent chromatin silencing;GO:0031048//chromatin silencing by small RNA;GO:0007267//cell-cell signaling;GO:0000911//cytokinesis by cell plate formation;GO:0051567//histone H3-K9 methylation;GO:0006944//cellular membrane fusion;GO:0016926//protein desumoylation;GO:0050665//hydrogen peroxide biosynthetic process;GO:0009556…	gi|224076048|ref|XP_002304888.1|/5.87107e-15/predicted protein [Populus trichocarpa]
Unigene20439_D2	947	12	54	2.523575033	10.99288772	2.12302953	Up	2.07E-07	3.88E-06	K08286|1|3e-62|236|ath:AT4G28490|protein-serine/threonine kinase [EC:2.7.11.-]	GO:0016021//integral to membrane;GO:0070825//micropyle;GO:0005886//plasma membrane	GO:0032440//2-alkenal reductase [NAD(P)] activity;GO:0004674//protein serine/threonine kinase activity;GO:0005524//ATP binding	GO:0010103//stomatal complex morphogenesis;GO:0009960//endosperm development;GO:0006499//N-terminal protein myristoylation;GO:0006944//cellular membrane fusion;GO:0010363//regulation of plant-type hypersensitive response;GO:0006612//protein targeting to membrane;GO:0043069//negative regulation of programmed cell death;GO:0046777//protein autophosphorylation;GO:0007169//transmembrane receptor prot…	gi|462395105|gb|EMJ00904.1|/1.25203e-120/hypothetical protein PRUPE_ppa000895mg [Prunus persica]
Unigene7287_D2	398	8	36	4.003057884	17.43762927	2.12302953	Up	2.47E-05	0.000320073	-	GO:0016021//integral to membrane;GO:0005886//plasma membrane	GO:0015203//polyamine transmembrane transporter activity;GO:0015326//cationic amino acid transmembrane transporter activity	GO:0046520//sphingoid biosynthetic process;GO:0003333//amino acid transmembrane transport;GO:0015846//polyamine transport;GO:0016126//sterol biosynthetic process	gi|255572268|ref|XP_002527073.1|/1.87914e-20/amino acid transporter, putative [Ricinus communis]
Unigene12336_D2	451	8	36	3.532632013	15.38841785	2.12302953	Up	2.47E-05	0.000319987	K14484|1|4e-22|101|aly:ARALYDRAFT_319024|auxin-responsive protein IAA	-	-	GO:0050896//response to stimulus;GO:0044238//primary metabolic process;GO:0034645//cellular macromolecule biosynthetic process;GO:0050794//regulation of cellular process;GO:0010467//gene expression	gi|356504975|ref|XP_003521268.1|/1.13525e-33/PREDICTED: auxin-induced protein AUX28-like [Glycine max]
CL8055.Contig1_D2	475	38	171	15.93217038	69.4017645	2.12302953	Up	1.28E-20	7.30E-19	-	-	-	-	gi|255565495|ref|XP_002523738.1|/6.90732e-09/protein binding protein, putative [Ricinus communis]
Unigene19979_D2	630	14	63	4.425602883	19.27826792	2.12302953	Up	1.93E-08	4.20E-07	K14488|1|1e-07|54.7|sbi:SORBI_06g022720|SAUR family protein	GO:0005739//mitochondrion	GO:0005516//calmodulin binding	GO:0009734//auxin mediated signaling pathway	gi|462400293|gb|EMJ05961.1|/1.06008e-48/hypothetical protein PRUPE_ppa013393mg [Prunus persica]
Unigene25013_D2	1725	38	171	4.387119379	19.1106308	2.12302953	Up	1.28E-20	7.31E-19	-	-	-	-	gi|462408330|gb|EMJ13664.1|/7.10448e-180/hypothetical protein PRUPE_ppa017432mg, partial [Prunus persica]
CL7030.Contig2_D2	781	16	72	4.079941198	17.77253892	2.12302953	Up	1.82E-09	4.50E-08	K14306|1|3e-06|50.4|bdi:100835393|nuclear pore complex protein Nup62	-	-	-	gi|302142006|emb|CBI19209.3|/6.92192e-36/unnamed protein product [Vitis vinifera]
CL3319.Contig2_D2	1820	16	72	1.750787954	7.626567528	2.12302953	Up	1.82E-09	4.50E-08	K14497|1|5e-179|625|vvi:100243875|protein phosphatase 2C [EC:3.1.3.16]	-	GO:0046872//metal ion binding;GO:0004722//protein serine/threonine phosphatase activity	GO:0006470//protein dephosphorylation;GO:0009628//response to abiotic stimulus;GO:0050794//regulation of cellular process;GO:0006950//response to stress	gi|462397653|gb|EMJ03321.1|/1.29105e-179/hypothetical protein PRUPE_ppa006926mg [Prunus persica]
CL8168.Contig1_D2	2056	37	166	3.583963424	15.56513849	2.118690594	Up	5.18E-20	2.85E-18	K11498|1|7e-15|80.9|ath:AT3G10180|centromeric protein E;K09291|4|2e-14|79.3|pop:POPTR_820461|nucleoprotein TPR	-	-	-	gi|225470173|ref|XP_002268024.1|/7.4629e-163/PREDICTED: uncharacterized protein LOC100248827 [Vitis vinifera]
Unigene25515_D2	895	33	148	7.34303942	31.87914695	2.118163775	Up	5.42E-18	2.70E-16	K09422|1|6e-99|358|pop:POPTR_818190|myb proto-oncogene protein, plant	-	GO:0003677//DNA binding;GO:0003682//chromatin binding	-	gi|225626253|gb|ACN97176.1|/7.95398e-98/MYB transcription factor [Populus trichocarpa]
Unigene15618_D2	617	55	246	17.75262096	76.86311033	2.11425932	Up	7.24E-29	5.86E-27	K03036|1|4e-24|109|aly:ARALYDRAFT_336019|26S proteasome regulatory subunit N6;K01834|2|2e-22|103|vvi:100245371|2,3-bisphosphoglycerate-dependent phosphoglycerate mutase [EC:5.4.2.1]	-	-	-	gi|224114822|ref|XP_002316866.1|/3.23027e-39/predicted protein [Populus trichocarpa]
Unigene14882_D2	698	13	58	3.709137087	16.01919111	2.110645806	Up	8.04E-08	1.60E-06	-	-	GO:0016787//hydrolase activity	-	gi|449494589|ref|XP_004159590.1|/1.17102e-17/PREDICTED: uncharacterized protein LOC101232142 [Cucumis sativus]
Unigene17728_D2	1365	85	379	12.40141467	53.52720543	2.109767631	Up	1.65E-43	2.11E-41	K06911|1|2e-148|524|pop:POPTR_572931|	GO:0005739//mitochondrion;GO:0005634//nucleus;GO:0009536//plastid;GO:0005886//plasma membrane	GO:0005516//calmodulin binding	GO:0009737//response to abscisic acid stimulus	gi|118487100|gb|ABK95380.1|/9.675e-150/unknown [Populus trichocarpa]
Unigene7132_D2	620	708	3155	227.4188836	981.0150851	2.108923268	Up	0	0	-	-	-	-	gi|462406776|gb|EMJ12240.1|/5.56117e-47/hypothetical protein PRUPE_ppa019204mg [Prunus persica]
Unigene17776_D2	1071	38	169	7.066088636	30.42042276	2.106056451	Up	3.32E-20	1.84E-18	K13258|1|1e-66|251|gmx:547489|2-hydroxyisoflavanone dehydratase [EC:4.2.1.105];K14493|2|9e-29|125|aly:ARALYDRAFT_477795|gibberellin receptor GID1 [EC:3.-.-.-]	-	GO:0016787//hydrolase activity	GO:0008152//metabolic process	gi|255555505|ref|XP_002518789.1|/5.88055e-117/catalytic, putative [Ricinus communis]
Unigene12704_D2	240	9	40	7.468204865	32.13044653	2.105107622	Up	9.46E-06	0.000134117	-	-	-	-	-
Unigene23364_D2	473	9	40	3.78936399	16.30297498	2.105107622	Up	9.46E-06	0.000134156	K00924|1|4e-18|88.6|ath:AT1G28440|[EC:2.7.1.-];K08286|3|1e-15|80.1|aly:ARALYDRAFT_491919|protein-serine/threonine kinase [EC:2.7.11.-];K13415|5|2e-11|66.6|sbi:SORBI_03g032990|protein brassinosteroid insensitive 1 [EC:2.7.10.1 2.7.11.1]	GO:0016021//integral to membrane;GO:0070825//micropyle;GO:0005886//plasma membrane	GO:0032440//2-alkenal reductase [NAD(P)] activity;GO:0004674//protein serine/threonine kinase activity;GO:0004714//transmembrane receptor protein tyrosine kinase activity;GO:0005524//ATP binding	GO:0010103//stomatal complex morphogenesis;GO:0009960//endosperm development;GO:0006499//N-terminal protein myristoylation;GO:0006944//cellular membrane fusion;GO:0010363//regulation of plant-type hypersensitive response;GO:0006612//protein targeting to membrane;GO:0043069//negative regulation of programmed cell death;GO:0046777//protein autophosphorylation;GO:0007169//transmembrane receptor prot…	gi|224105823|ref|XP_002313944.1|/2.80989e-39/predicted protein [Populus trichocarpa]
Unigene23132_D2	726	35	155	9.600997989	41.15883646	2.099945917	Up	1.38E-18	7.14E-17	-	-	GO:0030599//pectinesterase activity;GO:0004857//enzyme inhibitor activity	GO:0043086//negative regulation of catalytic activity	gi|224136514|ref|XP_002326879.1|/5.08051e-59/predicted protein [Populus trichocarpa]
Unigene27473_D2	829	12	53	2.88278113	12.32506875	2.096062482	Up	3.35E-07	6.10E-06	K01115|1|1e-13|75.5|vcn:VOLCADRAFT_99471|phospholipase D [EC:3.1.4.4]	-	-	GO:0006810//transport	gi|470123338|ref|XP_004297684.1|/1.51528e-92/PREDICTED: microtubule-associated protein SPIRAL2-like [Fragaria vesca subsp. vesca]
Unigene1612_D2	717	12	53	3.333090037	14.25032356	2.096062482	Up	3.35E-07	6.10E-06	K13148|1|9e-12|68.6|rcu:RCOM_0598050|integrator complex subunit 11 [EC:3.1.27.-];K05283|2|1e-11|68.2|aly:ARALYDRAFT_354960|phosphatidylinositol glycan, class W [EC:2.3.-.-];K11982|4|1e-09|61.6|vvi:100262515|E3 ubiquitin-protein ligase RNF115/126 [EC:6.3.2.19]	-	GO:0046872//metal ion binding	GO:0006865//amino acid transport	gi|225426346|ref|XP_002265994.1|/1.87797e-66/PREDICTED: putative RING-H2 finger protein ATL21A [Vitis vinifera]
CL7081.Contig1_D2	890	44	194	9.845723267	42.02229186	2.093585752	Up	8.16E-23	5.21E-21	-	-	-	-	gi|255541100|ref|XP_002511614.1|/1.55959e-37/conserved hypothetical protein [Ricinus communis]
CL469.Contig1_D2	1575	33	145	4.172711289	17.74824665	2.088619499	Up	2.27E-17	1.08E-15	K01176|1|3e-172|603|vvi:100245165|alpha-amylase [EC:3.2.1.1]	-	GO:0004553//hydrolase activity, hydrolyzing O-glycosyl compounds;GO:0043169//cation binding	GO:0008152//metabolic process	gi|225428810|ref|XP_002285213.1|/4.12341e-171/PREDICTED: alpha-amylase [Vitis vinifera]
CL7929.Contig1_D2	898	18	79	3.991913513	16.95972345	2.086960275	Up	4.53E-10	1.19E-08	-	GO:0005634//nucleus	GO:0003677//DNA binding;GO:0003700//sequence-specific DNA binding transcription factor activity	GO:0006355//regulation of transcription, DNA-dependent;GO:0048367//shoot system development;GO:0010089//xylem development;GO:0043067//regulation of programmed cell death	gi|225447803|ref|XP_002266820.1|/2.83555e-87/PREDICTED: NAC domain-containing protein 68 [Vitis vinifera]
Unigene21913_D2	786	106	464	26.85766635	113.8055511	2.083165069	Up	4.50E-52	6.86E-50	K09264|1|2e-99|359|vvi:100232867|MADS-box transcription factor, plant	GO:0005634//nucleus	GO:0003700//sequence-specific DNA binding transcription factor activity;GO:0003677//DNA binding;GO:0046983//protein dimerization activity	GO:0006355//regulation of transcription, DNA-dependent	gi|364506603|gb|AEW50208.1|/5.59867e-102/SEP1 [Acca sellowiana]
CL1651.Contig5_D2	505	8	35	3.154885223	13.36117578	2.082387545	Up	4.02E-05	0.000495106	-	-	-	-	gi|462416869|gb|EMJ21606.1|/2.51599e-26/hypothetical protein PRUPE_ppa010643mg [Prunus persica]
CL2866.Contig4_D2	2756	8	35	0.578090362	2.448256085	2.082387545	Up	4.02E-05	0.000495484	-	-	-	-	gi|462399986|gb|EMJ05654.1|/0/hypothetical protein PRUPE_ppa026104mg [Prunus persica]
CL3105.Contig1_D2	375	8	35	4.248578767	17.99305006	2.082387545	Up	4.02E-05	0.000495232	K16055|1|1e-57|218|rcu:RCOM_1511570|trehalose 6-phosphate synthase/phosphatase [EC:2.4.1.15 3.1.3.12]	-	GO:0003825//alpha,alpha-trehalose-phosphate synthase (UDP-forming) activity;GO:0004805//trehalose-phosphatase activity	GO:0005992//trehalose biosynthetic process	gi|470125887|ref|XP_004298929.1|/4.55485e-59/PREDICTED: probable alpha,alpha-trehalose-phosphate synthase [UDP-forming] 9-like [Fragaria vesca subsp. vesca]
Unigene22094_D2	1063	24	105	4.496379222	19.04250359	2.082387545	Up	6.45E-13	2.20E-11	K13289|1|3e-87|320|vvi:100247312|cathepsin A (carboxypeptidase C) [EC:3.4.16.5]	-	GO:0004185//serine-type carboxypeptidase activity	GO:0006508//proteolysis	gi|462399057|gb|EMJ04725.1|/3.53658e-114/hypothetical protein PRUPE_ppa026347mg [Prunus persica]
Unigene30779_D2	594	8	35	2.682183565	11.35924877	2.082387545	Up	4.02E-05	0.00049561	K00924|1|4e-57|218|osa:4337593|[EC:2.7.1.-];K05658|2|3e-48|189|vvi:100262734|ATP-binding cassette, subfamily B (MDR/TAP), member 1	GO:0005730//nucleolus;GO:0009536//plastid;GO:0005886//plasma membrane	GO:0004674//protein serine/threonine kinase activity;GO:0005524//ATP binding;GO:0004715//non-membrane spanning protein tyrosine kinase activity	GO:0046777//protein autophosphorylation;GO:0050832//defense response to fungus	gi|449450018|ref|XP_004142761.1|/5.77389e-59/PREDICTED: protein kinase APK1A, chloroplastic-like [Cucumis sativus]
CL6766.Contig1_D2	628	8	35	2.536969805	10.7442576	2.082387545	Up	4.02E-05	0.000495358	K03671|1|6e-22|102|ppp:PHYPADRAFT_185663|thioredoxin 1	GO:0005829//cytosol	GO:0009055//electron carrier activity;GO:0003756//protein disulfide isomerase activity;GO:0015035//protein disulfide oxidoreductase activity	GO:0006457//protein folding;GO:0045454//cell redox homeostasis;GO:0006662//glycerol ether metabolic process;GO:0006661//phosphatidylinositol biosynthetic process;GO:0080058//protein deglutathionylation	gi|224076700|ref|XP_002304983.1|/1.56304e-52/thioredoxin-like protein [Populus trichocarpa]
Unigene15405_D2	1111	54	236	9.679761481	40.95113617	2.080860076	Up	3.15E-27	2.38E-25	K09338|1|2e-53|207|ath:AT2G22430|homeobox-leucine zipper protein	-	GO:0003677//DNA binding	-	gi|462422686|gb|EMJ26949.1|/2.64546e-83/hypothetical protein PRUPE_ppa009419mg [Prunus persica]
Unigene1179_D2	1151	38	165	6.574961711	27.63609215	2.071499229	Up	2.23E-19	1.20E-17	-	GO:0005634//nucleus	GO:0003700//sequence-specific DNA binding transcription factor activity;GO:0043565//sequence-specific DNA binding	GO:0006355//regulation of transcription, DNA-dependent	gi|359474075|ref|XP_002279230.2|/2.72253e-163/PREDICTED: homeobox protein BEL1 homolog [Vitis vinifera]
Unigene12600_D2	821	12	52	2.910871567	12.2103524	2.068581746	Up	5.43E-07	9.54E-06	-	GO:0005768//endosome;GO:0005794//Golgi apparatus;GO:0005886//plasma membrane;GO:0016021//integral to membrane;GO:0005634//nucleus;GO:0005802//trans-Golgi network	-	GO:0009407//toxin catabolic process;GO:0010583//response to cyclopentenone;GO:0015706//nitrate transport;GO:0006865//amino acid transport;GO:0010167//response to nitrate	gi|470121484|ref|XP_004296796.1|/3.11923e-66/PREDICTED: CASP-like protein 7-like [Fragaria vesca subsp. vesca]
CL8137.Contig1_D2	794	9	39	2.257391899	9.469174418	2.068581746	Up	1.54E-05	0.000208013	-	-	-	-	gi|18767374|gb|AAL79340.1|AC099402_4/2.07716e-27/Putative 22 kDa kafirin cluster; Ty3-Gypsy type [Oryza sativa]
Unigene4771_D2	724	9	39	2.475648021	10.38470233	2.068581746	Up	1.54E-05	0.000208071	K01115|1|6e-09|59.3|vcn:VOLCADRAFT_99471|phospholipase D [EC:3.1.4.4]	GO:0009536//plastid;GO:0000151//ubiquitin ligase complex	GO:0004842//ubiquitin-protein ligase activity	GO:0010200//response to chitin;GO:0016567//protein ubiquitination	gi|470127954|ref|XP_004299922.1|/5.00324e-83/PREDICTED: U-box domain-containing protein 16-like [Fragaria vesca subsp. vesca]
Unigene13762_D2	757	9	39	2.367726773	9.932000644	2.068581746	Up	1.54E-05	0.000207955	-	-	-	-	-
CL746.Contig1_D2	698	9	39	2.567864137	10.77152505	2.068581746	Up	1.54E-05	0.000207897	K00430|1|4e-64|242|mtr:MTR_3g094670|peroxidase [EC:1.11.1.7]	-	GO:0046872//metal ion binding;GO:0020037//heme binding;GO:0004601//peroxidase activity	GO:0006979//response to oxidative stress;GO:0055114//oxidation-reduction process	gi|359481251|ref|XP_002268259.2|/1.1495e-81/PREDICTED: cationic peroxidase 1-like [Vitis vinifera]
Unigene19448_D2	1126	9	39	1.591802103	6.677197591	2.068581746	Up	1.54E-05	0.000207839	-	-	-	GO:0000278//mitotic cell cycle;GO:0010413//glucuronoxylan metabolic process;GO:0006396//RNA processing;GO:0033044//regulation of chromosome organization;GO:0009887//organ morphogenesis;GO:0045492//xylan biosynthetic process;GO:0010082//regulation of root meristem growth;GO:0010638//positive regulation of organelle organization	gi|356546207|ref|XP_003541522.1|/3.17869e-75/PREDICTED: uncharacterized protein LOC100783352 [Glycine max]
Unigene11692_D2	1289	18	78	2.781022758	11.66567027	2.068581746	Up	7.31E-10	1.88E-08	-	GO:0005739//mitochondrion	-	-	gi|462405993|gb|EMJ11457.1|/2.35626e-142/hypothetical protein PRUPE_ppa003294mg [Prunus persica]
Unigene15201_D2	780	12	52	3.063878919	12.85217861	2.068581746	Up	5.43E-07	9.53E-06	-	GO:0010598//NAD(P)H dehydrogenase complex (plastoquinone);GO:0009535//chloroplast thylakoid membrane	-	GO:0009853//photorespiration;GO:0006098//pentose-phosphate shunt;GO:0019252//starch biosynthetic process;GO:0030003//cellular cation homeostasis;GO:0000023//maltose metabolic process;GO:0015995//chlorophyll biosynthetic process;GO:0009773//photosynthetic electron transport in photosystem I;GO:0070838//divalent metal ion transport;GO:0006364//rRNA processing	gi|462405379|gb|EMJ10843.1|/5.5972e-78/hypothetical protein PRUPE_ppa011948mg [Prunus persica]
Unigene22617_D2	859	34	147	7.882622131	32.99074952	2.065314032	Up	2.32E-17	1.10E-15	-	GO:0005773//vacuole	-	-	gi|462401659|gb|EMJ07216.1|/2.86944e-65/hypothetical protein PRUPE_ppa012400mg [Prunus persica]
Unigene17865_D2	1012	84	363	16.53041393	69.15030883	2.064612844	Up	1.21E-40	1.40E-38	K02701|1|2e-78|290|pop:POPTR_715775|photosystem I subunit PsaN	GO:0030093//chloroplast photosystem I;GO:0009543//chloroplast thylakoid lumen	GO:0005516//calmodulin binding	GO:0006098//pentose-phosphate shunt;GO:0009773//photosynthetic electron transport in photosystem I;GO:0019344//cysteine biosynthetic process;GO:0035304//regulation of protein dephosphorylation	gi|224080971|ref|XP_002306249.1|/2.47155e-77/predicted protein [Populus trichocarpa]
Unigene11164_D2	913	13	56	2.835682022	11.8245674	2.060019732	Up	2.10E-07	3.95E-06	-	GO:0016021//integral to membrane;GO:0005886//plasma membrane	GO:0015172//acidic amino acid transmembrane transporter activity;GO:0015174//basic amino acid transmembrane transporter activity;GO:0015175//neutral amino acid transmembrane transporter activity;GO:0015399//primary active transmembrane transporter activity	GO:0015804//neutral amino acid transport;GO:0010363//regulation of plant-type hypersensitive response;GO:0015696//ammonium transport;GO:0043090//amino acid import;GO:0006862//nucleotide transport;GO:0015809//arginine transport;GO:0006612//protein targeting to membrane;GO:0006944//cellular membrane fusion;GO:0043069//negative regulation of programmed cell death;GO:0006888//ER to Golgi vesicle-medi…	gi|359492379|ref|XP_003634405.1|/7.5353e-152/PREDICTED: amino acid permease 2 [Vitis vinifera]
Unigene22630_D2	1427	17	73	2.372520116	9.862043153	2.055466246	Up	3.01E-09	7.21E-08	K14709|1|1e-13|76.3|vcn:VOLCADRAFT_104214|solute carrier family 39 (zinc transporter), member 1/2/3;K01115|4|3e-13|74.7|vcn:VOLCADRAFT_99471|phospholipase D [EC:3.1.4.4]	-	-	-	gi|225444832|ref|XP_002279061.1|/5.66356e-116/PREDICTED: uncharacterized protein LOC100261010 [Vitis vinifera]
Unigene20409_D2	914	428	1836	93.25723361	387.2527341	2.053987886	Up	3.44E-197	2.03E-194	-	-	-	-	gi|224052982|ref|XP_002297648.1|/8.28571e-74/predicted protein [Populus trichocarpa]
Unigene30722_D2	435	28	120	12.81898766	53.18142874	2.052640202	Up	2.51E-14	9.63E-13	-	-	-	-	-
Unigene504_D2	772	14	60	3.611567119	14.98310978	2.052640202	Up	8.17E-08	1.63E-06	-	GO:0009536//plastid	-	GO:0015996//chlorophyll catabolic process;GO:0010304//PSII associated light-harvesting complex II catabolic process	gi|462405194|gb|EMJ10658.1|/1.69817e-87/hypothetical protein PRUPE_ppa009788mg [Prunus persica]
Unigene18754_D2	957	21	90	4.37010943	18.13003252	2.052640202	Up	4.41E-11	1.28E-09	-	GO:0005634//nucleus	-	GO:0048193//Golgi vesicle transport;GO:0000902//cell morphogenesis;GO:0016049//cell growth	gi|470139109|ref|XP_004305294.1|/1.7308e-61/PREDICTED: uncharacterized protein LOC101294785 [Fragaria vesca subsp. vesca]
Unigene16268_D2	1930	42	180	4.333880543	17.97973174	2.052640202	Up	8.83E-21	5.10E-19	K15015|1|2e-23|108|vvi:100249618|solute carrier family 32 (vesicular inhibitory amino acid transporter)	GO:0016021//integral to membrane;GO:0005886//plasma membrane	GO:0015171//amino acid transmembrane transporter activity	GO:0010363//regulation of plant-type hypersensitive response;GO:0015802//basic amino acid transport;GO:0015696//ammonium transport;GO:0043090//amino acid import;GO:0006862//nucleotide transport;GO:0006499//N-terminal protein myristoylation;GO:0006612//protein targeting to membrane;GO:0006944//cellular membrane fusion;GO:0043069//negative regulation of programmed cell death;GO:0030968//endoplasmic…	gi|462411523|gb|EMJ16572.1|/0/hypothetical protein PRUPE_ppa005662mg [Prunus persica]
Unigene24663_D2	1535	26	111	3.373260829	13.94063673	2.047080677	Up	2.59E-13	9.07E-12	-	-	-	-	gi|224093874|ref|XP_002310029.1|/1.06468e-06/predicted protein [Populus trichocarpa]
Unigene21863_D2	871	45	192	10.28914562	42.49629667	2.046213933	Up	5.52E-22	3.38E-20	-	-	-	-	gi|470122856|ref|XP_004297454.1|/1.83038e-67/PREDICTED: protein PLANT CADMIUM RESISTANCE 2-like [Fragaria vesca subsp. vesca]
CL4849.Contig2_D2	1535	23	98	2.984038426	12.30794955	2.044252417	Up	6.80E-12	2.13E-10	K13420|1|3e-26|118|vvi:100253808|LRR receptor-like serine/threonine-protein kinase FLS2 [EC:2.7.11.1]	GO:0009507//chloroplast	-	GO:0006995//cellular response to nitrogen starvation	gi|359475350|ref|XP_002282482.2|/1.87396e-128/PREDICTED: uncharacterized protein At4g06744-like [Vitis vinifera]
CL3542.Contig2_D2	1352	304	1293	44.77976881	184.3698256	2.041683575	Up	2.27E-138	1.01E-135	K09872|1|2e-135|480|rcu:RCOM_1356060|aquaporin PIP	GO:0005773//vacuole;GO:0005886//plasma membrane;GO:0016021//integral to membrane;GO:0009507//chloroplast	GO:0005215//transporter activity	GO:0009269//response to desiccation;GO:0006833//water transport;GO:0006970//response to osmotic stress;GO:0080170//hydrogen peroxide transmembrane transport;GO:0009737//response to abscisic acid stimulus	gi|300119934|gb|ADJ67992.1|/2.35926e-140/aquaporin [Fragaria x ananassa]
Unigene19581_D2	494	8	34	3.225135704	13.26844351	2.04056737	Up	6.52E-05	0.000762143	K13081|1|1e-50|196|pop:POPTR_835080|leucoanthocyanidin reductase [EC:1.17.1.3]	-	GO:0000166//nucleotide binding	-	gi|290579525|gb|ADD51358.1|/2.78117e-51/leucoanthocyanidin reductase [Theobroma cacao]
Unigene16680_D2	669	20	85	5.953725851	24.49406238	2.04056737	Up	1.80E-10	4.94E-09	K01087|1|5e-87|318|pop:POPTR_650738|trehalose 6-phosphate phosphatase [EC:3.1.3.12]	GO:0005737//cytoplasm;GO:0005634//nucleus	GO:0004805//trehalose-phosphatase activity	GO:0046686//response to cadmium ion;GO:0005992//trehalose biosynthetic process	gi|224083713|ref|XP_002307096.1|/5.48741e-86/predicted protein [Populus trichocarpa]
Unigene29407_D2	958	28	119	5.820730305	23.946909	2.04056737	Up	4.02E-14	1.53E-12	-	GO:0005886//plasma membrane	GO:0004674//protein serine/threonine kinase activity;GO:0005524//ATP binding	GO:0006468//protein phosphorylation;GO:0035556//intracellular signal transduction;GO:0009693//ethylene biosynthetic process;GO:0009738//abscisic acid mediated signaling pathway;GO:0009723//response to ethylene stimulus	gi|224065114|ref|XP_002301677.1|/1.40281e-95/predicted protein [Populus trichocarpa]
Unigene19911_D2	805	40	170	9.895757999	40.71187014	2.04056737	Up	1.44E-19	7.78E-18	-	-	-	-	-
Unigene4766_D2	604	8	34	2.637776553	10.85200512	2.04056737	Up	6.52E-05	0.000762327	-	-	-	-	gi|224057190|ref|XP_002299164.1|/1.80568e-39/predicted protein [Populus trichocarpa]
Unigene18940_D2	997	31	131	6.1922929	25.33052254	2.03233122	Up	2.47E-15	1.01E-13	-	GO:0005634//nucleus	-	-	gi|147802102|emb|CAN68361.1|/2.95685e-67/hypothetical protein VITISV_040039 [Vitis vinifera]
CL7930.Contig1_D2	279	9	38	6.424262249	26.2571391	2.031107041	Up	2.48E-05	0.000321941	-	-	-	-	-
Unigene30249_D2	470	14	59	5.932191098	24.20037887	2.028392656	Up	1.31E-07	2.53E-06	K13459|1|3e-11|65.9|vvi:100254298|disease resistance protein RPS2	-	-	-	gi|297739476|emb|CBI29658.3|/4.09168e-43/unnamed protein product [Vitis vinifera]
Unigene19826_D2	1835	171	720	18.55859084	75.64225014	2.02710511	Up	3.78E-77	8.63E-75	-	-	-	-	gi|225434845|ref|XP_002280577.1|/0/PREDICTED: uncharacterized protein LOC100244977 [Vitis vinifera]
CL1160.Contig2_D2	2188	11	46	1.001221859	4.053017935	2.017234866	Up	3.65E-06	5.55E-05	K13420|1|2e-99|362|ath:AT5G46330|LRR receptor-like serine/threonine-protein kinase FLS2 [EC:2.7.11.1]	-	GO:0016301//kinase activity	GO:0009987//cellular process;GO:0008152//metabolic process	gi|359480048|ref|XP_003632391.1|/0/PREDICTED: probable LRR receptor-like serine/threonine-protein kinase At4g08850-like [Vitis vinifera]
Unigene4384_D2	1109	11	46	1.975359267	7.99639607	2.017234866	Up	3.65E-06	5.55E-05	K03097|1|2e-12|71.6|vcn:VOLCADRAFT_83608|casein kinase II subunit alpha [EC:2.7.11.1];K07760|2|1e-11|69.3|ath:AT3G54180|cyclin-dependent kinase [EC:2.7.11.22];K08282|3|1e-10|65.9|cme:CMS463C|non-specific serine/threonine protein kinase [EC:2.7.11.1];K00924|4|3e-10|64.3|osa:4346016|[EC:2.7.1.-];K03083|5|5e-09|60.5|cre:CHLREDRAFT_114692|glycogen synthase kinase 3 beta [EC:2.7.11.26]	GO:0009507//chloroplast	GO:0004674//protein serine/threonine kinase activity;GO:0005524//ATP binding	GO:0006468//protein phosphorylation;GO:0007623//circadian rhythm;GO:0015996//chlorophyll catabolic process;GO:0042548//regulation of photosynthesis, light reaction	gi|359472994|ref|XP_003631227.1|/0/PREDICTED: serine/threonine-protein kinase STN7, chloroplastic isoform 2 [Vitis vinifera]
CL7403.Contig1_D2	727	17	71	4.65692738	18.82746936	2.015388807	Up	7.74E-09	1.76E-07	K03283|1|6e-22|102|osa:4351208|heat shock 70kDa protein 1/8	-	GO:0000166//nucleotide binding	-	gi|148910700|gb|ABR18417.1|/1.40809e-24/unknown [Picea sitchensis]
Unigene14542_D2	287	12	50	8.326918316	33.58583261	2.011998218	Up	1.41E-06	2.30E-05	-	-	GO:0005488//binding	GO:0006355//regulation of transcription, DNA-dependent;GO:0010033//response to organic substance	gi|462398656|gb|EMJ04324.1|/7.56593e-14/hypothetical protein PRUPE_ppa024033mg, partial [Prunus persica]
Unigene21792_D2	1575	142	591	17.95530312	72.33940533	2.010371729	Up	5.69E-63	1.07E-60	K13420|1|5e-29|127|ath:AT5G46330|LRR receptor-like serine/threonine-protein kinase FLS2 [EC:2.7.11.1]	-	-	-	gi|262284453|gb|ACY41031.1|/3.6375e-143/polygalacturonase inhibiting protein [Prunus fruticosa]
Unigene17300_D2	1510	19	79	2.505887725	10.08598123	2.008957763	Up	1.18E-09	2.98E-08	-	GO:0016021//integral to membrane;GO:0005886//plasma membrane	GO:0015203//polyamine transmembrane transporter activity;GO:0015326//cationic amino acid transmembrane transporter activity	GO:0003333//amino acid transmembrane transport;GO:0015996//chlorophyll catabolic process;GO:0015846//polyamine transport	gi|462397183|gb|EMJ02982.1|/0/hypothetical protein PRUPE_ppa004526mg [Prunus persica]
Unigene18054_D2	726	13	54	3.566084967	14.33920754	2.007552313	Up	5.44E-07	9.55E-06	K09286|1|5e-27|119|ath:AT1G43160|EREBP-like factor	-	-	-	gi|225438481|ref|XP_002278226.1|/1.99322e-63/PREDICTED: ethylene-responsive transcription factor ABR1 [Vitis vinifera]
CL1407.Contig2_D2	1126	53	220	9.373945715	37.66624282	2.006543788	Up	2.20E-24	1.48E-22	-	GO:0005634//nucleus	-	GO:0006914//autophagy	gi|470115712|ref|XP_004294037.1|/3.30215e-65/PREDICTED: uncharacterized protein LOC101299937 [Fragaria vesca subsp. vesca]
Unigene29385_D2	2194	138	572	12.52643295	50.26057087	2.004451409	Up	8.97E-61	1.62E-58	K14555|1|9e-09|60.8|osa:4336833|U3 small nucleolar RNA-associated protein 13;K14963|4|7e-06|51.2|zma:100276374|COMPASS component SWD3	GO:0009507//chloroplast	GO:0000166//nucleotide binding	-	gi|462422253|gb|EMJ26516.1|/0/hypothetical protein PRUPE_ppa001127mg [Prunus persica]
CL8005.Contig1_D2	362	14	58	7.702016067	30.88783257	2.003730602	Up	2.11E-07	3.95E-06	-	GO:0005783//endoplasmic reticulum;GO:0005886//plasma membrane	-	-	gi|462414807|gb|EMJ19544.1|/4.64163e-43/hypothetical protein PRUPE_ppa008668mg [Prunus persica]
Unigene19468_D2	520	15	62	5.744772973	22.98562713	2.000410243	Up	8.17E-08	1.63E-06	K13679|1|4e-70|261|vvi:100243677|granule-bound starch synthase [EC:2.4.1.242]	-	GO:0009011//starch synthase activity	GO:0009250//glucan biosynthetic process	gi|225466653|ref|XP_002273608.1|/4.47589e-69/PREDICTED: granule-bound starch synthase 1, chloroplastic/amyloplastic [Vitis vinifera]
Unigene23968_D2	1299	32	132	4.905980101	19.58992583	1.997498648	Up	3.96E-15	1.60E-13	K14489|1|3e-16|84.7|ppp:PHYPADRAFT_181547|arabidopsis histidine kinase 2/3/4 (cytokinin receptor) [EC:2.7.13.3]	GO:0016020//membrane	GO:0004673//protein histidine kinase activity;GO:0009927//histidine phosphotransfer kinase activity;GO:0005034//osmosensor activity;GO:0005515//protein binding	GO:0010431//seed maturation;GO:0009414//response to water deprivation;GO:0010375//stomatal complex patterning;GO:0006970//response to osmotic stress;GO:0016310//phosphorylation;GO:0007165//signal transduction	gi|225431092|ref|XP_002265248.1|/1.53893e-149/PREDICTED: histidine kinase 1-like [Vitis vinifera]
Unigene1401_D2	901	17	70	3.757587353	14.97756664	1.994924704	Up	1.24E-08	2.76E-07	K03283|1|3e-95|346|pop:POPTR_563887|heat shock 70kDa protein 1/8	GO:0005618//cell wall;GO:0005730//nucleolus;GO:0009941//chloroplast envelope;GO:0005773//vacuole;GO:0022626//cytosolic ribosome;GO:0005886//plasma membrane;GO:0048046//apoplast	GO:0005524//ATP binding;GO:0032440//2-alkenal reductase [NAD(P)] activity	GO:0009615//response to virus;GO:0055114//oxidation-reduction process;GO:0009409//response to cold;GO:0009408//response to heat;GO:0009617//response to bacterium;GO:0046686//response to cadmium ion;GO:0080167//response to karrikin	gi|224098390|ref|XP_002311161.1|/4.10852e-94/predicted protein [Populus trichocarpa]
CL400.Contig2_D2	518	9	37	3.460172138	13.77019137	1.992632893	Up	4.00E-05	0.000493243	K03885|1|7e-75|277|rcu:RCOM_1095880|NADH dehydrogenase [EC:1.6.99.3]	GO:0031314//extrinsic to mitochondrial inner membrane	GO:0050660//flavin adenine dinucleotide binding;GO:0015036//disulfide oxidoreductase activity;GO:0008137//NADH dehydrogenase (ubiquinone) activity;GO:0005509//calcium ion binding	GO:0055114//oxidation-reduction process	gi|449488409|ref|XP_004158024.1|/1.27647e-76/PREDICTED: NAD(P)H dehydrogenase B3, mitochondrial-like [Cucumis sativus]
CL520.Contig1_D2	1154	37	152	6.385293587	25.39251927	1.991578676	Up	3.80E-17	1.78E-15	K04733|1|4e-22|103|ath:AT5G38990|interleukin-1 receptor-associated kinase 4 [EC:2.7.11.1]	-	GO:0016301//kinase activity	-	gi|225438855|ref|XP_002278713.1|/3.61585e-91/PREDICTED: probable receptor-like protein kinase At5g24010 [Vitis vinifera]
CL3410.Contig1_D2	1116	310	1272	55.32003603	219.7307956	1.989863079	Up	1.03E-131	4.28E-129	K13379|1|4e-171|598|vvi:100250902|reversibly glycosylated polypeptide / UDP-arabinopyranose mutase [EC:2.4.1.- 5.4.99.30]	GO:0005794//Golgi apparatus;GO:0009506//plasmodesma;GO:0005618//cell wall;GO:0005576//extracellular region	GO:0016866//intramolecular transferase activity;GO:0008466//glycogenin glucosyltransferase activity	GO:0030244//cellulose biosynthetic process	gi|297734429|emb|CBI15676.3|/4.90332e-170/unnamed protein product [Vitis vinifera]
Unigene13807_D2	1018	53	217	10.36843112	41.09414674	1.986735306	Up	8.80E-24	5.80E-22	K14484|1|1e-21|102|ath:AT5G25890|auxin-responsive protein IAA	-	-	GO:0009987//cellular process;GO:0008152//metabolic process	gi|359476140|ref|XP_002282711.2|/1.37534e-59/PREDICTED: probable LRR receptor-like serine/threonine-protein kinase At1g56130-like [Vitis vinifera]
CL3914.Contig1_D2	1286	11	45	1.703478559	6.745894683	1.985526006	Up	5.86E-06	8.58E-05	K05279|1|4e-112|403|pop:POPTR_834247|flavonol 3-O-methyltransferase [EC:2.1.1.76];K13066|3|1e-110|398|pop:POPTR_824484|caffeic acid 3-O-methyltransferase [EC:2.1.1.68]	-	GO:0008171//O-methyltransferase activity;GO:0046983//protein dimerization activity	GO:0032259//methylation	gi|462414597|gb|EMJ19334.1|/1.08836e-147/hypothetical protein PRUPE_ppa007229mg [Prunus persica]
Unigene30920_D2	952	12	49	2.510320963	9.922637898	1.982851872	Up	2.25E-06	3.56E-05	-	GO:0005634//nucleus	GO:0003677//DNA binding;GO:0003682//chromatin binding	-	gi|224130866|ref|XP_002320944.1|/5.20841e-42/predicted protein [Populus trichocarpa]
CL4864.Contig2_D2	998	13	53	2.594166018	10.23795791	1.980585265	Up	8.70E-07	1.47E-05	K14709|1|8e-16|82.8|vcn:VOLCADRAFT_104214|solute carrier family 39 (zinc transporter), member 1/2/3;K01115|4|1e-13|75.9|vcn:VOLCADRAFT_99471|phospholipase D [EC:3.1.4.4]	-	-	-	gi|225433078|ref|XP_002285104.1|/1.57515e-52/PREDICTED: proline-rich 33 kDa extensin-related protein-like [Vitis vinifera]
CL2240.Contig1_D2	880	52	212	11.76808039	46.44309998	1.980585265	Up	3.52E-23	2.27E-21	K05279|1|7e-85|311|pop:POPTR_834247|flavonol 3-O-methyltransferase [EC:2.1.1.76];K13066|3|8e-83|305|pop:POPTR_824484|caffeic acid 3-O-methyltransferase [EC:2.1.1.68]	GO:0044424//intracellular part	GO:0008757//S-adenosylmethionine-dependent methyltransferase activity;GO:0008171//O-methyltransferase activity	GO:0009699//phenylpropanoid biosynthetic process	gi|253509569|gb|ACT32029.1|/4.66994e-87/caffeic acid O-methyltransferase 2 [Gossypium hirsutum]
CL102.Contig7_D2	1419	16	65	2.245549031	8.830778116	1.975472342	Up	5.07E-08	1.04E-06	K04424|1|2e-41|168|aly:ARALYDRAFT_909157|sterile alpha motif and leucine zipper containing kinase AZK [EC:2.7.11.25];K14510|2|2e-41|168|aly:ARALYDRAFT_487152|serine/threonine-protein kinase CTR1 [EC:2.7.11.1]	GO:0005886//plasma membrane	GO:0004715//non-membrane spanning protein tyrosine kinase activity;GO:0005524//ATP binding;GO:0004674//protein serine/threonine kinase activity	GO:0006468//protein phosphorylation	gi|224085517|ref|XP_002307603.1|/0/predicted protein [Populus trichocarpa]
CL705.Contig2_D2	1167	17	69	2.901102147	11.39846175	1.974166144	Up	1.97E-08	4.29E-07	K13430|1|1e-48|192|zma:100283091|serine/threonine-protein kinase PBS1 [EC:2.7.11.1];K04733|5|5e-47|186|smo:SELMODRAFT_33807|interleukin-1 receptor-associated kinase 4 [EC:2.7.11.1]	-	GO:0005524//ATP binding;GO:0004709//MAP kinase kinase kinase activity	GO:0000186//activation of MAPKK activity	gi|462409768|gb|EMJ15102.1|/1.93363e-116/hypothetical protein PRUPE_ppa003904mg [Prunus persica]
Unigene18578_D2	1408	138	560	19.51917181	76.67492922	1.973863089	Up	2.24E-58	3.83E-56	K09287|1|9e-160|561|vvi:100262843|RAV-like factor	GO:0005634//nucleus	GO:0003677//DNA binding;GO:0003700//sequence-specific DNA binding transcription factor activity	GO:0009910//negative regulation of flower development;GO:0006355//regulation of transcription, DNA-dependent;GO:0048573//photoperiodism, flowering;GO:0009741//response to brassinosteroid stimulus;GO:0048366//leaf development;GO:0048527//lateral root development	gi|225423895|ref|XP_002281709.1|/1.19269e-158/PREDICTED: AP2/ERF and B3 domain-containing transcription repressor TEM1-like [Vitis vinifera]
CL1986.Contig1_D2	898	24	97	5.322551351	20.82396423	1.96805487	Up	2.76E-11	8.17E-10	-	GO:0005634//nucleus	GO:0008270//zinc ion binding;GO:0003676//nucleic acid binding;GO:0003700//sequence-specific DNA binding transcription factor activity	GO:0006355//regulation of transcription, DNA-dependent;GO:0009860//pollen tube growth;GO:0010500//transmitting tissue development;GO:0009827//plant-type cell wall modification	gi|255571578|ref|XP_002526735.1|/9.03743e-118/TRANSPARENT TESTA 1 protein, putative [Ricinus communis]
Unigene29432_D2	1371	25	101	3.631512212	14.20207921	1.967459822	Up	1.08E-11	3.33E-10	K11000|1|2e-173|607|ath:AT2G31960|callose synthase [EC:2.4.1.-]	GO:0009504//cell plate;GO:0009506//plasmodesma;GO:0000148//1,3-beta-D-glucan synthase complex	GO:0003843//1,3-beta-D-glucan synthase activity	GO:0016926//protein desumoylation;GO:0052543//callose deposition in cell wall;GO:0006075//(1->3)-beta-D-glucan biosynthetic process;GO:0009556//microsporogenesis;GO:0010228//vegetative to reproductive phase transition of meristem;GO:0006944//cellular membrane fusion;GO:0050665//hydrogen peroxide biosynthetic process	gi|462417036|gb|EMJ21773.1|/1.03596e-175/hypothetical protein PRUPE_ppa000074mg [Prunus persica]
Unigene18040_D2	1060	116	468	21.79400665	85.11537156	1.965488253	Up	8.50E-49	1.20E-46	-	-	GO:0005515//protein binding	-	gi|296080950|emb|CBI18643.3|/3.31938e-72/unnamed protein product [Vitis vinifera]
CL507.Contig2_D2	1009	123	495	24.277217	94.57624003	1.961874738	Up	2.15E-51	3.22E-49	K03781|1|2e-177|619|aly:ARALYDRAFT_491144|catalase [EC:1.11.1.6]	GO:0009705//plant-type vacuole membrane;GO:0009941//chloroplast envelope;GO:0048046//apoplast;GO:0010319//stromule;GO:0022626//cytosolic ribosome;GO:0005618//cell wall;GO:0005777//peroxisome;GO:0009570//chloroplast stroma;GO:0005886//plasma membrane;GO:0005634//nucleus;GO:0005739//mitochondrion	GO:0005515//protein binding;GO:0020037//heme binding;GO:0050897//cobalt ion binding;GO:0004096//catalase activity;GO:0015171//amino acid transmembrane transporter activity	GO:0016036//cellular response to phosphate starvation;GO:0042744//hydrogen peroxide catabolic process;GO:0006635//fatty acid beta-oxidation;GO:0006995//cellular response to nitrogen starvation;GO:0016558//protein import into peroxisome matrix;GO:0048573//photoperiodism, flowering;GO:0045454//cell redox homeostasis;GO:0005982//starch metabolic process;GO:0003333//amino acid transmembrane transport…	gi|297798416|ref|XP_002867092.1|/3.01934e-176/hypothetical protein ARALYDRAFT_491144 [Arabidopsis lyrata subsp. lyrata]
CL5066.Contig1_D2	1191	377	1517	63.03975895	245.5510699	1.961689186	Up	7.97E-154	3.86E-151	-	GO:0016020//membrane;GO:0005829//cytosol;GO:0009506//plasmodesma;GO:0009505//plant-type cell wall;GO:0005794//Golgi apparatus;GO:0009507//chloroplast	-	GO:0046685//response to arsenic-containing substance	gi|449438771|ref|XP_004137161.1|/1.73376e-136/PREDICTED: uncharacterized protein LOC101213735 [Cucumis sativus]
Unigene18751_D2	682	14	56	4.088166886	15.82966281	1.953104529	Up	5.37E-07	9.44E-06	K12135|1|2e-08|57.4|ath:AT5G15840|zinc finger protein CONSTANS	GO:0005737//cytoplasm;GO:0005634//nucleus	GO:0005515//protein binding	GO:0009744//response to sucrose stimulus;GO:0010200//response to chitin;GO:0045892//negative regulation of transcription, DNA-dependent;GO:0009640//photomorphogenesis;GO:0010224//response to UV-B;GO:0009555//pollen development;GO:0010017//red or far-red light signaling pathway;GO:0009409//response to cold;GO:0009909//regulation of flower development;GO:0009785//blue light signaling pathway	gi|224095756|ref|XP_002310466.1|/5.58579e-41/predicted protein [Populus trichocarpa]
CL3394.Contig2_D2	2662	17	68	1.271820513	4.924576327	1.953104529	Up	3.14E-08	6.61E-07	-	GO:0005802//trans-Golgi network;GO:0016020//membrane;GO:0005794//Golgi apparatus;GO:0005768//endosome	GO:0008168//methyltransferase activity	GO:0032259//methylation	gi|462418957|gb|EMJ23220.1|/0/hypothetical protein PRUPE_ppa002971mg [Prunus persica]
Unigene14258_D2	349	9	36	5.135728274	19.88589241	1.953104529	Up	6.41E-05	0.00075151	-	-	-	-	gi|359486354|ref|XP_002278871.2|/8.13236e-08/PREDICTED: transcription factor bHLH61 [Vitis vinifera]
Unigene16372_D2	1096	11	44	1.998789623	7.739450624	1.953104529	Up	9.37E-06	0.000133066	-	-	-	-	gi|224116972|ref|XP_002317442.1|/6.89795e-145/predicted protein [Populus trichocarpa]
CL2205.Contig2_D2	3019	10	40	0.659662569	2.55425875	1.953104529	Up	2.45E-05	0.000317323	K10395|1|0.0|1263|rcu:RCOM_1589540|kinesin family member 4/7/21/27	GO:0005737//cytoplasm;GO:0005875//microtubule associated complex;GO:0005874//microtubule	GO:0005524//ATP binding;GO:0003777//microtubule motor activity	GO:0007018//microtubule-based movement;GO:0010215//cellulose microfibril organization	gi|296082375|emb|CBI21380.3|/0/unnamed protein product [Vitis vinifera]
CL5999.Contig2_D2	846	26	104	6.120514625	23.69905276	1.953104529	Up	6.75E-12	2.11E-10	K02903|1|7e-70|261|gmx:100499921|large subunit ribosomal protein L28e	GO:0005886//plasma membrane;GO:0005618//cell wall;GO:0022625//cytosolic large ribosomal subunit;GO:0009507//chloroplast	GO:0003735//structural constituent of ribosome	GO:0006412//translation	gi|351722416|ref|NP_001238011.1|/9.23778e-69/uncharacterized protein LOC100499921 [Glycine max]
Unigene19610_D2	1074	19	76	3.523175479	13.6419773	1.953104529	Up	4.77E-09	1.11E-07	-	-	-	-	gi|255584333|ref|XP_002532902.1|/2.00695e-56/hypothetical protein RCOM_0169150 [Ricinus communis]
CL1772.Contig2_D2	1817	10	40	1.096049145	4.243977527	1.953104529	Up	2.45E-05	0.000317238	K13229|1|5e-73|247|zma:541977|2,4-dihydroxy-1,4-benzoxazin-3-one-glucoside dioxygenase [EC:1.14.20.2];K06892|3|4e-42|151|pop:POPTR_550478|;K00475|5|2e-35|149|mtr:MTR_8g075890|naringenin 3-dioxygenase [EC:1.14.11.9]	-	GO:0016706//oxidoreductase activity, acting on paired donors, with incorporation or reduction of molecular oxygen, 2-oxoglutarate as one donor, and incorporation of one atom each of oxygen into both donors	GO:0010439//regulation of glucosinolate biosynthetic process;GO:0055114//oxidation-reduction process	gi|225433035|ref|XP_002284663.1|/4.44939e-131/PREDICTED: 1-aminocyclopropane-1-carboxylate oxidase homolog 1-like [Vitis vinifera]
CL1267.Contig1_D2	1478	14	56	1.886420715	7.304350496	1.953104529	Up	5.37E-07	9.45E-06	K03013|1|2e-67|220|vvi:100258335|DNA-directed RNA polymerases I, II, and III subunit RPABC1;K13457|3|2e-26|118|rcu:RCOM_0742270|disease resistance protein RPM1	-	-	-	gi|28300299|gb|AAO37645.1|/1.33774e-83/NBS-LRR resistance protein RGH1 [Manihot esculenta]
CL1804.Contig1_D2	707	20	80	5.633723613	21.81416455	1.953104529	Up	1.86E-09	4.59E-08	-	GO:0016021//integral to membrane;GO:0009507//chloroplast	-	-	gi|67043799|gb|AAY63998.1|/1.50733e-44/unknown [Brassica napus]
Unigene21019_D2	496	9	36	3.613647515	13.99229123	1.953104529	Up	6.41E-05	0.000751328	-	GO:0005829//cytosol;GO:0009506//plasmodesma;GO:0005634//nucleus	GO:0003677//DNA binding;GO:0005515//protein binding	GO:0048481//ovule development;GO:0050794//regulation of cellular process	gi|255537553|ref|XP_002509843.1|/3.47719e-41/bel1 homeotic protein, putative [Ricinus communis]
Unigene1122_D2	890	13	52	2.908963693	11.2637071	1.953104529	Up	1.39E-06	2.27E-05	K13448|1|1e-11|68.6|pop:POPTR_726467|calcium-binding protein CML;K02183|3|5e-11|66.6|mtr:MTR_7g087610|calmodulin	GO:0005829//cytosol;GO:0005576//extracellular region	GO:0008234//cysteine-type peptidase activity;GO:0005509//calcium ion binding	GO:0010114//response to red light;GO:0042538//hyperosmotic salinity response;GO:0006508//proteolysis;GO:0009686//gibberellin biosynthetic process;GO:0009740//gibberellic acid mediated signaling pathway	gi|225431988|ref|XP_002279066.1|/6.30254e-55/PREDICTED: calmodulin-like [Vitis vinifera]
CL2130.Contig1_D2	513	12	48	4.65852935	18.03814542	1.953104529	Up	3.60E-06	5.48E-05	K00224|1|2e-15|79.7|aly:ARALYDRAFT_476671|[EC:1.3.1.-];K13081|3|1e-08|57.0|vvi:100233112|leucoanthocyanidin reductase [EC:1.17.1.3]	-	GO:0000166//nucleotide binding	-	gi|357483525|ref|XP_003612049.1|/1.17093e-18/Isoflavone reductase-like protein [Medicago truncatula]
Unigene24530_D2	1061	82	328	15.39158778	59.59728442	1.953104529	Up	2.07E-34	2.00E-32	-	-	-	-	-
CL5681.Contig1_D2	937	649	2567	137.939949	528.146358	1.936897441	Up	1.28E-254	1.05E-251	-	-	-	GO:0009651//response to salt stress;GO:0009817//defense response to fungus, incompatible interaction	gi|470125585|ref|XP_004298782.1|/5.50239e-121/PREDICTED: osmotin-like protein OSM34-like [Fragaria vesca subsp. vesca]
Unigene25464_D2	961	17	67	3.522982524	13.44062383	1.931730878	Up	4.98E-08	1.02E-06	-	GO:0005886//plasma membrane	GO:0004709//MAP kinase kinase kinase activity;GO:0005524//ATP binding	GO:0045492//xylan biosynthetic process;GO:0000186//activation of MAPKK activity;GO:0010413//glucuronoxylan metabolic process	gi|462397156|gb|EMJ02955.1|/4.81278e-120/hypothetical protein PRUPE_ppa001123mg [Prunus persica]
Unigene26006_D2	809	17	67	4.184902602	15.96593264	1.931730878	Up	4.98E-08	1.02E-06	-	-	GO:0004725//protein tyrosine phosphatase activity	GO:0035335//peptidyl-tyrosine dephosphorylation	gi|462401658|gb|EMJ07215.1|/1.04348e-66/hypothetical protein PRUPE_ppa012393mg [Prunus persica]
CL6192.Contig2_D2	1977	33	130	3.324238888	12.67665569	1.931078222	Up	2.47E-14	9.48E-13	K01953|1|0.0|1099|vvi:100241610|asparagine synthase (glutamine-hydrolysing) [EC:6.3.5.4]	GO:0005737//cytoplasm	GO:0005524//ATP binding;GO:0004066//asparagine synthase (glutamine-hydrolyzing) activity	GO:0009646//response to absence of light;GO:0009749//response to glucose stimulus;GO:0009744//response to sucrose stimulus;GO:0009750//response to fructose stimulus;GO:0070981//L-asparagine biosynthetic process;GO:0043617//cellular response to sucrose starvation;GO:0009063//cellular amino acid catabolic process	gi|347300850|gb|AEO72339.1|/0/asparagine synthetase 1 [Vitis vinifera]
Unigene26943_D2	1645	32	126	3.874083982	14.76633287	1.930384452	Up	6.26E-14	2.31E-12	-	-	GO:0016874//ligase activity	-	gi|462399631|gb|EMJ05299.1|/8.81681e-148/hypothetical protein PRUPE_ppa003954mg [Prunus persica]
Unigene14521_D2	428	16	63	7.444939429	28.37688969	1.930384452	Up	1.28E-07	2.48E-06	-	-	-	-	gi|356521110|ref|XP_003529201.1|/3.41659e-14/PREDICTED: uncharacterized protein LOC100500508 [Glycine max]
Unigene22348_D2	817	44	173	10.72545129	40.82179131	1.928301138	Up	1.43E-18	7.38E-17	-	-	-	-	gi|470122961|ref|XP_004297505.1|/1.03146e-61/PREDICTED: CASP-like protein VIT_17s0000g00560-like [Fragaria vesca subsp. vesca]
Unigene25588_D2	1132	14	55	2.463012205	9.366649606	1.92710932	Up	8.52E-07	1.45E-05	-	GO:0005794//Golgi apparatus	-	GO:0045492//xylan biosynthetic process;GO:0009834//secondary cell wall biogenesis;GO:0010413//glucuronoxylan metabolic process	gi|356496925|ref|XP_003517315.1|/1.41975e-140/PREDICTED: uncharacterized protein LOC100803555 [Glycine max]
Unigene16301_D2	643	14	55	4.336127241	16.48996478	1.92710932	Up	8.52E-07	1.45E-05	-	-	-	-	gi|255538408|ref|XP_002510269.1|/5.81982e-42/conserved hypothetical protein [Ricinus communis]
Unigene16585_D2	1370	13	51	1.889764735	7.176581487	1.925090152	Up	2.21E-06	3.50E-05	K08282|1|2e-153|540|ath:AT3G45780|non-specific serine/threonine protein kinase [EC:2.7.11.1]	GO:0005886//plasma membrane;GO:0005794//Golgi apparatus	GO:0004713//protein tyrosine kinase activity;GO:0009882//blue light photoreceptor activity;GO:0004697//protein kinase C activity;GO:0010181//FMN binding;GO:0042802//identical protein binding;GO:0005524//ATP binding;GO:0000155//phosphorelay sensor kinase activity	GO:0023014//signal transduction by phosphorylation;GO:0010114//response to red light;GO:0010155//regulation of proton transport;GO:0019761//glucosinolate biosynthetic process;GO:0043085//positive regulation of catalytic activity;GO:0006364//rRNA processing;GO:0009644//response to high light intensity;GO:0010027//thylakoid membrane organization;GO:0019252//starch biosynthetic process;GO:0009744//r…	gi|297744446|emb|CBI37708.3|/0/unnamed protein product [Vitis vinifera]
CL5630.Contig1_D2	881	25	98	5.651309016	21.4446113	1.923958183	Up	4.30E-11	1.25E-09	K03283|1|3e-119|426|sbi:SORBI_08g018750|heat shock 70kDa protein 1/8	GO:0005618//cell wall;GO:0005730//nucleolus;GO:0009941//chloroplast envelope;GO:0005773//vacuole;GO:0022626//cytosolic ribosome;GO:0005886//plasma membrane;GO:0048046//apoplast	GO:0005524//ATP binding	GO:0009615//response to virus;GO:0009409//response to cold;GO:0009408//response to heat;GO:0009617//response to bacterium;GO:0046686//response to cadmium ion;GO:0080167//response to karrikin	gi|414879778|tpg|DAA56909.1|/2.30993e-118/TPA: hypothetical protein ZEAMMB73_648566 [Zea mays]
CL51.Contig2_D2	251	12	47	9.521217357	36.09874869	1.922730879	Up	5.73E-06	8.40E-05	K00011|1|1e-35|145|ath:AT2G37790|aldehyde reductase [EC:1.1.1.21];K00002|2|6e-31|130|osa:4338987|alcohol dehydrogenase (NADP+) [EC:1.1.1.2];K08243|3|4e-16|80.9|gmx:547911|6'-deoxychalcone synthase [EC:2.3.1.170]	-	GO:0004032//alditol:NADP+ 1-oxidoreductase activity	GO:0046686//response to cadmium ion;GO:0055114//oxidation-reduction process	gi|297740313|emb|CBI30495.3|/3.99009e-39/unnamed protein product [Vitis vinifera]
Unigene23640_D2	1774	95	372	10.66485475	40.42568019	1.922407731	Up	4.91E-38	5.43E-36	K00924|1|2e-108|391|osa:4342410|[EC:2.7.1.-];K07198|3|5e-67|253|pop:POPTR_818055|5'-AMP-activated protein kinase, catalytic alpha subunit [EC:2.7.11.11]	GO:0035061//interchromatin granule;GO:0016607//nuclear speck;GO:0005773//vacuole;GO:0009506//plasmodesma;GO:0005886//plasma membrane	GO:0004683//calmodulin-dependent protein kinase activity;GO:0003677//DNA binding;GO:0003723//RNA binding;GO:0005516//calmodulin binding;GO:0005524//ATP binding	GO:0006355//regulation of transcription, DNA-dependent;GO:0010118//stomatal movement;GO:0050832//defense response to fungus;GO:0042742//defense response to bacterium;GO:0000956//nuclear-transcribed mRNA catabolic process;GO:0006468//protein phosphorylation;GO:0010150//leaf senescence;GO:0019722//calcium-mediated signaling;GO:0000398//mRNA splicing, via spliceosome	gi|225439649|ref|XP_002269923.1|/0/PREDICTED: CBL-interacting serine/threonine-protein kinase 14 isoform 1 [Vitis vinifera]
Unigene12263_D2	575	11	43	3.809866829	14.41679166	1.919937665	Up	1.49E-05	0.000203321	-	-	-	-	gi|255555527|ref|XP_002518800.1|/5.76684e-21/conserved hypothetical protein [Ricinus communis]
Unigene10101_D2	384	10	39	5.186253378	19.57949085	1.916578653	Up	3.90E-05	0.000484173	-	-	-	-	gi|225470169|ref|XP_002267609.1|/3.05762e-15/PREDICTED: remorin [Vitis vinifera]
Unigene18910_D2	1125	43	167	7.612036958	28.61751771	1.910544066	Up	8.91E-18	4.37E-16	K06892|1|5e-148|522|pop:POPTR_550478|;K00475|3|6e-57|219|gmx:732548|naringenin 3-dioxygenase [EC:1.14.11.9]	-	GO:0045486//naringenin 3-dioxygenase activity;GO:0005506//iron ion binding	GO:0055114//oxidation-reduction process	gi|255548069|ref|XP_002515091.1|/1.94836e-158/1-aminocyclopropane-1-carboxylate oxidase, putative [Ricinus communis]
Unigene1195_D2	1231	48	186	7.765477032	29.12882074	1.907300839	Up	1.36E-19	7.38E-18	K13030|1|3e-37|154|sbi:SORBI_01g001220|cyanohydrin beta-glucosyltransferase [EC:2.4.1.85];K13691|2|1e-28|125|osa:4347593|pathogen-inducible salicylic acid glucosyltransferase [EC:2.4.1.-]	-	GO:0016758//transferase activity, transferring hexosyl groups	-	gi|224055423|ref|XP_002298503.1|/5.00189e-110/predicted protein [Populus trichocarpa]
Unigene15574_D2	427	16	62	7.462374884	27.99186442	1.907300839	Up	2.03E-07	3.81E-06	-	-	-	-	gi|255585611|ref|XP_002533493.1|/6.25017e-16/conserved hypothetical protein [Ricinus communis]
CL2875.Contig1_D2	715	14	54	3.89948226	14.55981073	1.900637109	Up	1.35E-06	2.21E-05	-	-	GO:0000166//nucleotide binding	GO:0050896//response to stimulus	gi|255547494|ref|XP_002514804.1|/6.85296e-61/TMV resistance protein N, putative [Ricinus communis]
Unigene13517_D2	1112	895	3450	160.2888094	598.1117294	1.899741303	Up	0	0	K08235|1|2e-138|490|pop:POPTR_572886|xyloglucan:xyloglucosyl transferase [EC:2.4.1.207]	GO:0048046//apoplast;GO:0005618//cell wall	GO:0004553//hydrolase activity, hydrolyzing O-glycosyl compounds;GO:0016762//xyloglucan:xyloglucosyl transferase activity	GO:0006073//cellular glucan metabolic process	gi|224131448|ref|XP_002321087.1|/2.4362e-137/predicted protein [Populus trichocarpa]
Unigene27055_D2	1601	30	115	3.731770076	13.84760032	1.891703984	Up	1.57E-12	5.19E-11	K13420|1|4e-31|134|osa:4337016|LRR receptor-like serine/threonine-protein kinase FLS2 [EC:2.7.11.1]	GO:0016324//apical plasma membrane;GO:0031225//anchored to membrane;GO:0005634//nucleus	GO:0016491//oxidoreductase activity;GO:0005515//protein binding	GO:0010103//stomatal complex morphogenesis;GO:0009416//response to light stimulus;GO:0009860//pollen tube growth;GO:0048443//stamen development;GO:0002237//response to molecule of bacterial origin;GO:0007165//signal transduction;GO:0008152//metabolic process	gi|462395639|gb|EMJ01438.1|/4.65353e-154/hypothetical protein PRUPE_ppa015285mg, partial [Prunus persica]
CL331.Contig3_D2	998	12	46	2.394614786	8.885774791	1.891703984	Up	9.07E-06	0.000129258	K00001|1|4e-26|117|gmx:100787307|alcohol dehydrogenase [EC:1.1.1.1]	-	-	-	gi|462409250|gb|EMJ14584.1|/2.26924e-59/hypothetical protein PRUPE_ppa026473mg [Prunus persica]
CL1867.Contig1_D2	1723	80	306	9.246761682	34.23766676	1.888564276	Up	7.28E-31	6.35E-29	K13289|1|1e-102|372|mtr:MTR_4g021500|cathepsin A (carboxypeptidase C) [EC:3.4.16.5];K09756|3|9e-99|359|ath:AT5G09640|serine carboxypeptidase-like 19 [EC:3.4.16.- 2.3.1.91]	-	GO:0004185//serine-type carboxypeptidase activity	GO:0006508//proteolysis	gi|470106849|ref|XP_004289769.1|/0/PREDICTED: serine carboxypeptidase-like 18-like [Fragaria vesca subsp. vesca]
Unigene16679_D2	837	17	65	4.044905861	14.9711758	1.8880095	Up	1.24E-07	2.41E-06	K01087|1|2e-89|327|rcu:RCOM_0198410|trehalose 6-phosphate phosphatase [EC:3.1.3.12]	GO:0005737//cytoplasm;GO:0005634//nucleus	GO:0004805//trehalose-phosphatase activity	GO:0046686//response to cadmium ion;GO:0005992//trehalose biosynthetic process	gi|255584858|ref|XP_002533145.1|/2.29389e-88/trehalose-6-phosphate synthase, putative [Ricinus communis]
Unigene30637_D2	349	11	42	6.277001223	23.20020781	1.885990333	Up	2.36E-05	0.000307068	-	-	GO:0005488//binding	-	gi|449496288|ref|XP_004160094.1|/1.4769e-09/PREDICTED: uncharacterized LOC101214170 [Cucumis sativus]
Unigene20395_D2	1162	44	168	7.541044499	27.87219458	1.885990333	Up	1.36E-17	6.54E-16	-	-	-	-	gi|462405085|gb|EMJ10549.1|/5.7908e-105/hypothetical protein PRUPE_ppa008568mg [Prunus persica]
Unigene17457_D2	918	11	42	2.386354496	8.820122576	1.885990333	Up	2.36E-05	0.00030715	-	GO:0016021//integral to membrane;GO:0005886//plasma membrane	-	-	gi|462401546|gb|EMJ07103.1|/7.53574e-75/hypothetical protein PRUPE_ppa011435mg [Prunus persica]
Unigene27637_D2	433	16	61	7.358970151	27.15876081	1.883841866	Up	3.20E-07	5.85E-06	-	-	-	-	-
Unigene14248_D2	1302	16	61	2.447338	9.032061006	1.883841866	Up	3.20E-07	5.84E-06	-	-	-	-	gi|470103701|ref|XP_004288270.1|/5.36122e-126/PREDICTED: protein PHLOEM PROTEIN 2-LIKE A10-like [Fragaria vesca subsp. vesca]
CL1595.Contig1_D2	1304	41	156	6.26168506	23.06295855	1.880954743	Up	2.20E-16	9.73E-15	K06892|1|9e-55|212|pop:POPTR_550478|;K05278|2|1e-54|212|rcu:RCOM_1031440|flavonol synthase [EC:1.14.11.23];K05277|4|3e-53|207|ath:AT4G22880|leucoanthocyanidin dioxygenase [EC:1.14.11.19]	-	GO:0045431//flavonol synthase activity;GO:0016702//oxidoreductase activity, acting on single donors with incorporation of molecular oxygen, incorporation of two atoms of oxygen	GO:0010260//organ senescence;GO:0051555//flavonol biosynthetic process;GO:0055114//oxidation-reduction process	gi|225453297|ref|XP_002268288.1|/6.09149e-146/PREDICTED: protein SRG1 [Vitis vinifera]
CL854.Contig2_D2	555	10	38	3.588326662	13.19953479	1.879103947	Up	6.18E-05	0.000727641	-	GO:0005576//extracellular region;GO:0016020//membrane	-	GO:0009664//plant-type cell wall organization;GO:0006949//syncytium formation	gi|388252787|gb|AFK24457.1|/4.0441e-93/expansin 4 [Ziziphus jujuba]
Unigene16018_D2	474	10	38	4.201521724	15.45515149	1.879103947	Up	6.18E-05	0.000727818	-	-	-	-	-
CL1952.Contig2_D2	1193	10	38	1.669338891	6.140605036	1.879103947	Up	6.18E-05	0.000727464	K09422|1|4e-92|336|vvi:100259502|myb proto-oncogene protein, plant	-	-	-	gi|462420112|gb|EMJ24375.1|/7.6365e-100/hypothetical protein PRUPE_ppa009143mg [Prunus persica]
Unigene11923_D2	852	34	129	7.947385458	29.18892678	1.876868943	Up	9.33E-14	3.39E-12	K06966|1|1e-85|314|gmx:100306704|	GO:0005829//cytosol;GO:0005634//nucleus	GO:0042803//protein homodimerization activity;GO:0016829//lyase activity	-	gi|462403512|gb|EMJ09069.1|/2.07767e-100/hypothetical protein PRUPE_ppa022354mg [Prunus persica]
Unigene11034_D2	1114	19	72	3.396670076	12.45992181	1.875102017	Up	2.96E-08	6.26E-07	-	GO:0016021//integral to membrane;GO:0009543//chloroplast thylakoid lumen;GO:0009535//chloroplast thylakoid membrane	GO:0003993//acid phosphatase activity	GO:0010218//response to far red light;GO:0016117//carotenoid biosynthetic process;GO:0035304//regulation of protein dephosphorylation;GO:0006636//unsaturated fatty acid biosynthetic process;GO:0010114//response to red light;GO:0010207//photosystem II assembly;GO:0019288//isopentenyl diphosphate biosynthetic process, mevalonate-independent pathway;GO:0015995//chlorophyll biosynthetic process;GO:00…	gi|462401298|gb|EMJ06855.1|/8.42695e-130/hypothetical protein PRUPE_ppa009374mg [Prunus persica]
Unigene16032_D2	798	17	64	4.24258923	15.4612675	1.865641687	Up	1.95E-07	3.68E-06	-	-	-	-	-
Unigene26530_D2	2242	225	847	19.98627528	72.83092295	1.865541497	Up	3.62E-81	8.69E-79	K14514|1|0.0|927|rcu:RCOM_0656830|ethylene-insensitive protein 3	GO:0005634//nucleus	GO:0003677//DNA binding;GO:0003700//sequence-specific DNA binding transcription factor activity	GO:0042742//defense response to bacterium;GO:0006355//regulation of transcription, DNA-dependent;GO:0009723//response to ethylene stimulus	gi|255578664|ref|XP_002530192.1|/0/ETHYLENE-INSENSITIVE3 protein, putative [Ricinus communis]
Unigene18402_D2	1258	20	75	3.166170584	11.49340297	1.859995124	Up	1.82E-08	3.97E-07	K04733|1|3e-86|317|aly:ARALYDRAFT_916421|interleukin-1 receptor-associated kinase 4 [EC:2.7.11.1];K00924|3|2e-59|228|ath:AT1G24650|[EC:2.7.1.-]	-	GO:0004715//non-membrane spanning protein tyrosine kinase activity;GO:0005524//ATP binding;GO:0004674//protein serine/threonine kinase activity	GO:0006468//protein phosphorylation	gi|224084427|ref|XP_002307291.1|/1.94305e-141/predicted protein [Populus trichocarpa]
Unigene27472_D2	619	12	45	3.860784421	14.0148959	1.859995124	Up	1.43E-05	0.000196235	-	GO:0030117//membrane coat;GO:0009507//chloroplast	-	GO:0016192//vesicle-mediated transport;GO:0006886//intracellular protein transport	gi|449458125|ref|XP_004146798.1|/5.67558e-52/PREDICTED: microtubule-associated protein TORTIFOLIA1-like [Cucumis sativus]
CL2714.Contig1_D2	619	617	2313	198.5086657	720.3656493	1.8595274	Up	1.86E-217	1.31E-214	-	-	-	GO:0006810//transport	gi|462408318|gb|EMJ13652.1|/2.89532e-22/hypothetical protein PRUPE_ppa017340mg, partial [Prunus persica]
CL479.Contig1_D2	1634	43	161	5.240845519	18.99511098	1.857756652	Up	1.31E-16	5.93E-15	K01058|1|5e-66|250|gmx:100800549|phospholipase A1 [EC:3.1.1.32]	GO:0009507//chloroplast	GO:0047714//galactolipase activity;GO:0004806//triglyceride lipase activity;GO:0008970//phosphatidylcholine 1-acylhydrolase activity	GO:0031348//negative regulation of defense response;GO:0016036//cellular response to phosphate starvation;GO:0019375//galactolipid biosynthetic process;GO:0009867//jasmonic acid mediated signaling pathway;GO:0009697//salicylic acid biosynthetic process;GO:0010363//regulation of plant-type hypersensitive response;GO:0042631//cellular response to water deprivation;GO:0006612//protein targeting to m…	gi|470107121|ref|XP_004289898.1|/0/PREDICTED: phospholipase A1-Igamma1, chloroplastic-like [Fragaria vesca subsp. vesca]
Unigene22154_D2	1140	27	101	4.716760967	17.07986894	1.856428509	Up	6.33E-11	1.81E-09	K09840|1|2e-176|616|rcu:RCOM_0867890|9-cis-epoxycarotenoid dioxygenase [EC:1.13.11.51]	GO:0010287//plastoglobule	GO:0005515//protein binding;GO:0016702//oxidoreductase activity, acting on single donors with incorporation of molecular oxygen, incorporation of two atoms of oxygen	GO:0009718//anthocyanin-containing compound biosynthetic process	gi|83628262|gb|ABC26011.1|/1.61847e-176/carotenoid cleavage dioxygenase 4a [Citrus clementina]
Unigene28322_D2	1228	280	1047	45.40928039	164.3676426	1.855867239	Up	3.24E-99	9.75E-97	K02866|1|2e-17|88.6|osa:4332737|large subunit ribosomal protein L10e	GO:0009506//plasmodesma;GO:0009505//plant-type cell wall;GO:0005774//vacuolar membrane;GO:0009507//chloroplast;GO:0005886//plasma membrane	GO:0003993//acid phosphatase activity	GO:0009825//multidimensional cell growth;GO:0048767//root hair elongation;GO:0030243//cellulose metabolic process;GO:0000271//polysaccharide biosynthetic process;GO:0009932//cell tip growth;GO:0071555//cell wall organization;GO:0043481//anthocyanin accumulation in tissues in response to UV light;GO:0010817//regulation of hormone levels;GO:0009832//plant-type cell wall biogenesis	gi|462396777|gb|EMJ02576.1|/7.93899e-116/hypothetical protein PRUPE_ppa010275mg [Prunus persica]
CL5058.Contig1_D2	576	15	56	5.186253378	18.74276047	1.853568855	Up	1.30E-06	2.13E-05	K08065|1|2e-55|213|gmx:100813169|nuclear transcription Y subunit beta;K02326|4|3e-10|62.8|smo:SELMODRAFT_115079|DNA polymerase epsilon subunit 3 [EC:2.7.7.7]	GO:0005634//nucleus	GO:0003700//sequence-specific DNA binding transcription factor activity;GO:0043565//sequence-specific DNA binding;GO:0046982//protein heterodimerization activity	GO:0006355//regulation of transcription, DNA-dependent	gi|449444474|ref|XP_004139999.1|/5.50845e-64/PREDICTED: nuclear transcription factor Y subunit B-3-like [Cucumis sativus]
Unigene1584_D2	467	11	41	4.690949522	16.92524592	1.851224915	Up	3.73E-05	0.000465914	K15813|1|1e-82|302|pop:POPTR_764959|beta-amyrin synthase [EC:5.4.99.39];K15822|4|4e-79|291|aly:ARALYDRAFT_316793|camelliol C synthase [EC:5.4.99.38]	-	GO:0034075//arabidiol synthase activity;GO:0080011//baruol synthase activity;GO:0034074//marneral synthase activity;GO:0042300//beta-amyrin synthase activity;GO:0042299//lupeol synthase activity;GO:0051746//thalianol synthase activity	GO:0010686//tetracyclic triterpenoid biosynthetic process;GO:0010263//tricyclic triterpenoid biosynthetic process;GO:0080003//thalianol metabolic process;GO:0048364//root development	gi|75248718|sp|Q8W3Z1.1|BAMS_BETPL/2.16143e-89/RecName: Full=Beta-amyrin synthase
Unigene30077_D2	511	11	41	4.287032147	15.4678862	1.851224915	Up	3.73E-05	0.000465674	-	-	-	-	gi|147773529|emb|CAN62870.1|/4.65507e-28/hypothetical protein VITISV_015928 [Vitis vinifera]
Unigene14777_D2	918	11	41	2.386354496	8.610119658	1.851224915	Up	3.73E-05	0.000465794	-	GO:0005634//nucleus	-	GO:0015824//proline transport	gi|224101909|ref|XP_002312471.1|/1.5022e-131/predicted protein [Populus trichocarpa]
Unigene11193_D2	446	31	115	13.8424126	49.70853835	1.844398269	Up	3.71E-12	1.19E-10	K01115|1|3e-18|88.6|vcn:VOLCADRAFT_99471|phospholipase D [EC:3.1.4.4]	-	-	-	gi|255585195|ref|XP_002533300.1|/1.26297e-24/RNA binding protein, putative [Ricinus communis]
CL5422.Contig2_D2	928	17	63	3.648260997	13.08761723	1.842921611	Up	3.06E-07	5.63E-06	K06699|1|1e-126|451|vvi:100263530|proteasome activator subunit 4	GO:0005634//nucleus	-	-	gi|462402946|gb|EMJ08503.1|/6.63887e-127/hypothetical protein PRUPE_ppa000086mg [Prunus persica]
Unigene20136_D2	1238	26	96	4.182516456	14.94922229	1.837627311	Up	2.51E-10	6.78E-09	-	-	-	GO:0015031//protein transport	gi|225467482|ref|XP_002265460.1|/6.96398e-144/PREDICTED: protein IQ-DOMAIN 14-like [Vitis vinifera]
Unigene14132_D2	930	13	48	2.783846975	9.950073764	1.837627311	Up	8.67E-06	0.000124009	-	-	-	-	gi|359485108|ref|XP_002267577.2|/3.46e-91/PREDICTED: auxin-induced protein 5NG4-like [Vitis vinifera]
CL1825.Contig4_D2	1112	13	48	2.328217344	8.321554497	1.837627311	Up	8.67E-06	0.000124046	K13263|1|2e-89|327|gmx:100101902|isoflavone 7-O-glucosyltransferase [EC:2.4.1.170];K08237|2|2e-73|274|ath:AT4G01070|hydroquinone glucosyltransferase [EC:2.4.1.218]	-	GO:0050505;GO:0080046//quercetin 4'-O-glucosyltransferase activity;GO:0080044//quercetin 7-O-glucosyltransferase activity;GO:0080045//quercetin 3'-O-glucosyltransferase activity;GO:0080043//quercetin 3-O-glucosyltransferase activity	GO:0008152//metabolic process	gi|470104409|ref|XP_004288597.1|/1.33679e-135/PREDICTED: UDP-glycosyltransferase 88A1-like isoform 1 [Fragaria vesca subsp. vesca]
Unigene17798_D2	874	37	136	8.4309254	29.9982201	1.831114004	Up	5.32E-14	1.99E-12	-	GO:0005634//nucleus;GO:0005886//plasma membrane	GO:0003677//DNA binding	-	gi|225459336|ref|XP_002284185.1|/5.10874e-102/PREDICTED: uncharacterized protein LOC100264413 [Vitis vinifera]
CL268.Contig1_D2	1160	15	55	2.575243057	9.140558064	1.827573646	Up	2.03E-06	3.25E-05	K13457|1|4e-17|87.4|pop:POPTR_755797|disease resistance protein RPM1;K03013|2|7e-17|86.7|vvi:100258335|DNA-directed RNA polymerases I, II, and III subunit RPABC1	-	-	-	gi|462399093|gb|EMJ04761.1|/5.26191e-90/hypothetical protein PRUPE_ppb014730mg, partial [Prunus persica]
Unigene16678_D2	366	12	44	6.529578024	23.17605979	1.827573646	Up	2.25E-05	0.000293932	K14488|1|3e-50|194|gmx:100526867|SAUR family protein	GO:0005739//mitochondrion	-	GO:0009733//response to auxin stimulus	gi|351723859|ref|NP_001235246.1|/5.64086e-49/uncharacterized protein LOC100526867 [Glycine max]
CL1123.Contig1_D2	527	94	344	35.52239126	125.8391682	1.824780432	Up	5.30E-33	4.92E-31	-	GO:0005773//vacuole	-	-	gi|296089344|emb|CBI39116.3|/4.36658e-43/unnamed protein product [Vitis vinifera]
Unigene16511_D2	855	82	300	19.09997034	67.64304532	1.824371214	Up	5.65E-29	4.61E-27	K01115|1|4e-12|70.1|vcn:VOLCADRAFT_99471|phospholipase D [EC:3.1.4.4]	-	-	-	gi|359477137|ref|XP_002271531.2|/4.89086e-25/PREDICTED: uncharacterized protein LOC100248329 [Vitis vinifera]
Unigene4733_D2	380	11	40	5.764930071	20.2929136	1.815601005	Up	5.87E-05	0.000695708	K14496|1|8e-32|133|pop:POPTR_907261|abscisic acid receptor PYR/PYL family	-	-	GO:0009738//abscisic acid mediated signaling pathway	gi|224139258|ref|XP_002323024.1|/1.16071e-30/predicted protein [Populus trichocarpa]
Unigene20425_D2	595	11	40	3.681804079	12.96018011	1.815601005	Up	5.87E-05	0.000695538	K13496|1|3e-40|162|ath:AT2G36790|UDP-glucosyl transferase 73C [EC:2.4.1.-]	GO:0016023//cytoplasmic membrane-bounded vesicle	GO:0010294//abscisic acid glucosyltransferase activity;GO:0080044//quercetin 7-O-glucosyltransferase activity;GO:0047213//anthocyanidin 3-O-glucosyltransferase activity;GO:0080043//quercetin 3-O-glucosyltransferase activity;GO:0047893//flavonol 3-O-glucosyltransferase activity	GO:0051707//response to other organism;GO:0032940//secretion by cell;GO:0051555//flavonol biosynthetic process	gi|255555375|ref|XP_002518724.1|/5.11033e-63/UDP-glucosyltransferase, putative [Ricinus communis]
Unigene8746_D2	872	11	40	2.512240169	8.843242164	1.815601005	Up	5.87E-05	0.000695367	-	GO:0005739//mitochondrion;GO:0005794//Golgi apparatus;GO:0005886//plasma membrane	-	GO:0010413//glucuronoxylan metabolic process;GO:0045489//pectin biosynthetic process;GO:0030244//cellulose biosynthetic process;GO:0010014//meristem initiation;GO:0010089//xylem development;GO:0045492//xylan biosynthetic process;GO:0009827//plant-type cell wall modification	gi|255582658|ref|XP_002532108.1|/5.2714e-123/conserved hypothetical protein [Ricinus communis]
Unigene17485_D2	541	3497	12681	1287.310532	4518.811746	1.811583346	Up	0	0	K12183|1|6e-09|58.5|gmx:100778834|ESCRT-I complex subunit TSG101	-	GO:0008289//lipid binding	GO:0006869//lipid transport	gi|357476915|ref|XP_003608743.1|/7.90355e-51/14 kDa proline-rich protein DC2.15 [Medicago truncatula]
CL3185.Contig1_D2	1569	234	847	29.70146485	104.0707006	1.808957968	Up	6.77E-78	1.56E-75	-	GO:0005576//extracellular region	-	-	gi|388491326|gb|AFK33729.1|/1.23524e-167/unknown [Lotus japonicus]
CL472.Contig2_D2	3886	20	72	1.024972361	3.571887005	1.801101435	Up	6.91E-08	1.39E-06	-	-	-	-	-
CL4849.Contig1_D2	1714	52	187	6.041954927	21.03288273	1.79955927	Up	2.60E-18	1.33E-16	K13420|1|5e-28|124|pop:POPTR_1075175|LRR receptor-like serine/threonine-protein kinase FLS2 [EC:2.7.11.1]	GO:0009507//chloroplast	-	GO:0009987//cellular process	gi|462397103|gb|EMJ02902.1|/6.23939e-144/hypothetical protein PRUPE_ppa004109mg [Prunus persica]
CL2912.Contig1_D2	1504	12	43	1.588979758	5.511738833	1.794406783	Up	3.52E-05	0.000442572	-	GO:0005739//mitochondrion	GO:0004722//protein serine/threonine phosphatase activity	-	gi|462398389|gb|EMJ04057.1|/2.07348e-148/hypothetical protein PRUPE_ppa015436mg [Prunus persica]
CL5877.Contig1_D2	711	12	43	3.361217379	11.65914937	1.794406783	Up	3.52E-05	0.000442458	K13667|1|2e-75|280|gmx:100797600|protein glucosyltransferase [EC:2.4.1.-]	-	-	-	gi|255539447|ref|XP_002510788.1|/9.03434e-114/KDEL motif-containing protein 1 precursor, putative [Ricinus communis]
Unigene19592_D2	955	36	129	7.507305414	26.04080169	1.794406783	Up	5.01E-13	1.72E-11	-	-	-	-	gi|224132456|ref|XP_002328279.1|/3.05516e-58/predicted protein [Populus trichocarpa]
CL2386.Contig2_D2	543	12	43	4.401152038	15.26640001	1.794406783	Up	3.52E-05	0.000442343	-	-	-	-	gi|255628981|gb|ACU14835.1|/2.03803e-06/unknown [Glycine max]
Unigene6983_D2	278	12	43	8.596494808	29.81890361	1.794406783	Up	3.52E-05	0.000442687	-	-	-	-	-
Unigene27713_D2	2007	170	609	16.86888991	58.49758426	1.79401201	Up	7.09E-56	1.18E-53	K13120|1|3e-133|474|vvi:100263357|protein FAM32A;K08900|2|8e-131|466|pop:POPTR_550987|mitochondrial chaperone BCS1	GO:0005739//mitochondrion	GO:0005524//ATP binding;GO:0017111//nucleoside-triphosphatase activity	-	gi|462394573|gb|EMJ00372.1|/0/hypothetical protein PRUPE_ppa021397mg [Prunus persica]
Unigene761_D2	417	19	68	9.074077853	31.43698365	1.792639856	Up	1.77E-07	3.34E-06	-	-	-	-	-
Unigene21650_D2	787	19	68	4.807992967	16.65720735	1.792639856	Up	1.77E-07	3.34E-06	-	-	-	-	gi|470137309|ref|XP_004304411.1|/2.48603e-49/PREDICTED: uncharacterized protein LOC101305283 [Fragaria vesca subsp. vesca]
CL5734.Contig1_D2	2068	198	706	19.0677571	65.8145897	1.787272282	Up	3.56E-64	6.87E-62	K01193|1|0.0|877|vvi:100232951|beta-fructofuranosidase [EC:3.2.1.26]	-	GO:0004575//sucrose alpha-glucosidase activity	GO:0005975//carbohydrate metabolic process	gi|408362889|gb|AFU56876.1|/0/cell wall invertase [Malus x domestica]
Unigene17522_D2	1311	41	146	6.228251197	21.46931439	1.785377083	Up	1.81E-14	7.05E-13	K05278|1|2e-57|221|gmx:100816829|flavonol synthase [EC:1.14.11.23]	GO:0005737//cytoplasm	GO:0045431//flavonol synthase activity	GO:0051555//flavonol biosynthetic process;GO:0055114//oxidation-reduction process	gi|255551703|ref|XP_002516897.1|/8.21018e-175/Flavonol synthase/flavanone 3-hydroxylase, putative [Ricinus communis]
Unigene28152_D2	2987	81	288	5.400509711	18.58768383	1.783179527	Up	4.59E-27	3.41E-25	K00454|1|0.0|1490|pop:POPTR_828417|lipoxygenase [EC:1.13.11.12]	-	GO:0016165//lipoxygenase activity;GO:0005506//iron ion binding	GO:0055114//oxidation-reduction process;GO:0009620//response to fungus;GO:0080086//stamen filament development;GO:0009555//pollen development;GO:0009901//anther dehiscence;GO:0031408//oxylipin biosynthetic process	gi|14589309|emb|CAC43237.1|/0/lipoxygenase [Sesbania rostrata]
CL5646.Contig2_D2	705	13	46	3.672308775	12.578728	1.776226766	Up	2.12E-05	0.000278127	K10775|1|7e-81|298|rcu:RCOM_0262230|phenylalanine ammonia-lyase [EC:4.3.1.24]	GO:0005737//cytoplasm	GO:0045548//phenylalanine ammonia-lyase activity	GO:0009800//cinnamic acid biosynthetic process;GO:0006559//L-phenylalanine catabolic process	gi|88193178|gb|ABD42947.1|/7.58506e-81/phenylalanine ammonia lyase [Acacia auriculiformis x Acacia mangium]
Unigene14602_D2	614	13	46	4.216576036	14.44300202	1.776226766	Up	2.12E-05	0.000277977	-	-	-	-	gi|462418239|gb|EMJ22688.1|/1.329e-69/hypothetical protein PRUPE_ppa008208mg [Prunus persica]
Unigene22096_D2	456	13	46	5.677582646	19.44737553	1.776226766	Up	2.12E-05	0.000278278	K13289|1|3e-31|132|vvi:100247312|cathepsin A (carboxypeptidase C) [EC:3.4.16.5]	GO:0009505//plant-type cell wall;GO:0016023//cytoplasmic membrane-bounded vesicle	GO:0004185//serine-type carboxypeptidase activity	GO:0006508//proteolysis	gi|462421871|gb|EMJ26134.1|/2.25993e-32/hypothetical protein PRUPE_ppa021576mg [Prunus persica]
CL1544.Contig1_D2	998	52	184	10.37666407	35.54309917	1.776226766	Up	9.57E-18	4.68E-16	K00799|1|3e-89|326|vvi:100254124|glutathione S-transferase [EC:2.5.1.18]	-	GO:0004462//lactoylglutathione lyase activity;GO:0016740//transferase activity	-	gi|147857860|emb|CAN78656.1|/1.36399e-88/hypothetical protein VITISV_006850 [Vitis vinifera]
Unigene1903_D2	1242	13	46	2.084523097	7.140099229	1.776226766	Up	2.12E-05	0.000278052	K05643|1|3e-09|61.2|olu:OSTLU_42103|ATP-binding cassette, subfamily A (ABC1), member 3	GO:0005576//extracellular region;GO:0005886//plasma membrane	GO:0042626//ATPase activity, coupled to transmembrane movement of substances;GO:0005524//ATP binding	GO:0006200//ATP catabolic process;GO:0010583//response to cyclopentenone;GO:0009407//toxin catabolic process	gi|359491725|ref|XP_003634313.1|/8.23603e-153/PREDICTED: ABC transporter A family member 2 [Vitis vinifera]
CL7247.Contig1_D2	380	13	46	6.813099175	23.33685064	1.776226766	Up	2.12E-05	0.000277901	K08818|1|6e-13|70.5|vvi:100246062|cell division cycle 2-like [EC:2.7.11.22]	GO:0005634//nucleus	GO:0003677//DNA binding	GO:0042546//cell wall biogenesis	gi|462414852|gb|EMJ19589.1|/5.528e-57/hypothetical protein PRUPE_ppa011367mg [Prunus persica]
Unigene16800_D2	440	13	46	5.884040196	20.15455282	1.776226766	Up	2.12E-05	0.000278203	K05279|1|8e-22|100|aly:ARALYDRAFT_495497|flavonol 3-O-methyltransferase [EC:2.1.1.76];K13066|3|5e-21|97.8|pop:POPTR_824484|caffeic acid 3-O-methyltransferase [EC:2.1.1.68]	-	GO:0030751;GO:0033802	-	gi|44887779|sp|P93324.1|CHOMT_MEDSA/5.0045e-26/RecName: Full=Isoliquiritigenin 2'-O-methyltransferase; Short=MsCHMT; AltName: Full=Chalcone O-methyltransferase; Short=ChOMT; AltName: Full=Licodione 2'-O-methyltransferase; Short=MsLMT
Unigene19756_D2	823	13	46	3.145780907	10.77521658	1.776226766	Up	2.12E-05	0.000278354	-	-	-	-	-
Unigene23685_D2	651	17	60	5.200593249	17.76798886	1.772532283	Up	1.16E-06	1.93E-05	-	-	GO:0004672//protein kinase activity	-	gi|462395316|gb|EMJ01115.1|/1.73447e-17/hypothetical protein PRUPE_ppa007318mg [Prunus persica]
Unigene20576_D2	335	17	60	10.10622748	34.52824105	1.772532283	Up	1.16E-06	1.93E-05	-	-	-	-	-
Unigene17450_D2	208	19	67	18.19178108	62.09826685	1.771266206	Up	2.74E-07	5.07E-06	-	-	-	-	-
Unigene6954_D2	1242	29	102	4.650089985	15.83239394	1.767548875	Up	2.14E-10	5.83E-09	-	-	-	-	gi|242063528|ref|XP_002453053.1|/2.56164e-37/hypothetical protein SORBIDRAFT_04g037480 [Sorghum bicolor]
CL5250.Contig1_D2	1942	12	42	1.230600184	4.169347335	1.760459451	Up	5.49E-05	0.000656553	K14709|1|0.0|654|rcu:RCOM_0797420|solute carrier family 39 (zinc transporter), member 1/2/3	GO:0005774//vacuolar membrane;GO:0016021//integral to membrane;GO:0009507//chloroplast;GO:0030125//clathrin vesicle coat;GO:0005886//plasma membrane	GO:0005515//protein binding;GO:0032440//2-alkenal reductase [NAD(P)] activity;GO:0005381//iron ion transmembrane transporter activity;GO:0005375//copper ion transmembrane transporter activity;GO:0005385//zinc ion transmembrane transporter activity	GO:0009630//gravitropism;GO:0071577//zinc ion transmembrane transport;GO:0006833//water transport;GO:0006623//protein targeting to vacuole;GO:0010106//cellular response to iron ion starvation;GO:0034755//iron ion transmembrane transport;GO:0009624//response to nematode;GO:0035434//copper ion transmembrane transport;GO:0010043//response to zinc ion;GO:0030244//cellulose biosynthetic process;GO:004…	gi|255550788|ref|XP_002516442.1|/0/zinc/iron transporter, putative [Ricinus communis]
Unigene15386_D2	746	16	56	4.271359351	14.47162203	1.760459451	Up	2.98E-06	4.59E-05	K00924|1|1e-31|134|ath:AT1G75820|[EC:2.7.1.-]	GO:0005783//endoplasmic reticulum;GO:0005886//plasma membrane	GO:0004674//protein serine/threonine kinase activity;GO:0016491//oxidoreductase activity;GO:0005524//ATP binding	GO:0006468//protein phosphorylation;GO:0009741//response to brassinosteroid stimulus;GO:0007169//transmembrane receptor protein tyrosine kinase signaling pathway;GO:0009733//response to auxin stimulus	gi|224089004|ref|XP_002308597.1|/1.94649e-69/predicted protein [Populus trichocarpa]
Unigene17644_D2	434	12	42	5.506510499	18.65638831	1.760459451	Up	5.49E-05	0.000656715	-	-	-	-	-
Unigene12310_D2	914	12	42	2.614688793	8.858722675	1.760459451	Up	5.49E-05	0.000656229	-	-	-	-	gi|462401110|gb|EMJ06667.1|/4.98035e-103/hypothetical protein PRUPE_ppa007996mg [Prunus persica]
CL3020.Contig3_D2	972	14	49	2.868446313	9.718468394	1.760459451	Up	1.27E-05	0.000176452	-	-	-	-	gi|462409335|gb|EMJ14669.1|/9.79807e-14/hypothetical protein PRUPE_ppa023907mg [Prunus persica]
Unigene30174_D2	1070	12	42	2.233481829	7.567170584	1.760459451	Up	5.49E-05	0.000656391	K01703|1|6e-20|96.7|gmx:100780547|3-isopropylmalate/(R)-2-methylmalate dehydratase large subunit [EC:4.2.1.33 4.2.1.35]	GO:0009570//chloroplast stroma	GO:0003861//3-isopropylmalate dehydratase activity;GO:0051539//4 iron, 4 sulfur cluster binding;GO:0050486//intramolecular transferase activity, transferring hydroxy groups	GO:0008652//cellular amino acid biosynthetic process;GO:0046686//response to cadmium ion;GO:0019761//glucosinolate biosynthetic process	gi|470120920|ref|XP_004296535.1|/2.54037e-19/PREDICTED: 3-isopropylmalate dehydratase-like [Fragaria vesca subsp. vesca]
Unigene24532_D2	477	40	140	16.70038824	56.58191841	1.760459451	Up	1.08E-13	3.92E-12	-	-	-	-	-
Unigene28609_D2	2375	57	199	4.779651113	16.15315922	1.756839135	Up	8.29E-19	4.35E-17	-	GO:0005634//nucleus	-	GO:0009750//response to fructose stimulus;GO:0009744//response to sucrose stimulus	gi|462400634|gb|EMJ06191.1|/0/hypothetical protein PRUPE_ppa003496mg [Prunus persica]
CL3542.Contig1_D2	1282	987	3429	153.3253916	515.641035	1.749770443	Up	1.08E-295	1.02E-292	K09872|1|2e-148|523|osa:4330248|aquaporin PIP	GO:0009941//chloroplast envelope;GO:0005773//vacuole;GO:0046658//anchored to plasma membrane;GO:0016021//integral to membrane;GO:0005739//mitochondrion	GO:0005215//transporter activity	GO:0009414//response to water deprivation;GO:0006833//water transport;GO:0009651//response to salt stress	gi|238814672|gb|ACR56612.1|/2.41094e-155/plasma intrinsic protein 1;3 [Juglans regia]
CL4102.Contig1_D2	1678	176	611	20.88842362	70.196792	1.74870148	Up	3.69E-54	5.94E-52	K08145|1|2e-117|421|smo:SELMODRAFT_437958|MFS transporter, SP family, solute carrier family 2 (facilitated glucose transporter), member 8	GO:0005886//plasma membrane;GO:0016021//integral to membrane	GO:0005351//sugar:hydrogen symporter activity;GO:0032440//2-alkenal reductase [NAD(P)] activity	GO:0055085//transmembrane transport;GO:0008643//carbohydrate transport;GO:0055114//oxidation-reduction process	gi|298205031|emb|CBI34338.3|/0/unnamed protein product [Vitis vinifera]
CL1249.Contig1_D2	836	15	52	3.573303763	11.99126713	1.746653651	Up	7.65E-06	0.000110324	-	-	-	-	gi|470117029|ref|XP_004294672.1|/2.88166e-107/PREDICTED: phosphatidylinositol transfer protein 1-like [Fragaria vesca subsp. vesca]
Unigene18174_D2	1103	15	52	2.70832452	9.08857599	1.746653651	Up	7.65E-06	0.000110291	K13422|1|9e-08|56.2|aly:ARALYDRAFT_890840|transcription factor MYC2	-	GO:0046983//protein dimerization activity	GO:0009790//embryo development	gi|225428845|ref|XP_002282369.1|/4.88228e-114/PREDICTED: transcription factor bHLH95 [Vitis vinifera]
Unigene14272_D2	1216	39	135	6.387280476	21.40268231	1.744517907	Up	4.19E-13	1.44E-11	K00430|1|2e-151|533|vvi:100255112|peroxidase [EC:1.11.1.7]	GO:0005737//cytoplasm;GO:0009505//plant-type cell wall;GO:0005634//nucleus	GO:0046872//metal ion binding;GO:0020037//heme binding;GO:0004601//peroxidase activity	GO:0042538//hyperosmotic salinity response;GO:0009269//response to desiccation;GO:0009409//response to cold;GO:0006979//response to oxidative stress;GO:0055114//oxidation-reduction process	gi|225447326|ref|XP_002280274.1|/2.18015e-150/PREDICTED: peroxidase 3 [Vitis vinifera]
Unigene1575_D2	388	13	45	6.672622903	22.35881588	1.744517907	Up	3.29E-05	0.000416209	K08775|1|2e-22|102|vvi:100241398|breast cancer 2 susceptibility protein	GO:0005739//mitochondrion	GO:0005515//protein binding	GO:0050789//regulation of biological process;GO:0006310//DNA recombination;GO:0006302//double-strand break repair;GO:0009553//embryo sac development;GO:0009790//embryo development	gi|462408964|gb|EMJ14298.1|/3.34832e-22/hypothetical protein PRUPE_ppa023298mg [Prunus persica]
CL1332.Contig3_D2	472	13	45	5.485122217	18.37970458	1.744517907	Up	3.29E-05	0.000416318	K13418|1|1e-06|50.4|rcu:RCOM_0186340|somatic embryogenesis receptor kinase 1 [EC:2.7.10.1 2.7.11.1];K13416|5|3e-06|48.9|ath:AT4G33430|brassinosteroid insensitive 1-associated receptor kinase 1 [EC:2.7.10.1 2.7.11.1]	-	GO:0004672//protein kinase activity	-	gi|359483550|ref|XP_002264249.2|/3.43485e-37/PREDICTED: probable LRR receptor-like serine/threonine-protein kinase At1g07650-like [Vitis vinifera]
CL8121.Contig1_D2	1701	129	446	15.10324793	50.54736914	1.742777173	Up	8.36E-40	9.60E-38	-	GO:0005794//Golgi apparatus;GO:0005739//mitochondrion	GO:0030775//glucuronoxylan 4-O-methyltransferase activity	GO:0045492//xylan biosynthetic process;GO:0009808//lignin metabolic process;GO:0010413//glucuronoxylan metabolic process	gi|225460195|ref|XP_002279765.1|/6.41305e-133/PREDICTED: uncharacterized protein LOC100255018 [Vitis vinifera]
Unigene24061_D2	1772	406	1403	45.62966403	152.6377533	1.742067905	Up	2.07E-121	7.72E-119	K13289|1|7e-152|535|zma:100285883|cathepsin A (carboxypeptidase C) [EC:3.4.16.5]	GO:0005576//extracellular region	GO:0004185//serine-type carboxypeptidase activity	GO:0006508//proteolysis	gi|224096538|ref|XP_002310649.1|/0/predicted protein [Populus trichocarpa]
Unigene22432_D2	764	22	76	5.734747191	19.17733458	1.741600423	Up	6.09E-08	1.23E-06	K03457|1|1e-61|234|ath:AT5G03555|nucleobase:cation symporter-1, NCS1 family	GO:0009526//plastid envelope;GO:0016020//membrane	GO:0015205//nucleobase transmembrane transporter activity	GO:0009411//response to UV;GO:0015851//nucleobase transport;GO:0009813//flavonoid biosynthetic process;GO:0015931//nucleobase-containing compound transport;GO:0043100//pyrimidine nucleobase salvage	gi|470137134|ref|XP_004304328.1|/6.12559e-74/PREDICTED: probable allantoin permease-like [Fragaria vesca subsp. vesca]
Unigene17419_D2	1559	22	76	2.810357187	9.398001037	1.741600423	Up	6.09E-08	1.23E-06	K15397|1|5e-101|366|mtr:MTR_7g118170|3-ketoacyl-CoA synthase [EC:2.3.1.-]	GO:0016020//membrane;GO:0005783//endoplasmic reticulum	GO:0016747//transferase activity, transferring acyl groups other than amino-acyl groups	GO:0006633//fatty acid biosynthetic process;GO:0009409//response to cold;GO:0009416//response to light stimulus	gi|224104497|ref|XP_002313455.1|/0/beta-ketoacyl-coa synthase family protein [Populus trichocarpa]
Unigene15990_D2	610	33	114	10.77380374	36.0282384	1.741600423	Up	2.95E-11	8.71E-10	-	GO:0005783//endoplasmic reticulum	-	GO:0035556//intracellular signal transduction;GO:0009061//anaerobic respiration;GO:0009693//ethylene biosynthetic process;GO:0002679//respiratory burst involved in defense response;GO:0010200//response to chitin;GO:0010583//response to cyclopentenone;GO:0009738//abscisic acid mediated signaling pathway;GO:0009407//toxin catabolic process;GO:0009873//ethylene mediated signaling pathway	gi|224104523|ref|XP_002313466.1|/2.27165e-21/predicted protein [Populus trichocarpa]
Unigene215_D2	990	31	107	6.236076789	20.83610775	1.740375205	Up	1.22E-10	3.40E-09	K12619|1|6e-14|73.9|vvi:100260845|5'-3' exoribonuclease 2 [EC:3.1.13.-];K14327|3|8e-13|70.1|vvi:100258101|regulator of nonsense transcripts 2;K01855|5|7e-09|59.7|vvi:100244254|tRNA pseudouridine38/39 synthase [EC:5.4.99.45]	-	-	-	gi|147856405|emb|CAN80322.1|/1.85079e-21/hypothetical protein VITISV_021000 [Vitis vinifera]
Unigene18314_D2	1002	186	642	36.96835941	123.5194411	1.740375205	Up	1.87E-56	3.12E-54	-	GO:0005576//extracellular region;GO:0005773//vacuole	-	GO:0007155//cell adhesion	gi|157273664|gb|ABV27486.1|/4.99874e-131/fasciclin-like arabinogalactan protein 15 [Gossypium hirsutum]
CL7170.Contig2_D2	204	16	55	15.61977488	51.97572233	1.734464242	Up	4.60E-06	6.87E-05	-	GO:0005886//plasma membrane;GO:0005783//endoplasmic reticulum	-	-	gi|224081054|ref|XP_002306278.1|/1.43424e-28/predicted protein [Populus trichocarpa]
CL2954.Contig1_D2	3823	112	385	5.834433306	19.414421	1.734464242	Up	2.31E-34	2.21E-32	K00924|1|2e-161|568|ath:AT1G75820|[EC:2.7.1.-]	GO:0016023//cytoplasmic membrane-bounded vesicle;GO:0016021//integral to membrane	GO:0005524//ATP binding;GO:0032440//2-alkenal reductase [NAD(P)] activity;GO:0004674//protein serine/threonine kinase activity	GO:0006468//protein phosphorylation;GO:0055114//oxidation-reduction process	gi|470125979|ref|XP_004298973.1|/0/PREDICTED: probable LRR receptor-like serine/threonine-protein kinase At4g26540-like [Fragaria vesca subsp. vesca]
Unigene29434_D2	613	16	55	5.198098003	17.29697774	1.734464242	Up	4.60E-06	6.87E-05	K11000|1|1e-102|369|ath:AT2G31960|callose synthase [EC:2.4.1.-]	GO:0009504//cell plate;GO:0009506//plasmodesma;GO:0000148//1,3-beta-D-glucan synthase complex	GO:0003843//1,3-beta-D-glucan synthase activity	GO:0016926//protein desumoylation;GO:0052543//callose deposition in cell wall;GO:0006075//(1->3)-beta-D-glucan biosynthetic process;GO:0009556//microsporogenesis;GO:0010228//vegetative to reproductive phase transition of meristem;GO:0006944//cellular membrane fusion;GO:0050665//hydrogen peroxide biosynthetic process	gi|462417036|gb|EMJ21773.1|/4.09316e-103/hypothetical protein PRUPE_ppa000074mg [Prunus persica]
CL242.Contig3_D2	1098	106	364	19.22597974	63.90974064	1.732978714	Up	1.54E-32	1.41E-30	K14484|1|9e-67|252|ath:AT1G04240|auxin-responsive protein IAA	GO:0009536//plastid;GO:0005634//nucleus	GO:0046983//protein dimerization activity	GO:0006417//regulation of translation;GO:0006355//regulation of transcription, DNA-dependent;GO:0009734//auxin mediated signaling pathway	gi|225432890|ref|XP_002284121.1|/1.42782e-81/PREDICTED: auxin-induced protein 22D [Vitis vinifera]
Unigene21837_D2	904	28	96	6.168428797	20.4724969	1.730712107	Up	1.28E-09	3.23E-08	K00517|1|5e-130|461|pop:POPTR_765198|[EC:1.14.-.-];K15399|5|5e-125|445|aly:ARALYDRAFT_478392|cytochrome P450, family 77, subfamily A, polypeptide 6 [EC:1.14.-.-]	GO:0005739//mitochondrion;GO:0009507//chloroplast	GO:0009055//electron carrier activity;GO:0016711//flavonoid 3'-monooxygenase activity;GO:0019825//oxygen binding;GO:0020037//heme binding;GO:0005506//iron ion binding;GO:0052722//fatty acid in-chain hydroxylase activity	GO:0048868//pollen tube development;GO:0010048//vernalization response;GO:0009908//flower development;GO:0010143//cutin biosynthetic process;GO:0019395//fatty acid oxidation;GO:0009567//double fertilization forming a zygote and endosperm	gi|470142697|ref|XP_004307039.1|/2.09766e-130/PREDICTED: cytochrome P450 77A3-like [Fragaria vesca subsp. vesca]
Unigene24622_D2	323	26	89	16.03082159	53.11968559	1.728398241	Up	5.35E-09	1.24E-07	K14486|1|1e-10|62.8|rcu:RCOM_1597120|auxin response factor	GO:0005634//nucleus	GO:0003677//DNA binding;GO:0046983//protein dimerization activity	GO:0006355//regulation of transcription, DNA-dependent;GO:0009734//auxin mediated signaling pathway	gi|462418218|gb|EMJ22667.1|/5.55017e-33/hypothetical protein PRUPE_ppa003267mg [Prunus persica]
CL7585.Contig1_D2	1160	19	65	3.261974539	10.80247771	1.727544828	Up	6.53E-07	1.13E-05	-	-	-	-	gi|225452132|ref|XP_002262897.1|/1.06517e-74/PREDICTED: uncharacterized protein At3g27210-like [Vitis vinifera]
Unigene22972_D2	1803	19	65	2.098663597	6.950013392	1.727544828	Up	6.53E-07	1.13E-05	K08150|1|8e-138|489|pop:POPTR_292630|MFS transporter, SP family, solute carrier family 2 (myo-inositol transporter), member 13	GO:0009705//plant-type vacuole membrane;GO:0005886//plasma membrane;GO:0016021//integral to membrane	GO:0005351//sugar:hydrogen symporter activity;GO:0032440//2-alkenal reductase [NAD(P)] activity;GO:0005366//myo-inositol:hydrogen symporter activity	GO:0015798//myo-inositol transport;GO:0055085//transmembrane transport;GO:0008643//carbohydrate transport;GO:0055114//oxidation-reduction process	gi|462424389|gb|EMJ28652.1|/6.1848e-142/hypothetical protein PRUPE_ppa004647mg [Prunus persica]
Unigene28313_D2	663	19	65	5.707225437	18.90026266	1.727544828	Up	6.53E-07	1.13E-05	-	GO:0005886//plasma membrane	GO:0000166//nucleotide binding	-	gi|462417029|gb|EMJ21766.1|/1.06603e-110/hypothetical protein PRUPE_ppa000012mg [Prunus persica]
Unigene28285_D2	533	12	41	4.483725247	14.82943686	1.725694032	Up	8.52E-05	0.000969973	K00924|1|4e-22|102|ath:AT1G28440|[EC:2.7.1.-];K08286|3|9e-20|94.4|aly:ARALYDRAFT_491919|protein-serine/threonine kinase [EC:2.7.11.-]	GO:0016021//integral to membrane;GO:0070825//micropyle;GO:0005886//plasma membrane	GO:0032440//2-alkenal reductase [NAD(P)] activity;GO:0004674//protein serine/threonine kinase activity;GO:0004714//transmembrane receptor protein tyrosine kinase activity;GO:0005524//ATP binding	GO:0010103//stomatal complex morphogenesis;GO:0009960//endosperm development;GO:0006499//N-terminal protein myristoylation;GO:0006944//cellular membrane fusion;GO:0010363//regulation of plant-type hypersensitive response;GO:0006612//protein targeting to membrane;GO:0043069//negative regulation of programmed cell death;GO:0046777//protein autophosphorylation;GO:0007169//transmembrane receptor prot…	gi|359492994|ref|XP_002283604.2|/5.69775e-46/PREDICTED: receptor-like protein kinase HAIKU2-like [Vitis vinifera]
CL1036.Contig1_D2	933	22	75	4.695977335	15.49699993	1.7224916	Up	9.37E-08	1.85E-06	-	-	-	-	gi|462418850|gb|EMJ23113.1|/4.69807e-72/hypothetical protein PRUPE_ppa026837mg [Prunus persica]
Unigene29794_D2	656	22	75	6.678882399	22.04070265	1.7224916	Up	9.37E-08	1.85E-06	K14503|1|2e-47|186|vvi:100249673|brassinosteroid resistant 1/2	-	-	-	gi|255562530|ref|XP_002522271.1|/3.61568e-87/BRASSINAZOLE-RESISTANT 2 protein, putative [Ricinus communis]
Unigene4739_D2	582	15	51	5.132786849	16.89332756	1.718639275	Up	1.18E-05	0.000164582	-	-	-	-	-
Unigene15524_D2	589	23	78	7.776738512	25.52979453	1.714944791	Up	5.67E-08	1.15E-06	K13448|1|2e-24|110|pop:POPTR_231748|calcium-binding protein CML	-	GO:0005509//calcium ion binding	-	gi|255636049|gb|ACU18369.1|/9.41855e-54/unknown [Glycine max]
Unigene21150_D2	2224	57	193	5.104168792	16.72979185	1.712671552	Up	1.07E-17	5.17E-16	K13420|1|2e-88|325|osa:4337016|LRR receptor-like serine/threonine-protein kinase FLS2 [EC:2.7.11.1]	-	GO:0016301//kinase activity;GO:0032440//2-alkenal reductase [NAD(P)] activity	GO:0016310//phosphorylation;GO:0055114//oxidation-reduction process	gi|255558292|ref|XP_002520173.1|/0/serine-threonine protein kinase, plant-type, putative [Ricinus communis]
Unigene1626_D2	2681	57	193	4.234118386	13.87805188	1.712671552	Up	1.07E-17	5.17E-16	-	-	-	-	gi|224141035|ref|XP_002323880.1|/6.36185e-165/predicted protein [Populus trichocarpa]
CL7403.Contig2_D2	952	29	98	6.066608994	19.8452758	1.709833378	Up	1.19E-09	3.01E-08	K03283|1|3e-38|157|vvi:100259551|heat shock 70kDa protein 1/8	-	GO:0016491//oxidoreductase activity;GO:0000166//nucleotide binding	-	gi|211906494|gb|ACJ11740.1|/2.95751e-37/heat shock protein 70 [Gossypium hirsutum]
CL207.Contig1_D2	949	29	98	6.085786894	19.90801113	1.709833378	Up	1.19E-09	3.01E-08	K03013|1|2e-30|131|vvi:100258335|DNA-directed RNA polymerases I, II, and III subunit RPABC1	-	-	-	gi|45826061|gb|AAS77675.1|/1.78081e-74/resistance protein [Quercus suber]
CL1825.Contig5_D2	1721	190	642	21.98658027	71.91544452	1.709678407	Up	4.19E-55	6.88E-53	K13263|1|2e-119|427|gmx:100101902|isoflavone 7-O-glucosyltransferase [EC:2.4.1.170];K08237|2|2e-87|322|vvi:100246482|hydroquinone glucosyltransferase [EC:2.4.1.218]	-	GO:0050505;GO:0080046//quercetin 4'-O-glucosyltransferase activity;GO:0080044//quercetin 7-O-glucosyltransferase activity;GO:0080045//quercetin 3'-O-glucosyltransferase activity;GO:0080043//quercetin 3-O-glucosyltransferase activity	GO:0008152//metabolic process	gi|470104409|ref|XP_004288597.1|/0/PREDICTED: UDP-glycosyltransferase 88A1-like isoform 1 [Fragaria vesca subsp. vesca]
Unigene19241_D2	710	22	74	6.170911062	20.09284262	1.703126276	Up	1.44E-07	2.76E-06	-	-	-	-	-
Unigene16910_D2	702	17	57	4.822772372	15.65329446	1.698531701	Up	4.26E-06	6.40E-05	K09286|1|1e-54|211|rcu:RCOM_1589590|EREBP-like factor	GO:0005634//nucleus	GO:0003700//sequence-specific DNA binding transcription factor activity;GO:0003677//DNA binding	GO:0006355//regulation of transcription, DNA-dependent	gi|225458682|ref|XP_002284933.1|/4.47783e-57/PREDICTED: ethylene-responsive transcription factor ERF010-like [Vitis vinifera]
Unigene17239_D2	640	23	77	7.157029662	23.19416609	1.696329113	Up	8.68E-08	1.73E-06	K14324|1|1e-36|150|gmx:100526922|histone deacetylase complex subunit SAP18	GO:0005730//nucleolus	-	GO:0009737//response to abscisic acid stimulus;GO:0009651//response to salt stress	gi|351724413|ref|NP_001236033.1|/1.38843e-35/uncharacterized protein LOC100526922 [Glycine max]
Unigene19829_D2	756	35	117	9.220006006	29.83541463	1.694186231	Up	3.91E-11	1.14E-09	K09422|1|1e-77|287|vvi:100244605|myb proto-oncogene protein, plant	-	-	-	gi|297743013|emb|CBI35880.3|/4.00613e-78/unnamed protein product [Vitis vinifera]
Unigene23910_D2	2785	41	137	2.931862592	9.483384936	1.693584607	Up	8.51E-13	2.87E-11	-	-	-	-	gi|255559733|ref|XP_002520886.1|/0/hypothetical protein RCOM_0690150 [Ricinus communis]
CL7437.Contig1_D2	1089	57	190	10.42394067	33.63517818	1.690070123	Up	3.76E-17	1.76E-15	K05933|1|9e-162|567|pop:POPTR_573016|aminocyclopropanecarboxylate oxidase [EC:1.14.17.4]	GO:0005886//plasma membrane;GO:0005618//cell wall	GO:0005507//copper ion binding;GO:0016706//oxidoreductase activity, acting on paired donors, with incorporation or reduction of molecular oxygen, 2-oxoglutarate as one donor, and incorporation of one atom each of oxygen into both donors	GO:0009727//detection of ethylene stimulus;GO:0009693//ethylene biosynthetic process;GO:0009651//response to salt stress;GO:0055114//oxidation-reduction process;GO:0009620//response to fungus	gi|30840954|gb|AAN86821.1|/3.49522e-173/1-aminocyclopropane-1-carboxylate oxidase 2 [Betula pendula]
Unigene13621_D2	646	18	60	5.54913055	17.905512	1.690070123	Up	2.56E-06	4.01E-05	K07976|1|2e-83|306|aly:ARALYDRAFT_470156|Rab family, other	GO:0005768//endosome;GO:0009504//cell plate;GO:0005634//nucleus	GO:0005525//GTP binding;GO:0016787//hydrolase activity	GO:0007264//small GTPase mediated signal transduction;GO:0015031//protein transport	gi|255585255|ref|XP_002533328.1|/1.79178e-99/protein with unknown function [Ricinus communis]
Unigene16847_D2	590	15	50	5.063189739	16.33751518	1.690070123	Up	1.82E-05	0.000242223	K14686|1|2e-52|203|pop:POPTR_558005|solute carrier family 31 (copper transporter), member 1	GO:0031224//intrinsic to membrane;GO:0044464//cell part	GO:0005375//copper ion transmembrane transporter activity	GO:0035434//copper ion transmembrane transport;GO:0007275//multicellular organismal development	gi|462401715|gb|EMJ07272.1|/4.99414e-55/hypothetical protein PRUPE_ppa012818mg [Prunus persica]
Unigene14771_D2	1010	173	575	34.11219648	109.7525154	1.685894447	Up	1.35E-48	1.91E-46	K09264|1|5e-108|389|gmx:100810129|MADS-box transcription factor, plant	GO:0005634//nucleus	GO:0003700//sequence-specific DNA binding transcription factor activity;GO:0003677//DNA binding;GO:0046983//protein dimerization activity	GO:0006355//regulation of transcription, DNA-dependent	gi|1483228|emb|CAA67967.1|/9.849e-127/MADS3 protein [Betula pendula]
Unigene18759_D2	483	16	53	6.597171999	21.15420703	1.681024983	Up	1.09E-05	0.000152984	-	-	-	-	-
CL2664.Contig1_D2	1614	16	53	1.974246639	6.330534074	1.681024983	Up	1.09E-05	0.000152939	K04733|1|1e-88|325|ath:AT5G38990|interleukin-1 receptor-associated kinase 4 [EC:2.7.11.1]	-	-	-	gi|462413208|gb|EMJ18257.1|/7.0228e-150/hypothetical protein PRUPE_ppa001157mg [Prunus persica]
Unigene23086_D2	983	29	96	5.875291721	18.82719959	1.680086034	Up	2.78E-09	6.70E-08	K04733|1|5e-45|179|smo:SELMODRAFT_159261|interleukin-1 receptor-associated kinase 4 [EC:2.7.11.1];K05658|3|2e-44|177|vvi:100262734|ATP-binding cassette, subfamily B (MDR/TAP), member 1;K00924|4|7e-44|176|ath:AT3G55450|[EC:2.7.1.-]	GO:0005886//plasma membrane	GO:0030246//carbohydrate binding;GO:0005524//ATP binding;GO:0004674//protein serine/threonine kinase activity	GO:0006468//protein phosphorylation	gi|462416677|gb|EMJ21414.1|/3.59964e-110/hypothetical protein PRUPE_ppa002277mg [Prunus persica]
Unigene16827_D2	597	13	43	4.336646041	13.88551961	1.678929565	Up	7.83E-05	0.000897083	K13071|1|2e-09|60.5|aly:ARALYDRAFT_905628|pheophorbide a oxygenase [EC:1.14.12.20]	GO:0009941//chloroplast envelope	GO:0046872//metal ion binding;GO:0010277//chlorophyllide a oxygenase [overall] activity;GO:0051537//2 iron, 2 sulfur cluster binding	GO:0045036//protein targeting to chloroplast;GO:0055114//oxidation-reduction process	gi|462419858|gb|EMJ24121.1|/5.6764e-46/hypothetical protein PRUPE_ppa003695mg [Prunus persica]
Unigene16756_D2	543	13	43	4.767914708	15.26640001	1.678929565	Up	7.83E-05	0.000896871	-	-	-	-	-
CL4808.Contig1_D2	895	13	43	2.892712499	9.262184586	1.678929565	Up	7.83E-05	0.000897295	K14327|1|3e-09|58.2|vvi:100258101|regulator of nonsense transcripts 2;K14404|3|2e-08|50.4|vvi:100252331|cleavage and polyadenylation specificity factor subunit 4;K13148|5|2e-08|52.4|vvi:100261060|integrator complex subunit 11 [EC:3.1.27.-]	-	-	-	gi|147772405|emb|CAN73983.1|/1.83039e-13/hypothetical protein VITISV_017985 [Vitis vinifera]
CL2204.Contig2_D2	1712	26	86	3.024506643	9.684176641	1.678929565	Up	1.91E-08	4.17E-07	K00517|1|1e-122|438|ath:AT4G37340|[EC:1.14.-.-]	GO:0005783//endoplasmic reticulum	GO:0046872//metal ion binding;GO:0004497//monooxygenase activity;GO:0016705//oxidoreductase activity, acting on paired donors, with incorporation or reduction of molecular oxygen	-	gi|224063465|ref|XP_002301158.1|/1.08871e-172/predicted protein [Populus trichocarpa]
CL6943.Contig1_D2	1359	124	410	18.17134958	58.16107319	1.678388318	Up	6.50E-35	6.43E-33	-	GO:0005773//vacuole;GO:0009506//plasmodesma	-	-	gi|462407276|gb|EMJ12610.1|/1.42691e-169/hypothetical protein PRUPE_ppa007013mg [Prunus persica]
Unigene20589_D2	1793	190	628	21.10368357	67.52232154	1.677869669	Up	1.43E-52	2.19E-50	K11262|1|5e-06|51.2|aly:ARALYDRAFT_473714|acetyl-CoA carboxylase / biotin carboxylase [EC:6.4.1.2 6.3.4.14]	GO:0005576//extracellular region	GO:0042802//identical protein binding;GO:0004252//serine-type endopeptidase activity	GO:0043086//negative regulation of catalytic activity;GO:0006508//proteolysis	gi|255538108|ref|XP_002510119.1|/0/Xylem serine proteinase 1 precursor, putative [Ricinus communis]
Unigene13341_D2	1049	33	109	6.265033633	20.03175599	1.676894734	Up	2.46E-10	6.65E-09	-	-	-	-	gi|255563158|ref|XP_002522583.1|/3.05141e-86/conserved hypothetical protein [Ricinus communis]
CL1374.Contig3_D2	613	53	175	17.21869963	55.03583826	1.676395186	Up	9.54E-16	4.03E-14	-	-	-	-	gi|470104067|ref|XP_004288436.1|/3.07095e-58/PREDICTED: uncharacterized protein LOC101298363 [Fragaria vesca subsp. vesca]
Unigene21466_D2	1174	30	99	5.089066347	16.25680174	1.675570553	Up	1.68E-09	4.17E-08	-	-	-	-	gi|462403849|gb|EMJ09406.1|/1.85198e-74/hypothetical protein PRUPE_ppa019574mg [Prunus persica]
Unigene4807_D2	257	20	66	15.49822021	49.50839232	1.675570553	Up	9.26E-07	1.56E-05	-	-	-	-	-
Unigene18513_D2	1775	403	1326	45.21594833	144.0168071	1.67133356	Up	1.96E-108	6.30E-106	K13420|1|3e-22|105|sbi:SORBI_06g028760|LRR receptor-like serine/threonine-protein kinase FLS2 [EC:2.7.11.1]	-	-	-	gi|307135855|gb|ADN33724.1|/5.08786e-173/LRR-family protein [Cucumis melo subsp. melo]
CL154.Contig1_D2	979	14	46	2.847936482	9.058225988	1.669311563	Up	4.67E-05	0.000567676	K08081|1|2e-103|373|vvi:100258048|tropine dehydrogenase [EC:1.1.1.206]	-	GO:0016491//oxidoreductase activity	GO:0008152//metabolic process	gi|359482090|ref|XP_002271363.2|/5.00962e-104/PREDICTED: tropinone reductase homolog isoform 1 [Vitis vinifera]
Unigene22988_D2	217	14	46	12.8485245	40.86637439	1.669311563	Up	4.67E-05	0.000567819	-	-	-	-	-
Unigene26712_D2	3090	173	568	11.14994124	35.43707501	1.66822342	Up	2.46E-47	3.39E-45	K14486|1|3e-176|617|pop:POPTR_589324|auxin response factor	GO:0005634//nucleus	GO:0003677//DNA binding;GO:0046983//protein dimerization activity	GO:0006355//regulation of transcription, DNA-dependent;GO:0009908//flower development;GO:0009734//auxin mediated signaling pathway	gi|225443952|ref|XP_002279808.1|/0/PREDICTED: auxin response factor 6-like [Vitis vinifera]
Unigene21538_D2	1285	92	302	14.25836259	45.30768024	1.667947312	Up	6.44E-26	4.61E-24	-	-	GO:0045480	GO:0055114//oxidation-reduction process	gi|357966935|gb|AET97563.1|/0/galactose oxidase [Ziziphus jujuba]
Unigene21093_D2	1547	113	370	14.54698814	46.10833309	1.664307027	Up	2.63E-31	2.33E-29	K01184|1|1e-106|385|rcu:RCOM_1063390|polygalacturonase [EC:3.2.1.15]	GO:0005576//extracellular region	GO:0004650//polygalacturonase activity;GO:0047911	GO:0005975//carbohydrate metabolic process	gi|359479968|ref|XP_002272733.2|/0/PREDICTED: polygalacturonase At1g48100-like [Vitis vinifera]
Unigene24623_D2	735	75	245	20.32164589	64.26089306	1.660923777	Up	3.39E-21	2.00E-19	K14486|1|3e-17|86.7|ath:AT5G20730|auxin response factor	GO:0005634//nucleus	GO:0003677//DNA binding;GO:0046983//protein dimerization activity	GO:0006355//regulation of transcription, DNA-dependent;GO:0009908//flower development;GO:0009734//auxin mediated signaling pathway	gi|356500980|ref|XP_003519308.1|/2.2562e-94/PREDICTED: auxin response factor 8-like [Glycine max]
CL1295.Contig2_D2	2579	15	49	1.158310177	3.662796153	1.660923777	Up	2.79E-05	0.000357886	-	GO:0005634//nucleus	GO:0008270//zinc ion binding	GO:0010106//cellular response to iron ion starvation;GO:0009793//embryo development ending in seed dormancy	gi|462406225|gb|EMJ11689.1|/0/hypothetical protein PRUPE_ppa000358mg [Prunus persica]
Unigene15287_D2	1226	61	199	9.908874317	31.29180518	1.658991812	Up	1.81E-17	8.66E-16	-	GO:0009507//chloroplast	-	-	gi|388509592|gb|AFK42862.1|/1.37465e-51/unknown [Lotus japonicus]
CL3990.Contig2_D2	2894	35	114	2.40854338	7.594065455	1.656711526	Up	1.37E-10	3.81E-09	-	GO:0005618//cell wall;GO:0005576//extracellular region	GO:0042802//identical protein binding;GO:0004252//serine-type endopeptidase activity	GO:0042335//cuticle development;GO:0006508//proteolysis;GO:0043086//negative regulation of catalytic activity	gi|359494848|ref|XP_002267221.2|/0/PREDICTED: subtilisin-like protease SDD1 [Vitis vinifera]
Unigene22653_D2	736	39	127	10.55289818	33.26548948	1.656386996	Up	1.23E-11	3.75E-10	-	-	-	-	gi|359485498|ref|XP_003633283.1|/2.30914e-14/PREDICTED: uncharacterized protein LOC100256762 [Vitis vinifera]
Unigene30326_D2	3237	254	827	15.62701296	49.25278828	1.656163361	Up	1.88E-67	3.75E-65	K13457|1|4e-123|441|rcu:RCOM_0742270|disease resistance protein RPM1	-	GO:0016787//hydrolase activity;GO:0000166//nucleotide binding	-	gi|339431373|gb|AEJ72566.1|/0/putative CC-NBS-LRR protein [Malus x domestica]
CL5386.Contig1_D2	2276	48	156	4.200044915	13.21357555	1.653544247	Up	6.02E-14	2.23E-12	K04733|1|2e-57|222|smo:SELMODRAFT_159261|interleukin-1 receptor-associated kinase 4 [EC:2.7.11.1];K13418|3|2e-56|219|rcu:RCOM_0186340|somatic embryogenesis receptor kinase 1 [EC:2.7.10.1 2.7.11.1];K13416|4|3e-56|218|rcu:RCOM_1534760|brassinosteroid insensitive 1-associated receptor kinase 1 [EC:2.7.10.1 2.7.11.1]	-	GO:0004672//protein kinase activity;GO:0000166//nucleotide binding	GO:0016310//phosphorylation	gi|297733755|emb|CBI15002.3|/0/unnamed protein product [Vitis vinifera]
CL7150.Contig2_D2	1572	36	117	4.560735795	14.34832917	1.653544247	Up	8.33E-11	2.35E-09	K01090|1|4e-24|111|sbi:SORBI_01g038410|protein phosphatase [EC:3.1.3.16];K14497|2|2e-20|99.0|pop:POPTR_422871|protein phosphatase 2C [EC:3.1.3.16]	GO:0008287//protein serine/threonine phosphatase complex	GO:0046872//metal ion binding;GO:0004722//protein serine/threonine phosphatase activity	GO:0006470//protein dephosphorylation	gi|225439795|ref|XP_002276631.1|/8.57791e-177/PREDICTED: probable protein phosphatase 2C 38-like [Vitis vinifera]
Unigene21157_D2	871	111	360	25.37989254	79.68055626	1.650541759	Up	3.65E-30	3.12E-28	K09286|1|1e-37|154|pop:POPTR_588763|EREBP-like factor	-	-	-	gi|224057954|ref|XP_002299407.1|/7.25793e-56/AP2/ERF domain-containing transcription factor [Populus trichocarpa]
CL7346.Contig2_D2	1043	21	68	4.009774424	12.56876528	1.648249947	Up	8.48E-07	1.44E-05	-	GO:0005886//plasma membrane;GO:0016021//integral to membrane	GO:0005215//transporter activity	GO:0009793//embryo development ending in seed dormancy;GO:0055085//transmembrane transport	gi|462396437|gb|EMJ02236.1|/2.06023e-58/hypothetical protein PRUPE_ppa005784mg [Prunus persica]
Unigene487_D2	1616	63	204	7.763975354	24.33642732	1.648249947	Up	1.01E-17	4.94E-16	K13083|1|0.0|865|vvi:100246462|cytochrome P450, family 75, subfamily A (flavonoid 3',5'-hydroxylase) [EC:1.14.13.88]	-	GO:0020037//heme binding;GO:0016705//oxidoreductase activity, acting on paired donors, with incorporation or reduction of molecular oxygen;GO:0004497//monooxygenase activity;GO:0005506//iron ion binding;GO:0009055//electron carrier activity	GO:0055114//oxidation-reduction process	gi|30421433|gb|AAP31058.1|/0/flavonoid 3',5'-hydroxylase [Gossypium hirsutum]
CL3984.Contig2_D2	1406	38	123	5.382489993	16.86505657	1.64769152	Up	3.06E-11	9.01E-10	K05283|1|1e-14|79.7|aly:ARALYDRAFT_354960|phosphatidylinositol glycan, class W [EC:2.3.-.-];K11982|2|9e-11|66.6|rcu:RCOM_1031870|E3 ubiquitin-protein ligase RNF115/126 [EC:6.3.2.19]	-	GO:0046872//metal ion binding	-	gi|356535109|ref|XP_003536091.1|/1.16526e-113/PREDICTED: E3 ubiquitin-protein ligase ATL6-like [Glycine max]
CL8112.Contig1_D2	1931	30	97	3.094025837	9.68406001	1.646126775	Up	3.89E-09	9.19E-08	K00423|1|7e-65|246|ppp:PHYPADRAFT_163787|L-ascorbate oxidase [EC:1.10.3.3]	GO:0048046//apoplast	GO:0005507//copper ion binding;GO:0052716//hydroquinone:oxygen oxidoreductase activity;GO:0008447//L-ascorbate oxidase activity	GO:0009834//secondary cell wall biogenesis;GO:0046274//lignin catabolic process;GO:0055114//oxidation-reduction process	gi|462400652|gb|EMJ06209.1|/0/hypothetical protein PRUPE_ppa003646mg [Prunus persica]
Unigene26418_D2	1172	50	161	8.496251268	26.48294483	1.640165217	Up	3.36E-14	1.28E-12	K01757|1|4e-49|193|ath:AT1G74000|strictosidine synthase [EC:4.3.3.2]	GO:0005576//extracellular region;GO:0005634//nucleus	GO:0043167//ion binding;GO:0003677//DNA binding;GO:0016844//strictosidine synthase activity;GO:0016887//ATPase activity;GO:0003678//DNA helicase activity	GO:0009788//negative regulation of abscisic acid mediated signaling pathway;GO:0006346//methylation-dependent chromatin silencing;GO:0016246//RNA interference;GO:0009739//response to gibberellin stimulus;GO:0010264//myo-inositol hexakisphosphate biosynthetic process;GO:2000023//regulation of lateral root development;GO:0008283//cell proliferation;GO:0009821//alkaloid biosynthetic process;GO:00097…	gi|462398392|gb|EMJ04060.1|/6.42641e-144/hypothetical protein PRUPE_ppa015510mg, partial [Prunus persica]
Unigene19495_D2	1076	66	212	12.21565108	37.98320445	1.636630864	Up	3.45E-18	1.74E-16	K12118|1|7e-85|312|rcu:RCOM_1035330|cryptochrome 1	GO:0005737//cytoplasm;GO:0005634//nucleus	GO:0009882//blue light photoreceptor activity;GO:0004672//protein kinase activity;GO:0003904//deoxyribodipyrimidine photo-lyase activity;GO:0042803//protein homodimerization activity;GO:0005524//ATP binding	GO:0009583//detection of light stimulus;GO:0009414//response to water deprivation;GO:0010075//regulation of meristem growth;GO:0010617//circadian regulation of calcium ion oscillation;GO:0010118//stomatal movement;GO:0051510//regulation of unidimensional cell growth;GO:0009640//photomorphogenesis;GO:0046777//protein autophosphorylation;GO:0046283//anthocyanin-containing compound metabolic process…	gi|462422098|gb|EMJ26361.1|/1.74194e-84/hypothetical protein PRUPE_ppa002375mg [Prunus persica]
Unigene20588_D2	968	161	517	33.12344306	102.9634764	1.636208121	Up	4.20E-42	5.19E-40	-	GO:0005576//extracellular region	GO:0042802//identical protein binding;GO:0004252//serine-type endopeptidase activity	GO:0043086//negative regulation of catalytic activity;GO:0006508//proteolysis	gi|255538108|ref|XP_002510119.1|/6.42745e-96/Xylem serine proteinase 1 precursor, putative [Ricinus communis]
Unigene21041_D2	1413	239	767	33.6853213	104.6456581	1.635320488	Up	1.36E-61	2.49E-59	K12373|1|0.0|647|rcu:RCOM_1076600|hexosaminidase [EC:3.2.1.52]	GO:0009505//plant-type cell wall;GO:0016023//cytoplasmic membrane-bounded vesicle;GO:0005886//plasma membrane	GO:0004563//beta-N-acetylhexosaminidase activity;GO:0043169//cation binding	GO:0005975//carbohydrate metabolic process	gi|460409323|ref|XP_004250088.1|/0/PREDICTED: beta-hexosaminidase 3-like [Solanum lycopersicum]
Unigene15979_D2	1187	1419	4541	238.0765561	737.5114963	1.631239976	Up	0	0	K09872|1|4e-146|516|pop:POPTR_735495|aquaporin PIP	GO:0005773//vacuole;GO:0005886//plasma membrane;GO:0016021//integral to membrane;GO:0009507//chloroplast	GO:0005215//transporter activity	GO:0009269//response to desiccation;GO:0006833//water transport;GO:0006970//response to osmotic stress;GO:0080170//hydrogen peroxide transmembrane transport;GO:0009737//response to abscisic acid stimulus	gi|383479030|gb|AFH36337.1|/9.43422e-151/aquaporin PIP2;2 [Quercus petraea]
CL163.Contig3_D2	1253	20	64	3.178804944	9.846840756	1.631176434	Up	2.14E-06	3.41E-05	K03013|1|2e-07|55.1|vvi:100258335|DNA-directed RNA polymerases I, II, and III subunit RPABC1	-	-	-	gi|225464045|ref|XP_002265970.1|/2.35477e-30/PREDICTED: putative disease resistance protein RGA3 [Vitis vinifera]
CL7431.Contig2_D2	1142	25	80	4.35972263	13.50491623	1.631176434	Up	1.11E-07	2.17E-06	K08150|1|1e-37|155|smo:SELMODRAFT_168181|MFS transporter, SP family, solute carrier family 2 (myo-inositol transporter), member 13	GO:0016021//integral to membrane	GO:0022891//substrate-specific transmembrane transporter activity;GO:0032440//2-alkenal reductase [NAD(P)] activity	GO:0055114//oxidation-reduction process;GO:0055085//transmembrane transport;GO:0008643//carbohydrate transport	gi|462411987|gb|EMJ17036.1|/3.21556e-124/hypothetical protein PRUPE_ppa004119mg [Prunus persica]
CL8051.Contig1_D2	771	78	248	20.14768628	62.01051159	1.62189862	Up	8.98E-21	5.18E-19	-	-	-	-	-
Unigene7673_D2	534	17	54	6.340049074	19.49487767	1.620529189	Up	1.52E-05	0.000205909	-	-	-	-	-
Unigene16603_D2	1141	112	355	19.54867531	59.98058817	1.617424821	Up	5.82E-29	4.74E-27	K01489|1|1e-115|414|pop:POPTR_1080879|cytidine deaminase [EC:3.5.4.5]	GO:0005634//nucleus;GO:0005829//cytosol	GO:0004126//cytidine deaminase activity;GO:0008270//zinc ion binding	GO:0009972//cytidine deamination	gi|224088025|ref|XP_002308296.1|/1.34879e-114/predicted protein [Populus trichocarpa]
CL7227.Contig2_D2	1205	24	76	3.966515447	12.15890757	1.616069541	Up	2.80E-07	5.16E-06	K00924|1|7e-35|146|aly:ARALYDRAFT_489138|[EC:2.7.1.-];K08245|3|2e-06|51.6|mtr:MTR_7g111530|phytepsin [EC:3.4.23.40]	GO:0005840//ribosome;GO:0005576//extracellular region	GO:0003677//DNA binding;GO:0003735//structural constituent of ribosome;GO:0004190//aspartic-type endopeptidase activity	GO:0010200//response to chitin;GO:0050832//defense response to fungus;GO:0006508//proteolysis;GO:0006412//translation	gi|255558694|ref|XP_002520371.1|/0/basic 7S globulin 2 precursor small subunit, putative [Ricinus communis]
Unigene29070_D2	751	24	76	6.364382308	19.50929909	1.616069541	Up	2.80E-07	5.17E-06	-	-	-	-	gi|443682296|gb|AGC97438.1|/2.60662e-37/NAC protein 8 [Gossypium hirsutum]
Unigene20394_D2	1157	48	152	8.262145399	25.32667868	1.616069541	Up	3.12E-13	1.09E-11	-	-	-	-	gi|225458485|ref|XP_002284108.1|/3.09437e-66/PREDICTED: dof zinc finger protein DOF3.4 [Vitis vinifera]
Unigene20139_D2	834	24	76	5.730996539	17.56772616	1.616069541	Up	2.80E-07	5.16E-06	-	-	-	-	gi|225461183|ref|XP_002283133.1|/1.90374e-18/PREDICTED: uncharacterized protein LOC100258992 [Vitis vinifera]
Unigene1305_D2	556	18	57	6.447371106	19.76369193	1.616069541	Up	9.06E-06	0.00012909	K08333|1|1e-75|280|vvi:100256057|phosphoinositide-3-kinase, regulatory subunit 4, p150 [EC:2.7.11.1]	GO:0080008//Cul4-RING ubiquitin ligase complex;GO:0005794//Golgi apparatus	GO:0004674//protein serine/threonine kinase activity;GO:0005524//ATP binding	GO:0009630//gravitropism;GO:0006635//fatty acid beta-oxidation;GO:0006891//intra-Golgi vesicle-mediated transport;GO:0006869//lipid transport;GO:0010351//lithium ion transport;GO:0009873//ethylene mediated signaling pathway;GO:0016558//protein import into peroxisome matrix;GO:0048573//photoperiodism, flowering;GO:0009846//pollen germination;GO:0006468//protein phosphorylation;GO:0000303//response…	gi|462415345|gb|EMJ20082.1|/2.1966e-75/hypothetical protein PRUPE_ppa000174mg [Prunus persica]
Unigene25599_D2	1707	81	255	9.450101059	28.79881851	1.607607963	Up	4.57E-21	2.67E-19	K10268|1|8e-102|369|smo:SELMODRAFT_410553|F-box and leucine-rich repeat protein 2/20	GO:0005737//cytoplasm	-	-	gi|225463677|ref|XP_002276047.1|/0/PREDICTED: EIN3-binding F-box protein 1 [Vitis vinifera]
Unigene17484_D2	360	371	1163	205.2373337	622.7951552	1.601464533	Up	8.87E-90	2.48E-87	-	-	-	-	-
Unigene20986_D2	711	15	47	4.201521724	12.74372141	1.600802785	Up	6.46E-05	0.000756156	-	-	-	-	gi|462421360|gb|EMJ25623.1|/1.21322e-17/hypothetical protein PRUPE_ppa021272mg [Prunus persica]
Unigene20321_D2	793	38	119	9.543229419	28.92955715	1.599994778	Up	1.58E-10	4.35E-09	K01535|1|3e-92|336|vvi:100241576|H+-transporting ATPase [EC:3.6.3.6]	GO:0016021//integral to membrane;GO:0005886//plasma membrane	GO:0008553//hydrogen-exporting ATPase activity, phosphorylative mechanism;GO:0046872//metal ion binding;GO:0005524//ATP binding	GO:0015992//proton transport;GO:0007131//reciprocal meiotic recombination;GO:0044036//cell wall macromolecule metabolic process;GO:0045132//meiotic chromosome segregation;GO:0033044//regulation of chromosome organization;GO:0009651//response to salt stress;GO:0042138//meiotic DNA double-strand break formation;GO:0006754//ATP biosynthetic process;GO:0007129//synapsis;GO:0006200//ATP catabolic proc…	gi|379059756|gb|AFC88896.1|/9.15254e-92/plasma membrane H+-ATPase [Melastoma malabathricum]
Unigene4685_D2	987	62	194	12.51006286	37.8924415	1.59882106	Up	2.90E-16	1.27E-14	K01115|1|3e-07|54.3|vcn:VOLCADRAFT_99471|phospholipase D [EC:3.1.4.4];K01051|2|4e-06|50.4|gmx:100776781|pectinesterase [EC:3.1.1.11]	-	-	-	gi|255554306|ref|XP_002518193.1|/1.03134e-64/conserved hypothetical protein [Ricinus communis]
CL3178.Contig1_D2	1516	71	222	9.327045653	28.23070896	1.597773275	Up	2.20E-18	1.13E-16	K00547|1|4e-162|569|rcu:RCOM_0911480|homocysteine S-methyltransferase [EC:2.1.1.10]	GO:0005737//cytoplasm;GO:0005886//plasma membrane	GO:0008898//homocysteine S-methyltransferase activity	GO:0033528//S-methylmethionine cycle;GO:0009086//methionine biosynthetic process;GO:0032259//methylation	gi|255552095|ref|XP_002517092.1|/4.80921e-161/5-methyltetrahydrofolate:homocysteine methyltransferase, putative [Ricinus communis]
CL6809.Contig1_D2	301	16	50	10.58615972	32.02370086	1.596960718	Up	3.85E-05	0.000478552	-	-	-	-	-
Unigene13581_D2	487	16	50	6.542985781	19.79288287	1.596960718	Up	3.85E-05	0.000478675	-	-	-	GO:0048364//root development;GO:0016043//cellular component organization	gi|449449461|ref|XP_004142483.1|/8.05073e-40/PREDICTED: uncharacterized protein LOC101220990 [Cucumis sativus]
Unigene15385_D2	695	16	50	4.584797231	13.86925749	1.596960718	Up	3.85E-05	0.000478797	K00924|1|1e-45|181|aly:ARALYDRAFT_489442|[EC:2.7.1.-]	GO:0016021//integral to membrane;GO:0005783//endoplasmic reticulum;GO:0005886//plasma membrane	GO:0004674//protein serine/threonine kinase activity;GO:0005524//ATP binding;GO:0032440//2-alkenal reductase [NAD(P)] activity	GO:0006468//protein phosphorylation;GO:0055114//oxidation-reduction process;GO:0010103//stomatal complex morphogenesis;GO:0009741//response to brassinosteroid stimulus;GO:0007169//transmembrane receptor protein tyrosine kinase signaling pathway;GO:0009733//response to auxin stimulus;GO:0048443//stamen development;GO:0002237//response to molecule of bacterial origin;GO:0010067//procambium histogen…	gi|225429912|ref|XP_002281133.1|/3.18799e-100/PREDICTED: probably inactive leucine-rich repeat receptor-like protein kinase At2g25790 [Vitis vinifera]
Unigene20042_D2	400	16	50	7.966085189	24.0978349	1.596960718	Up	3.85E-05	0.00047892	-	-	-	-	gi|225458499|ref|XP_002282240.1|/2.43955e-28/PREDICTED: uncharacterized protein LOC100257467 [Vitis vinifera]
Unigene18385_D2	1701	351	1096	41.09488391	124.2150596	1.595809391	Up	2.74E-84	7.06E-82	-	-	-	-	gi|359482137|ref|XP_003632718.1|/9.36844e-92/PREDICTED: uncharacterized protein LOC100855285 [Vitis vinifera]
Unigene1490_D2	1090	17	53	3.10604239	9.373836694	1.593562142	Up	2.30E-05	0.000299237	-	-	GO:0046872//metal ion binding	GO:0030001//metal ion transport	gi|470144825|ref|XP_004308048.1|/1.52399e-43/PREDICTED: uncharacterized protein LOC101306469 [Fragaria vesca subsp. vesca]
CL2595.Contig1_D2	1596	28	87	3.493897013	10.50883026	1.588693102	Up	5.53E-08	1.13E-06	K15269|1|5e-06|51.2|rcu:RCOM_0303930|probable blue pigment (indigoidine) exporter	GO:0016020//membrane	-	-	gi|224099697|ref|XP_002311582.1|/5.32253e-134/predicted protein [Populus trichocarpa]
Unigene22733_D2	843	38	118	8.977201577	26.98500135	1.587820064	Up	2.37E-10	6.42E-09	-	-	-	-	-
Unigene20674_D2	3655	124	385	6.756460762	20.30679384	1.587622854	Up	1.73E-30	1.50E-28	K13420|1|8e-170|596|pop:POPTR_1075175|LRR receptor-like serine/threonine-protein kinase FLS2 [EC:2.7.11.1];K00924|2|2e-169|595|aly:ARALYDRAFT_473063|[EC:2.7.1.-]	GO:0016021//integral to membrane;GO:0005886//plasma membrane	GO:0032440//2-alkenal reductase [NAD(P)] activity;GO:0004709//MAP kinase kinase kinase activity;GO:0005524//ATP binding	GO:0010103//stomatal complex morphogenesis;GO:0000186//activation of MAPKK activity;GO:0007169//transmembrane receptor protein tyrosine kinase signaling pathway;GO:0006486//protein glycosylation;GO:0055114//oxidation-reduction process;GO:0002237//response to molecule of bacterial origin;GO:0048443//stamen development	gi|255554244|ref|XP_002518162.1|/0/BRASSINOSTEROID INSENSITIVE 1 precursor, putative [Ricinus communis]
Unigene21981_D2	2173	87	270	7.973417067	23.95366929	1.58697663	Up	7.79E-22	4.75E-20	K08332|1|2e-24|112|vcn:VOLCADRAFT_41528|vacuolar protein 8	GO:0000151//ubiquitin ligase complex	GO:0004842//ubiquitin-protein ligase activity	GO:0016567//protein ubiquitination	gi|255569666|ref|XP_002525798.1|/0/E3 ubiquitin ligase PUB14, putative [Ricinus communis]
Unigene16674_D2	1936	1563	4846	160.782427	482.5541649	1.585581155	Up	0	0	K01051|1|0.0|760|rcu:RCOM_0905530|pectinesterase [EC:3.1.1.11]	GO:0005886//plasma membrane;GO:0005618//cell wall	GO:0030599//pectinesterase activity;GO:0045330;GO:0004857//enzyme inhibitor activity	GO:0042545//cell wall modification;GO:0043086//negative regulation of catalytic activity;GO:0045490//pectin catabolic process	gi|462409817|gb|EMJ15151.1|/0/hypothetical protein PRUPE_ppa003697mg [Prunus persica]
Unigene25083_D2	1136	30	93	5.2592992	15.78238483	1.585372744	Up	2.01E-08	4.36E-07	K13430|1|3e-63|240|ath:AT5G13160|serine/threonine-protein kinase PBS1 [EC:2.7.11.1]	GO:0005634//nucleus	GO:0005524//ATP binding;GO:0004713//protein tyrosine kinase activity;GO:0004709//MAP kinase kinase kinase activity	GO:0000186//activation of MAPKK activity	gi|255573728|ref|XP_002527785.1|/4.09948e-180/Serine/threonine-protein kinase PBS1, putative [Ricinus communis]
CL6298.Contig1_D2	1423	2610	8088	365.2755155	1095.73177	1.584837719	Up	0	0	K11984|1|4e-10|64.7|ppp:PHYPADRAFT_233757|U4/U6.U5 tri-snRNP-associated protein 1;K03243|4|1e-08|59.3|mtr:MTR_1g099000|translation initiation factor 5B	-	-	GO:0050896//response to stimulus	gi|470109984|ref|XP_004291267.1|/1.27865e-59/PREDICTED: LOW QUALITY PROTEIN: dehydrin COR47-like [Fragaria vesca subsp. vesca]
CL650.Contig4_D2	900	43	133	9.515046198	28.48899592	1.582122209	Up	1.93E-11	5.79E-10	-	-	-	-	gi|462416869|gb|EMJ21606.1|/6.02979e-37/hypothetical protein PRUPE_ppa010643mg [Prunus persica]
Unigene16188_D2	1278	22	68	3.428283923	10.25760734	1.581135751	Up	1.76E-06	2.84E-05	K13148|1|8e-17|86.7|rcu:RCOM_0598050|integrator complex subunit 11 [EC:3.1.27.-]	-	GO:0008270//zinc ion binding	-	gi|462401126|gb|EMJ06683.1|/1.32463e-137/hypothetical protein PRUPE_ppa008150mg [Prunus persica]
Unigene10250_D2	1215	22	68	3.606046793	10.78948328	1.581135751	Up	1.76E-06	2.83E-05	K14411|1|4e-16|84.3|bdi:100846541|RNA-binding protein Musashi	-	GO:0003723//RNA binding	-	gi|359492447|ref|XP_003634414.1|/2.9702e-107/PREDICTED: uncharacterized protein LOC100253997 [Vitis vinifera]
Unigene24528_D2	889	55	170	12.3209979	36.86507926	1.581135751	Up	3.18E-14	1.21E-12	-	-	-	-	-
Unigene26514_D2	484	23	71	9.463840875	28.28010376	1.579289692	Up	1.06E-06	1.77E-05	-	-	-	-	-
Unigene21322_D2	1799	70	216	7.749110106	23.14678082	1.578709014	Up	1.21E-17	5.82E-16	K16055|1|0.0|698|vvi:100251811|trehalose 6-phosphate synthase/phosphatase [EC:2.4.1.15 3.1.3.12]	-	GO:0003825//alpha,alpha-trehalose-phosphate synthase (UDP-forming) activity;GO:0004805//trehalose-phosphatase activity	GO:0005992//trehalose biosynthetic process	gi|225457083|ref|XP_002283215.1|/0/PREDICTED: probable alpha,alpha-trehalose-phosphate synthase [UDP-forming] 9 [Vitis vinifera]
Unigene4267_D2	852	24	74	5.609919147	16.74403551	1.577595393	Up	6.35E-07	1.10E-05	K13447|1|1e-122|437|rcu:RCOM_1689300|respiratory burst oxidase [EC:1.6.3.- 1.11.1.-]	GO:0005887//integral to plasma membrane	GO:0016174//NAD(P)H oxidase activity;GO:0050660//flavin adenine dinucleotide binding;GO:0009055//electron carrier activity;GO:0005509//calcium ion binding;GO:0004601//peroxidase activity;GO:0005506//iron ion binding	GO:0031348//negative regulation of defense response;GO:0009611//response to wounding;GO:0010119//regulation of stomatal movement;GO:0009867//jasmonic acid mediated signaling pathway;GO:0009697//salicylic acid biosynthetic process;GO:0009862//systemic acquired resistance, salicylic acid mediated signaling pathway;GO:0009414//response to water deprivation;GO:0010363//regulation of plant-type hypers…	gi|462406133|gb|EMJ11597.1|/1.01763e-123/hypothetical protein PRUPE_ppa000913mg [Prunus persica]
Unigene21137_D2	475	25	77	10.48169104	31.25108694	1.576034879	Up	3.81E-07	6.87E-06	K01580|1|3e-49|192|vvi:100266215|glutamate decarboxylase [EC:4.1.1.15]	-	GO:0030170//pyridoxal phosphate binding;GO:0004351//glutamate decarboxylase activity;GO:0016706//oxidoreductase activity, acting on paired donors, with incorporation or reduction of molecular oxygen, 2-oxoglutarate as one donor, and incorporation of one atom each of oxygen into both donors;GO:0016702//oxidoreductase activity, acting on single donors with incorporation of molecular oxygen, incorpo…	GO:0006536//glutamate metabolic process;GO:0046686//response to cadmium ion;GO:0055114//oxidation-reduction process	gi|460383060|ref|XP_004237250.1|/1.98655e-48/PREDICTED: glutamate decarboxylase 4-like [Solanum lycopersicum]
Unigene23387_D2	963	144	442	29.77975772	88.48384651	1.571082086	Up	2.89E-34	2.77E-32	K01115|1|9e-09|59.3|vcn:VOLCADRAFT_99471|phospholipase D [EC:3.1.4.4];K13947|2|1e-06|52.0|smo:SELMODRAFT_131936|auxin efflux carrier family;K15174|3|2e-06|51.2|mtr:MTR_8g014460|RNA polymerase II-associated factor 1;K15627|4|3e-06|50.8|vcn:VOLCADRAFT_90019|tether containing UBX domain for GLUT4;K13095|5|4e-06|50.4|zma:100383202|splicing factor 1	-	-	GO:0009628//response to abiotic stimulus;GO:0006950//response to stress	gi|449447055|ref|XP_004141285.1|/8.91899e-82/PREDICTED: zinc finger protein ZAT10-like [Cucumis sativus]
Unigene16460_D2	616	29	89	9.375668445	27.85334163	1.570856964	Up	5.00E-08	1.03E-06	K15283|1|4e-43|172|gmx:100804205|solute carrier family 35, member E1	GO:0005774//vacuolar membrane	GO:0015120//phosphoglycerate transmembrane transporter activity;GO:0005315//inorganic phosphate transmembrane transporter activity;GO:0071917//triose-phosphate transmembrane transporter activity;GO:0003824//catalytic activity;GO:0015152//glucose-6-phosphate transmembrane transporter activity	GO:0007276//gamete generation;GO:0009749//response to glucose stimulus;GO:0009744//response to sucrose stimulus;GO:0015713//phosphoglycerate transport;GO:0015760//glucose-6-phosphate transport;GO:0035436//triose phosphate transmembrane transport;GO:0010109//regulation of photosynthesis;GO:0009643//photosynthetic acclimation;GO:0080167//response to karrikin;GO:0009624//response to nematode;GO:0015…	gi|356548981|ref|XP_003542877.1|/4.07684e-42/PREDICTED: glucose-6-phosphate/phosphate translocator 2, chloroplastic-like [Glycine max]
Unigene23011_D2	2326	76	233	6.507120318	19.31142057	1.56936316	Up	9.09E-19	4.76E-17	K13417|1|6e-56|217|ath:AT2G13790|somatic embryogenesis receptor kinase 4 [EC:2.7.10.1 2.7.11.1];K13418|3|1e-55|216|vvi:100247683|somatic embryogenesis receptor kinase 1 [EC:2.7.10.1 2.7.11.1];K13416|4|5e-55|214|ath:AT4G33430|brassinosteroid insensitive 1-associated receptor kinase 1 [EC:2.7.10.1 2.7.11.1]	-	GO:0005524//ATP binding;GO:0004674//protein serine/threonine kinase activity	GO:0048544//recognition of pollen;GO:0006468//protein phosphorylation	gi|462423935|gb|EMJ28198.1|/0/hypothetical protein PRUPE_ppa001577mg [Prunus persica]
Unigene17405_D2	597	32	98	10.67482102	31.64606794	1.567814373	Up	1.10E-08	2.46E-07	-	-	-	GO:0048236//plant-type spore development;GO:0048229//gametophyte development	gi|378556261|gb|AFC17960.1|/8.69671e-71/squamosa promoter binding protein-like 8 [Betula platyphylla]
Unigene18298_D2	893	58	177	12.93485277	38.21112454	1.562729083	Up	1.58E-14	6.18E-13	-	-	-	-	gi|224131502|ref|XP_002321100.1|/4.85374e-55/predicted protein [Populus trichocarpa]
Unigene1210_D2	1295	60	183	9.227125701	27.24264887	1.561913771	Up	5.83E-15	2.32E-13	-	-	-	-	-
CL7302.Contig2_D2	1627	63	192	7.711483818	22.750015	1.560787106	Up	1.31E-15	5.45E-14	K08900|1|0.0|663|pop:POPTR_248199|mitochondrial chaperone BCS1	GO:0005783//endoplasmic reticulum;GO:0005739//mitochondrion	GO:0005524//ATP binding;GO:0017111//nucleoside-triphosphatase activity	GO:0009737//response to abscisic acid stimulus	gi|462411446|gb|EMJ16495.1|/0/hypothetical protein PRUPE_ppa005005mg [Prunus persica]
Unigene15916_D2	1133	22	67	3.867031645	11.40021139	1.5597621	Up	2.65E-06	4.12E-05	-	-	GO:0016757//transferase activity, transferring glycosyl groups	-	gi|470115667|ref|XP_004294016.1|/2.94666e-154/PREDICTED: uncharacterized protein LOC101293376 [Fragaria vesca subsp. vesca]
CL4321.Contig1_D2	912	23	70	5.022476956	14.79691616	1.558825589	Up	1.59E-06	2.57E-05	K01115|1|9e-08|55.8|vcn:VOLCADRAFT_99471|phospholipase D [EC:3.1.4.4]	-	-	-	gi|462412399|gb|EMJ17448.1|/5.16434e-63/hypothetical protein PRUPE_ppa017076mg [Prunus persica]
Unigene20014_D2	1236	629	1912	101.3484544	298.2204552	1.55705513	Up	1.34E-140	6.07E-138	K09264|1|2e-107|387|pop:POPTR_758707|MADS-box transcription factor, plant	GO:0005634//nucleus	GO:0003700//sequence-specific DNA binding transcription factor activity;GO:0003677//DNA binding;GO:0046983//protein dimerization activity	GO:0006355//regulation of transcription, DNA-dependent	gi|358357314|gb|AEU08497.1|/4.21985e-133/MADS1 [Corylus heterophylla]
Unigene21323_D2	1246	31	94	4.954828268	14.54379763	1.55349707	Up	2.72E-08	5.77E-07	K16055|1|9e-169|591|vvi:100251811|trehalose 6-phosphate synthase/phosphatase [EC:2.4.1.15 3.1.3.12]	-	GO:0003825//alpha,alpha-trehalose-phosphate synthase (UDP-forming) activity;GO:0004805//trehalose-phosphatase activity	GO:0005992//trehalose biosynthetic process	gi|470125887|ref|XP_004298929.1|/1.50446e-170/PREDICTED: probable alpha,alpha-trehalose-phosphate synthase [UDP-forming] 9-like [Fragaria vesca subsp. vesca]
Unigene27382_D2	1337	62	188	9.235177295	27.10781128	1.55349707	Up	3.20E-15	1.30E-13	K00517|1|4e-115|413|ath:AT3G48360|[EC:1.14.-.-];K04498|3|2e-13|75.1|vvi:100251243|E1A/CREB-binding protein [EC:2.3.1.48]	GO:0005737//cytoplasm;GO:0005634//nucleus	GO:0005516//calmodulin binding;GO:0003712//transcription cofactor activity;GO:0008270//zinc ion binding;GO:0004402//histone acetyltransferase activity	GO:0009743//response to carbohydrate stimulus;GO:0006355//regulation of transcription, DNA-dependent;GO:0009553//embryo sac development;GO:0009751//response to salicylic acid stimulus;GO:0007623//circadian rhythm;GO:0009733//response to auxin stimulus;GO:0051973//positive regulation of telomerase activity;GO:0009555//pollen development;GO:0010167//response to nitrate;GO:0080134//regulation of res…	gi|462404924|gb|EMJ10388.1|/1.49504e-163/hypothetical protein PRUPE_ppa006416mg [Prunus persica]
Unigene22696_D2	1384	65	197	9.353243087	27.44088714	1.552788535	Up	7.16E-16	3.05E-14	-	GO:0005634//nucleus	-	-	gi|225445092|ref|XP_002280434.1|/9.24997e-148/PREDICTED: uncharacterized protein LOC100259546 [Vitis vinifera]
CL4590.Contig1_D2	1595	67	203	8.365638051	24.53597735	1.552351255	Up	2.64E-16	1.17E-14	K02575|1|2e-170|597|rcu:RCOM_0023970|MFS transporter, NNP family, nitrate/nitrite transporter	GO:0009705//plant-type vacuole membrane;GO:0005886//plasma membrane;GO:0016021//integral to membrane	GO:0015112//nitrate transmembrane transporter activity	GO:0015706//nitrate transport;GO:0055085//transmembrane transport	gi|470141271|ref|XP_004306358.1|/0/PREDICTED: high affinity nitrate transporter 2.7-like [Fragaria vesca subsp. vesca]
CL211.Contig3_D2	2652	119	360	8.936313513	26.16959446	1.550139862	Up	1.09E-27	8.42E-26	K11000|1|0.0|1414|ath:AT1G05570|callose synthase [EC:2.4.1.-]	GO:0009506//plasmodesma;GO:0000148//1,3-beta-D-glucan synthase complex;GO:0009504//cell plate	GO:0003843//1,3-beta-D-glucan synthase activity	GO:0000226//microtubule cytoskeleton organization;GO:0006346//methylation-dependent chromatin silencing;GO:0031048//chromatin silencing by small RNA;GO:0007267//cell-cell signaling;GO:0000911//cytokinesis by cell plate formation;GO:0051567//histone H3-K9 methylation;GO:0006944//cellular membrane fusion;GO:0016926//protein desumoylation;GO:0050665//hydrogen peroxide biosynthetic process;GO:0009556…	gi|359487454|ref|XP_002271648.2|/0/PREDICTED: callose synthase 1-like [Vitis vinifera]
Unigene596_D2	627	45	136	14.29321505	41.81570075	1.548714273	Up	2.35E-11	6.99E-10	K03283|1|3e-79|292|osa:4327388|heat shock 70kDa protein 1/8	-	GO:0005524//ATP binding	GO:0006950//response to stress	gi|6911551|emb|CAB72129.1|/2.16593e-78/heat shock protein 70 [Cucumis sativus]
Unigene375_D2	971	59	178	12.10090181	35.34018218	1.54619491	Up	2.13E-14	8.19E-13	K01304|1|1e-78|291|mtr:MTR_1g084740|pyroglutamyl-peptidase [EC:3.4.19.3]	GO:0005737//cytoplasm	GO:0008233//peptidase activity	GO:0046482//para-aminobenzoic acid metabolic process;GO:0006635//fatty acid beta-oxidation;GO:0006508//proteolysis	gi|225425579|ref|XP_002266223.1|/3.2061e-95/PREDICTED: pyrrolidone-carboxylate peptidase [Vitis vinifera]
Unigene20257_D2	268	16	48	11.88967939	34.52824105	1.538067029	Up	8.74E-05	0.000993039	-	-	-	-	-
Unigene20320_D2	479	31	93	12.88875996	37.42962247	1.538067029	Up	4.05E-08	8.43E-07	K01535|1|2e-84|308|osa:4342621|H+-transporting ATPase [EC:3.6.3.6]	GO:0016021//integral to membrane;GO:0005886//plasma membrane	GO:0008553//hydrogen-exporting ATPase activity, phosphorylative mechanism;GO:0046872//metal ion binding;GO:0005524//ATP binding	GO:0015992//proton transport;GO:0009651//response to salt stress;GO:0006754//ATP biosynthetic process;GO:0006200//ATP catabolic process	gi|553114|gb|AAA34099.1|/3.91939e-84/plasma membrane H+ ATPase, partial [Nicotiana plumbaginifolia]
Unigene18650_D2	809	31	93	7.631292981	22.16166769	1.538067029	Up	4.05E-08	8.43E-07	K09338|1|2e-67|253|ath:AT1G52150|homeobox-leucine zipper protein	GO:0005634//nucleus	GO:0003700//sequence-specific DNA binding transcription factor activity;GO:0043565//sequence-specific DNA binding	GO:0006355//regulation of transcription, DNA-dependent	gi|359476025|ref|XP_002283717.2|/4.83591e-72/PREDICTED: homeobox-leucine zipper protein ATHB-15-like [Vitis vinifera]
Unigene25852_D2	544	17	51	6.223504054	18.07337617	1.538067029	Up	5.20E-05	0.000625268	-	-	-	-	-
CL1988.Contig3_D2	1656	20	60	2.405218958	6.98487968	1.538067029	Up	1.11E-05	0.000155068	K12309|1|2e-149|527|aly:ARALYDRAFT_485655|beta-galactosidase [EC:3.2.1.23];K01190|3|6e-60|230|cme:CMP078C|beta-galactosidase [EC:3.2.1.23]	GO:0005618//cell wall;GO:0048046//apoplast	GO:0043169//cation binding;GO:0030246//carbohydrate binding;GO:0004565//beta-galactosidase activity	GO:0005975//carbohydrate metabolic process;GO:0009827//plant-type cell wall modification;GO:0048354//mucilage biosynthetic process involved in seed coat development	gi|470106280|ref|XP_004289501.1|/0/PREDICTED: LOW QUALITY PROTEIN: beta-galactosidase 6-like, partial [Fragaria vesca subsp. vesca]
Unigene22433_D2	796	27	81	6.755160179	19.61733293	1.538067029	Up	3.08E-07	5.66E-06	K03457|1|2e-125|446|ath:AT5G03555|nucleobase:cation symporter-1, NCS1 family	GO:0009526//plastid envelope;GO:0009507//chloroplast;GO:0016020//membrane	GO:0015205//nucleobase transmembrane transporter activity	GO:0009411//response to UV;GO:0015851//nucleobase transport;GO:0009813//flavonoid biosynthetic process;GO:0015931//nucleobase-containing compound transport;GO:0043100//pyrimidine nucleobase salvage	gi|255556792|ref|XP_002519429.1|/6.741e-135/Uracil permease, putative [Ricinus communis]
Unigene26130_D2	1114	48	144	8.581061245	24.91984363	1.538067029	Up	7.75E-12	2.41E-10	-	-	-	-	gi|462404864|gb|EMJ10328.1|/1.65701e-85/hypothetical protein PRUPE_ppa005552mg [Prunus persica]
Unigene23686_D2	981	33	99	6.699307116	19.45513276	1.538067029	Up	1.47E-08	3.26E-07	K13415|1|1e-54|211|rcu:RCOM_0478150|protein brassinosteroid insensitive 1 [EC:2.7.10.1 2.7.11.1];K04733|3|2e-54|210|smo:SELMODRAFT_159261|interleukin-1 receptor-associated kinase 4 [EC:2.7.11.1]	-	GO:0004714//transmembrane receptor protein tyrosine kinase activity;GO:0005524//ATP binding;GO:0004674//protein serine/threonine kinase activity	GO:0006468//protein phosphorylation	gi|470108366|ref|XP_004290491.1|/2.84556e-115/PREDICTED: phytosulfokine receptor 2-like [Fragaria vesca subsp. vesca]
Unigene12763_D2	417	20	60	9.551660898	27.73851499	1.538067029	Up	1.11E-05	0.000155023	-	GO:0005576//extracellular region;GO:0016020//membrane	-	GO:0009664//plant-type cell wall organization;GO:0006949//syncytium formation	gi|449441252|ref|XP_004138396.1|/9.05712e-44/PREDICTED: expansin-A8-like [Cucumis sativus]
Unigene24621_D2	343	17	51	9.870513718	28.66447999	1.538067029	Up	5.20E-05	0.000625113	-	-	-	-	-
Unigene29433_D2	292	21	63	14.32258467	41.59352325	1.538067029	Up	6.61E-06	9.64E-05	-	-	-	-	-
[truncated: 1,183 more rows]
